# Supplementary material for: Two novel loci underlie natural differences in Caenorhabditis elegans abamectin responses
Source: PLoS Pathog. 2021 Mar 15;17(3):e1009297. doi: 10.1371/journal.ppat.1009297 (PMC7993787; doi:10.1371/journal.ppat.1009297)
Supplement: S1 File — Results of the dose response for the genome-wide association high-throughput fitness assay. (CSV) [file ppat.1009297.s012.csv]

	date	experiment	round	assay	plate	drug	condition	dose_nM	control	strain	row	col	trait	phenotype
1	20170501	dose9a	9	a	9	abamectin	abamectin_0	0	None	N2	A	1	mean.TOF	275.343137254902
2	20170501	dose9a	9	a	9	abamectin	abamectin_25	25	abamectin_0	CB4856	A	10	mean.TOF	119.190476190476
3	20170501	dose9a	9	a	9	abamectin	abamectin_50	50	abamectin_0	CB4856	A	11	mean.TOF	101.25
4	20170501	dose9a	9	a	9	abamectin	abamectin_6.25	6.25	abamectin_0	N2	A	2	mean.TOF	235.463768115942
5	20170501	dose9a	9	a	9	abamectin	abamectin_12.5	12.5	abamectin_0	N2	A	3	mean.TOF	143.847826086957
6	20170501	dose9a	9	a	9	abamectin	abamectin_25	25	abamectin_0	N2	A	4	mean.TOF	107.37037037037
7	20170501	dose9a	9	a	9	abamectin	abamectin_50	50	abamectin_0	N2	A	5	mean.TOF	104.642857142857
8	20170501	dose9a	9	a	9	abamectin	abamectin_0	0	None	CB4856	A	7	mean.TOF	265.161290322581
9	20170501	dose9a	9	a	9	abamectin	abamectin_6.25	6.25	abamectin_0	CB4856	A	8	mean.TOF	242.452830188679
10	20170501	dose9a	9	a	9	abamectin	abamectin_12.5	12.5	abamectin_0	CB4856	A	9	mean.TOF	124.179487179487
11	20170501	dose9a	9	a	9	abamectin	abamectin_0	0	None	DL238	B	1	mean.TOF	270.675810473815
12	20170501	dose9a	9	a	9	abamectin	abamectin_25	25	abamectin_0	JU775	B	10	mean.TOF	96.5
13	20170501	dose9a	9	a	9	abamectin	abamectin_6.25	6.25	abamectin_0	DL238	B	2	mean.TOF	278.024725274725
14	20170501	dose9a	9	a	9	abamectin	abamectin_12.5	12.5	abamectin_0	DL238	B	3	mean.TOF	244.666666666667
15	20170501	dose9a	9	a	9	abamectin	abamectin_25	25	abamectin_0	DL238	B	4	mean.TOF	123.947368421053
16	20170501	dose9a	9	a	9	abamectin	abamectin_50	50	abamectin_0	DL238	B	5	mean.TOF	105.095238095238
17	20170501	dose9a	9	a	9	abamectin	abamectin_0	0	None	JU775	B	7	mean.TOF	268.254335260116
18	20170501	dose9a	9	a	9	abamectin	abamectin_6.25	6.25	abamectin_0	JU775	B	8	mean.TOF	245.589147286822
19	20170501	dose9a	9	a	9	abamectin	abamectin_0	0	None	DL238	C	1	mean.TOF	298.0551558753
20	20170501	dose9a	9	a	9	abamectin	abamectin_25	25	abamectin_0	N2	C	10	mean.TOF	151.1
21	20170501	dose9a	9	a	9	abamectin	abamectin_50	50	abamectin_0	N2	C	11	mean.TOF	101.117647058824
22	20170501	dose9a	9	a	9	abamectin	abamectin_6.25	6.25	abamectin_0	DL238	C	2	mean.TOF	274.460317460317
23	20170501	dose9a	9	a	9	abamectin	abamectin_12.5	12.5	abamectin_0	DL238	C	3	mean.TOF	219.633333333333
24	20170501	dose9a	9	a	9	abamectin	abamectin_25	25	abamectin_0	DL238	C	4	mean.TOF	127.05
25	20170501	dose9a	9	a	9	abamectin	abamectin_50	50	abamectin_0	DL238	C	5	mean.TOF	117.333333333333
26	20170501	dose9a	9	a	9	abamectin	abamectin_0	0	None	N2	C	7	mean.TOF	316.229813664596
27	20170501	dose9a	9	a	9	abamectin	abamectin_6.25	6.25	abamectin_0	N2	C	8	mean.TOF	283.273504273504
28	20170501	dose9a	9	a	9	abamectin	abamectin_12.5	12.5	abamectin_0	N2	C	9	mean.TOF	137.565217391304
29	20170501	dose9a	9	a	9	abamectin	abamectin_0	0	None	JU775	D	1	mean.TOF	296.870206489676
30	20170501	dose9a	9	a	9	abamectin	abamectin_50	50	abamectin_0	CB4856	D	11	mean.TOF	99.7857142857143
31	20170501	dose9a	9	a	9	abamectin	abamectin_6.25	6.25	abamectin_0	JU775	D	2	mean.TOF	236.421686746988
32	20170501	dose9a	9	a	9	abamectin	abamectin_12.5	12.5	abamectin_0	JU775	D	3	mean.TOF	139.921875
33	20170501	dose9a	9	a	9	abamectin	abamectin_25	25	abamectin_0	JU775	D	4	mean.TOF	137.833333333333
34	20170501	dose9a	9	a	9	abamectin	abamectin_12.5	12.5	abamectin_0	CB4856	D	9	mean.TOF	133.583333333333
35	20170501	dose9a	9	a	9	abamectin	abamectin_0	0	None	JU775	E	1	mean.TOF	226.409090909091
36	20170501	dose9a	9	a	9	abamectin	abamectin_25	25	abamectin_0	DL238	E	10	mean.TOF	118.7
37	20170501	dose9a	9	a	9	abamectin	abamectin_50	50	abamectin_0	DL238	E	11	mean.TOF	123.153846153846
38	20170501	dose9a	9	a	9	abamectin	abamectin_12.5	12.5	abamectin_0	JU775	E	3	mean.TOF	129.021739130435
39	20170501	dose9a	9	a	9	abamectin	abamectin_25	25	abamectin_0	JU775	E	4	mean.TOF	114.5
40	20170501	dose9a	9	a	9	abamectin	abamectin_0	0	None	DL238	E	7	mean.TOF	283.567961165049
41	20170501	dose9a	9	a	9	abamectin	abamectin_6.25	6.25	abamectin_0	DL238	E	8	mean.TOF	271.844660194175
42	20170501	dose9a	9	a	9	abamectin	abamectin_0	0	None	CB4856	F	1	mean.TOF	289.362139917695
43	20170501	dose9a	9	a	9	abamectin	abamectin_25	25	abamectin_0	N2	F	10	mean.TOF	101.305555555556
44	20170501	dose9a	9	a	9	abamectin	abamectin_6.25	6.25	abamectin_0	CB4856	F	2	mean.TOF	188.775510204082
45	20170501	dose9a	9	a	9	abamectin	abamectin_25	25	abamectin_0	CB4856	F	4	mean.TOF	113.897435897436
46	20170501	dose9a	9	a	9	abamectin	abamectin_50	50	abamectin_0	CB4856	F	5	mean.TOF	121.2
47	20170501	dose9a	9	a	9	abamectin	abamectin_0	0	None	N2	F	7	mean.TOF	286.528875379939
48	20170501	dose9a	9	a	9	abamectin	abamectin_6.25	6.25	abamectin_0	N2	F	8	mean.TOF	289.452830188679
49	20170501	dose9a	9	a	9	abamectin	abamectin_12.5	12.5	abamectin_0	N2	F	9	mean.TOF	147.679245283019
50	20170501	dose9a	9	a	9	abamectin	abamectin_0	0	None	CB4856	G	1	mean.TOF	236.484662576687
51	20170501	dose9a	9	a	9	abamectin	abamectin_25	25	abamectin_0	JU775	G	10	mean.TOF	130.352941176471
52	20170501	dose9a	9	a	9	abamectin	abamectin_25	25	abamectin_0	CB4856	G	4	mean.TOF	201.131578947368
53	20170501	dose9a	9	a	9	abamectin	abamectin_50	50	abamectin_0	CB4856	G	5	mean.TOF	180.021276595745
54	20170501	dose9a	9	a	9	abamectin	abamectin_0	0	None	JU775	G	7	mean.TOF	277.94262295082
55	20170501	dose9a	9	a	9	abamectin	abamectin_6.25	6.25	abamectin_0	JU775	G	8	mean.TOF	271.234375
56	20170501	dose9a	9	a	9	abamectin	abamectin_12.5	12.5	abamectin_0	JU775	G	9	mean.TOF	164.210526315789
57	20170501	dose9a	9	a	9	abamectin	abamectin_0	0	None	N2	H	1	mean.TOF	304.092592592593
58	20170501	dose9a	9	a	9	abamectin	abamectin_25	25	abamectin_0	DL238	H	10	mean.TOF	119.391304347826
59	20170501	dose9a	9	a	9	abamectin	abamectin_50	50	abamectin_0	DL238	H	11	mean.TOF	105.121212121212
60	20170501	dose9a	9	a	9	abamectin	abamectin_6.25	6.25	abamectin_0	N2	H	2	mean.TOF	279.308510638298
61	20170501	dose9a	9	a	9	abamectin	abamectin_12.5	12.5	abamectin_0	N2	H	3	mean.TOF	156.9
62	20170501	dose9a	9	a	9	abamectin	abamectin_25	25	abamectin_0	N2	H	4	mean.TOF	143.222222222222
63	20170501	dose9a	9	a	9	abamectin	abamectin_50	50	abamectin_0	N2	H	5	mean.TOF	114.1
64	20170501	dose9a	9	a	9	abamectin	abamectin_0	0	None	DL238	H	7	mean.TOF	283.759305210918
65	20170501	dose9a	9	a	9	abamectin	abamectin_6.25	6.25	abamectin_0	DL238	H	8	mean.TOF	291.991549295775
66	20170501	dose9a	9	a	9	abamectin	abamectin_12.5	12.5	abamectin_0	DL238	H	9	mean.TOF	236.222222222222
67	20170501	dose9a	9	a	9	abamectin	abamectin_0	0	None	N2	A	1	mean.EXT	757.700980392157
68	20170501	dose9a	9	a	9	abamectin	abamectin_25	25	abamectin_0	CB4856	A	10	mean.EXT	221.857142857143
69	20170501	dose9a	9	a	9	abamectin	abamectin_50	50	abamectin_0	CB4856	A	11	mean.EXT	243.35
70	20170501	dose9a	9	a	9	abamectin	abamectin_6.25	6.25	abamectin_0	N2	A	2	mean.EXT	633.144927536232
71	20170501	dose9a	9	a	9	abamectin	abamectin_12.5	12.5	abamectin_0	N2	A	3	mean.EXT	262.152173913043
72	20170501	dose9a	9	a	9	abamectin	abamectin_25	25	abamectin_0	N2	A	4	mean.EXT	186.592592592593
73	20170501	dose9a	9	a	9	abamectin	abamectin_50	50	abamectin_0	N2	A	5	mean.EXT	162.928571428571
74	20170501	dose9a	9	a	9	abamectin	abamectin_0	0	None	CB4856	A	7	mean.EXT	708.782258064516
75	20170501	dose9a	9	a	9	abamectin	abamectin_6.25	6.25	abamectin_0	CB4856	A	8	mean.EXT	663.528301886792
76	20170501	dose9a	9	a	9	abamectin	abamectin_12.5	12.5	abamectin_0	CB4856	A	9	mean.EXT	258.051282051282
77	20170501	dose9a	9	a	9	abamectin	abamectin_0	0	None	DL238	B	1	mean.EXT	702.079800498753
78	20170501	dose9a	9	a	9	abamectin	abamectin_25	25	abamectin_0	JU775	B	10	mean.EXT	214.166666666667
79	20170501	dose9a	9	a	9	abamectin	abamectin_6.25	6.25	abamectin_0	DL238	B	2	mean.EXT	669.706043956044
80	20170501	dose9a	9	a	9	abamectin	abamectin_12.5	12.5	abamectin_0	DL238	B	3	mean.EXT	582.50505050505
81	20170501	dose9a	9	a	9	abamectin	abamectin_25	25	abamectin_0	DL238	B	4	mean.EXT	180.184210526316
82	20170501	dose9a	9	a	9	abamectin	abamectin_50	50	abamectin_0	DL238	B	5	mean.EXT	184.047619047619
83	20170501	dose9a	9	a	9	abamectin	abamectin_0	0	None	JU775	B	7	mean.EXT	742.936416184971
84	20170501	dose9a	9	a	9	abamectin	abamectin_6.25	6.25	abamectin_0	JU775	B	8	mean.EXT	567.666666666667
85	20170501	dose9a	9	a	9	abamectin	abamectin_0	0	None	DL238	C	1	mean.EXT	782.594724220623
86	20170501	dose9a	9	a	9	abamectin	abamectin_25	25	abamectin_0	N2	C	10	mean.EXT	318.733333333333
87	20170501	dose9a	9	a	9	abamectin	abamectin_50	50	abamectin_0	N2	C	11	mean.EXT	168.470588235294
88	20170501	dose9a	9	a	9	abamectin	abamectin_6.25	6.25	abamectin_0	DL238	C	2	mean.EXT	665.989417989418
89	20170501	dose9a	9	a	9	abamectin	abamectin_12.5	12.5	abamectin_0	DL238	C	3	mean.EXT	527.8
90	20170501	dose9a	9	a	9	abamectin	abamectin_25	25	abamectin_0	DL238	C	4	mean.EXT	234.25
91	20170501	dose9a	9	a	9	abamectin	abamectin_50	50	abamectin_0	DL238	C	5	mean.EXT	179.466666666667
92	20170501	dose9a	9	a	9	abamectin	abamectin_0	0	None	N2	C	7	mean.EXT	883.096273291926
93	20170501	dose9a	9	a	9	abamectin	abamectin_6.25	6.25	abamectin_0	N2	C	8	mean.EXT	812
94	20170501	dose9a	9	a	9	abamectin	abamectin_12.5	12.5	abamectin_0	N2	C	9	mean.EXT	247.173913043478
95	20170501	dose9a	9	a	9	abamectin	abamectin_0	0	None	JU775	D	1	mean.EXT	822.103244837758
96	20170501	dose9a	9	a	9	abamectin	abamectin_50	50	abamectin_0	CB4856	D	11	mean.EXT	174.071428571429
97	20170501	dose9a	9	a	9	abamectin	abamectin_6.25	6.25	abamectin_0	JU775	D	2	mean.EXT	530.819277108434
98	20170501	dose9a	9	a	9	abamectin	abamectin_12.5	12.5	abamectin_0	JU775	D	3	mean.EXT	213.5625
99	20170501	dose9a	9	a	9	abamectin	abamectin_25	25	abamectin_0	JU775	D	4	mean.EXT	247.333333333333
100	20170501	dose9a	9	a	9	abamectin	abamectin_12.5	12.5	abamectin_0	CB4856	D	9	mean.EXT	220.833333333333
101	20170501	dose9a	9	a	9	abamectin	abamectin_0	0	None	JU775	E	1	mean.EXT	617.507575757576
102	20170501	dose9a	9	a	9	abamectin	abamectin_25	25	abamectin_0	DL238	E	10	mean.EXT	220.233333333333
103	20170501	dose9a	9	a	9	abamectin	abamectin_50	50	abamectin_0	DL238	E	11	mean.EXT	228.769230769231
104	20170501	dose9a	9	a	9	abamectin	abamectin_12.5	12.5	abamectin_0	JU775	E	3	mean.EXT	181.565217391304
105	20170501	dose9a	9	a	9	abamectin	abamectin_25	25	abamectin_0	JU775	E	4	mean.EXT	211
106	20170501	dose9a	9	a	9	abamectin	abamectin_0	0	None	DL238	E	7	mean.EXT	720.983009708738
107	20170501	dose9a	9	a	9	abamectin	abamectin_6.25	6.25	abamectin_0	DL238	E	8	mean.EXT	646.157766990291
108	20170501	dose9a	9	a	9	abamectin	abamectin_0	0	None	CB4856	F	1	mean.EXT	799.168724279835
109	20170501	dose9a	9	a	9	abamectin	abamectin_25	25	abamectin_0	N2	F	10	mean.EXT	180.722222222222
110	20170501	dose9a	9	a	9	abamectin	abamectin_6.25	6.25	abamectin_0	CB4856	F	2	mean.EXT	486.897959183673
111	20170501	dose9a	9	a	9	abamectin	abamectin_25	25	abamectin_0	CB4856	F	4	mean.EXT	266.564102564103
112	20170501	dose9a	9	a	9	abamectin	abamectin_50	50	abamectin_0	CB4856	F	5	mean.EXT	313.64
113	20170501	dose9a	9	a	9	abamectin	abamectin_0	0	None	N2	F	7	mean.EXT	765.249240121581
114	20170501	dose9a	9	a	9	abamectin	abamectin_6.25	6.25	abamectin_0	N2	F	8	mean.EXT	799.650943396226
115	20170501	dose9a	9	a	9	abamectin	abamectin_12.5	12.5	abamectin_0	N2	F	9	mean.EXT	312.132075471698
116	20170501	dose9a	9	a	9	abamectin	abamectin_0	0	None	CB4856	G	1	mean.EXT	616.98773006135
117	20170501	dose9a	9	a	9	abamectin	abamectin_25	25	abamectin_0	JU775	G	10	mean.EXT	302.352941176471
118	20170501	dose9a	9	a	9	abamectin	abamectin_25	25	abamectin_0	CB4856	G	4	mean.EXT	944.157894736842
119	20170501	dose9a	9	a	9	abamectin	abamectin_50	50	abamectin_0	CB4856	G	5	mean.EXT	764.212765957447
120	20170501	dose9a	9	a	9	abamectin	abamectin_0	0	None	JU775	G	7	mean.EXT	882.180327868852
121	20170501	dose9a	9	a	9	abamectin	abamectin_6.25	6.25	abamectin_0	JU775	G	8	mean.EXT	586.901041666667
122	20170501	dose9a	9	a	9	abamectin	abamectin_12.5	12.5	abamectin_0	JU775	G	9	mean.EXT	271.210526315789
123	20170501	dose9a	9	a	9	abamectin	abamectin_0	0	None	N2	H	1	mean.EXT	784.12037037037
124	20170501	dose9a	9	a	9	abamectin	abamectin_25	25	abamectin_0	DL238	H	10	mean.EXT	244.826086956522
125	20170501	dose9a	9	a	9	abamectin	abamectin_50	50	abamectin_0	DL238	H	11	mean.EXT	167.363636363636
126	20170501	dose9a	9	a	9	abamectin	abamectin_6.25	6.25	abamectin_0	N2	H	2	mean.EXT	769.31914893617
127	20170501	dose9a	9	a	9	abamectin	abamectin_12.5	12.5	abamectin_0	N2	H	3	mean.EXT	309.875
128	20170501	dose9a	9	a	9	abamectin	abamectin_25	25	abamectin_0	N2	H	4	mean.EXT	229.5
129	20170501	dose9a	9	a	9	abamectin	abamectin_50	50	abamectin_0	N2	H	5	mean.EXT	182.05
130	20170501	dose9a	9	a	9	abamectin	abamectin_0	0	None	DL238	H	7	mean.EXT	700.377171215881
131	20170501	dose9a	9	a	9	abamectin	abamectin_6.25	6.25	abamectin_0	DL238	H	8	mean.EXT	717.335211267606
132	20170501	dose9a	9	a	9	abamectin	abamectin_12.5	12.5	abamectin_0	DL238	H	9	mean.EXT	552.280701754386
133	20170501	dose9a	9	a	9	abamectin	abamectin_0	0	None	N2	A	1	mean.norm.EXT	2.32655418302847
134	20170501	dose9a	9	a	9	abamectin	abamectin_25	25	abamectin_0	CB4856	A	10	mean.norm.EXT	1.85142978095259
135	20170501	dose9a	9	a	9	abamectin	abamectin_50	50	abamectin_0	CB4856	A	11	mean.norm.EXT	2.12600902938316
136	20170501	dose9a	9	a	9	abamectin	abamectin_6.25	6.25	abamectin_0	N2	A	2	mean.norm.EXT	2.26701419546241
137	20170501	dose9a	9	a	9	abamectin	abamectin_12.5	12.5	abamectin_0	N2	A	3	mean.norm.EXT	1.61991087299091
138	20170501	dose9a	9	a	9	abamectin	abamectin_25	25	abamectin_0	N2	A	4	mean.norm.EXT	1.57911415019295
139	20170501	dose9a	9	a	9	abamectin	abamectin_50	50	abamectin_0	N2	A	5	mean.norm.EXT	1.45591129287258
140	20170501	dose9a	9	a	9	abamectin	abamectin_0	0	None	CB4856	A	7	mean.norm.EXT	2.41385957943616
141	20170501	dose9a	9	a	9	abamectin	abamectin_6.25	6.25	abamectin_0	CB4856	A	8	mean.norm.EXT	2.42254213952075
142	20170501	dose9a	9	a	9	abamectin	abamectin_12.5	12.5	abamectin_0	CB4856	A	9	mean.norm.EXT	1.93745510450948
143	20170501	dose9a	9	a	9	abamectin	abamectin_0	0	None	DL238	B	1	mean.norm.EXT	2.19789692625038
144	20170501	dose9a	9	a	9	abamectin	abamectin_25	25	abamectin_0	JU775	B	10	mean.norm.EXT	2.04447597837009
145	20170501	dose9a	9	a	9	abamectin	abamectin_6.25	6.25	abamectin_0	DL238	B	2	mean.norm.EXT	2.20964006240557
146	20170501	dose9a	9	a	9	abamectin	abamectin_12.5	12.5	abamectin_0	DL238	B	3	mean.norm.EXT	2.13348933732356
147	20170501	dose9a	9	a	9	abamectin	abamectin_25	25	abamectin_0	DL238	B	4	mean.norm.EXT	1.32717408778004
148	20170501	dose9a	9	a	9	abamectin	abamectin_50	50	abamectin_0	DL238	B	5	mean.norm.EXT	1.53971439634024
149	20170501	dose9a	9	a	9	abamectin	abamectin_0	0	None	JU775	B	7	mean.norm.EXT	2.51015921627397
150	20170501	dose9a	9	a	9	abamectin	abamectin_6.25	6.25	abamectin_0	JU775	B	8	mean.norm.EXT	2.20733445324856
151	20170501	dose9a	9	a	9	abamectin	abamectin_0	0	None	DL238	C	1	mean.norm.EXT	2.22352591788893
152	20170501	dose9a	9	a	9	abamectin	abamectin_25	25	abamectin_0	N2	C	10	mean.norm.EXT	1.74800304313196
153	20170501	dose9a	9	a	9	abamectin	abamectin_50	50	abamectin_0	N2	C	11	mean.norm.EXT	1.58717261403732
154	20170501	dose9a	9	a	9	abamectin	abamectin_6.25	6.25	abamectin_0	DL238	C	2	mean.norm.EXT	2.23002287730543
155	20170501	dose9a	9	a	9	abamectin	abamectin_12.5	12.5	abamectin_0	DL238	C	3	mean.norm.EXT	2.06725335925962
156	20170501	dose9a	9	a	9	abamectin	abamectin_25	25	abamectin_0	DL238	C	4	mean.norm.EXT	1.69298005965858
157	20170501	dose9a	9	a	9	abamectin	abamectin_50	50	abamectin_0	DL238	C	5	mean.norm.EXT	1.36358245789287
158	20170501	dose9a	9	a	9	abamectin	abamectin_0	0	None	N2	C	7	mean.norm.EXT	2.40615514083389
159	20170501	dose9a	9	a	9	abamectin	abamectin_6.25	6.25	abamectin_0	N2	C	8	mean.norm.EXT	2.70162212878448
160	20170501	dose9a	9	a	9	abamectin	abamectin_12.5	12.5	abamectin_0	N2	C	9	mean.norm.EXT	1.66741458270621
161	20170501	dose9a	9	a	9	abamectin	abamectin_0	0	None	JU775	D	1	mean.norm.EXT	2.41358566851547
162	20170501	dose9a	9	a	9	abamectin	abamectin_50	50	abamectin_0	CB4856	D	11	mean.norm.EXT	1.62803179230361
163	20170501	dose9a	9	a	9	abamectin	abamectin_6.25	6.25	abamectin_0	JU775	D	2	mean.norm.EXT	2.11394902397282
164	20170501	dose9a	9	a	9	abamectin	abamectin_12.5	12.5	abamectin_0	JU775	D	3	mean.norm.EXT	1.46360595535803
165	20170501	dose9a	9	a	9	abamectin	abamectin_25	25	abamectin_0	JU775	D	4	mean.norm.EXT	1.62189069429171
166	20170501	dose9a	9	a	9	abamectin	abamectin_12.5	12.5	abamectin_0	CB4856	D	9	mean.norm.EXT	1.59973269596773
167	20170501	dose9a	9	a	9	abamectin	abamectin_0	0	None	JU775	E	1	mean.norm.EXT	2.38197436537254
168	20170501	dose9a	9	a	9	abamectin	abamectin_25	25	abamectin_0	DL238	E	10	mean.norm.EXT	1.60911885980897
169	20170501	dose9a	9	a	9	abamectin	abamectin_50	50	abamectin_0	DL238	E	11	mean.norm.EXT	1.62447110952465
170	20170501	dose9a	9	a	9	abamectin	abamectin_12.5	12.5	abamectin_0	JU775	E	3	mean.norm.EXT	1.31532238450126
171	20170501	dose9a	9	a	9	abamectin	abamectin_25	25	abamectin_0	JU775	E	4	mean.norm.EXT	1.6322014476646
172	20170501	dose9a	9	a	9	abamectin	abamectin_0	0	None	DL238	E	7	mean.norm.EXT	2.14112422130113
173	20170501	dose9a	9	a	9	abamectin	abamectin_6.25	6.25	abamectin_0	DL238	E	8	mean.norm.EXT	2.15956281282349
174	20170501	dose9a	9	a	9	abamectin	abamectin_0	0	None	CB4856	F	1	mean.norm.EXT	2.3536906288183
175	20170501	dose9a	9	a	9	abamectin	abamectin_25	25	abamectin_0	N2	F	10	mean.norm.EXT	1.74238426291425
176	20170501	dose9a	9	a	9	abamectin	abamectin_6.25	6.25	abamectin_0	CB4856	F	2	mean.norm.EXT	2.26190499702229
177	20170501	dose9a	9	a	9	abamectin	abamectin_25	25	abamectin_0	CB4856	F	4	mean.norm.EXT	2.13995115486215
178	20170501	dose9a	9	a	9	abamectin	abamectin_50	50	abamectin_0	CB4856	F	5	mean.norm.EXT	2.31756369600502
179	20170501	dose9a	9	a	9	abamectin	abamectin_0	0	None	N2	F	7	mean.norm.EXT	2.34478654903563
180	20170501	dose9a	9	a	9	abamectin	abamectin_6.25	6.25	abamectin_0	N2	F	8	mean.norm.EXT	2.54806165824963
181	20170501	dose9a	9	a	9	abamectin	abamectin_12.5	12.5	abamectin_0	N2	F	9	mean.norm.EXT	1.96731264305888
182	20170501	dose9a	9	a	9	abamectin	abamectin_0	0	None	CB4856	G	1	mean.norm.EXT	2.18745772204862
183	20170501	dose9a	9	a	9	abamectin	abamectin_25	25	abamectin_0	JU775	G	10	mean.norm.EXT	1.8166741241161
184	20170501	dose9a	9	a	9	abamectin	abamectin_25	25	abamectin_0	CB4856	G	4	mean.norm.EXT	3.22549542665508
185	20170501	dose9a	9	a	9	abamectin	abamectin_50	50	abamectin_0	CB4856	G	5	mean.norm.EXT	2.72011301775279
186	20170501	dose9a	9	a	9	abamectin	abamectin_0	0	None	JU775	G	7	mean.norm.EXT	2.63571406749319
187	20170501	dose9a	9	a	9	abamectin	abamectin_6.25	6.25	abamectin_0	JU775	G	8	mean.norm.EXT	2.07781155113952
188	20170501	dose9a	9	a	9	abamectin	abamectin_12.5	12.5	abamectin_0	JU775	G	9	mean.norm.EXT	1.54511887837985
189	20170501	dose9a	9	a	9	abamectin	abamectin_0	0	None	N2	H	1	mean.norm.EXT	2.20600378710089
190	20170501	dose9a	9	a	9	abamectin	abamectin_25	25	abamectin_0	DL238	H	10	mean.norm.EXT	1.60464166210582
191	20170501	dose9a	9	a	9	abamectin	abamectin_50	50	abamectin_0	DL238	H	11	mean.norm.EXT	1.4393255417549
192	20170501	dose9a	9	a	9	abamectin	abamectin_6.25	6.25	abamectin_0	N2	H	2	mean.norm.EXT	2.6800322279095
193	20170501	dose9a	9	a	9	abamectin	abamectin_12.5	12.5	abamectin_0	N2	H	3	mean.norm.EXT	1.58483181781575
194	20170501	dose9a	9	a	9	abamectin	abamectin_25	25	abamectin_0	N2	H	4	mean.norm.EXT	1.45967025141111
195	20170501	dose9a	9	a	9	abamectin	abamectin_50	50	abamectin_0	N2	H	5	mean.norm.EXT	1.42593820030224
196	20170501	dose9a	9	a	9	abamectin	abamectin_0	0	None	DL238	H	7	mean.norm.EXT	2.10132187256395
197	20170501	dose9a	9	a	9	abamectin	abamectin_6.25	6.25	abamectin_0	DL238	H	8	mean.norm.EXT	2.21888470984082
198	20170501	dose9a	9	a	9	abamectin	abamectin_12.5	12.5	abamectin_0	DL238	H	9	mean.norm.EXT	2.05769519606769
199	20170501	dose9a	9	a	9	abamectin	abamectin_0	0	None	N2	A	1	norm.n	136
200	20170501	dose9a	9	a	9	abamectin	abamectin_25	25	abamectin_0	CB4856	A	10	norm.n	7
201	20170501	dose9a	9	a	9	abamectin	abamectin_50	50	abamectin_0	CB4856	A	11	norm.n	20
202	20170501	dose9a	9	a	9	abamectin	abamectin_6.25	6.25	abamectin_0	N2	A	2	norm.n	46
203	20170501	dose9a	9	a	9	abamectin	abamectin_12.5	12.5	abamectin_0	N2	A	3	norm.n	15.3333333333333
204	20170501	dose9a	9	a	9	abamectin	abamectin_25	25	abamectin_0	N2	A	4	norm.n	9
205	20170501	dose9a	9	a	9	abamectin	abamectin_50	50	abamectin_0	N2	A	5	norm.n	9.33333333333333
206	20170501	dose9a	9	a	9	abamectin	abamectin_0	0	None	CB4856	A	7	norm.n	124
207	20170501	dose9a	9	a	9	abamectin	abamectin_6.25	6.25	abamectin_0	CB4856	A	8	norm.n	106
208	20170501	dose9a	9	a	9	abamectin	abamectin_12.5	12.5	abamectin_0	CB4856	A	9	norm.n	39
209	20170501	dose9a	9	a	9	abamectin	abamectin_0	0	None	DL238	B	1	norm.n	133.666666666667
210	20170501	dose9a	9	a	9	abamectin	abamectin_25	25	abamectin_0	JU775	B	10	norm.n	12
211	20170501	dose9a	9	a	9	abamectin	abamectin_6.25	6.25	abamectin_0	DL238	B	2	norm.n	121.333333333333
212	20170501	dose9a	9	a	9	abamectin	abamectin_12.5	12.5	abamectin_0	DL238	B	3	norm.n	66
213	20170501	dose9a	9	a	9	abamectin	abamectin_25	25	abamectin_0	DL238	B	4	norm.n	12.6666666666667
214	20170501	dose9a	9	a	9	abamectin	abamectin_50	50	abamectin_0	DL238	B	5	norm.n	7
215	20170501	dose9a	9	a	9	abamectin	abamectin_0	0	None	JU775	B	7	norm.n	173
216	20170501	dose9a	9	a	9	abamectin	abamectin_6.25	6.25	abamectin_0	JU775	B	8	norm.n	64.5
217	20170501	dose9a	9	a	9	abamectin	abamectin_0	0	None	DL238	C	1	norm.n	139
218	20170501	dose9a	9	a	9	abamectin	abamectin_25	25	abamectin_0	N2	C	10	norm.n	10
219	20170501	dose9a	9	a	9	abamectin	abamectin_50	50	abamectin_0	N2	C	11	norm.n	5.66666666666667
220	20170501	dose9a	9	a	9	abamectin	abamectin_6.25	6.25	abamectin_0	DL238	C	2	norm.n	126
221	20170501	dose9a	9	a	9	abamectin	abamectin_12.5	12.5	abamectin_0	DL238	C	3	norm.n	60
222	20170501	dose9a	9	a	9	abamectin	abamectin_25	25	abamectin_0	DL238	C	4	norm.n	6.66666666666667
223	20170501	dose9a	9	a	9	abamectin	abamectin_50	50	abamectin_0	DL238	C	5	norm.n	5
224	20170501	dose9a	9	a	9	abamectin	abamectin_0	0	None	N2	C	7	norm.n	107.333333333333
225	20170501	dose9a	9	a	9	abamectin	abamectin_6.25	6.25	abamectin_0	N2	C	8	norm.n	39
226	20170501	dose9a	9	a	9	abamectin	abamectin_12.5	12.5	abamectin_0	N2	C	9	norm.n	7.66666666666667
227	20170501	dose9a	9	a	9	abamectin	abamectin_0	0	None	JU775	D	1	norm.n	113
228	20170501	dose9a	9	a	9	abamectin	abamectin_50	50	abamectin_0	CB4856	D	11	norm.n	4.66666666666667
229	20170501	dose9a	9	a	9	abamectin	abamectin_6.25	6.25	abamectin_0	JU775	D	2	norm.n	83
230	20170501	dose9a	9	a	9	abamectin	abamectin_12.5	12.5	abamectin_0	JU775	D	3	norm.n	21.3333333333333
231	20170501	dose9a	9	a	9	abamectin	abamectin_25	25	abamectin_0	JU775	D	4	norm.n	4
232	20170501	dose9a	9	a	9	abamectin	abamectin_12.5	12.5	abamectin_0	CB4856	D	9	norm.n	12
233	20170501	dose9a	9	a	9	abamectin	abamectin_0	0	None	JU775	E	1	norm.n	132
234	20170501	dose9a	9	a	9	abamectin	abamectin_25	25	abamectin_0	DL238	E	10	norm.n	10
235	20170501	dose9a	9	a	9	abamectin	abamectin_50	50	abamectin_0	DL238	E	11	norm.n	4.33333333333333
236	20170501	dose9a	9	a	9	abamectin	abamectin_12.5	12.5	abamectin_0	JU775	E	3	norm.n	15.3333333333333
237	20170501	dose9a	9	a	9	abamectin	abamectin_25	25	abamectin_0	JU775	E	4	norm.n	7
238	20170501	dose9a	9	a	9	abamectin	abamectin_0	0	None	DL238	E	7	norm.n	137.333333333333
239	20170501	dose9a	9	a	9	abamectin	abamectin_6.25	6.25	abamectin_0	DL238	E	8	norm.n	137.333333333333
240	20170501	dose9a	9	a	9	abamectin	abamectin_0	0	None	CB4856	F	1	norm.n	121.5
241	20170501	dose9a	9	a	9	abamectin	abamectin_25	25	abamectin_0	N2	F	10	norm.n	12
242	20170501	dose9a	9	a	9	abamectin	abamectin_6.25	6.25	abamectin_0	CB4856	F	2	norm.n	98
243	20170501	dose9a	9	a	9	abamectin	abamectin_25	25	abamectin_0	CB4856	F	4	norm.n	13
244	20170501	dose9a	9	a	9	abamectin	abamectin_50	50	abamectin_0	CB4856	F	5	norm.n	8.33333333333333
245	20170501	dose9a	9	a	9	abamectin	abamectin_0	0	None	N2	F	7	norm.n	109.666666666667
246	20170501	dose9a	9	a	9	abamectin	abamectin_6.25	6.25	abamectin_0	N2	F	8	norm.n	35.3333333333333
247	20170501	dose9a	9	a	9	abamectin	abamectin_12.5	12.5	abamectin_0	N2	F	9	norm.n	17.6666666666667
248	20170501	dose9a	9	a	9	abamectin	abamectin_0	0	None	CB4856	G	1	norm.n	163
249	20170501	dose9a	9	a	9	abamectin	abamectin_25	25	abamectin_0	JU775	G	10	norm.n	5.66666666666667
250	20170501	dose9a	9	a	9	abamectin	abamectin_25	25	abamectin_0	CB4856	G	4	norm.n	38
251	20170501	dose9a	9	a	9	abamectin	abamectin_50	50	abamectin_0	CB4856	G	5	norm.n	47
252	20170501	dose9a	9	a	9	abamectin	abamectin_0	0	None	JU775	G	7	norm.n	122
253	20170501	dose9a	9	a	9	abamectin	abamectin_6.25	6.25	abamectin_0	JU775	G	8	norm.n	64
254	20170501	dose9a	9	a	9	abamectin	abamectin_12.5	12.5	abamectin_0	JU775	G	9	norm.n	25.3333333333333
255	20170501	dose9a	9	a	9	abamectin	abamectin_0	0	None	N2	H	1	norm.n	108
256	20170501	dose9a	9	a	9	abamectin	abamectin_25	25	abamectin_0	DL238	H	10	norm.n	7.66666666666667
257	20170501	dose9a	9	a	9	abamectin	abamectin_50	50	abamectin_0	DL238	H	11	norm.n	11
258	20170501	dose9a	9	a	9	abamectin	abamectin_6.25	6.25	abamectin_0	N2	H	2	norm.n	31.3333333333333
259	20170501	dose9a	9	a	9	abamectin	abamectin_12.5	12.5	abamectin_0	N2	H	3	norm.n	13.3333333333333
260	20170501	dose9a	9	a	9	abamectin	abamectin_25	25	abamectin_0	N2	H	4	norm.n	6
261	20170501	dose9a	9	a	9	abamectin	abamectin_50	50	abamectin_0	N2	H	5	norm.n	6.66666666666667
262	20170501	dose9a	9	a	9	abamectin	abamectin_0	0	None	DL238	H	7	norm.n	134.333333333333
263	20170501	dose9a	9	a	9	abamectin	abamectin_6.25	6.25	abamectin_0	DL238	H	8	norm.n	118.333333333333
264	20170501	dose9a	9	a	9	abamectin	abamectin_12.5	12.5	abamectin_0	DL238	H	9	norm.n	85.5
