# Supplementary material for: Two novel loci underlie natural differences in Caenorhabditis elegans abamectin responses
Source: PLoS Pathog. 2021 Mar 15;17(3):e1009297. doi: 10.1371/journal.ppat.1009297 (PMC7993787; doi:10.1371/journal.ppat.1009297)
Supplement: S2 File — Residual phenotypic values for the 210 wild isolates in response to abamectin. (CSV) [file ppat.1009297.s013.csv]

	strain	condition	trait	phenotype
1	AB1	abamectin	mean.EXT	-69.7857410620261
2	BRC20067	abamectin	mean.EXT	-29.8908677392715
3	BRC20263	abamectin	mean.EXT	86.8846989277377
4	CB4852	abamectin	mean.EXT	-24.3367589789177
5	CB4854	abamectin	mean.EXT	35.3375887234041
6	CB4856	abamectin	mean.EXT	70.1315206477996
7	CB4932	abamectin	mean.EXT	187.624126784814
8	CX11262	abamectin	mean.EXT	-12.9183619857213
9	CX11264	abamectin	mean.EXT	49.2483214555801
10	CX11271	abamectin	mean.EXT	18.0480103472023
11	CX11276	abamectin	mean.EXT	40.3537289760571
12	CX11285	abamectin	mean.EXT	-60.0169622503832
13	CX11292	abamectin	mean.EXT	193.810918936013
14	CX11307	abamectin	mean.EXT	2.94602715828101
15	CX11314	abamectin	mean.EXT	-52.5900657945682
16	CX11315	abamectin	mean.EXT	127.969217094097
17	DL200	abamectin	mean.EXT	89.8095892749067
18	DL226	abamectin	mean.EXT	22.4620746675558
19	DL238	abamectin	mean.EXT	148.322586419438
20	ECA189	abamectin	mean.EXT	141.121477209729
21	ECA246	abamectin	mean.EXT	NA
22	ECA248	abamectin	mean.EXT	-42.14597605793
23	ECA250	abamectin	mean.EXT	57.5635303639425
24	ECA251	abamectin	mean.EXT	-11.125215491267
25	ECA252	abamectin	mean.EXT	NA
26	ECA259	abamectin	mean.EXT	NA
27	ECA348	abamectin	mean.EXT	49.8638035325587
28	ECA349	abamectin	mean.EXT	-95.3881147021388
29	ECA36	abamectin	mean.EXT	165.088655981031
30	ECA369	abamectin	mean.EXT	-65.1162835380107
31	ECA372	abamectin	mean.EXT	-118.376408447741
32	ECA396	abamectin	mean.EXT	-174.957178844208
33	ED3005	abamectin	mean.EXT	-48.8430691974816
34	ED3011	abamectin	mean.EXT	83.523622974873
35	ED3012	abamectin	mean.EXT	NA
36	ED3017	abamectin	mean.EXT	85.2023056236292
37	ED3040	abamectin	mean.EXT	6.98569800583359
38	ED3046	abamectin	mean.EXT	-110.830419436496
39	ED3048	abamectin	mean.EXT	103.864059187554
40	ED3049	abamectin	mean.EXT	-150.863333804362
41	ED3052	abamectin	mean.EXT	-48.8243554839191
42	ED3073	abamectin	mean.EXT	51.1400134053884
43	ED3077	abamectin	mean.EXT	198.000941339736
44	EG4347	abamectin	mean.EXT	68.9323689929644
45	EG4349	abamectin	mean.EXT	152.425472597862
46	EG4724	abamectin	mean.EXT	NA
47	EG4725	abamectin	mean.EXT	102.520146460688
48	EG4946	abamectin	mean.EXT	40.4457316383163
49	GXW1	abamectin	mean.EXT	42.4204664747453
50	JT11398	abamectin	mean.EXT	85.690042506525
51	JU1088	abamectin	mean.EXT	-11.6980413699195
52	JU1172	abamectin	mean.EXT	63.6104797112411
53	JU1200	abamectin	mean.EXT	NA
54	JU1212	abamectin	mean.EXT	178.349847915326
55	JU1213	abamectin	mean.EXT	NA
56	JU1242	abamectin	mean.EXT	-62.7093009319795
57	JU1246	abamectin	mean.EXT	84.4577284086868
58	JU1249	abamectin	mean.EXT	13.5793980536058
59	JU1395	abamectin	mean.EXT	9.85056459408185
60	JU1409	abamectin	mean.EXT	-46.3272115335798
61	JU1440	abamectin	mean.EXT	-106.477652461729
62	JU1491	abamectin	mean.EXT	124.448177829789
63	JU1530	abamectin	mean.EXT	NA
64	JU1543	abamectin	mean.EXT	51.456586426065
65	JU1568	abamectin	mean.EXT	39.2540869164172
66	JU1580	abamectin	mean.EXT	96.9965602859564
67	JU1581	abamectin	mean.EXT	-69.6430591718132
68	JU1586	abamectin	mean.EXT	NA
69	JU1652	abamectin	mean.EXT	-33.737517321369
70	JU1666	abamectin	mean.EXT	14.8007423384438
71	JU1792	abamectin	mean.EXT	-12.9966205895315
72	JU1793	abamectin	mean.EXT	87.5679086549969
73	JU1808	abamectin	mean.EXT	-77.6133096750032
74	JU1896	abamectin	mean.EXT	10.8054145798064
75	JU1934	abamectin	mean.EXT	-51.8787762936687
76	JU2001	abamectin	mean.EXT	NA
77	JU2007	abamectin	mean.EXT	26.6414164953731
78	JU2016	abamectin	mean.EXT	39.9444805283605
79	JU2017	abamectin	mean.EXT	69.4632491167473
80	JU2106	abamectin	mean.EXT	-199.251770984588
81	JU2131	abamectin	mean.EXT	-48.4928914099519
82	JU2141	abamectin	mean.EXT	3.23890851286238
83	JU2234	abamectin	mean.EXT	-83.8429751220294
84	JU2250	abamectin	mean.EXT	-114.151052533987
85	JU2257	abamectin	mean.EXT	-5.75812626663034
86	JU2464	abamectin	mean.EXT	-141.859315930078
87	JU2466	abamectin	mean.EXT	12.1870626472636
88	JU2478	abamectin	mean.EXT	NA
89	JU2513	abamectin	mean.EXT	-32.4731197281857
90	JU2522	abamectin	mean.EXT	16.3118944093751
91	JU2526	abamectin	mean.EXT	-100.755257379555
92	JU2534	abamectin	mean.EXT	-49.8009431441557
93	JU2565	abamectin	mean.EXT	-57.2849190273403
94	JU2566	abamectin	mean.EXT	-95.4048112606717
95	JU2570	abamectin	mean.EXT	-29.185618360028
96	JU2572	abamectin	mean.EXT	-31.3369706543674
97	JU2575	abamectin	mean.EXT	-83.4314233168517
98	JU2576	abamectin	mean.EXT	-83.7948169660758
99	JU2578	abamectin	mean.EXT	75.6443512026277
100	JU258	abamectin	mean.EXT	-69.8060590343425
101	JU2581	abamectin	mean.EXT	-112.541103626793
102	JU2586	abamectin	mean.EXT	113.193248705595
103	JU2587	abamectin	mean.EXT	-43.5969651677343
104	JU2592	abamectin	mean.EXT	-27.2426869065016
105	JU2593	abamectin	mean.EXT	-29.8851226762014
106	JU2600	abamectin	mean.EXT	3.25945711124745
107	JU2610	abamectin	mean.EXT	-28.2712934404356
108	JU2619	abamectin	mean.EXT	97.5788131121855
109	JU2800	abamectin	mean.EXT	-41.1274634238739
110	JU2811	abamectin	mean.EXT	141.813808238664
111	JU2825	abamectin	mean.EXT	25.3228106950025
112	JU2829	abamectin	mean.EXT	-65.2043289849381
113	JU2838	abamectin	mean.EXT	-76.9300961670156
114	JU2841	abamectin	mean.EXT	22.510050108701
115	JU2853	abamectin	mean.EXT	10.2744925721352
116	JU2862	abamectin	mean.EXT	30.736384519695
117	JU2866	abamectin	mean.EXT	-0.190306143332089
118	JU2878	abamectin	mean.EXT	192.015159242971
119	JU2879	abamectin	mean.EXT	-20.919194621783
120	JU2906	abamectin	mean.EXT	20.2830207355582
121	JU2907	abamectin	mean.EXT	30.679126500763
122	JU310	abamectin	mean.EXT	33.0532611003681
123	JU311	abamectin	mean.EXT	2.94851062332258
124	JU3125	abamectin	mean.EXT	12.5508090390049
125	JU3127	abamectin	mean.EXT	21.2120459381305
126	JU3128	abamectin	mean.EXT	-9.53904524800727
127	JU3132	abamectin	mean.EXT	-106.810593483378
128	JU3134	abamectin	mean.EXT	-4.23605015432044
129	JU3135	abamectin	mean.EXT	104.256522258457
130	JU3137	abamectin	mean.EXT	-75.7713719943735
131	JU3140	abamectin	mean.EXT	-45.5369492274598
132	JU3144	abamectin	mean.EXT	33.0434560318837
133	JU323	abamectin	mean.EXT	-21.2175815531763
134	JU346	abamectin	mean.EXT	-19.2996039034637
135	JU360	abamectin	mean.EXT	-171.528103193457
136	JU367	abamectin	mean.EXT	-11.8332704480353
137	JU393	abamectin	mean.EXT	30.3579552296997
138	JU394	abamectin	mean.EXT	8.43942264205707
139	JU397	abamectin	mean.EXT	-82.564890916862
140	JU406	abamectin	mean.EXT	13.3451894342355
141	JU440	abamectin	mean.EXT	82.5832559958785
142	JU561	abamectin	mean.EXT	-65.6982510151121
143	JU642	abamectin	mean.EXT	-21.0048970207887
144	JU751	abamectin	mean.EXT	115.527978400325
145	JU774	abamectin	mean.EXT	-84.0820022418179
146	JU775	abamectin	mean.EXT	-95.4034557483532
147	JU778	abamectin	mean.EXT	-79.377825636084
148	JU782	abamectin	mean.EXT	123.195651193615
149	JU792	abamectin	mean.EXT	-162.694396299321
150	JU830	abamectin	mean.EXT	38.7291234892407
151	JU847	abamectin	mean.EXT	NA
152	KR314	abamectin	mean.EXT	-37.7270624234496
153	LKC34	abamectin	mean.EXT	-22.9918228267709
154	MY1	abamectin	mean.EXT	41.0776380526125
155	MY10	abamectin	mean.EXT	-16.3093000634769
156	MY16	abamectin	mean.EXT	-60.3775074118672
157	MY18	abamectin	mean.EXT	-95.9679751846806
158	MY2147	abamectin	mean.EXT	-18.5940440579393
159	MY2212	abamectin	mean.EXT	111.982961427351
160	MY23	abamectin	mean.EXT	-113.393444772183
161	MY2453	abamectin	mean.EXT	NA
162	MY2530	abamectin	mean.EXT	219.245327847596
163	MY2535	abamectin	mean.EXT	150.08302642485
164	MY2573	abamectin	mean.EXT	-58.6112402618587
165	MY2585	abamectin	mean.EXT	NA
166	MY2693	abamectin	mean.EXT	47.8441261037754
167	MY2713	abamectin	mean.EXT	41.2233213285408
168	MY2741	abamectin	mean.EXT	-24.6569337252948
169	MY518	abamectin	mean.EXT	-13.2114577629125
170	MY679	abamectin	mean.EXT	52.5440088052428
171	MY772	abamectin	mean.EXT	22.1086364536072
172	MY795	abamectin	mean.EXT	NA
173	MY920	abamectin	mean.EXT	131.437981749588
174	N2	abamectin	mean.EXT	NA
175	NIC1	abamectin	mean.EXT	NA
176	NIC1049	abamectin	mean.EXT	-98.2320146025904
177	NIC1107	abamectin	mean.EXT	-41.8500824557046
178	NIC166	abamectin	mean.EXT	-21.0929060033901
179	NIC195	abamectin	mean.EXT	26.6394441702639
180	NIC199	abamectin	mean.EXT	-131.76915452037
181	NIC2	abamectin	mean.EXT	NA
182	NIC207	abamectin	mean.EXT	-29.6499520430101
183	NIC231	abamectin	mean.EXT	-31.7017521037426
184	NIC236	abamectin	mean.EXT	163.877491775034
185	NIC242	abamectin	mean.EXT	-154.435320842464
186	NIC251	abamectin	mean.EXT	-158.90086476575
187	NIC252	abamectin	mean.EXT	76.2500063341787
188	NIC255	abamectin	mean.EXT	NA
189	NIC256	abamectin	mean.EXT	1.85652585474489
190	NIC258	abamectin	mean.EXT	-73.0636850344447
191	NIC259	abamectin	mean.EXT	-159.657944570127
192	NIC260	abamectin	mean.EXT	-37.2251168826988
193	NIC261	abamectin	mean.EXT	60.5416706268554
194	NIC262	abamectin	mean.EXT	-145.709392899853
195	NIC265	abamectin	mean.EXT	-23.243035675659
196	NIC266	abamectin	mean.EXT	272.700097042537
197	NIC267	abamectin	mean.EXT	13.0209301757682
198	NIC268	abamectin	mean.EXT	-62.1374679792684
199	NIC269	abamectin	mean.EXT	-83.5596003177557
200	NIC271	abamectin	mean.EXT	-55.4370427436307
201	NIC272	abamectin	mean.EXT	-88.6663312230832
202	NIC274	abamectin	mean.EXT	-67.5838211000111
203	NIC275	abamectin	mean.EXT	15.9230512373154
204	NIC276	abamectin	mean.EXT	-51.7008175423314
205	NIC277	abamectin	mean.EXT	NA
206	NIC3	abamectin	mean.EXT	54.3984153772177
207	NIC501	abamectin	mean.EXT	-11.3700546211769
208	NIC511	abamectin	mean.EXT	16.8767553019539
209	NIC513	abamectin	mean.EXT	NA
210	NIC514	abamectin	mean.EXT	-111.953619968554
211	NIC515	abamectin	mean.EXT	51.5158845976256
212	NIC522	abamectin	mean.EXT	-68.5862840464359
213	NIC523	abamectin	mean.EXT	NA
214	NIC526	abamectin	mean.EXT	-119.876780430578
215	NIC527	abamectin	mean.EXT	-59.5949522475678
216	NIC528	abamectin	mean.EXT	NA
217	NIC529	abamectin	mean.EXT	NA
218	PB303	abamectin	mean.EXT	67.4630005051767
219	PS2025	abamectin	mean.EXT	75.6612991800296
220	PX179	abamectin	mean.EXT	104.341758312687
221	QG2075	abamectin	mean.EXT	NA
222	QG556	abamectin	mean.EXT	34.0392319700481
223	QG557	abamectin	mean.EXT	-2.24777932820306
224	QW947	abamectin	mean.EXT	NA
225	QX1212	abamectin	mean.EXT	6.36681516002939
226	QX1233	abamectin	mean.EXT	-28.8777588276163
227	QX1791	abamectin	mean.EXT	-57.6173883239833
228	QX1792	abamectin	mean.EXT	-111.987108388817
229	QX1793	abamectin	mean.EXT	44.7500820730241
230	QX1794	abamectin	mean.EXT	17.5410145394383
231	RC301	abamectin	mean.EXT	173.634823877426
232	WN2001	abamectin	mean.EXT	-128.203793414573
233	WN2033	abamectin	mean.EXT	52.1382661273908
234	WN2050	abamectin	mean.EXT	126.291953548646
235	XZ1513	abamectin	mean.EXT	-79.7412512419233
236	XZ1514	abamectin	mean.EXT	-10.082738831699
237	XZ1516	abamectin	mean.EXT	NA
238	AB1	abamectin	mean.norm.EXT	-0.0947182946998067
239	BRC20067	abamectin	mean.norm.EXT	-0.0990221208954545
240	BRC20263	abamectin	mean.norm.EXT	0.0600619210583472
241	CB4852	abamectin	mean.norm.EXT	0.0388822782269501
242	CB4854	abamectin	mean.norm.EXT	0.0737366681113685
243	CB4856	abamectin	mean.norm.EXT	0.042978258608815
244	CB4932	abamectin	mean.norm.EXT	0.154435238126387
245	CX11262	abamectin	mean.norm.EXT	-0.0841234373129885
246	CX11264	abamectin	mean.norm.EXT	0.11115928921257
247	CX11271	abamectin	mean.norm.EXT	0.00336777243484757
248	CX11276	abamectin	mean.norm.EXT	0.109827432518521
249	CX11285	abamectin	mean.norm.EXT	0.0113155111485229
250	CX11292	abamectin	mean.norm.EXT	0.432515175541764
251	CX11307	abamectin	mean.norm.EXT	-0.11464142652007
252	CX11314	abamectin	mean.norm.EXT	-0.146485716246241
253	CX11315	abamectin	mean.norm.EXT	0.137970264697158
254	DL200	abamectin	mean.norm.EXT	0.241940870286047
255	DL226	abamectin	mean.norm.EXT	0.103736485178839
256	DL238	abamectin	mean.norm.EXT	0.199502620615666
257	ECA189	abamectin	mean.norm.EXT	0.149874002984103
258	ECA246	abamectin	mean.norm.EXT	NA
259	ECA248	abamectin	mean.norm.EXT	-0.0212579765480424
260	ECA250	abamectin	mean.norm.EXT	0.187413436327615
261	ECA251	abamectin	mean.norm.EXT	-0.0126949824683302
262	ECA252	abamectin	mean.norm.EXT	NA
263	ECA259	abamectin	mean.norm.EXT	NA
264	ECA348	abamectin	mean.norm.EXT	0.0939330127981085
265	ECA349	abamectin	mean.norm.EXT	-0.132885012425397
266	ECA36	abamectin	mean.norm.EXT	0.113921030093294
267	ECA369	abamectin	mean.norm.EXT	-0.0316966267473388
268	ECA372	abamectin	mean.norm.EXT	-0.176844230159898
269	ECA396	abamectin	mean.norm.EXT	-0.502864958263301
270	ED3005	abamectin	mean.norm.EXT	0.112036825031032
271	ED3011	abamectin	mean.norm.EXT	0.229876693143994
272	ED3012	abamectin	mean.norm.EXT	NA
273	ED3017	abamectin	mean.norm.EXT	0.140015578921249
274	ED3040	abamectin	mean.norm.EXT	0.0310397555589088
275	ED3046	abamectin	mean.norm.EXT	-0.264092309843195
276	ED3048	abamectin	mean.norm.EXT	0.298794113052753
277	ED3049	abamectin	mean.norm.EXT	-0.442400047618602
278	ED3052	abamectin	mean.norm.EXT	0.0322378483309529
279	ED3073	abamectin	mean.norm.EXT	0.233138238598789
280	ED3077	abamectin	mean.norm.EXT	0.395766496628752
281	EG4347	abamectin	mean.norm.EXT	0.155905375180882
282	EG4349	abamectin	mean.norm.EXT	0.210650010874754
283	EG4724	abamectin	mean.norm.EXT	NA
284	EG4725	abamectin	mean.norm.EXT	0.111147882159533
285	EG4946	abamectin	mean.norm.EXT	0.206103000598999
286	GXW1	abamectin	mean.norm.EXT	0.061588146933196
287	JT11398	abamectin	mean.norm.EXT	0.260989107287342
288	JU1088	abamectin	mean.norm.EXT	-0.140907152451248
289	JU1172	abamectin	mean.norm.EXT	0.331166876304653
290	JU1200	abamectin	mean.norm.EXT	NA
291	JU1212	abamectin	mean.norm.EXT	0.296359845332223
292	JU1213	abamectin	mean.norm.EXT	NA
293	JU1242	abamectin	mean.norm.EXT	-0.106482690994067
294	JU1246	abamectin	mean.norm.EXT	0.0548009938788524
295	JU1249	abamectin	mean.norm.EXT	0.159507549225431
296	JU1395	abamectin	mean.norm.EXT	0.0772750621337258
297	JU1409	abamectin	mean.norm.EXT	-0.133991628626151
298	JU1440	abamectin	mean.norm.EXT	-0.14958459933322
299	JU1491	abamectin	mean.norm.EXT	0.212699447156714
300	JU1530	abamectin	mean.norm.EXT	NA
301	JU1543	abamectin	mean.norm.EXT	0.128219871455572
302	JU1568	abamectin	mean.norm.EXT	0.0289150015770279
303	JU1580	abamectin	mean.norm.EXT	0.015443935093381
304	JU1581	abamectin	mean.norm.EXT	-0.0792635690910947
305	JU1586	abamectin	mean.norm.EXT	NA
306	JU1652	abamectin	mean.norm.EXT	0.0474053804261435
307	JU1666	abamectin	mean.norm.EXT	-0.0445723109946865
308	JU1792	abamectin	mean.norm.EXT	-0.0815487461830531
309	JU1793	abamectin	mean.norm.EXT	-0.0416278054611932
310	JU1808	abamectin	mean.norm.EXT	-0.379321783604079
311	JU1896	abamectin	mean.norm.EXT	0.0636200852189721
312	JU1934	abamectin	mean.norm.EXT	-0.0421240636176764
313	JU2001	abamectin	mean.norm.EXT	NA
314	JU2007	abamectin	mean.norm.EXT	-0.0237795462264938
315	JU2016	abamectin	mean.norm.EXT	0.0642299538358614
316	JU2017	abamectin	mean.norm.EXT	0.225580265846446
317	JU2106	abamectin	mean.norm.EXT	-0.526505733944135
318	JU2131	abamectin	mean.norm.EXT	-0.300890588308081
319	JU2141	abamectin	mean.norm.EXT	-0.0564499972313109
320	JU2234	abamectin	mean.norm.EXT	-0.0753381471534485
321	JU2250	abamectin	mean.norm.EXT	-0.163018957956412
322	JU2257	abamectin	mean.norm.EXT	0.024362016265323
323	JU2464	abamectin	mean.norm.EXT	-0.380405136830443
324	JU2466	abamectin	mean.norm.EXT	0.148546160764448
325	JU2478	abamectin	mean.norm.EXT	NA
326	JU2513	abamectin	mean.norm.EXT	0.0167951034384434
327	JU2522	abamectin	mean.norm.EXT	0.0550690711664767
328	JU2526	abamectin	mean.norm.EXT	-0.414069733897542
329	JU2534	abamectin	mean.norm.EXT	-0.0499515703234543
330	JU2565	abamectin	mean.norm.EXT	0.0273438734183583
331	JU2566	abamectin	mean.norm.EXT	-0.13725074664701
332	JU2570	abamectin	mean.norm.EXT	-0.103058191182543
333	JU2572	abamectin	mean.norm.EXT	0.00823940725735858
334	JU2575	abamectin	mean.norm.EXT	-0.15091582028392
335	JU2576	abamectin	mean.norm.EXT	-0.102912019925784
336	JU2578	abamectin	mean.norm.EXT	0.0993756612892611
337	JU258	abamectin	mean.norm.EXT	-0.179477793713783
338	JU2581	abamectin	mean.norm.EXT	-0.278183290982439
339	JU2586	abamectin	mean.norm.EXT	0.116552963303693
340	JU2587	abamectin	mean.norm.EXT	-0.0971928482792099
341	JU2592	abamectin	mean.norm.EXT	-0.283434512215607
342	JU2593	abamectin	mean.norm.EXT	-0.0294593780663351
343	JU2600	abamectin	mean.norm.EXT	-0.043370920301911
344	JU2610	abamectin	mean.norm.EXT	-0.000732031088000835
345	JU2619	abamectin	mean.norm.EXT	0.145596787689954
346	JU2800	abamectin	mean.norm.EXT	-0.11610301268982
347	JU2811	abamectin	mean.norm.EXT	0.23834714016725
348	JU2825	abamectin	mean.norm.EXT	0.00818733318348397
349	JU2829	abamectin	mean.norm.EXT	-0.279145918532162
350	JU2838	abamectin	mean.norm.EXT	-0.106423549704033
351	JU2841	abamectin	mean.norm.EXT	0.0783391176423393
352	JU2853	abamectin	mean.norm.EXT	0.114665038291357
353	JU2862	abamectin	mean.norm.EXT	0.127619450948114
354	JU2866	abamectin	mean.norm.EXT	0.198604329084089
355	JU2878	abamectin	mean.norm.EXT	0.238194320171543
356	JU2879	abamectin	mean.norm.EXT	-0.0670091651492361
357	JU2906	abamectin	mean.norm.EXT	0.219260187563216
358	JU2907	abamectin	mean.norm.EXT	0.0839368343984381
359	JU310	abamectin	mean.norm.EXT	0.277286946700018
360	JU311	abamectin	mean.norm.EXT	-0.0851783839012144
361	JU3125	abamectin	mean.norm.EXT	-0.154243994335423
362	JU3127	abamectin	mean.norm.EXT	-0.0273018098737834
363	JU3128	abamectin	mean.norm.EXT	0.15764737489073
364	JU3132	abamectin	mean.norm.EXT	-0.348214740003123
365	JU3134	abamectin	mean.norm.EXT	0.0480298253795644
366	JU3135	abamectin	mean.norm.EXT	0.252638075077794
367	JU3137	abamectin	mean.norm.EXT	-0.0764801790029335
368	JU3140	abamectin	mean.norm.EXT	-0.134598148977362
369	JU3144	abamectin	mean.norm.EXT	0.0819511004410252
370	JU323	abamectin	mean.norm.EXT	0.047487331966889
371	JU346	abamectin	mean.norm.EXT	0.0996386742500735
372	JU360	abamectin	mean.norm.EXT	-0.325727814921214
373	JU367	abamectin	mean.norm.EXT	0.0246403305402987
374	JU393	abamectin	mean.norm.EXT	-0.00942512959970643
375	JU394	abamectin	mean.norm.EXT	0.0358194223777459
376	JU397	abamectin	mean.norm.EXT	-0.236475720539615
377	JU406	abamectin	mean.norm.EXT	0.0256426469338616
378	JU440	abamectin	mean.norm.EXT	0.212502607170273
379	JU561	abamectin	mean.norm.EXT	-0.0280276374406788
380	JU642	abamectin	mean.norm.EXT	-0.123912442394604
381	JU751	abamectin	mean.norm.EXT	0.090494645133441
382	JU774	abamectin	mean.norm.EXT	-0.250350170252809
383	JU775	abamectin	mean.norm.EXT	-0.328933452501634
384	JU778	abamectin	mean.norm.EXT	-0.0380567854832254
385	JU782	abamectin	mean.norm.EXT	0.270281971123712
386	JU792	abamectin	mean.norm.EXT	-0.46158808267992
387	JU830	abamectin	mean.norm.EXT	0.0308510347271847
388	JU847	abamectin	mean.norm.EXT	NA
389	KR314	abamectin	mean.norm.EXT	0.0942675480940206
390	LKC34	abamectin	mean.norm.EXT	-0.116001080620491
391	MY1	abamectin	mean.norm.EXT	0.128857780644907
392	MY10	abamectin	mean.norm.EXT	-0.0902618392870747
393	MY16	abamectin	mean.norm.EXT	-0.214384250221774
394	MY18	abamectin	mean.norm.EXT	-0.0724527646495268
395	MY2147	abamectin	mean.norm.EXT	0.104919642090219
396	MY2212	abamectin	mean.norm.EXT	0.188000726954819
397	MY23	abamectin	mean.norm.EXT	-0.287303105702393
398	MY2453	abamectin	mean.norm.EXT	NA
399	MY2530	abamectin	mean.norm.EXT	0.240023601022592
400	MY2535	abamectin	mean.norm.EXT	0.305939845104392
401	MY2573	abamectin	mean.norm.EXT	-0.123933283810716
402	MY2585	abamectin	mean.norm.EXT	NA
403	MY2693	abamectin	mean.norm.EXT	0.340361672568929
404	MY2713	abamectin	mean.norm.EXT	0.21826731236546
405	MY2741	abamectin	mean.norm.EXT	0.139875115313306
406	MY518	abamectin	mean.norm.EXT	0.0335627230774912
407	MY679	abamectin	mean.norm.EXT	0.162507812433791
408	MY772	abamectin	mean.norm.EXT	0.112816590615439
409	MY795	abamectin	mean.norm.EXT	NA
410	MY920	abamectin	mean.norm.EXT	0.18018738467841
411	N2	abamectin	mean.norm.EXT	NA
412	NIC1	abamectin	mean.norm.EXT	NA
413	NIC1049	abamectin	mean.norm.EXT	-0.207412101881188
414	NIC1107	abamectin	mean.norm.EXT	-0.17856495772122
415	NIC166	abamectin	mean.norm.EXT	0.0953835791371458
416	NIC195	abamectin	mean.norm.EXT	0.0281290936554208
417	NIC199	abamectin	mean.norm.EXT	-0.354811554543924
418	NIC2	abamectin	mean.norm.EXT	NA
419	NIC207	abamectin	mean.norm.EXT	0.153397758121735
420	NIC231	abamectin	mean.norm.EXT	-0.0321336546992037
421	NIC236	abamectin	mean.norm.EXT	0.392679962394893
422	NIC242	abamectin	mean.norm.EXT	-0.240661222279561
423	NIC251	abamectin	mean.norm.EXT	-0.42857277638711
424	NIC252	abamectin	mean.norm.EXT	0.0416067296047222
425	NIC255	abamectin	mean.norm.EXT	NA
426	NIC256	abamectin	mean.norm.EXT	-0.0725554772912079
427	NIC258	abamectin	mean.norm.EXT	-0.236888062086044
428	NIC259	abamectin	mean.norm.EXT	-0.438947713035789
429	NIC260	abamectin	mean.norm.EXT	-0.0267418907811776
430	NIC261	abamectin	mean.norm.EXT	0.0144214042441763
431	NIC262	abamectin	mean.norm.EXT	-0.378265306270423
432	NIC265	abamectin	mean.norm.EXT	-0.172094689959185
433	NIC266	abamectin	mean.norm.EXT	0.369801728467469
434	NIC267	abamectin	mean.norm.EXT	0.0853647668140222
435	NIC268	abamectin	mean.norm.EXT	-0.227667471904292
436	NIC269	abamectin	mean.norm.EXT	-0.276480286529075
437	NIC271	abamectin	mean.norm.EXT	-0.25228943090049
438	NIC272	abamectin	mean.norm.EXT	-0.316538814322901
439	NIC274	abamectin	mean.norm.EXT	-0.125346338606631
440	NIC275	abamectin	mean.norm.EXT	0.0669042307560715
441	NIC276	abamectin	mean.norm.EXT	-0.174624757926701
442	NIC277	abamectin	mean.norm.EXT	NA
443	NIC3	abamectin	mean.norm.EXT	0.146756848278711
444	NIC501	abamectin	mean.norm.EXT	-0.137913139141817
445	NIC511	abamectin	mean.norm.EXT	0.118916411676387
446	NIC513	abamectin	mean.norm.EXT	NA
447	NIC514	abamectin	mean.norm.EXT	-0.213932432629302
448	NIC515	abamectin	mean.norm.EXT	0.125429782607355
449	NIC522	abamectin	mean.norm.EXT	-0.0731151311966266
450	NIC523	abamectin	mean.norm.EXT	NA
451	NIC526	abamectin	mean.norm.EXT	-0.235840194757881
452	NIC527	abamectin	mean.norm.EXT	0.0101453111761967
453	NIC528	abamectin	mean.norm.EXT	NA
454	NIC529	abamectin	mean.norm.EXT	NA
455	PB303	abamectin	mean.norm.EXT	0.115712770903606
456	PS2025	abamectin	mean.norm.EXT	0.123319086113343
457	PX179	abamectin	mean.norm.EXT	0.315081126596076
458	QG2075	abamectin	mean.norm.EXT	NA
459	QG556	abamectin	mean.norm.EXT	0.219351722569684
460	QG557	abamectin	mean.norm.EXT	0.0636866896180144
461	QW947	abamectin	mean.norm.EXT	NA
462	QX1212	abamectin	mean.norm.EXT	0.0184913679184769
463	QX1233	abamectin	mean.norm.EXT	-0.00126767807545401
464	QX1791	abamectin	mean.norm.EXT	-0.0829177443063988
465	QX1792	abamectin	mean.norm.EXT	-0.021025059190727
466	QX1793	abamectin	mean.norm.EXT	0.341808243956156
467	QX1794	abamectin	mean.norm.EXT	0.0439687828011686
468	RC301	abamectin	mean.norm.EXT	0.385006846383389
469	WN2001	abamectin	mean.norm.EXT	-0.339932642769051
470	WN2033	abamectin	mean.norm.EXT	0.269348917170957
471	WN2050	abamectin	mean.norm.EXT	0.0218971151059153
472	XZ1513	abamectin	mean.norm.EXT	0.0568455769969065
473	XZ1514	abamectin	mean.norm.EXT	-0.127642506421402
474	XZ1516	abamectin	mean.norm.EXT	NA
475	AB1	abamectin	mean.TOF	-17.7161932668073
476	BRC20067	abamectin	mean.TOF	-6.88163650063639
477	BRC20263	abamectin	mean.TOF	26.5228300630297
478	CB4852	abamectin	mean.TOF	-11.531335024918
479	CB4854	abamectin	mean.TOF	14.1318782552262
480	CB4856	abamectin	mean.TOF	24.7634568994885
481	CB4932	abamectin	mean.TOF	73.5793126362784
482	CX11262	abamectin	mean.TOF	-2.30737951578808
483	CX11264	abamectin	mean.TOF	17.7014572779563
484	CX11271	abamectin	mean.TOF	12.4626143441013
485	CX11276	abamectin	mean.TOF	6.65828087232956
486	CX11285	abamectin	mean.TOF	-24.6963875335399
487	CX11292	abamectin	mean.TOF	41.4066049918702
488	CX11307	abamectin	mean.TOF	6.19825369143506
489	CX11314	abamectin	mean.TOF	-13.3420021918818
490	CX11315	abamectin	mean.TOF	41.0067563261987
491	DL200	abamectin	mean.TOF	17.9266309854559
492	DL226	abamectin	mean.TOF	0.585480098239695
493	DL238	abamectin	mean.TOF	37.9383841634863
494	ECA189	abamectin	mean.TOF	47.7125367581392
495	ECA246	abamectin	mean.TOF	NA
496	ECA248	abamectin	mean.TOF	-16.891140978764
497	ECA250	abamectin	mean.TOF	11.0606205386099
498	ECA251	abamectin	mean.TOF	-5.47992712410093
499	ECA252	abamectin	mean.TOF	NA
500	ECA259	abamectin	mean.TOF	NA
501	ECA348	abamectin	mean.TOF	5.44184116747957
502	ECA349	abamectin	mean.TOF	-39.1118566034191
503	ECA36	abamectin	mean.TOF	66.5485486726477
504	ECA369	abamectin	mean.TOF	-31.1531678023375
505	ECA372	abamectin	mean.TOF	-22.7947196483224
506	ECA396	abamectin	mean.TOF	-49.5160742298749
507	ED3005	abamectin	mean.TOF	-29.7453800292923
508	ED3011	abamectin	mean.TOF	20.4216572726707
509	ED3012	abamectin	mean.TOF	NA
510	ED3017	abamectin	mean.TOF	30.9388302446041
511	ED3040	abamectin	mean.TOF	4.35021289279656
512	ED3046	abamectin	mean.TOF	-27.1785927598422
513	ED3048	abamectin	mean.TOF	22.3229622953903
514	ED3049	abamectin	mean.TOF	-32.8758615825646
515	ED3052	abamectin	mean.TOF	-25.0075653884331
516	ED3073	abamectin	mean.TOF	1.29978330224933
517	ED3077	abamectin	mean.TOF	46.3699937366178
518	EG4347	abamectin	mean.TOF	20.4393323956795
519	EG4349	abamectin	mean.TOF	36.9494582304193
520	EG4724	abamectin	mean.TOF	NA
521	EG4725	abamectin	mean.TOF	51.0581575323212
522	EG4946	abamectin	mean.TOF	4.16125401807553
523	GXW1	abamectin	mean.TOF	19.0646650204365
524	JT11398	abamectin	mean.TOF	26.9594235267667
525	JU1088	abamectin	mean.TOF	13.7911137854988
526	JU1172	abamectin	mean.TOF	-1.48648341393808
527	JU1200	abamectin	mean.TOF	NA
528	JU1212	abamectin	mean.TOF	56.2214920886673
529	JU1213	abamectin	mean.TOF	NA
530	JU1242	abamectin	mean.TOF	-15.4651968749802
531	JU1246	abamectin	mean.TOF	30.931773822219
532	JU1249	abamectin	mean.TOF	-1.031282457012
533	JU1395	abamectin	mean.TOF	2.65288327991122
534	JU1409	abamectin	mean.TOF	-7.38275184020338
535	JU1440	abamectin	mean.TOF	-32.7035112136836
536	JU1491	abamectin	mean.TOF	43.7069912030757
537	JU1530	abamectin	mean.TOF	NA
538	JU1543	abamectin	mean.TOF	19.4830854843024
539	JU1568	abamectin	mean.TOF	18.5148580620748
540	JU1580	abamectin	mean.TOF	39.5450779080562
541	JU1581	abamectin	mean.TOF	-19.4582828050533
542	JU1586	abamectin	mean.TOF	NA
543	JU1652	abamectin	mean.TOF	-14.540518289242
544	JU1666	abamectin	mean.TOF	24.6984568808804
545	JU1792	abamectin	mean.TOF	12.5974668703822
546	JU1793	abamectin	mean.TOF	39.6688716027615
547	JU1808	abamectin	mean.TOF	-11.9628834750398
548	JU1896	abamectin	mean.TOF	5.76041703663408
549	JU1934	abamectin	mean.TOF	-14.4911704718574
550	JU2001	abamectin	mean.TOF	NA
551	JU2007	abamectin	mean.TOF	23.1146951559457
552	JU2016	abamectin	mean.TOF	-0.436050497440215
553	JU2017	abamectin	mean.TOF	10.122596505332
554	JU2106	abamectin	mean.TOF	-53.3956276376054
555	JU2131	abamectin	mean.TOF	-8.66796676005505
556	JU2141	abamectin	mean.TOF	13.9276928132736
557	JU2234	abamectin	mean.TOF	-45.8969925057222
558	JU2250	abamectin	mean.TOF	-39.9591743804781
559	JU2257	abamectin	mean.TOF	-0.925325147408908
560	JU2464	abamectin	mean.TOF	-35.1314129510565
561	JU2466	abamectin	mean.TOF	-2.1049599382922
562	JU2478	abamectin	mean.TOF	NA
563	JU2513	abamectin	mean.TOF	-10.2117020209747
564	JU2522	abamectin	mean.TOF	-2.3089735960331
565	JU2526	abamectin	mean.TOF	-14.4918469750426
566	JU2534	abamectin	mean.TOF	-12.5542627417097
567	JU2565	abamectin	mean.TOF	-23.0391617002626
568	JU2566	abamectin	mean.TOF	-37.453097529493
569	JU2570	abamectin	mean.TOF	-0.0352643030171698
570	JU2572	abamectin	mean.TOF	-12.6202416483981
571	JU2575	abamectin	mean.TOF	-32.9272902245114
572	JU2576	abamectin	mean.TOF	-34.0995706813466
573	JU2578	abamectin	mean.TOF	24.3443503975686
574	JU258	abamectin	mean.TOF	-19.8450950078093
575	JU2581	abamectin	mean.TOF	-31.8731813784731
576	JU2586	abamectin	mean.TOF	37.9055816177216
577	JU2587	abamectin	mean.TOF	-17.2957843612045
578	JU2592	abamectin	mean.TOF	13.8487754026291
579	JU2593	abamectin	mean.TOF	-11.2411354290106
580	JU2600	abamectin	mean.TOF	7.04883124776321
581	JU2610	abamectin	mean.TOF	2.95223856530775
582	JU2619	abamectin	mean.TOF	30.3724663889172
583	JU2800	abamectin	mean.TOF	-10.5290382890533
584	JU2811	abamectin	mean.TOF	38.4185633315051
585	JU2825	abamectin	mean.TOF	13.2671728635593
586	JU2829	abamectin	mean.TOF	-14.9593801291844
587	JU2838	abamectin	mean.TOF	-32.1648785641739
588	JU2841	abamectin	mean.TOF	5.73381354707477
589	JU2853	abamectin	mean.TOF	-2.87280940090451
590	JU2862	abamectin	mean.TOF	-3.14073635851433
591	JU2866	abamectin	mean.TOF	-9.2772039260757
592	JU2878	abamectin	mean.TOF	50.4407413861753
593	JU2879	abamectin	mean.TOF	-14.7902209213956
594	JU2906	abamectin	mean.TOF	-9.38747728025218
595	JU2907	abamectin	mean.TOF	9.64891980245455
596	JU310	abamectin	mean.TOF	1.21050199199027
597	JU311	abamectin	mean.TOF	13.7632623109776
598	JU3125	abamectin	mean.TOF	16.2207134183841
599	JU3127	abamectin	mean.TOF	12.2601881045879
600	JU3128	abamectin	mean.TOF	-9.25905085585087
601	JU3132	abamectin	mean.TOF	-20.01306793709
602	JU3134	abamectin	mean.TOF	-3.89881427843573
603	JU3135	abamectin	mean.TOF	27.528976624187
604	JU3137	abamectin	mean.TOF	-18.1723275640642
605	JU3140	abamectin	mean.TOF	-11.562645157162
606	JU3144	abamectin	mean.TOF	2.41751067360213
607	JU323	abamectin	mean.TOF	-12.5815456108999
608	JU346	abamectin	mean.TOF	-15.9895196918091
609	JU360	abamectin	mean.TOF	-59.5948413478982
610	JU367	abamectin	mean.TOF	-7.0741009711865
611	JU393	abamectin	mean.TOF	15.5060096254879
612	JU394	abamectin	mean.TOF	1.33098428538693
613	JU397	abamectin	mean.TOF	-23.6250137640261
614	JU406	abamectin	mean.TOF	9.85372482757931
615	JU440	abamectin	mean.TOF	19.4507400461696
616	JU561	abamectin	mean.TOF	-26.4635181897329
617	JU642	abamectin	mean.TOF	12.88175610586
618	JU751	abamectin	mean.TOF	51.5640832083084
619	JU774	abamectin	mean.TOF	-11.3128088060163
620	JU775	abamectin	mean.TOF	-21.5614077411215
621	JU778	abamectin	mean.TOF	-27.3539883709537
622	JU782	abamectin	mean.TOF	29.312417735323
623	JU792	abamectin	mean.TOF	-42.6307199806628
624	JU830	abamectin	mean.TOF	8.10705930860463
625	JU847	abamectin	mean.TOF	NA
626	KR314	abamectin	mean.TOF	-23.7560678126551
627	LKC34	abamectin	mean.TOF	1.161565253882
628	MY1	abamectin	mean.TOF	9.27409442543597
629	MY10	abamectin	mean.TOF	-6.37023993160268
630	MY16	abamectin	mean.TOF	-19.8937143979638
631	MY18	abamectin	mean.TOF	-31.2945092810553
632	MY2147	abamectin	mean.TOF	-12.3276300893855
633	MY2212	abamectin	mean.TOF	40.1248811285999
634	MY23	abamectin	mean.TOF	-33.8993191563075
635	MY2453	abamectin	mean.TOF	NA
636	MY2530	abamectin	mean.TOF	68.6044998368227
637	MY2535	abamectin	mean.TOF	40.5805580816523
638	MY2573	abamectin	mean.TOF	-10.677711417681
639	MY2585	abamectin	mean.TOF	NA
640	MY2693	abamectin	mean.TOF	-8.81152056717734
641	MY2713	abamectin	mean.TOF	-1.49644664977713
642	MY2741	abamectin	mean.TOF	-20.4458701784707
643	MY518	abamectin	mean.TOF	-3.19762864144065
644	MY679	abamectin	mean.TOF	21.4852773092938
645	MY772	abamectin	mean.TOF	-2.42998544309294
646	MY795	abamectin	mean.TOF	NA
647	MY920	abamectin	mean.TOF	36.6997127727089
648	N2	abamectin	mean.TOF	NA
649	NIC1	abamectin	mean.TOF	NA
650	NIC1049	abamectin	mean.TOF	-36.3046857136661
651	NIC1107	abamectin	mean.TOF	16.8459954392458
652	NIC166	abamectin	mean.TOF	-12.1236644387966
653	NIC195	abamectin	mean.TOF	23.5623532172794
654	NIC199	abamectin	mean.TOF	-32.434170894392
655	NIC2	abamectin	mean.TOF	NA
656	NIC207	abamectin	mean.TOF	-23.0061540394589
657	NIC231	abamectin	mean.TOF	7.65578429278136
658	NIC236	abamectin	mean.TOF	38.9845143411431
659	NIC242	abamectin	mean.TOF	-53.2959303846272
660	NIC251	abamectin	mean.TOF	-37.3844885890259
661	NIC252	abamectin	mean.TOF	24.6811039731909
662	NIC255	abamectin	mean.TOF	NA
663	NIC256	abamectin	mean.TOF	5.29300580516766
664	NIC258	abamectin	mean.TOF	-19.0303898221872
665	NIC259	abamectin	mean.TOF	-39.4898933267264
666	NIC260	abamectin	mean.TOF	-18.1225014759647
667	NIC261	abamectin	mean.TOF	19.3189623305798
668	NIC262	abamectin	mean.TOF	-41.4998300642036
669	NIC265	abamectin	mean.TOF	5.08015914234436
670	NIC266	abamectin	mean.TOF	68.2950116527143
671	NIC267	abamectin	mean.TOF	-11.3565008995174
672	NIC268	abamectin	mean.TOF	-7.55316229958235
673	NIC269	abamectin	mean.TOF	-17.3219497853436
674	NIC271	abamectin	mean.TOF	-5.79576997853147
675	NIC272	abamectin	mean.TOF	-12.6442744145892
676	NIC274	abamectin	mean.TOF	-20.2425010960683
677	NIC275	abamectin	mean.TOF	4.80912298609522
678	NIC276	abamectin	mean.TOF	-1.31730833017798
679	NIC277	abamectin	mean.TOF	NA
680	NIC3	abamectin	mean.TOF	16.1696890708133
681	NIC501	abamectin	mean.TOF	9.44125831727298
682	NIC511	abamectin	mean.TOF	1.35401117521139
683	NIC513	abamectin	mean.TOF	NA
684	NIC514	abamectin	mean.TOF	-34.4781013751948
685	NIC515	abamectin	mean.TOF	7.55018587088968
686	NIC522	abamectin	mean.TOF	-22.5026975080221
687	NIC523	abamectin	mean.TOF	NA
688	NIC526	abamectin	mean.TOF	-10.3648219465083
689	NIC527	abamectin	mean.TOF	-38.8443594124226
690	NIC528	abamectin	mean.TOF	NA
691	NIC529	abamectin	mean.TOF	NA
692	PB303	abamectin	mean.TOF	22.7967196510319
693	PS2025	abamectin	mean.TOF	16.3068015175363
694	PX179	abamectin	mean.TOF	15.1521287442368
695	QG2075	abamectin	mean.TOF	NA
696	QG556	abamectin	mean.TOF	2.04790451055317
697	QG557	abamectin	mean.TOF	-6.7392451510878
698	QW947	abamectin	mean.TOF	NA
699	QX1212	abamectin	mean.TOF	3.29850358629834
700	QX1233	abamectin	mean.TOF	-14.7471247956332
701	QX1791	abamectin	mean.TOF	-20.6248459138669
702	QX1792	abamectin	mean.TOF	-49.1001171025221
703	QX1793	abamectin	mean.TOF	-4.99578749061721
704	QX1794	abamectin	mean.TOF	6.53832671142895
705	RC301	abamectin	mean.TOF	43.4375013989095
706	WN2001	abamectin	mean.TOF	-37.6844599612776
707	WN2033	abamectin	mean.TOF	0.0504481959183375
708	WN2050	abamectin	mean.TOF	58.6870848018883
709	XZ1513	abamectin	mean.TOF	-36.8032476459651
710	XZ1514	abamectin	mean.TOF	12.0262111463291
711	XZ1516	abamectin	mean.TOF	NA
712	AB1	abamectin	norm.n	-8.31249648784896
713	BRC20067	abamectin	norm.n	-0.0634499884570104
714	BRC20263	abamectin	norm.n	11.5539972945279
715	CB4852	abamectin	norm.n	-0.964473690988609
716	CB4854	abamectin	norm.n	-4.48016318788405
717	CB4856	abamectin	norm.n	10.8915203599572
718	CB4932	abamectin	norm.n	-5.04598986681742
719	CX11262	abamectin	norm.n	6.56260550937037
720	CX11264	abamectin	norm.n	0.355300340662175
721	CX11271	abamectin	norm.n	-3.41309932660081
722	CX11276	abamectin	norm.n	0.965111890606655
723	CX11285	abamectin	norm.n	11.2546626986301
724	CX11292	abamectin	norm.n	5.75800715605837
725	CX11307	abamectin	norm.n	14.9395919577859
726	CX11314	abamectin	norm.n	-2.52093504302107
727	CX11315	abamectin	norm.n	-4.57110995080254
728	DL200	abamectin	norm.n	2.92446670743338
729	DL226	abamectin	norm.n	1.81565859957793
730	DL238	abamectin	norm.n	39.3176244318494
731	ECA189	abamectin	norm.n	9.27309168881383
732	ECA246	abamectin	norm.n	NA
733	ECA248	abamectin	norm.n	-2.7980970824993
734	ECA250	abamectin	norm.n	2.96541463656498
735	ECA251	abamectin	norm.n	-4.0653583467968
736	ECA252	abamectin	norm.n	NA
737	ECA259	abamectin	norm.n	NA
738	ECA348	abamectin	norm.n	5.98745874552168
739	ECA349	abamectin	norm.n	-2.78062271461231
740	ECA36	abamectin	norm.n	-4.21439801413617
741	ECA369	abamectin	norm.n	-7.73716748341443
742	ECA372	abamectin	norm.n	-5.81147970913094
743	ECA396	abamectin	norm.n	-3.95972563662406
744	ED3005	abamectin	norm.n	-6.52235460911737
745	ED3011	abamectin	norm.n	5.19156578945155
746	ED3012	abamectin	norm.n	NA
747	ED3017	abamectin	norm.n	-1.40906199388417
748	ED3040	abamectin	norm.n	-1.41840378697367
749	ED3046	abamectin	norm.n	-6.38273826181231
750	ED3048	abamectin	norm.n	3.5878763018306
751	ED3049	abamectin	norm.n	-5.959090651932
752	ED3052	abamectin	norm.n	-3.43183346682178
753	ED3073	abamectin	norm.n	-1.1592557457333
754	ED3077	abamectin	norm.n	9.80164120608903
755	EG4347	abamectin	norm.n	1.82369690374467
756	EG4349	abamectin	norm.n	18.0951324520636
757	EG4724	abamectin	norm.n	NA
758	EG4725	abamectin	norm.n	20.5132245477227
759	EG4946	abamectin	norm.n	-1.16873320325509
760	GXW1	abamectin	norm.n	-3.76748822625661
761	JT11398	abamectin	norm.n	-1.53173993632302
762	JU1088	abamectin	norm.n	-1.93604169706684
763	JU1172	abamectin	norm.n	2.91194385010614
764	JU1200	abamectin	norm.n	NA
765	JU1212	abamectin	norm.n	-0.845232971348467
766	JU1213	abamectin	norm.n	NA
767	JU1242	abamectin	norm.n	-3.51186667486318
768	JU1246	abamectin	norm.n	0.333776780821466
769	JU1249	abamectin	norm.n	-5.7383441420812
770	JU1395	abamectin	norm.n	-3.58165431645358
771	JU1409	abamectin	norm.n	-5.79088416108111
772	JU1440	abamectin	norm.n	-4.33780891288004
773	JU1491	abamectin	norm.n	1.05927446620837
774	JU1530	abamectin	norm.n	NA
775	JU1543	abamectin	norm.n	-2.99205215315462
776	JU1568	abamectin	norm.n	-5.68920139738018
777	JU1580	abamectin	norm.n	18.1456665534664
778	JU1581	abamectin	norm.n	-5.22567024924471
779	JU1586	abamectin	norm.n	NA
780	JU1652	abamectin	norm.n	1.0972653206945
781	JU1666	abamectin	norm.n	-3.07758935406532
782	JU1792	abamectin	norm.n	-6.0606616281933
783	JU1793	abamectin	norm.n	4.53772250503093
784	JU1808	abamectin	norm.n	-3.84557137933479
785	JU1896	abamectin	norm.n	-8.02342468917108
786	JU1934	abamectin	norm.n	-1.6691788129047
787	JU2001	abamectin	norm.n	NA
788	JU2007	abamectin	norm.n	-3.49034590070158
789	JU2016	abamectin	norm.n	0.441330167421901
790	JU2017	abamectin	norm.n	-3.45439807906453
791	JU2106	abamectin	norm.n	-13.1082533886974
792	JU2131	abamectin	norm.n	-0.138486873791486
793	JU2141	abamectin	norm.n	-2.33238757386074
794	JU2234	abamectin	norm.n	-4.81577526825316
795	JU2250	abamectin	norm.n	-8.34210968608698
796	JU2257	abamectin	norm.n	-6.98602127845817
797	JU2464	abamectin	norm.n	-6.34385489717427
798	JU2466	abamectin	norm.n	4.82452569781449
799	JU2478	abamectin	norm.n	NA
800	JU2513	abamectin	norm.n	-3.00964278449446
801	JU2522	abamectin	norm.n	13.5811089665731
802	JU2526	abamectin	norm.n	12.3293098288132
803	JU2534	abamectin	norm.n	-7.92251603704125
804	JU2565	abamectin	norm.n	-2.05161208754654
805	JU2566	abamectin	norm.n	-5.1994655013172
806	JU2570	abamectin	norm.n	-2.43504506223233
807	JU2572	abamectin	norm.n	-6.38340350655349
808	JU2575	abamectin	norm.n	-6.71169172044573
809	JU2576	abamectin	norm.n	-3.53362751464439
810	JU2578	abamectin	norm.n	6.32058841706996
811	JU258	abamectin	norm.n	1.24598398822116
812	JU2581	abamectin	norm.n	-8.6453120660841
813	JU2586	abamectin	norm.n	15.4656756925822
814	JU2587	abamectin	norm.n	-2.17319783336615
815	JU2592	abamectin	norm.n	-5.97036687916952
816	JU2593	abamectin	norm.n	-3.30674560692239
817	JU2600	abamectin	norm.n	1.95879187130919
818	JU2610	abamectin	norm.n	1.43951255430307
819	JU2619	abamectin	norm.n	16.2968351089089
820	JU2800	abamectin	norm.n	4.70293201932759
821	JU2811	abamectin	norm.n	6.79756198775199
822	JU2825	abamectin	norm.n	-2.86235071921352
823	JU2829	abamectin	norm.n	-2.15730611582212
824	JU2838	abamectin	norm.n	0.889581383133435
825	JU2841	abamectin	norm.n	-1.46642335196635
826	JU2853	abamectin	norm.n	-3.32368700807364
827	JU2862	abamectin	norm.n	-7.97277432035543
828	JU2866	abamectin	norm.n	0.387227763996313
829	JU2878	abamectin	norm.n	0.205726852808947
830	JU2879	abamectin	norm.n	2.41367303945244
831	JU2906	abamectin	norm.n	0.529149411190103
832	JU2907	abamectin	norm.n	-4.96965995945105
833	JU310	abamectin	norm.n	-6.80102663743837
834	JU311	abamectin	norm.n	-5.45604366357105
835	JU3125	abamectin	norm.n	5.08930048343584
836	JU3127	abamectin	norm.n	13.5182095214901
837	JU3128	abamectin	norm.n	-2.93559615978241
838	JU3132	abamectin	norm.n	-8.69868705504428
839	JU3134	abamectin	norm.n	-0.762621464675172
840	JU3135	abamectin	norm.n	3.91474594835271
841	JU3137	abamectin	norm.n	-1.30464525383333
842	JU3140	abamectin	norm.n	0.180288331197009
843	JU3144	abamectin	norm.n	3.39698246434162
844	JU323	abamectin	norm.n	-2.87511618580317
845	JU346	abamectin	norm.n	-1.56710598110888
846	JU360	abamectin	norm.n	-8.35170171860632
847	JU367	abamectin	norm.n	-5.015319189055
848	JU393	abamectin	norm.n	10.8373671342471
849	JU394	abamectin	norm.n	-5.53317347244727
850	JU397	abamectin	norm.n	-6.02197736974511
851	JU406	abamectin	norm.n	-4.89861837825742
852	JU440	abamectin	norm.n	-6.84835008692614
853	JU561	abamectin	norm.n	-4.79285978677939
854	JU642	abamectin	norm.n	-3.1439386733509
855	JU751	abamectin	norm.n	-5.96939007608337
856	JU774	abamectin	norm.n	-4.99597309487566
857	JU775	abamectin	norm.n	5.941351229452
858	JU778	abamectin	norm.n	-2.38366689505701
859	JU782	abamectin	norm.n	27.2137577433822
860	JU792	abamectin	norm.n	-9.08018169248965
861	JU830	abamectin	norm.n	-0.92534605780887
862	JU847	abamectin	norm.n	NA
863	KR314	abamectin	norm.n	-4.72252985753292
864	LKC34	abamectin	norm.n	1.39750792381089
865	MY1	abamectin	norm.n	-1.92844682040343
866	MY10	abamectin	norm.n	18.7785145685452
867	MY16	abamectin	norm.n	-8.77511176936615
868	MY18	abamectin	norm.n	-7.97255721826084
869	MY2147	abamectin	norm.n	-7.44771957949765
870	MY2212	abamectin	norm.n	7.27018680130533
871	MY23	abamectin	norm.n	-5.8126853185261
872	MY2453	abamectin	norm.n	NA
873	MY2530	abamectin	norm.n	2.31564468615752
874	MY2535	abamectin	norm.n	8.93192174575151
875	MY2573	abamectin	norm.n	-4.49406263208717
876	MY2585	abamectin	norm.n	NA
877	MY2693	abamectin	norm.n	3.94933586275043
878	MY2713	abamectin	norm.n	-5.98914424401911
879	MY2741	abamectin	norm.n	-5.21521156080159
880	MY518	abamectin	norm.n	-6.82191672021389
881	MY679	abamectin	norm.n	1.11977494413747
882	MY772	abamectin	norm.n	-3.46789765228105
883	MY795	abamectin	norm.n	NA
884	MY920	abamectin	norm.n	5.06175005639648
885	N2	abamectin	norm.n	NA
886	NIC1	abamectin	norm.n	NA
887	NIC1049	abamectin	norm.n	-11.8620075471222
888	NIC1107	abamectin	norm.n	-4.29807763862114
889	NIC166	abamectin	norm.n	-2.39560408727418
890	NIC195	abamectin	norm.n	5.46724963130521
891	NIC199	abamectin	norm.n	-0.652383383743379
892	NIC2	abamectin	norm.n	NA
893	NIC207	abamectin	norm.n	-1.89971541689337
894	NIC231	abamectin	norm.n	-1.61587693096271
895	NIC236	abamectin	norm.n	5.18005152299832
896	NIC242	abamectin	norm.n	-8.97827246349888
897	NIC251	abamectin	norm.n	-2.23674135884667
898	NIC252	abamectin	norm.n	17.3015229451049
899	NIC255	abamectin	norm.n	NA
900	NIC256	abamectin	norm.n	16.9011737409598
901	NIC258	abamectin	norm.n	14.8799917480183
902	NIC259	abamectin	norm.n	-11.1848167461374
903	NIC260	abamectin	norm.n	4.94279901273552
904	NIC261	abamectin	norm.n	14.6476157278205
905	NIC262	abamectin	norm.n	3.52448203797974
906	NIC265	abamectin	norm.n	11.2270933130319
907	NIC266	abamectin	norm.n	16.5529164491304
908	NIC267	abamectin	norm.n	-0.93809919521408
909	NIC268	abamectin	norm.n	0.054867938258387
910	NIC269	abamectin	norm.n	3.85521477210751
911	NIC271	abamectin	norm.n	8.5723337491064
912	NIC272	abamectin	norm.n	5.64803850219836
913	NIC274	abamectin	norm.n	2.8347382208236
914	NIC275	abamectin	norm.n	4.54082121899639
915	NIC276	abamectin	norm.n	-4.05742625874625
916	NIC277	abamectin	norm.n	NA
917	NIC3	abamectin	norm.n	-5.10898355672266
918	NIC501	abamectin	norm.n	6.89184415189019
919	NIC511	abamectin	norm.n	-4.29114497347982
920	NIC513	abamectin	norm.n	NA
921	NIC514	abamectin	norm.n	-7.58075114217247
922	NIC515	abamectin	norm.n	5.70884670203256
923	NIC522	abamectin	norm.n	-3.29496465051203
924	NIC523	abamectin	norm.n	NA
925	NIC526	abamectin	norm.n	-6.63077833429873
926	NIC527	abamectin	norm.n	-13.0661693873721
927	NIC528	abamectin	norm.n	NA
928	NIC529	abamectin	norm.n	NA
929	PB303	abamectin	norm.n	-5.38390238346608
930	PS2025	abamectin	norm.n	1.10738813641312
931	PX179	abamectin	norm.n	2.85487393311182
932	QG2075	abamectin	norm.n	NA
933	QG556	abamectin	norm.n	-1.34321763522548
934	QG557	abamectin	norm.n	0.233195977070754
935	QW947	abamectin	norm.n	NA
936	QX1212	abamectin	norm.n	-5.72653341555707
937	QX1233	abamectin	norm.n	-0.798558661569959
938	QX1791	abamectin	norm.n	0.388995194450208
939	QX1792	abamectin	norm.n	-9.49247953246745
940	QX1793	abamectin	norm.n	-5.27955035759317
941	QX1794	abamectin	norm.n	-2.90598782874748
942	RC301	abamectin	norm.n	2.4427194455256
943	WN2001	abamectin	norm.n	-7.49275839365104
944	WN2033	abamectin	norm.n	1.3229019686532
945	WN2050	abamectin	norm.n	1.93079063990138
946	XZ1513	abamectin	norm.n	-7.78735063652441
947	XZ1514	abamectin	norm.n	-1.52678893464454
948	XZ1516	abamectin	norm.n	NA
