# Supplementary material for: Two novel loci underlie natural differences in Caenorhabditis elegans abamectin responses
Source: PLoS Pathog. 2021 Mar 15;17(3):e1009297. doi: 10.1371/journal.ppat.1009297 (PMC7993787; doi:10.1371/journal.ppat.1009297)
Supplement: S3 File — Genome-wide association mapping results for all four drug-response traits tested in the high-throughput fitness assay. (CSV) [file ppat.1009297.s014.csv]

	marker	CHROM	POS	log10p	trait	EIGEN	aboveEIGEN	strain	value	allele	var.exp	startPOS	peakPOS	endPOS	peak_id	interval_size
1	I_3979	I	3979	0.718432695611205	abamectin_mean.EXT	4.28448307163607	0	NA	NA	NA	NA	NA	NA	NA	NA	NA
2	I_6689	I	6689	0.024877596901188	abamectin_mean.EXT	4.28448307163607	0	NA	NA	NA	NA	NA	NA	NA	NA	NA
3	I_9328	I	9328	0.554250651966416	abamectin_mean.EXT	4.28448307163607	0	NA	NA	NA	NA	NA	NA	NA	NA	NA
4	I_13117	I	13117	0.604269935296859	abamectin_mean.EXT	4.28448307163607	0	NA	NA	NA	NA	NA	NA	NA	NA	NA
5	I_15024	I	15024	0.0553425232366399	abamectin_mean.EXT	4.28448307163607	0	NA	NA	NA	NA	NA	NA	NA	NA	NA
6	I_17509	I	17509	0.598564083296714	abamectin_mean.EXT	4.28448307163607	0	NA	NA	NA	NA	NA	NA	NA	NA	NA
7	I_62576	I	62576	0.0717688836227618	abamectin_mean.EXT	4.28448307163607	0	NA	NA	NA	NA	NA	NA	NA	NA	NA
8	I_69800	I	69800	0.554250651966416	abamectin_mean.EXT	4.28448307163607	0	NA	NA	NA	NA	NA	NA	NA	NA	NA
9	I_70902	I	70902	0.0212864202770865	abamectin_mean.EXT	4.28448307163607	0	NA	NA	NA	NA	NA	NA	NA	NA	NA
10	I_76311	I	76311	0.593965879122666	abamectin_mean.EXT	4.28448307163607	0	NA	NA	NA	NA	NA	NA	NA	NA	NA
11	I_77905	I	77905	0.718432695611205	abamectin_mean.EXT	4.28448307163607	0	NA	NA	NA	NA	NA	NA	NA	NA	NA
12	I_82378	I	82378	0.604269935296859	abamectin_mean.EXT	4.28448307163607	0	NA	NA	NA	NA	NA	NA	NA	NA	NA
13	I_108121	I	108121	0.024877596901188	abamectin_mean.EXT	4.28448307163607	0	NA	NA	NA	NA	NA	NA	NA	NA	NA
14	I_116338	I	116338	0.0184741468072553	abamectin_mean.EXT	4.28448307163607	0	NA	NA	NA	NA	NA	NA	NA	NA	NA
15	I_116374	I	116374	0.605124556237851	abamectin_mean.EXT	4.28448307163607	0	NA	NA	NA	NA	NA	NA	NA	NA	NA
16	I_119816	I	119816	0.718432695611205	abamectin_mean.EXT	4.28448307163607	0	NA	NA	NA	NA	NA	NA	NA	NA	NA
17	I_121505	I	121505	0.785347785164193	abamectin_mean.EXT	4.28448307163607	0	NA	NA	NA	NA	NA	NA	NA	NA	NA
18	I_123411	I	123411	0.604269935296859	abamectin_mean.EXT	4.28448307163607	0	NA	NA	NA	NA	NA	NA	NA	NA	NA
19	I_161490	I	161490	0.598564083296714	abamectin_mean.EXT	4.28448307163607	0	NA	NA	NA	NA	NA	NA	NA	NA	NA
20	I_161913	I	161913	0.024877596901188	abamectin_mean.EXT	4.28448307163607	0	NA	NA	NA	NA	NA	NA	NA	NA	NA
21	I_176206	I	176206	0.707872902556512	abamectin_mean.EXT	4.28448307163607	0	NA	NA	NA	NA	NA	NA	NA	NA	NA
22	I_178649	I	178649	0.419817550840026	abamectin_mean.EXT	4.28448307163607	0	NA	NA	NA	NA	NA	NA	NA	NA	NA
23	I_178679	I	178679	0.554250651966416	abamectin_mean.EXT	4.28448307163607	0	NA	NA	NA	NA	NA	NA	NA	NA	NA
24	I_179651	I	179651	0.718432695611205	abamectin_mean.EXT	4.28448307163607	0	NA	NA	NA	NA	NA	NA	NA	NA	NA
25	I_182821	I	182821	0.789363297119729	abamectin_mean.EXT	4.28448307163607	0	NA	NA	NA	NA	NA	NA	NA	NA	NA
26	I_184470	I	184470	0.0553425232366399	abamectin_mean.EXT	4.28448307163607	0	NA	NA	NA	NA	NA	NA	NA	NA	NA
27	I_206753	I	206753	0.604269935296859	abamectin_mean.EXT	4.28448307163607	0	NA	NA	NA	NA	NA	NA	NA	NA	NA
28	I_215377	I	215377	0.024877596901188	abamectin_mean.EXT	4.28448307163607	0	NA	NA	NA	NA	NA	NA	NA	NA	NA
29	I_256948	I	256948	0.554250651966416	abamectin_mean.EXT	4.28448307163607	0	NA	NA	NA	NA	NA	NA	NA	NA	NA
30	I_258406	I	258406	0.718432695611205	abamectin_mean.EXT	4.28448307163607	0	NA	NA	NA	NA	NA	NA	NA	NA	NA
31	I_275446	I	275446	0.105207292632184	abamectin_mean.EXT	4.28448307163607	0	NA	NA	NA	NA	NA	NA	NA	NA	NA
32	I_276422	I	276422	0.10227750051156	abamectin_mean.EXT	4.28448307163607	0	NA	NA	NA	NA	NA	NA	NA	NA	NA
33	I_298981	I	298981	0.593965879122666	abamectin_mean.EXT	4.28448307163607	0	NA	NA	NA	NA	NA	NA	NA	NA	NA
34	I_300501	I	300501	0.554250651966416	abamectin_mean.EXT	4.28448307163607	0	NA	NA	NA	NA	NA	NA	NA	NA	NA
35	I_300697	I	300697	0.718432695611205	abamectin_mean.EXT	4.28448307163607	0	NA	NA	NA	NA	NA	NA	NA	NA	NA
36	I_302045	I	302045	0.024877596901188	abamectin_mean.EXT	4.28448307163607	0	NA	NA	NA	NA	NA	NA	NA	NA	NA
37	I_314248	I	314248	0.598564083296714	abamectin_mean.EXT	4.28448307163607	0	NA	NA	NA	NA	NA	NA	NA	NA	NA
38	I_321873	I	321873	0.604269935296859	abamectin_mean.EXT	4.28448307163607	0	NA	NA	NA	NA	NA	NA	NA	NA	NA
39	I_367428	I	367428	0.359888248865044	abamectin_mean.EXT	4.28448307163607	0	NA	NA	NA	NA	NA	NA	NA	NA	NA
40	I_370339	I	370339	0.0553425232366399	abamectin_mean.EXT	4.28448307163607	0	NA	NA	NA	NA	NA	NA	NA	NA	NA
41	I_379448	I	379448	0.413519041681261	abamectin_mean.EXT	4.28448307163607	0	NA	NA	NA	NA	NA	NA	NA	NA	NA
42	I_389034	I	389034	0.224930455331052	abamectin_mean.EXT	4.28448307163607	0	NA	NA	NA	NA	NA	NA	NA	NA	NA
43	I_389850	I	389850	1.47969994852812	abamectin_mean.EXT	4.28448307163607	0	NA	NA	NA	NA	NA	NA	NA	NA	NA
44	I_390711	I	390711	0.554250651966416	abamectin_mean.EXT	4.28448307163607	0	NA	NA	NA	NA	NA	NA	NA	NA	NA
45	I_390716	I	390716	0.150600308567138	abamectin_mean.EXT	4.28448307163607	0	NA	NA	NA	NA	NA	NA	NA	NA	NA
46	I_407242	I	407242	0.830203014007663	abamectin_mean.EXT	4.28448307163607	0	NA	NA	NA	NA	NA	NA	NA	NA	NA
47	I_422765	I	422765	0.915017353600262	abamectin_mean.EXT	4.28448307163607	0	NA	NA	NA	NA	NA	NA	NA	NA	NA
48	I_427621	I	427621	0.782982848621579	abamectin_mean.EXT	4.28448307163607	0	NA	NA	NA	NA	NA	NA	NA	NA	NA
49	I_428363	I	428363	0.598564083296714	abamectin_mean.EXT	4.28448307163607	0	NA	NA	NA	NA	NA	NA	NA	NA	NA
50	I_432210	I	432210	0.774627447201252	abamectin_mean.EXT	4.28448307163607	0	NA	NA	NA	NA	NA	NA	NA	NA	NA
51	I_441415	I	441415	0.554250651966416	abamectin_mean.EXT	4.28448307163607	0	NA	NA	NA	NA	NA	NA	NA	NA	NA
52	I_452643	I	452643	0.32905101843176	abamectin_mean.EXT	4.28448307163607	0	NA	NA	NA	NA	NA	NA	NA	NA	NA
53	I_462547	I	462547	0.122912380780317	abamectin_mean.EXT	4.28448307163607	0	NA	NA	NA	NA	NA	NA	NA	NA	NA
54	I_466067	I	466067	0.0553425232366399	abamectin_mean.EXT	4.28448307163607	0	NA	NA	NA	NA	NA	NA	NA	NA	NA
55	I_470862	I	470862	0.705277959765659	abamectin_mean.EXT	4.28448307163607	0	NA	NA	NA	NA	NA	NA	NA	NA	NA
56	I_476760	I	476760	0.445584047915353	abamectin_mean.EXT	4.28448307163607	0	NA	NA	NA	NA	NA	NA	NA	NA	NA
57	I_488028	I	488028	0.0947446351223072	abamectin_mean.EXT	4.28448307163607	0	NA	NA	NA	NA	NA	NA	NA	NA	NA
58	I_490260	I	490260	0.0717688836227618	abamectin_mean.EXT	4.28448307163607	0	NA	NA	NA	NA	NA	NA	NA	NA	NA
59	I_491763	I	491763	1.21999227713738	abamectin_mean.EXT	4.28448307163607	0	NA	NA	NA	NA	NA	NA	NA	NA	NA
60	I_492920	I	492920	0.642229322109458	abamectin_mean.EXT	4.28448307163607	0	NA	NA	NA	NA	NA	NA	NA	NA	NA
61	I_495881	I	495881	0.598564083296714	abamectin_mean.EXT	4.28448307163607	0	NA	NA	NA	NA	NA	NA	NA	NA	NA
62	I_500958	I	500958	0.729163491277502	abamectin_mean.EXT	4.28448307163607	0	NA	NA	NA	NA	NA	NA	NA	NA	NA
63	I_502109	I	502109	0.760182599318655	abamectin_mean.EXT	4.28448307163607	0	NA	NA	NA	NA	NA	NA	NA	NA	NA
64	I_511635	I	511635	0.843060050035986	abamectin_mean.EXT	4.28448307163607	0	NA	NA	NA	NA	NA	NA	NA	NA	NA
65	I_520966	I	520966	0.582129959419851	abamectin_mean.EXT	4.28448307163607	0	NA	NA	NA	NA	NA	NA	NA	NA	NA
66	I_530978	I	530978	1.32654431673194	abamectin_mean.EXT	4.28448307163607	0	NA	NA	NA	NA	NA	NA	NA	NA	NA
67	I_538473	I	538473	0.951271007864665	abamectin_mean.EXT	4.28448307163607	0	NA	NA	NA	NA	NA	NA	NA	NA	NA
68	I_540274	I	540274	0.127859594744904	abamectin_mean.EXT	4.28448307163607	0	NA	NA	NA	NA	NA	NA	NA	NA	NA
69	I_561035	I	561035	0.843060050035986	abamectin_mean.EXT	4.28448307163607	0	NA	NA	NA	NA	NA	NA	NA	NA	NA
70	I_562960	I	562960	0.0553425232366399	abamectin_mean.EXT	4.28448307163607	0	NA	NA	NA	NA	NA	NA	NA	NA	NA
71	I_565394	I	565394	1.80697177072277	abamectin_mean.EXT	4.28448307163607	0	NA	NA	NA	NA	NA	NA	NA	NA	NA
72	I_575190	I	575190	0.179667215455883	abamectin_mean.EXT	4.28448307163607	0	NA	NA	NA	NA	NA	NA	NA	NA	NA
73	I_592051	I	592051	0.389009865219057	abamectin_mean.EXT	4.28448307163607	0	NA	NA	NA	NA	NA	NA	NA	NA	NA
74	I_592825	I	592825	0.774627447201252	abamectin_mean.EXT	4.28448307163607	0	NA	NA	NA	NA	NA	NA	NA	NA	NA
75	I_597623	I	597623	0.0042462322794595	abamectin_mean.EXT	4.28448307163607	0	NA	NA	NA	NA	NA	NA	NA	NA	NA
76	I_630403	I	630403	1.43369247767969	abamectin_mean.EXT	4.28448307163607	0	NA	NA	NA	NA	NA	NA	NA	NA	NA
77	I_630429	I	630429	0.191218652714444	abamectin_mean.EXT	4.28448307163607	0	NA	NA	NA	NA	NA	NA	NA	NA	NA
78	I_633476	I	633476	0.538397306407984	abamectin_mean.EXT	4.28448307163607	0	NA	NA	NA	NA	NA	NA	NA	NA	NA
79	I_637363	I	637363	1.21153953959357	abamectin_mean.EXT	4.28448307163607	0	NA	NA	NA	NA	NA	NA	NA	NA	NA
80	I_638022	I	638022	1.01526831401797	abamectin_mean.EXT	4.28448307163607	0	NA	NA	NA	NA	NA	NA	NA	NA	NA
81	I_644209	I	644209	0.843060050035986	abamectin_mean.EXT	4.28448307163607	0	NA	NA	NA	NA	NA	NA	NA	NA	NA
82	I_645306	I	645306	0.497339936478718	abamectin_mean.EXT	4.28448307163607	0	NA	NA	NA	NA	NA	NA	NA	NA	NA
83	I_660179	I	660179	0.520437722902838	abamectin_mean.EXT	4.28448307163607	0	NA	NA	NA	NA	NA	NA	NA	NA	NA
84	I_660382	I	660382	0.160395611514888	abamectin_mean.EXT	4.28448307163607	0	NA	NA	NA	NA	NA	NA	NA	NA	NA
85	I_674446	I	674446	0.483346553856187	abamectin_mean.EXT	4.28448307163607	0	NA	NA	NA	NA	NA	NA	NA	NA	NA
86	I_680382	I	680382	0.843060050035986	abamectin_mean.EXT	4.28448307163607	0	NA	NA	NA	NA	NA	NA	NA	NA	NA
87	I_691145	I	691145	0.405644278000679	abamectin_mean.EXT	4.28448307163607	0	NA	NA	NA	NA	NA	NA	NA	NA	NA
88	I_691447	I	691447	0.0368537069346728	abamectin_mean.EXT	4.28448307163607	0	NA	NA	NA	NA	NA	NA	NA	NA	NA
89	I_694829	I	694829	0.660281075563017	abamectin_mean.EXT	4.28448307163607	0	NA	NA	NA	NA	NA	NA	NA	NA	NA
90	I_695386	I	695386	1.39714850140945	abamectin_mean.EXT	4.28448307163607	0	NA	NA	NA	NA	NA	NA	NA	NA	NA
91	I_695452	I	695452	1.49111071705752	abamectin_mean.EXT	4.28448307163607	0	NA	NA	NA	NA	NA	NA	NA	NA	NA
92	I_703316	I	703316	1.52404053160265	abamectin_mean.EXT	4.28448307163607	0	NA	NA	NA	NA	NA	NA	NA	NA	NA
93	I_705454	I	705454	0.154335759051383	abamectin_mean.EXT	4.28448307163607	0	NA	NA	NA	NA	NA	NA	NA	NA	NA
94	I_715457	I	715457	0.838229817301283	abamectin_mean.EXT	4.28448307163607	0	NA	NA	NA	NA	NA	NA	NA	NA	NA
95	I_727377	I	727377	0.528852957444781	abamectin_mean.EXT	4.28448307163607	0	NA	NA	NA	NA	NA	NA	NA	NA	NA
96	I_730439	I	730439	0.636637123206381	abamectin_mean.EXT	4.28448307163607	0	NA	NA	NA	NA	NA	NA	NA	NA	NA
97	I_736943	I	736943	0.399479943329779	abamectin_mean.EXT	4.28448307163607	0	NA	NA	NA	NA	NA	NA	NA	NA	NA
98	I_740461	I	740461	1.18728577958159	abamectin_mean.EXT	4.28448307163607	0	NA	NA	NA	NA	NA	NA	NA	NA	NA
99	I_754297	I	754297	0.0135916964164868	abamectin_mean.EXT	4.28448307163607	0	NA	NA	NA	NA	NA	NA	NA	NA	NA
100	I_758742	I	758742	0.370596370149477	abamectin_mean.EXT	4.28448307163607	0	NA	NA	NA	NA	NA	NA	NA	NA	NA
101	I_761505	I	761505	1.56625982993816	abamectin_mean.EXT	4.28448307163607	0	NA	NA	NA	NA	NA	NA	NA	NA	NA
102	I_783283	I	783283	0.798292325377601	abamectin_mean.EXT	4.28448307163607	0	NA	NA	NA	NA	NA	NA	NA	NA	NA
103	I_785894	I	785894	1.07069428839884	abamectin_mean.EXT	4.28448307163607	0	NA	NA	NA	NA	NA	NA	NA	NA	NA
104	I_790898	I	790898	1.5293861326208	abamectin_mean.EXT	4.28448307163607	0	NA	NA	NA	NA	NA	NA	NA	NA	NA
105	I_794211	I	794211	0.0875383974132486	abamectin_mean.EXT	4.28448307163607	0	NA	NA	NA	NA	NA	NA	NA	NA	NA
106	I_805361	I	805361	0.0135867302229949	abamectin_mean.EXT	4.28448307163607	0	NA	NA	NA	NA	NA	NA	NA	NA	NA
107	I_807504	I	807504	0.682453721224623	abamectin_mean.EXT	4.28448307163607	0	NA	NA	NA	NA	NA	NA	NA	NA	NA
108	I_810217	I	810217	0.708170550770096	abamectin_mean.EXT	4.28448307163607	0	NA	NA	NA	NA	NA	NA	NA	NA	NA
109	I_811002	I	811002	0.370596370149477	abamectin_mean.EXT	4.28448307163607	0	NA	NA	NA	NA	NA	NA	NA	NA	NA
110	I_814139	I	814139	0.305698645703513	abamectin_mean.EXT	4.28448307163607	0	NA	NA	NA	NA	NA	NA	NA	NA	NA
111	I_816631	I	816631	0.874158669180743	abamectin_mean.EXT	4.28448307163607	0	NA	NA	NA	NA	NA	NA	NA	NA	NA
112	I_824619	I	824619	0.519902811704934	abamectin_mean.EXT	4.28448307163607	0	NA	NA	NA	NA	NA	NA	NA	NA	NA
113	I_831728	I	831728	0.0978903984867588	abamectin_mean.EXT	4.28448307163607	0	NA	NA	NA	NA	NA	NA	NA	NA	NA
114	I_833289	I	833289	1.209945573372	abamectin_mean.EXT	4.28448307163607	0	NA	NA	NA	NA	NA	NA	NA	NA	NA
115	I_835064	I	835064	0.494946750047345	abamectin_mean.EXT	4.28448307163607	0	NA	NA	NA	NA	NA	NA	NA	NA	NA
116	I_835423	I	835423	0.548938088582881	abamectin_mean.EXT	4.28448307163607	0	NA	NA	NA	NA	NA	NA	NA	NA	NA
117	I_837659	I	837659	0.335903395995876	abamectin_mean.EXT	4.28448307163607	0	NA	NA	NA	NA	NA	NA	NA	NA	NA
118	I_839222	I	839222	0.176022545217926	abamectin_mean.EXT	4.28448307163607	0	NA	NA	NA	NA	NA	NA	NA	NA	NA
119	I_846665	I	846665	1.09159786188004	abamectin_mean.EXT	4.28448307163607	0	NA	NA	NA	NA	NA	NA	NA	NA	NA
120	I_847638	I	847638	0.469784987002194	abamectin_mean.EXT	4.28448307163607	0	NA	NA	NA	NA	NA	NA	NA	NA	NA
121	I_850499	I	850499	1.0935208650131	abamectin_mean.EXT	4.28448307163607	0	NA	NA	NA	NA	NA	NA	NA	NA	NA
122	I_851039	I	851039	1.05124627694448	abamectin_mean.EXT	4.28448307163607	0	NA	NA	NA	NA	NA	NA	NA	NA	NA
123	I_868535	I	868535	0.461807376185552	abamectin_mean.EXT	4.28448307163607	0	NA	NA	NA	NA	NA	NA	NA	NA	NA
124	I_873273	I	873273	0.2253974837218	abamectin_mean.EXT	4.28448307163607	0	NA	NA	NA	NA	NA	NA	NA	NA	NA
125	I_874617	I	874617	0.377996973002183	abamectin_mean.EXT	4.28448307163607	0	NA	NA	NA	NA	NA	NA	NA	NA	NA
126	I_875746	I	875746	0.465054559045201	abamectin_mean.EXT	4.28448307163607	0	NA	NA	NA	NA	NA	NA	NA	NA	NA
127	I_876547	I	876547	0.539587947912351	abamectin_mean.EXT	4.28448307163607	0	NA	NA	NA	NA	NA	NA	NA	NA	NA
128	I_877962	I	877962	0.0752976555608211	abamectin_mean.EXT	4.28448307163607	0	NA	NA	NA	NA	NA	NA	NA	NA	NA
129	I_881269	I	881269	0.0384923706818671	abamectin_mean.EXT	4.28448307163607	0	NA	NA	NA	NA	NA	NA	NA	NA	NA
130	I_882088	I	882088	0.0125555114422497	abamectin_mean.EXT	4.28448307163607	0	NA	NA	NA	NA	NA	NA	NA	NA	NA
131	I_884389	I	884389	0.0553425232366399	abamectin_mean.EXT	4.28448307163607	0	NA	NA	NA	NA	NA	NA	NA	NA	NA
132	I_888488	I	888488	0.240378266138735	abamectin_mean.EXT	4.28448307163607	0	NA	NA	NA	NA	NA	NA	NA	NA	NA
133	I_913928	I	913928	0.325678404968604	abamectin_mean.EXT	4.28448307163607	0	NA	NA	NA	NA	NA	NA	NA	NA	NA
134	I_922115	I	922115	0.454423418737404	abamectin_mean.EXT	4.28448307163607	0	NA	NA	NA	NA	NA	NA	NA	NA	NA
135	I_935842	I	935842	0.661127700921922	abamectin_mean.EXT	4.28448307163607	0	NA	NA	NA	NA	NA	NA	NA	NA	NA
136	I_951158	I	951158	0.944269454216009	abamectin_mean.EXT	4.28448307163607	0	NA	NA	NA	NA	NA	NA	NA	NA	NA
137	I_951190	I	951190	0.0573829147332397	abamectin_mean.EXT	4.28448307163607	0	NA	NA	NA	NA	NA	NA	NA	NA	NA
138	I_952797	I	952797	0.451223301191835	abamectin_mean.EXT	4.28448307163607	0	NA	NA	NA	NA	NA	NA	NA	NA	NA
139	I_973119	I	973119	0.546485050635879	abamectin_mean.EXT	4.28448307163607	0	NA	NA	NA	NA	NA	NA	NA	NA	NA
140	I_975649	I	975649	0.226171007437839	abamectin_mean.EXT	4.28448307163607	0	NA	NA	NA	NA	NA	NA	NA	NA	NA
141	I_978053	I	978053	0.0807761401141606	abamectin_mean.EXT	4.28448307163607	0	NA	NA	NA	NA	NA	NA	NA	NA	NA
142	I_982832	I	982832	0.650105048555323	abamectin_mean.EXT	4.28448307163607	0	NA	NA	NA	NA	NA	NA	NA	NA	NA
143	I_986279	I	986279	0.575442791198987	abamectin_mean.EXT	4.28448307163607	0	NA	NA	NA	NA	NA	NA	NA	NA	NA
144	I_992266	I	992266	1.25009475288569	abamectin_mean.EXT	4.28448307163607	0	NA	NA	NA	NA	NA	NA	NA	NA	NA
145	I_992525	I	992525	0.29074699086916	abamectin_mean.EXT	4.28448307163607	0	NA	NA	NA	NA	NA	NA	NA	NA	NA
146	I_993801	I	993801	0.746934523791371	abamectin_mean.EXT	4.28448307163607	0	NA	NA	NA	NA	NA	NA	NA	NA	NA
147	I_997360	I	997360	0.708170550770096	abamectin_mean.EXT	4.28448307163607	0	NA	NA	NA	NA	NA	NA	NA	NA	NA
148	I_1003648	I	1003648	0.183442294587243	abamectin_mean.EXT	4.28448307163607	0	NA	NA	NA	NA	NA	NA	NA	NA	NA
149	I_1010086	I	1010086	0.530888650079779	abamectin_mean.EXT	4.28448307163607	0	NA	NA	NA	NA	NA	NA	NA	NA	NA
150	I_1015443	I	1015443	0.167156082017627	abamectin_mean.EXT	4.28448307163607	0	NA	NA	NA	NA	NA	NA	NA	NA	NA
151	I_1031227	I	1031227	0.0224781384224683	abamectin_mean.EXT	4.28448307163607	0	NA	NA	NA	NA	NA	NA	NA	NA	NA
152	I_1038311	I	1038311	0.366510430345878	abamectin_mean.EXT	4.28448307163607	0	NA	NA	NA	NA	NA	NA	NA	NA	NA
153	I_1038911	I	1038911	0.0137790746275176	abamectin_mean.EXT	4.28448307163607	0	NA	NA	NA	NA	NA	NA	NA	NA	NA
154	I_1051163	I	1051163	0.239968986979016	abamectin_mean.EXT	4.28448307163607	0	NA	NA	NA	NA	NA	NA	NA	NA	NA
155	I_1051761	I	1051761	0.343521574753438	abamectin_mean.EXT	4.28448307163607	0	NA	NA	NA	NA	NA	NA	NA	NA	NA
156	I_1059258	I	1059258	0.356635039686315	abamectin_mean.EXT	4.28448307163607	0	NA	NA	NA	NA	NA	NA	NA	NA	NA
157	I_1059600	I	1059600	0.309960574256062	abamectin_mean.EXT	4.28448307163607	0	NA	NA	NA	NA	NA	NA	NA	NA	NA
158	I_1062436	I	1062436	0.258764824778918	abamectin_mean.EXT	4.28448307163607	0	NA	NA	NA	NA	NA	NA	NA	NA	NA
159	I_1062730	I	1062730	0.300065998340746	abamectin_mean.EXT	4.28448307163607	0	NA	NA	NA	NA	NA	NA	NA	NA	NA
160	I_1064448	I	1064448	0.705827782096614	abamectin_mean.EXT	4.28448307163607	0	NA	NA	NA	NA	NA	NA	NA	NA	NA
161	I_1068430	I	1068430	0.766226216039785	abamectin_mean.EXT	4.28448307163607	0	NA	NA	NA	NA	NA	NA	NA	NA	NA
162	I_1068572	I	1068572	0.0412157438516585	abamectin_mean.EXT	4.28448307163607	0	NA	NA	NA	NA	NA	NA	NA	NA	NA
163	I_1069226	I	1069226	0.112866589289482	abamectin_mean.EXT	4.28448307163607	0	NA	NA	NA	NA	NA	NA	NA	NA	NA
164	I_1071327	I	1071327	0.316826567475526	abamectin_mean.EXT	4.28448307163607	0	NA	NA	NA	NA	NA	NA	NA	NA	NA
165	I_1071437	I	1071437	0.363868399584527	abamectin_mean.EXT	4.28448307163607	0	NA	NA	NA	NA	NA	NA	NA	NA	NA
166	I_1072123	I	1072123	0.272274108813509	abamectin_mean.EXT	4.28448307163607	0	NA	NA	NA	NA	NA	NA	NA	NA	NA
167	I_1073789	I	1073789	0.197784569814309	abamectin_mean.EXT	4.28448307163607	0	NA	NA	NA	NA	NA	NA	NA	NA	NA
168	I_1086755	I	1086755	0.122596524462977	abamectin_mean.EXT	4.28448307163607	0	NA	NA	NA	NA	NA	NA	NA	NA	NA
169	I_1088775	I	1088775	0.830962533591854	abamectin_mean.EXT	4.28448307163607	0	NA	NA	NA	NA	NA	NA	NA	NA	NA
170	I_1089080	I	1089080	0.192950536921182	abamectin_mean.EXT	4.28448307163607	0	NA	NA	NA	NA	NA	NA	NA	NA	NA
171	I_1090252	I	1090252	0.0321903413998259	abamectin_mean.EXT	4.28448307163607	0	NA	NA	NA	NA	NA	NA	NA	NA	NA
172	I_1096611	I	1096611	0.0962037910040794	abamectin_mean.EXT	4.28448307163607	0	NA	NA	NA	NA	NA	NA	NA	NA	NA
173	I_1097132	I	1097132	0.258764824778918	abamectin_mean.EXT	4.28448307163607	0	NA	NA	NA	NA	NA	NA	NA	NA	NA
174	I_1099355	I	1099355	0.229836618138385	abamectin_mean.EXT	4.28448307163607	0	NA	NA	NA	NA	NA	NA	NA	NA	NA
175	I_1103626	I	1103626	0.90571173754931	abamectin_mean.EXT	4.28448307163607	0	NA	NA	NA	NA	NA	NA	NA	NA	NA
176	I_1109825	I	1109825	0.90571173754931	abamectin_mean.EXT	4.28448307163607	0	NA	NA	NA	NA	NA	NA	NA	NA	NA
177	I_1109928	I	1109928	0.15483498743031	abamectin_mean.EXT	4.28448307163607	0	NA	NA	NA	NA	NA	NA	NA	NA	NA
178	I_1110623	I	1110623	0.323252425571883	abamectin_mean.EXT	4.28448307163607	0	NA	NA	NA	NA	NA	NA	NA	NA	NA
179	I_1127361	I	1127361	0.90571173754931	abamectin_mean.EXT	4.28448307163607	0	NA	NA	NA	NA	NA	NA	NA	NA	NA
180	I_1128934	I	1128934	0.0401649716681054	abamectin_mean.EXT	4.28448307163607	0	NA	NA	NA	NA	NA	NA	NA	NA	NA
181	I_1130075	I	1130075	0.0194837331104548	abamectin_mean.EXT	4.28448307163607	0	NA	NA	NA	NA	NA	NA	NA	NA	NA
182	I_1132364	I	1132364	0.258764824778918	abamectin_mean.EXT	4.28448307163607	0	NA	NA	NA	NA	NA	NA	NA	NA	NA
183	I_1132440	I	1132440	0.622371444796778	abamectin_mean.EXT	4.28448307163607	0	NA	NA	NA	NA	NA	NA	NA	NA	NA
184	I_1132495	I	1132495	0.257036575908982	abamectin_mean.EXT	4.28448307163607	0	NA	NA	NA	NA	NA	NA	NA	NA	NA
185	I_1135670	I	1135670	0.130037920023025	abamectin_mean.EXT	4.28448307163607	0	NA	NA	NA	NA	NA	NA	NA	NA	NA
186	I_1137920	I	1137920	0.142240814747477	abamectin_mean.EXT	4.28448307163607	0	NA	NA	NA	NA	NA	NA	NA	NA	NA
187	I_1138155	I	1138155	0.339022214852275	abamectin_mean.EXT	4.28448307163607	0	NA	NA	NA	NA	NA	NA	NA	NA	NA
188	I_1139198	I	1139198	0.378383642291964	abamectin_mean.EXT	4.28448307163607	0	NA	NA	NA	NA	NA	NA	NA	NA	NA
189	I_1139786	I	1139786	0.708254125932593	abamectin_mean.EXT	4.28448307163607	0	NA	NA	NA	NA	NA	NA	NA	NA	NA
190	I_1140126	I	1140126	0.90847549175333	abamectin_mean.EXT	4.28448307163607	0	NA	NA	NA	NA	NA	NA	NA	NA	NA
191	I_1140583	I	1140583	0.317954167626925	abamectin_mean.EXT	4.28448307163607	0	NA	NA	NA	NA	NA	NA	NA	NA	NA
192	I_1140724	I	1140724	0.310599485635015	abamectin_mean.EXT	4.28448307163607	0	NA	NA	NA	NA	NA	NA	NA	NA	NA
193	I_1141158	I	1141158	0.150038803568149	abamectin_mean.EXT	4.28448307163607	0	NA	NA	NA	NA	NA	NA	NA	NA	NA
194	I_1141287	I	1141287	0.0385123076858559	abamectin_mean.EXT	4.28448307163607	0	NA	NA	NA	NA	NA	NA	NA	NA	NA
195	I_1142129	I	1142129	0.105078197844259	abamectin_mean.EXT	4.28448307163607	0	NA	NA	NA	NA	NA	NA	NA	NA	NA
196	I_1143558	I	1143558	1.29370914593282	abamectin_mean.EXT	4.28448307163607	0	NA	NA	NA	NA	NA	NA	NA	NA	NA
197	I_1150477	I	1150477	0.258764824778918	abamectin_mean.EXT	4.28448307163607	0	NA	NA	NA	NA	NA	NA	NA	NA	NA
198	I_1155278	I	1155278	0.0657662662989837	abamectin_mean.EXT	4.28448307163607	0	NA	NA	NA	NA	NA	NA	NA	NA	NA
199	I_1155339	I	1155339	0.105212654914443	abamectin_mean.EXT	4.28448307163607	0	NA	NA	NA	NA	NA	NA	NA	NA	NA
200	I_1157254	I	1157254	0.183061586648701	abamectin_mean.EXT	4.28448307163607	0	NA	NA	NA	NA	NA	NA	NA	NA	NA
201	I_1159684	I	1159684	0.106493907371531	abamectin_mean.EXT	4.28448307163607	0	NA	NA	NA	NA	NA	NA	NA	NA	NA
202	I_1169002	I	1169002	0.867008774898303	abamectin_mean.EXT	4.28448307163607	0	NA	NA	NA	NA	NA	NA	NA	NA	NA
203	I_1169040	I	1169040	0.570683762033175	abamectin_mean.EXT	4.28448307163607	0	NA	NA	NA	NA	NA	NA	NA	NA	NA
204	I_1178132	I	1178132	8.68826898220149e-05	abamectin_mean.EXT	4.28448307163607	0	NA	NA	NA	NA	NA	NA	NA	NA	NA
205	I_1179424	I	1179424	0.273082898046357	abamectin_mean.EXT	4.28448307163607	0	NA	NA	NA	NA	NA	NA	NA	NA	NA
206	I_1181220	I	1181220	0.200254398920982	abamectin_mean.EXT	4.28448307163607	0	NA	NA	NA	NA	NA	NA	NA	NA	NA
207	I_1185263	I	1185263	0.201046609183142	abamectin_mean.EXT	4.28448307163607	0	NA	NA	NA	NA	NA	NA	NA	NA	NA
208	I_1189297	I	1189297	0.0723720107708974	abamectin_mean.EXT	4.28448307163607	0	NA	NA	NA	NA	NA	NA	NA	NA	NA
209	I_1198656	I	1198656	0.0376478346525359	abamectin_mean.EXT	4.28448307163607	0	NA	NA	NA	NA	NA	NA	NA	NA	NA
210	I_1199049	I	1199049	0.129765283420971	abamectin_mean.EXT	4.28448307163607	0	NA	NA	NA	NA	NA	NA	NA	NA	NA
211	I_1210926	I	1210926	0.539901677603738	abamectin_mean.EXT	4.28448307163607	0	NA	NA	NA	NA	NA	NA	NA	NA	NA
212	I_1211278	I	1211278	0.295924962949287	abamectin_mean.EXT	4.28448307163607	0	NA	NA	NA	NA	NA	NA	NA	NA	NA
213	I_1217125	I	1217125	0.211254870172241	abamectin_mean.EXT	4.28448307163607	0	NA	NA	NA	NA	NA	NA	NA	NA	NA
214	I_1227149	I	1227149	0.324069258688054	abamectin_mean.EXT	4.28448307163607	0	NA	NA	NA	NA	NA	NA	NA	NA	NA
215	I_1229336	I	1229336	0.347558740422823	abamectin_mean.EXT	4.28448307163607	0	NA	NA	NA	NA	NA	NA	NA	NA	NA
216	I_1230671	I	1230671	0.211254870172241	abamectin_mean.EXT	4.28448307163607	0	NA	NA	NA	NA	NA	NA	NA	NA	NA
217	I_1233542	I	1233542	0.5513539288359	abamectin_mean.EXT	4.28448307163607	0	NA	NA	NA	NA	NA	NA	NA	NA	NA
218	I_1233659	I	1233659	0.109806202129334	abamectin_mean.EXT	4.28448307163607	0	NA	NA	NA	NA	NA	NA	NA	NA	NA
219	I_1235904	I	1235904	0.111723416195621	abamectin_mean.EXT	4.28448307163607	0	NA	NA	NA	NA	NA	NA	NA	NA	NA
220	I_1242218	I	1242218	0.193288336572105	abamectin_mean.EXT	4.28448307163607	0	NA	NA	NA	NA	NA	NA	NA	NA	NA
221	I_1247724	I	1247724	0.651311970444986	abamectin_mean.EXT	4.28448307163607	0	NA	NA	NA	NA	NA	NA	NA	NA	NA
222	I_1248064	I	1248064	0.0933895183960082	abamectin_mean.EXT	4.28448307163607	0	NA	NA	NA	NA	NA	NA	NA	NA	NA
223	I_1248756	I	1248756	0.406941135675514	abamectin_mean.EXT	4.28448307163607	0	NA	NA	NA	NA	NA	NA	NA	NA	NA
224	I_1251884	I	1251884	0.157080861464122	abamectin_mean.EXT	4.28448307163607	0	NA	NA	NA	NA	NA	NA	NA	NA	NA
225	I_1252221	I	1252221	0.150699399372442	abamectin_mean.EXT	4.28448307163607	0	NA	NA	NA	NA	NA	NA	NA	NA	NA
226	I_1253769	I	1253769	0.147854940990161	abamectin_mean.EXT	4.28448307163607	0	NA	NA	NA	NA	NA	NA	NA	NA	NA
227	I_1255890	I	1255890	0.209720758629025	abamectin_mean.EXT	4.28448307163607	0	NA	NA	NA	NA	NA	NA	NA	NA	NA
228	I_1256304	I	1256304	0.22997665065988	abamectin_mean.EXT	4.28448307163607	0	NA	NA	NA	NA	NA	NA	NA	NA	NA
229	I_1258563	I	1258563	0.180831437179931	abamectin_mean.EXT	4.28448307163607	0	NA	NA	NA	NA	NA	NA	NA	NA	NA
230	I_1258706	I	1258706	0.117940552969199	abamectin_mean.EXT	4.28448307163607	0	NA	NA	NA	NA	NA	NA	NA	NA	NA
231	I_1259971	I	1259971	0.217861429774043	abamectin_mean.EXT	4.28448307163607	0	NA	NA	NA	NA	NA	NA	NA	NA	NA
232	I_1260215	I	1260215	0.119269457250853	abamectin_mean.EXT	4.28448307163607	0	NA	NA	NA	NA	NA	NA	NA	NA	NA
233	I_1260822	I	1260822	0.0939373337959512	abamectin_mean.EXT	4.28448307163607	0	NA	NA	NA	NA	NA	NA	NA	NA	NA
234	I_1269630	I	1269630	0.229172875079945	abamectin_mean.EXT	4.28448307163607	0	NA	NA	NA	NA	NA	NA	NA	NA	NA
235	I_1276309	I	1276309	0.22997665065988	abamectin_mean.EXT	4.28448307163607	0	NA	NA	NA	NA	NA	NA	NA	NA	NA
236	I_1276391	I	1276391	0.217861429774043	abamectin_mean.EXT	4.28448307163607	0	NA	NA	NA	NA	NA	NA	NA	NA	NA
237	I_1281806	I	1281806	0.135164121258064	abamectin_mean.EXT	4.28448307163607	0	NA	NA	NA	NA	NA	NA	NA	NA	NA
238	I_1287916	I	1287916	0.0216808147117224	abamectin_mean.EXT	4.28448307163607	0	NA	NA	NA	NA	NA	NA	NA	NA	NA
239	I_1304376	I	1304376	0.618374435650914	abamectin_mean.EXT	4.28448307163607	0	NA	NA	NA	NA	NA	NA	NA	NA	NA
240	I_1308380	I	1308380	0.0338861975180886	abamectin_mean.EXT	4.28448307163607	0	NA	NA	NA	NA	NA	NA	NA	NA	NA
241	I_1312794	I	1312794	0.182682596227697	abamectin_mean.EXT	4.28448307163607	0	NA	NA	NA	NA	NA	NA	NA	NA	NA
242	I_1326318	I	1326318	0.370502458310541	abamectin_mean.EXT	4.28448307163607	0	NA	NA	NA	NA	NA	NA	NA	NA	NA
243	I_1333076	I	1333076	0.0157085149297717	abamectin_mean.EXT	4.28448307163607	0	NA	NA	NA	NA	NA	NA	NA	NA	NA
244	I_1336302	I	1336302	0.093210973446154	abamectin_mean.EXT	4.28448307163607	0	NA	NA	NA	NA	NA	NA	NA	NA	NA
245	I_1338959	I	1338959	0.110920302898591	abamectin_mean.EXT	4.28448307163607	0	NA	NA	NA	NA	NA	NA	NA	NA	NA
246	I_1359466	I	1359466	0.0524475892499253	abamectin_mean.EXT	4.28448307163607	0	NA	NA	NA	NA	NA	NA	NA	NA	NA
247	I_1367896	I	1367896	0.121172706972763	abamectin_mean.EXT	4.28448307163607	0	NA	NA	NA	NA	NA	NA	NA	NA	NA
248	I_1377006	I	1377006	0.33272097302557	abamectin_mean.EXT	4.28448307163607	0	NA	NA	NA	NA	NA	NA	NA	NA	NA
249	I_1400428	I	1400428	0.038152812620624	abamectin_mean.EXT	4.28448307163607	0	NA	NA	NA	NA	NA	NA	NA	NA	NA
250	I_1402717	I	1402717	0.0602441023238606	abamectin_mean.EXT	4.28448307163607	0	NA	NA	NA	NA	NA	NA	NA	NA	NA
251	I_1404829	I	1404829	0.00741668380501873	abamectin_mean.EXT	4.28448307163607	0	NA	NA	NA	NA	NA	NA	NA	NA	NA
252	I_1410349	I	1410349	0.452803571293087	abamectin_mean.EXT	4.28448307163607	0	NA	NA	NA	NA	NA	NA	NA	NA	NA
253	I_1416044	I	1416044	0.00236079949048629	abamectin_mean.EXT	4.28448307163607	0	NA	NA	NA	NA	NA	NA	NA	NA	NA
254	I_1416193	I	1416193	0.575911694074733	abamectin_mean.EXT	4.28448307163607	0	NA	NA	NA	NA	NA	NA	NA	NA	NA
255	I_1426048	I	1426048	0.0854061563227998	abamectin_mean.EXT	4.28448307163607	0	NA	NA	NA	NA	NA	NA	NA	NA	NA
256	I_1427548	I	1427548	0.0177139437687701	abamectin_mean.EXT	4.28448307163607	0	NA	NA	NA	NA	NA	NA	NA	NA	NA
257	I_1427715	I	1427715	1.05554574837536	abamectin_mean.EXT	4.28448307163607	0	NA	NA	NA	NA	NA	NA	NA	NA	NA
258	I_1445264	I	1445264	0.482843081911754	abamectin_mean.EXT	4.28448307163607	0	NA	NA	NA	NA	NA	NA	NA	NA	NA
259	I_1452762	I	1452762	0.00621563698940409	abamectin_mean.EXT	4.28448307163607	0	NA	NA	NA	NA	NA	NA	NA	NA	NA
260	I_1454936	I	1454936	0.218835224048734	abamectin_mean.EXT	4.28448307163607	0	NA	NA	NA	NA	NA	NA	NA	NA	NA
261	I_1458061	I	1458061	0.170867924786156	abamectin_mean.EXT	4.28448307163607	0	NA	NA	NA	NA	NA	NA	NA	NA	NA
262	I_1460652	I	1460652	0.121649652802456	abamectin_mean.EXT	4.28448307163607	0	NA	NA	NA	NA	NA	NA	NA	NA	NA
263	I_1471432	I	1471432	0.475158603270447	abamectin_mean.EXT	4.28448307163607	0	NA	NA	NA	NA	NA	NA	NA	NA	NA
264	I_1478424	I	1478424	1.13647221781497	abamectin_mean.EXT	4.28448307163607	0	NA	NA	NA	NA	NA	NA	NA	NA	NA
265	I_1486763	I	1486763	0.806892776199977	abamectin_mean.EXT	4.28448307163607	0	NA	NA	NA	NA	NA	NA	NA	NA	NA
266	I_1487987	I	1487987	0.296328201660455	abamectin_mean.EXT	4.28448307163607	0	NA	NA	NA	NA	NA	NA	NA	NA	NA
267	I_1489001	I	1489001	0.121649652802456	abamectin_mean.EXT	4.28448307163607	0	NA	NA	NA	NA	NA	NA	NA	NA	NA
268	I_1489320	I	1489320	0.393360939310875	abamectin_mean.EXT	4.28448307163607	0	NA	NA	NA	NA	NA	NA	NA	NA	NA
269	I_1503260	I	1503260	0.470990125382867	abamectin_mean.EXT	4.28448307163607	0	NA	NA	NA	NA	NA	NA	NA	NA	NA
270	I_1511208	I	1511208	1.37447024253397	abamectin_mean.EXT	4.28448307163607	0	NA	NA	NA	NA	NA	NA	NA	NA	NA
271	I_1514332	I	1514332	1.38702255303231	abamectin_mean.EXT	4.28448307163607	0	NA	NA	NA	NA	NA	NA	NA	NA	NA
272	I_1534024	I	1534024	0.308515983401618	abamectin_mean.EXT	4.28448307163607	0	NA	NA	NA	NA	NA	NA	NA	NA	NA
273	I_1537385	I	1537385	0.11186344903295	abamectin_mean.EXT	4.28448307163607	0	NA	NA	NA	NA	NA	NA	NA	NA	NA
274	I_1538229	I	1538229	0.709667372898795	abamectin_mean.EXT	4.28448307163607	0	NA	NA	NA	NA	NA	NA	NA	NA	NA
275	I_1544073	I	1544073	0.0152572259153395	abamectin_mean.EXT	4.28448307163607	0	NA	NA	NA	NA	NA	NA	NA	NA	NA
276	I_1549172	I	1549172	0.108956814015262	abamectin_mean.EXT	4.28448307163607	0	NA	NA	NA	NA	NA	NA	NA	NA	NA
277	I_1549341	I	1549341	0.172989054015882	abamectin_mean.EXT	4.28448307163607	0	NA	NA	NA	NA	NA	NA	NA	NA	NA
278	I_1552914	I	1552914	0.641341614526725	abamectin_mean.EXT	4.28448307163607	0	NA	NA	NA	NA	NA	NA	NA	NA	NA
279	I_1557902	I	1557902	0.0404107617882924	abamectin_mean.EXT	4.28448307163607	0	NA	NA	NA	NA	NA	NA	NA	NA	NA
280	I_1570831	I	1570831	0.0765710358718435	abamectin_mean.EXT	4.28448307163607	0	NA	NA	NA	NA	NA	NA	NA	NA	NA
281	I_1572898	I	1572898	0.856608399583596	abamectin_mean.EXT	4.28448307163607	0	NA	NA	NA	NA	NA	NA	NA	NA	NA
282	I_1575606	I	1575606	0.815056752094994	abamectin_mean.EXT	4.28448307163607	0	NA	NA	NA	NA	NA	NA	NA	NA	NA
283	I_1575836	I	1575836	0.100408270825454	abamectin_mean.EXT	4.28448307163607	0	NA	NA	NA	NA	NA	NA	NA	NA	NA
284	I_1582461	I	1582461	0.216037023070708	abamectin_mean.EXT	4.28448307163607	0	NA	NA	NA	NA	NA	NA	NA	NA	NA
285	I_1583155	I	1583155	0.0985544202438206	abamectin_mean.EXT	4.28448307163607	0	NA	NA	NA	NA	NA	NA	NA	NA	NA
286	I_1588561	I	1588561	0.00632917175597661	abamectin_mean.EXT	4.28448307163607	0	NA	NA	NA	NA	NA	NA	NA	NA	NA
287	I_1588915	I	1588915	0.166304144015037	abamectin_mean.EXT	4.28448307163607	0	NA	NA	NA	NA	NA	NA	NA	NA	NA
288	I_1590175	I	1590175	0.308515983401618	abamectin_mean.EXT	4.28448307163607	0	NA	NA	NA	NA	NA	NA	NA	NA	NA
289	I_1592014	I	1592014	0.245874047829343	abamectin_mean.EXT	4.28448307163607	0	NA	NA	NA	NA	NA	NA	NA	NA	NA
290	I_1592712	I	1592712	0.944545631219148	abamectin_mean.EXT	4.28448307163607	0	NA	NA	NA	NA	NA	NA	NA	NA	NA
291	I_1594392	I	1594392	0.175110815834281	abamectin_mean.EXT	4.28448307163607	0	NA	NA	NA	NA	NA	NA	NA	NA	NA
292	I_1598497	I	1598497	0.078805683840733	abamectin_mean.EXT	4.28448307163607	0	NA	NA	NA	NA	NA	NA	NA	NA	NA
293	I_1600074	I	1600074	0.0648861580877861	abamectin_mean.EXT	4.28448307163607	0	NA	NA	NA	NA	NA	NA	NA	NA	NA
294	I_1600076	I	1600076	0.474292639013765	abamectin_mean.EXT	4.28448307163607	0	NA	NA	NA	NA	NA	NA	NA	NA	NA
295	I_1604842	I	1604842	0.226998608908223	abamectin_mean.EXT	4.28448307163607	0	NA	NA	NA	NA	NA	NA	NA	NA	NA
296	I_1610723	I	1610723	0.421828885450608	abamectin_mean.EXT	4.28448307163607	0	NA	NA	NA	NA	NA	NA	NA	NA	NA
297	I_1615904	I	1615904	0.359663153082925	abamectin_mean.EXT	4.28448307163607	0	NA	NA	NA	NA	NA	NA	NA	NA	NA
298	I_1622635	I	1622635	0.188789230717724	abamectin_mean.EXT	4.28448307163607	0	NA	NA	NA	NA	NA	NA	NA	NA	NA
299	I_1625311	I	1625311	0.0489242858227341	abamectin_mean.EXT	4.28448307163607	0	NA	NA	NA	NA	NA	NA	NA	NA	NA
300	I_1626141	I	1626141	0.157851067317568	abamectin_mean.EXT	4.28448307163607	0	NA	NA	NA	NA	NA	NA	NA	NA	NA
301	I_1627088	I	1627088	0.305663725480848	abamectin_mean.EXT	4.28448307163607	0	NA	NA	NA	NA	NA	NA	NA	NA	NA
302	I_1628515	I	1628515	0.369007244882021	abamectin_mean.EXT	4.28448307163607	0	NA	NA	NA	NA	NA	NA	NA	NA	NA
303	I_1628742	I	1628742	0.00122337334331609	abamectin_mean.EXT	4.28448307163607	0	NA	NA	NA	NA	NA	NA	NA	NA	NA
304	I_1635216	I	1635216	0.406493378385803	abamectin_mean.EXT	4.28448307163607	0	NA	NA	NA	NA	NA	NA	NA	NA	NA
305	I_1638691	I	1638691	0.441703873664176	abamectin_mean.EXT	4.28448307163607	0	NA	NA	NA	NA	NA	NA	NA	NA	NA
306	I_1639890	I	1639890	0.188744286107559	abamectin_mean.EXT	4.28448307163607	0	NA	NA	NA	NA	NA	NA	NA	NA	NA
307	I_1651794	I	1651794	0.0542897027501512	abamectin_mean.EXT	4.28448307163607	0	NA	NA	NA	NA	NA	NA	NA	NA	NA
308	I_1651849	I	1651849	0.448280564705667	abamectin_mean.EXT	4.28448307163607	0	NA	NA	NA	NA	NA	NA	NA	NA	NA
309	I_1653702	I	1653702	0.143704898230659	abamectin_mean.EXT	4.28448307163607	0	NA	NA	NA	NA	NA	NA	NA	NA	NA
310	I_1654055	I	1654055	0.0304955376813366	abamectin_mean.EXT	4.28448307163607	0	NA	NA	NA	NA	NA	NA	NA	NA	NA
311	I_1654361	I	1654361	0.220436183646433	abamectin_mean.EXT	4.28448307163607	0	NA	NA	NA	NA	NA	NA	NA	NA	NA
312	I_1656062	I	1656062	0.281444838063085	abamectin_mean.EXT	4.28448307163607	0	NA	NA	NA	NA	NA	NA	NA	NA	NA
313	I_1656763	I	1656763	0.152705936284626	abamectin_mean.EXT	4.28448307163607	0	NA	NA	NA	NA	NA	NA	NA	NA	NA
314	I_1657013	I	1657013	0.247318785761421	abamectin_mean.EXT	4.28448307163607	0	NA	NA	NA	NA	NA	NA	NA	NA	NA
315	I_1657526	I	1657526	0.177795215337493	abamectin_mean.EXT	4.28448307163607	0	NA	NA	NA	NA	NA	NA	NA	NA	NA
316	I_1657899	I	1657899	0.257298959092232	abamectin_mean.EXT	4.28448307163607	0	NA	NA	NA	NA	NA	NA	NA	NA	NA
317	I_1657940	I	1657940	0.209462843799417	abamectin_mean.EXT	4.28448307163607	0	NA	NA	NA	NA	NA	NA	NA	NA	NA
318	I_1664043	I	1664043	0.154116257301235	abamectin_mean.EXT	4.28448307163607	0	NA	NA	NA	NA	NA	NA	NA	NA	NA
319	I_1667421	I	1667421	0.181641310038352	abamectin_mean.EXT	4.28448307163607	0	NA	NA	NA	NA	NA	NA	NA	NA	NA
320	I_1667992	I	1667992	0.294762012676837	abamectin_mean.EXT	4.28448307163607	0	NA	NA	NA	NA	NA	NA	NA	NA	NA
321	I_1668607	I	1668607	0.0162895076827175	abamectin_mean.EXT	4.28448307163607	0	NA	NA	NA	NA	NA	NA	NA	NA	NA
322	I_1673141	I	1673141	0.278046813060834	abamectin_mean.EXT	4.28448307163607	0	NA	NA	NA	NA	NA	NA	NA	NA	NA
323	I_1673170	I	1673170	0.0570827271146613	abamectin_mean.EXT	4.28448307163607	0	NA	NA	NA	NA	NA	NA	NA	NA	NA
324	I_1673864	I	1673864	0.0405229092680721	abamectin_mean.EXT	4.28448307163607	0	NA	NA	NA	NA	NA	NA	NA	NA	NA
325	I_1675492	I	1675492	0.0111857632095664	abamectin_mean.EXT	4.28448307163607	0	NA	NA	NA	NA	NA	NA	NA	NA	NA
326	I_1677002	I	1677002	0.204727035472257	abamectin_mean.EXT	4.28448307163607	0	NA	NA	NA	NA	NA	NA	NA	NA	NA
327	I_1677771	I	1677771	0.0565104893822874	abamectin_mean.EXT	4.28448307163607	0	NA	NA	NA	NA	NA	NA	NA	NA	NA
328	I_1677916	I	1677916	0.0610712129600851	abamectin_mean.EXT	4.28448307163607	0	NA	NA	NA	NA	NA	NA	NA	NA	NA
329	I_1679070	I	1679070	0.439363738639754	abamectin_mean.EXT	4.28448307163607	0	NA	NA	NA	NA	NA	NA	NA	NA	NA
330	I_1679350	I	1679350	0.222042859450069	abamectin_mean.EXT	4.28448307163607	0	NA	NA	NA	NA	NA	NA	NA	NA	NA
331	I_1681731	I	1681731	0.366780693912523	abamectin_mean.EXT	4.28448307163607	0	NA	NA	NA	NA	NA	NA	NA	NA	NA
332	I_1683528	I	1683528	0.34231121311633	abamectin_mean.EXT	4.28448307163607	0	NA	NA	NA	NA	NA	NA	NA	NA	NA
333	I_1683529	I	1683529	0.150730081091975	abamectin_mean.EXT	4.28448307163607	0	NA	NA	NA	NA	NA	NA	NA	NA	NA
334	I_1687406	I	1687406	0.0788951908226707	abamectin_mean.EXT	4.28448307163607	0	NA	NA	NA	NA	NA	NA	NA	NA	NA
335	I_1688960	I	1688960	0.223399464324071	abamectin_mean.EXT	4.28448307163607	0	NA	NA	NA	NA	NA	NA	NA	NA	NA
336	I_1689321	I	1689321	0.0666248131232641	abamectin_mean.EXT	4.28448307163607	0	NA	NA	NA	NA	NA	NA	NA	NA	NA
337	I_1691463	I	1691463	0.0673906647778633	abamectin_mean.EXT	4.28448307163607	0	NA	NA	NA	NA	NA	NA	NA	NA	NA
338	I_1692857	I	1692857	0.122564289364847	abamectin_mean.EXT	4.28448307163607	0	NA	NA	NA	NA	NA	NA	NA	NA	NA
339	I_1693624	I	1693624	0.199104113277155	abamectin_mean.EXT	4.28448307163607	0	NA	NA	NA	NA	NA	NA	NA	NA	NA
340	I_1695159	I	1695159	0.826541871912574	abamectin_mean.EXT	4.28448307163607	0	NA	NA	NA	NA	NA	NA	NA	NA	NA
341	I_1695429	I	1695429	0.141458473451991	abamectin_mean.EXT	4.28448307163607	0	NA	NA	NA	NA	NA	NA	NA	NA	NA
342	I_1695463	I	1695463	0.309534962735984	abamectin_mean.EXT	4.28448307163607	0	NA	NA	NA	NA	NA	NA	NA	NA	NA
343	I_1698158	I	1698158	0.176513203063991	abamectin_mean.EXT	4.28448307163607	0	NA	NA	NA	NA	NA	NA	NA	NA	NA
344	I_1699503	I	1699503	0.349659355167331	abamectin_mean.EXT	4.28448307163607	0	NA	NA	NA	NA	NA	NA	NA	NA	NA
345	I_1700392	I	1700392	0.0582999883005345	abamectin_mean.EXT	4.28448307163607	0	NA	NA	NA	NA	NA	NA	NA	NA	NA
346	I_1700479	I	1700479	0.221384576815316	abamectin_mean.EXT	4.28448307163607	0	NA	NA	NA	NA	NA	NA	NA	NA	NA
347	I_1701863	I	1701863	0.00219519300459616	abamectin_mean.EXT	4.28448307163607	0	NA	NA	NA	NA	NA	NA	NA	NA	NA
348	I_1715496	I	1715496	0.0542831388996782	abamectin_mean.EXT	4.28448307163607	0	NA	NA	NA	NA	NA	NA	NA	NA	NA
349	I_1717957	I	1717957	0.115301944471313	abamectin_mean.EXT	4.28448307163607	0	NA	NA	NA	NA	NA	NA	NA	NA	NA
350	I_1718739	I	1718739	0.793793353864774	abamectin_mean.EXT	4.28448307163607	0	NA	NA	NA	NA	NA	NA	NA	NA	NA
351	I_1718986	I	1718986	0.105806766264639	abamectin_mean.EXT	4.28448307163607	0	NA	NA	NA	NA	NA	NA	NA	NA	NA
352	I_1719435	I	1719435	0.0505776833374959	abamectin_mean.EXT	4.28448307163607	0	NA	NA	NA	NA	NA	NA	NA	NA	NA
353	I_1721593	I	1721593	0.0569960328882232	abamectin_mean.EXT	4.28448307163607	0	NA	NA	NA	NA	NA	NA	NA	NA	NA
354	I_1725858	I	1725858	0.266822895861963	abamectin_mean.EXT	4.28448307163607	0	NA	NA	NA	NA	NA	NA	NA	NA	NA
355	I_1726395	I	1726395	0.458960665320065	abamectin_mean.EXT	4.28448307163607	0	NA	NA	NA	NA	NA	NA	NA	NA	NA
356	I_1726396	I	1726396	0.316217632362402	abamectin_mean.EXT	4.28448307163607	0	NA	NA	NA	NA	NA	NA	NA	NA	NA
357	I_1727192	I	1727192	0.54304862528913	abamectin_mean.EXT	4.28448307163607	0	NA	NA	NA	NA	NA	NA	NA	NA	NA
358	I_1727337	I	1727337	0.726349755583123	abamectin_mean.EXT	4.28448307163607	0	NA	NA	NA	NA	NA	NA	NA	NA	NA
359	I_1731008	I	1731008	0.0696533928743795	abamectin_mean.EXT	4.28448307163607	0	NA	NA	NA	NA	NA	NA	NA	NA	NA
360	I_1731821	I	1731821	0.0299925828464374	abamectin_mean.EXT	4.28448307163607	0	NA	NA	NA	NA	NA	NA	NA	NA	NA
361	I_1732348	I	1732348	0.470003844073296	abamectin_mean.EXT	4.28448307163607	0	NA	NA	NA	NA	NA	NA	NA	NA	NA
362	I_1738955	I	1738955	0.166115519062881	abamectin_mean.EXT	4.28448307163607	0	NA	NA	NA	NA	NA	NA	NA	NA	NA
363	I_1739301	I	1739301	0.212801148622001	abamectin_mean.EXT	4.28448307163607	0	NA	NA	NA	NA	NA	NA	NA	NA	NA
364	I_1740998	I	1740998	0.301099892690166	abamectin_mean.EXT	4.28448307163607	0	NA	NA	NA	NA	NA	NA	NA	NA	NA
365	I_1748330	I	1748330	0.0398590928355115	abamectin_mean.EXT	4.28448307163607	0	NA	NA	NA	NA	NA	NA	NA	NA	NA
366	I_1748522	I	1748522	0.0579611545788249	abamectin_mean.EXT	4.28448307163607	0	NA	NA	NA	NA	NA	NA	NA	NA	NA
367	I_1762305	I	1762305	0.642622087658299	abamectin_mean.EXT	4.28448307163607	0	NA	NA	NA	NA	NA	NA	NA	NA	NA
368	I_1763719	I	1763719	0.396920049590998	abamectin_mean.EXT	4.28448307163607	0	NA	NA	NA	NA	NA	NA	NA	NA	NA
369	I_1768295	I	1768295	0.400962956363675	abamectin_mean.EXT	4.28448307163607	0	NA	NA	NA	NA	NA	NA	NA	NA	NA
370	I_1775350	I	1775350	0.340424840776434	abamectin_mean.EXT	4.28448307163607	0	NA	NA	NA	NA	NA	NA	NA	NA	NA
371	I_1775399	I	1775399	0.62383152169393	abamectin_mean.EXT	4.28448307163607	0	NA	NA	NA	NA	NA	NA	NA	NA	NA
372	I_1775995	I	1775995	0.307742303448646	abamectin_mean.EXT	4.28448307163607	0	NA	NA	NA	NA	NA	NA	NA	NA	NA
373	I_1778576	I	1778576	0.301512317446109	abamectin_mean.EXT	4.28448307163607	0	NA	NA	NA	NA	NA	NA	NA	NA	NA
374	I_1778736	I	1778736	0.199482647284409	abamectin_mean.EXT	4.28448307163607	0	NA	NA	NA	NA	NA	NA	NA	NA	NA
375	I_1779845	I	1779845	0.0978133206202842	abamectin_mean.EXT	4.28448307163607	0	NA	NA	NA	NA	NA	NA	NA	NA	NA
376	I_1780524	I	1780524	1.3283733976125	abamectin_mean.EXT	4.28448307163607	0	NA	NA	NA	NA	NA	NA	NA	NA	NA
377	I_1780544	I	1780544	0.133378550962706	abamectin_mean.EXT	4.28448307163607	0	NA	NA	NA	NA	NA	NA	NA	NA	NA
378	I_1785437	I	1785437	0.377939069572644	abamectin_mean.EXT	4.28448307163607	0	NA	NA	NA	NA	NA	NA	NA	NA	NA
379	I_1789897	I	1789897	0.173025162035486	abamectin_mean.EXT	4.28448307163607	0	NA	NA	NA	NA	NA	NA	NA	NA	NA
380	I_1790278	I	1790278	0.167227708490138	abamectin_mean.EXT	4.28448307163607	0	NA	NA	NA	NA	NA	NA	NA	NA	NA
381	I_1791536	I	1791536	0.0267417164992021	abamectin_mean.EXT	4.28448307163607	0	NA	NA	NA	NA	NA	NA	NA	NA	NA
382	I_1792229	I	1792229	0.385613177905747	abamectin_mean.EXT	4.28448307163607	0	NA	NA	NA	NA	NA	NA	NA	NA	NA
383	I_1792401	I	1792401	0.250429241066601	abamectin_mean.EXT	4.28448307163607	0	NA	NA	NA	NA	NA	NA	NA	NA	NA
384	I_1792410	I	1792410	0.178816852012036	abamectin_mean.EXT	4.28448307163607	0	NA	NA	NA	NA	NA	NA	NA	NA	NA
385	I_1794822	I	1794822	0.0236405065651071	abamectin_mean.EXT	4.28448307163607	0	NA	NA	NA	NA	NA	NA	NA	NA	NA
386	I_1795635	I	1795635	0.203709627189636	abamectin_mean.EXT	4.28448307163607	0	NA	NA	NA	NA	NA	NA	NA	NA	NA
387	I_1800531	I	1800531	0.248514764520637	abamectin_mean.EXT	4.28448307163607	0	NA	NA	NA	NA	NA	NA	NA	NA	NA
388	I_1804162	I	1804162	0.128454984172913	abamectin_mean.EXT	4.28448307163607	0	NA	NA	NA	NA	NA	NA	NA	NA	NA
389	I_1805726	I	1805726	0.427006858623633	abamectin_mean.EXT	4.28448307163607	0	NA	NA	NA	NA	NA	NA	NA	NA	NA
390	I_1806250	I	1806250	0.0873548331930951	abamectin_mean.EXT	4.28448307163607	0	NA	NA	NA	NA	NA	NA	NA	NA	NA
391	I_1808612	I	1808612	0.385613177905747	abamectin_mean.EXT	4.28448307163607	0	NA	NA	NA	NA	NA	NA	NA	NA	NA
392	I_1809996	I	1809996	0.590962903174849	abamectin_mean.EXT	4.28448307163607	0	NA	NA	NA	NA	NA	NA	NA	NA	NA
393	I_1810726	I	1810726	0.0586238830316583	abamectin_mean.EXT	4.28448307163607	0	NA	NA	NA	NA	NA	NA	NA	NA	NA
394	I_1810904	I	1810904	0.305174166330898	abamectin_mean.EXT	4.28448307163607	0	NA	NA	NA	NA	NA	NA	NA	NA	NA
395	I_1811043	I	1811043	0.849545988555406	abamectin_mean.EXT	4.28448307163607	0	NA	NA	NA	NA	NA	NA	NA	NA	NA
396	I_1817570	I	1817570	0.40569379495764	abamectin_mean.EXT	4.28448307163607	0	NA	NA	NA	NA	NA	NA	NA	NA	NA
397	I_1818743	I	1818743	0.00775976828611374	abamectin_mean.EXT	4.28448307163607	0	NA	NA	NA	NA	NA	NA	NA	NA	NA
398	I_1819339	I	1819339	0.0733344888701367	abamectin_mean.EXT	4.28448307163607	0	NA	NA	NA	NA	NA	NA	NA	NA	NA
399	I_1819404	I	1819404	0.546386752778588	abamectin_mean.EXT	4.28448307163607	0	NA	NA	NA	NA	NA	NA	NA	NA	NA
400	I_1820185	I	1820185	0.0960073998975932	abamectin_mean.EXT	4.28448307163607	0	NA	NA	NA	NA	NA	NA	NA	NA	NA
401	I_1822579	I	1822579	0.131095438859815	abamectin_mean.EXT	4.28448307163607	0	NA	NA	NA	NA	NA	NA	NA	NA	NA
402	I_1823335	I	1823335	0.0785682462696422	abamectin_mean.EXT	4.28448307163607	0	NA	NA	NA	NA	NA	NA	NA	NA	NA
403	I_1829469	I	1829469	0.369737519231622	abamectin_mean.EXT	4.28448307163607	0	NA	NA	NA	NA	NA	NA	NA	NA	NA
404	I_1829726	I	1829726	0.572578503461332	abamectin_mean.EXT	4.28448307163607	0	NA	NA	NA	NA	NA	NA	NA	NA	NA
405	I_1830282	I	1830282	0.0996130290193524	abamectin_mean.EXT	4.28448307163607	0	NA	NA	NA	NA	NA	NA	NA	NA	NA
406	I_1830678	I	1830678	0.634340444808702	abamectin_mean.EXT	4.28448307163607	0	NA	NA	NA	NA	NA	NA	NA	NA	NA
407	I_1831796	I	1831796	0.522406544268982	abamectin_mean.EXT	4.28448307163607	0	NA	NA	NA	NA	NA	NA	NA	NA	NA
408	I_1836625	I	1836625	0.861463863452761	abamectin_mean.EXT	4.28448307163607	0	NA	NA	NA	NA	NA	NA	NA	NA	NA
409	I_1838364	I	1838364	0.416534407843591	abamectin_mean.EXT	4.28448307163607	0	NA	NA	NA	NA	NA	NA	NA	NA	NA
410	I_1840800	I	1840800	0.0307491137371378	abamectin_mean.EXT	4.28448307163607	0	NA	NA	NA	NA	NA	NA	NA	NA	NA
411	I_1843849	I	1843849	0.61657687766541	abamectin_mean.EXT	4.28448307163607	0	NA	NA	NA	NA	NA	NA	NA	NA	NA
412	I_1845052	I	1845052	0.857622897716921	abamectin_mean.EXT	4.28448307163607	0	NA	NA	NA	NA	NA	NA	NA	NA	NA
413	I_1845174	I	1845174	0.00859438492074337	abamectin_mean.EXT	4.28448307163607	0	NA	NA	NA	NA	NA	NA	NA	NA	NA
414	I_1845215	I	1845215	0.396029002130629	abamectin_mean.EXT	4.28448307163607	0	NA	NA	NA	NA	NA	NA	NA	NA	NA
415	I_1846045	I	1846045	0.238793789724369	abamectin_mean.EXT	4.28448307163607	0	NA	NA	NA	NA	NA	NA	NA	NA	NA
416	I_1857126	I	1857126	1.11348105912121	abamectin_mean.EXT	4.28448307163607	0	NA	NA	NA	NA	NA	NA	NA	NA	NA
417	I_1857446	I	1857446	0.369737519231622	abamectin_mean.EXT	4.28448307163607	0	NA	NA	NA	NA	NA	NA	NA	NA	NA
418	I_1858273	I	1858273	0.123015973666983	abamectin_mean.EXT	4.28448307163607	0	NA	NA	NA	NA	NA	NA	NA	NA	NA
419	I_1859641	I	1859641	0.0443068400758779	abamectin_mean.EXT	4.28448307163607	0	NA	NA	NA	NA	NA	NA	NA	NA	NA
420	I_1861201	I	1861201	0.168255661674831	abamectin_mean.EXT	4.28448307163607	0	NA	NA	NA	NA	NA	NA	NA	NA	NA
421	I_1861893	I	1861893	0.00775976828611374	abamectin_mean.EXT	4.28448307163607	0	NA	NA	NA	NA	NA	NA	NA	NA	NA
422	I_1861912	I	1861912	0.171280191440733	abamectin_mean.EXT	4.28448307163607	0	NA	NA	NA	NA	NA	NA	NA	NA	NA
423	I_1862163	I	1862163	0.332447479867962	abamectin_mean.EXT	4.28448307163607	0	NA	NA	NA	NA	NA	NA	NA	NA	NA
424	I_1863579	I	1863579	0.634340444808702	abamectin_mean.EXT	4.28448307163607	0	NA	NA	NA	NA	NA	NA	NA	NA	NA
425	I_1874811	I	1874811	0.168339133984889	abamectin_mean.EXT	4.28448307163607	0	NA	NA	NA	NA	NA	NA	NA	NA	NA
426	I_1875698	I	1875698	0.221998384913482	abamectin_mean.EXT	4.28448307163607	0	NA	NA	NA	NA	NA	NA	NA	NA	NA
427	I_1876381	I	1876381	0.676368075305335	abamectin_mean.EXT	4.28448307163607	0	NA	NA	NA	NA	NA	NA	NA	NA	NA
428	I_1876789	I	1876789	0.319524231471169	abamectin_mean.EXT	4.28448307163607	0	NA	NA	NA	NA	NA	NA	NA	NA	NA
429	I_1876790	I	1876790	0.948681994724679	abamectin_mean.EXT	4.28448307163607	0	NA	NA	NA	NA	NA	NA	NA	NA	NA
430	I_1876965	I	1876965	0.194498120854831	abamectin_mean.EXT	4.28448307163607	0	NA	NA	NA	NA	NA	NA	NA	NA	NA
431	I_1878758	I	1878758	0.332507632176158	abamectin_mean.EXT	4.28448307163607	0	NA	NA	NA	NA	NA	NA	NA	NA	NA
432	I_1880625	I	1880625	0.0129402723853735	abamectin_mean.EXT	4.28448307163607	0	NA	NA	NA	NA	NA	NA	NA	NA	NA
433	I_1882333	I	1882333	0.254088241723753	abamectin_mean.EXT	4.28448307163607	0	NA	NA	NA	NA	NA	NA	NA	NA	NA
434	I_1883323	I	1883323	0.511922155591149	abamectin_mean.EXT	4.28448307163607	0	NA	NA	NA	NA	NA	NA	NA	NA	NA
435	I_1883531	I	1883531	0.37539678320598	abamectin_mean.EXT	4.28448307163607	0	NA	NA	NA	NA	NA	NA	NA	NA	NA
436	I_1884419	I	1884419	0.440393157192676	abamectin_mean.EXT	4.28448307163607	0	NA	NA	NA	NA	NA	NA	NA	NA	NA
437	I_1892869	I	1892869	0.453460567751784	abamectin_mean.EXT	4.28448307163607	0	NA	NA	NA	NA	NA	NA	NA	NA	NA
438	I_1902516	I	1902516	0.286775896310146	abamectin_mean.EXT	4.28448307163607	0	NA	NA	NA	NA	NA	NA	NA	NA	NA
439	I_1908402	I	1908402	0.847430721414389	abamectin_mean.EXT	4.28448307163607	0	NA	NA	NA	NA	NA	NA	NA	NA	NA
440	I_1916943	I	1916943	0.919510758952332	abamectin_mean.EXT	4.28448307163607	0	NA	NA	NA	NA	NA	NA	NA	NA	NA
441	I_1917960	I	1917960	0.0138081625097342	abamectin_mean.EXT	4.28448307163607	0	NA	NA	NA	NA	NA	NA	NA	NA	NA
442	I_1918526	I	1918526	2.16678839706006	abamectin_mean.EXT	4.28448307163607	0	NA	NA	NA	NA	NA	NA	NA	NA	NA
443	I_1918566	I	1918566	1.68107016086375	abamectin_mean.EXT	4.28448307163607	0	NA	NA	NA	NA	NA	NA	NA	NA	NA
444	I_1919171	I	1919171	0.891147923199777	abamectin_mean.EXT	4.28448307163607	0	NA	NA	NA	NA	NA	NA	NA	NA	NA
445	I_1919458	I	1919458	1.09836075981409	abamectin_mean.EXT	4.28448307163607	0	NA	NA	NA	NA	NA	NA	NA	NA	NA
446	I_1929822	I	1929822	1.33235765358188	abamectin_mean.EXT	4.28448307163607	0	NA	NA	NA	NA	NA	NA	NA	NA	NA
447	I_1932062	I	1932062	0.640294140298457	abamectin_mean.EXT	4.28448307163607	0	NA	NA	NA	NA	NA	NA	NA	NA	NA
448	I_1933111	I	1933111	0.447499674587099	abamectin_mean.EXT	4.28448307163607	0	NA	NA	NA	NA	NA	NA	NA	NA	NA
449	I_1934870	I	1934870	0.003634335444918	abamectin_mean.EXT	4.28448307163607	0	NA	NA	NA	NA	NA	NA	NA	NA	NA
450	I_1938599	I	1938599	0.476726650937466	abamectin_mean.EXT	4.28448307163607	0	NA	NA	NA	NA	NA	NA	NA	NA	NA
451	I_1941143	I	1941143	0.736992130789833	abamectin_mean.EXT	4.28448307163607	0	NA	NA	NA	NA	NA	NA	NA	NA	NA
452	I_1945928	I	1945928	0.597702091098491	abamectin_mean.EXT	4.28448307163607	0	NA	NA	NA	NA	NA	NA	NA	NA	NA
453	I_1947747	I	1947747	0.0329511127637484	abamectin_mean.EXT	4.28448307163607	0	NA	NA	NA	NA	NA	NA	NA	NA	NA
454	I_1953384	I	1953384	0.234801277587196	abamectin_mean.EXT	4.28448307163607	0	NA	NA	NA	NA	NA	NA	NA	NA	NA
455	I_1968800	I	1968800	0.522580713905849	abamectin_mean.EXT	4.28448307163607	0	NA	NA	NA	NA	NA	NA	NA	NA	NA
456	I_1973720	I	1973720	0.313814416063773	abamectin_mean.EXT	4.28448307163607	0	NA	NA	NA	NA	NA	NA	NA	NA	NA
457	I_1973889	I	1973889	1.07817587074998	abamectin_mean.EXT	4.28448307163607	0	NA	NA	NA	NA	NA	NA	NA	NA	NA
458	I_1978169	I	1978169	0.798083841501208	abamectin_mean.EXT	4.28448307163607	0	NA	NA	NA	NA	NA	NA	NA	NA	NA
459	I_1979742	I	1979742	1.67598424616353	abamectin_mean.EXT	4.28448307163607	0	NA	NA	NA	NA	NA	NA	NA	NA	NA
460	I_1981352	I	1981352	0.707097448629685	abamectin_mean.EXT	4.28448307163607	0	NA	NA	NA	NA	NA	NA	NA	NA	NA
461	I_1983516	I	1983516	0.00236167298346378	abamectin_mean.EXT	4.28448307163607	0	NA	NA	NA	NA	NA	NA	NA	NA	NA
462	I_1984230	I	1984230	0.20128278824768	abamectin_mean.EXT	4.28448307163607	0	NA	NA	NA	NA	NA	NA	NA	NA	NA
463	I_1984419	I	1984419	0.168549055239382	abamectin_mean.EXT	4.28448307163607	0	NA	NA	NA	NA	NA	NA	NA	NA	NA
464	I_1985978	I	1985978	0.336619736915013	abamectin_mean.EXT	4.28448307163607	0	NA	NA	NA	NA	NA	NA	NA	NA	NA
465	I_1988632	I	1988632	0.653385777986223	abamectin_mean.EXT	4.28448307163607	0	NA	NA	NA	NA	NA	NA	NA	NA	NA
466	I_1988854	I	1988854	0.654039019134116	abamectin_mean.EXT	4.28448307163607	0	NA	NA	NA	NA	NA	NA	NA	NA	NA
467	I_1989106	I	1989106	0.472530203602277	abamectin_mean.EXT	4.28448307163607	0	NA	NA	NA	NA	NA	NA	NA	NA	NA
468	I_1999736	I	1999736	0.268446755848721	abamectin_mean.EXT	4.28448307163607	0	NA	NA	NA	NA	NA	NA	NA	NA	NA
469	I_2005986	I	2005986	0.109294266121827	abamectin_mean.EXT	4.28448307163607	0	NA	NA	NA	NA	NA	NA	NA	NA	NA
470	I_2009926	I	2009926	0.0489320907318126	abamectin_mean.EXT	4.28448307163607	0	NA	NA	NA	NA	NA	NA	NA	NA	NA
471	I_2011482	I	2011482	0.0195819544300327	abamectin_mean.EXT	4.28448307163607	0	NA	NA	NA	NA	NA	NA	NA	NA	NA
472	I_2013029	I	2013029	0.786152654492983	abamectin_mean.EXT	4.28448307163607	0	NA	NA	NA	NA	NA	NA	NA	NA	NA
473	I_2016939	I	2016939	0.278742517009161	abamectin_mean.EXT	4.28448307163607	0	NA	NA	NA	NA	NA	NA	NA	NA	NA
474	I_2025524	I	2025524	0.769085095443538	abamectin_mean.EXT	4.28448307163607	0	NA	NA	NA	NA	NA	NA	NA	NA	NA
475	I_2029245	I	2029245	1.51579393300578	abamectin_mean.EXT	4.28448307163607	0	NA	NA	NA	NA	NA	NA	NA	NA	NA
476	I_2029345	I	2029345	0.395331907844157	abamectin_mean.EXT	4.28448307163607	0	NA	NA	NA	NA	NA	NA	NA	NA	NA
477	I_2032213	I	2032213	0.581884488925416	abamectin_mean.EXT	4.28448307163607	0	NA	NA	NA	NA	NA	NA	NA	NA	NA
478	I_2033181	I	2033181	0.330671774257846	abamectin_mean.EXT	4.28448307163607	0	NA	NA	NA	NA	NA	NA	NA	NA	NA
479	I_2033220	I	2033220	0.125785993956649	abamectin_mean.EXT	4.28448307163607	0	NA	NA	NA	NA	NA	NA	NA	NA	NA
480	I_2062734	I	2062734	0.290234128186537	abamectin_mean.EXT	4.28448307163607	0	NA	NA	NA	NA	NA	NA	NA	NA	NA
481	I_2064331	I	2064331	0.599880977576277	abamectin_mean.EXT	4.28448307163607	0	NA	NA	NA	NA	NA	NA	NA	NA	NA
482	I_2068791	I	2068791	0.109294266121827	abamectin_mean.EXT	4.28448307163607	0	NA	NA	NA	NA	NA	NA	NA	NA	NA
483	I_2069820	I	2069820	0.121273836315218	abamectin_mean.EXT	4.28448307163607	0	NA	NA	NA	NA	NA	NA	NA	NA	NA
484	I_2073189	I	2073189	0.380144870190154	abamectin_mean.EXT	4.28448307163607	0	NA	NA	NA	NA	NA	NA	NA	NA	NA
485	I_2074974	I	2074974	0.34054439043966	abamectin_mean.EXT	4.28448307163607	0	NA	NA	NA	NA	NA	NA	NA	NA	NA
486	I_2075447	I	2075447	1.06413266291383	abamectin_mean.EXT	4.28448307163607	0	NA	NA	NA	NA	NA	NA	NA	NA	NA
487	I_2085129	I	2085129	0.328439055736337	abamectin_mean.EXT	4.28448307163607	0	NA	NA	NA	NA	NA	NA	NA	NA	NA
488	I_2085768	I	2085768	1.22860556013804	abamectin_mean.EXT	4.28448307163607	0	NA	NA	NA	NA	NA	NA	NA	NA	NA
489	I_2089626	I	2089626	0.819314236501915	abamectin_mean.EXT	4.28448307163607	0	NA	NA	NA	NA	NA	NA	NA	NA	NA
490	I_2089675	I	2089675	0.934958481734957	abamectin_mean.EXT	4.28448307163607	0	NA	NA	NA	NA	NA	NA	NA	NA	NA
491	I_2093040	I	2093040	1.14703143104816	abamectin_mean.EXT	4.28448307163607	0	NA	NA	NA	NA	NA	NA	NA	NA	NA
492	I_2093842	I	2093842	1.06413266291383	abamectin_mean.EXT	4.28448307163607	0	NA	NA	NA	NA	NA	NA	NA	NA	NA
493	I_2098566	I	2098566	0.33905917062105	abamectin_mean.EXT	4.28448307163607	0	NA	NA	NA	NA	NA	NA	NA	NA	NA
494	I_2100488	I	2100488	0.619370611603796	abamectin_mean.EXT	4.28448307163607	0	NA	NA	NA	NA	NA	NA	NA	NA	NA
495	I_2100737	I	2100737	0.0489320907318126	abamectin_mean.EXT	4.28448307163607	0	NA	NA	NA	NA	NA	NA	NA	NA	NA
496	I_2100840	I	2100840	1.49870411035525	abamectin_mean.EXT	4.28448307163607	0	NA	NA	NA	NA	NA	NA	NA	NA	NA
497	I_2102058	I	2102058	0.945473132699348	abamectin_mean.EXT	4.28448307163607	0	NA	NA	NA	NA	NA	NA	NA	NA	NA
498	I_2102101	I	2102101	0.636395569724413	abamectin_mean.EXT	4.28448307163607	0	NA	NA	NA	NA	NA	NA	NA	NA	NA
499	I_2102313	I	2102313	0.0671848151819447	abamectin_mean.EXT	4.28448307163607	0	NA	NA	NA	NA	NA	NA	NA	NA	NA
500	I_2102496	I	2102496	1.98213358668292	abamectin_mean.EXT	4.28448307163607	0	NA	NA	NA	NA	NA	NA	NA	NA	NA
501	I_2111366	I	2111366	0.458573795603987	abamectin_mean.EXT	4.28448307163607	0	NA	NA	NA	NA	NA	NA	NA	NA	NA
502	I_2112458	I	2112458	0.149464984751007	abamectin_mean.EXT	4.28448307163607	0	NA	NA	NA	NA	NA	NA	NA	NA	NA
503	I_2113910	I	2113910	0.672172552980539	abamectin_mean.EXT	4.28448307163607	0	NA	NA	NA	NA	NA	NA	NA	NA	NA
504	I_2118322	I	2118322	0.958383754461596	abamectin_mean.EXT	4.28448307163607	0	NA	NA	NA	NA	NA	NA	NA	NA	NA
505	I_2118471	I	2118471	0.498126445384471	abamectin_mean.EXT	4.28448307163607	0	NA	NA	NA	NA	NA	NA	NA	NA	NA
506	I_2119535	I	2119535	1.23767969307021	abamectin_mean.EXT	4.28448307163607	0	NA	NA	NA	NA	NA	NA	NA	NA	NA
507	I_2119977	I	2119977	0.637976532680445	abamectin_mean.EXT	4.28448307163607	0	NA	NA	NA	NA	NA	NA	NA	NA	NA
508	I_2130328	I	2130328	1.48303260411245	abamectin_mean.EXT	4.28448307163607	0	NA	NA	NA	NA	NA	NA	NA	NA	NA
509	I_2133671	I	2133671	0.146069203767835	abamectin_mean.EXT	4.28448307163607	0	NA	NA	NA	NA	NA	NA	NA	NA	NA
510	I_2134803	I	2134803	1.75665246640462	abamectin_mean.EXT	4.28448307163607	0	NA	NA	NA	NA	NA	NA	NA	NA	NA
511	I_2140481	I	2140481	0.337843250529495	abamectin_mean.EXT	4.28448307163607	0	NA	NA	NA	NA	NA	NA	NA	NA	NA
512	I_2146633	I	2146633	0.668961597698006	abamectin_mean.EXT	4.28448307163607	0	NA	NA	NA	NA	NA	NA	NA	NA	NA
513	I_2152349	I	2152349	0.242171281542341	abamectin_mean.EXT	4.28448307163607	0	NA	NA	NA	NA	NA	NA	NA	NA	NA
514	I_2152746	I	2152746	0.866777585941245	abamectin_mean.EXT	4.28448307163607	0	NA	NA	NA	NA	NA	NA	NA	NA	NA
515	I_2162191	I	2162191	3.09568786526153	abamectin_mean.EXT	4.28448307163607	0	NA	NA	NA	NA	NA	NA	NA	NA	NA
516	I_2162932	I	2162932	1.53174311082126	abamectin_mean.EXT	4.28448307163607	0	NA	NA	NA	NA	NA	NA	NA	NA	NA
517	I_2170282	I	2170282	0.817065879520762	abamectin_mean.EXT	4.28448307163607	0	NA	NA	NA	NA	NA	NA	NA	NA	NA
518	I_2170875	I	2170875	0.242431592865211	abamectin_mean.EXT	4.28448307163607	0	NA	NA	NA	NA	NA	NA	NA	NA	NA
519	I_2176093	I	2176093	0.918642338755233	abamectin_mean.EXT	4.28448307163607	0	NA	NA	NA	NA	NA	NA	NA	NA	NA
520	I_2176315	I	2176315	0.230345743298555	abamectin_mean.EXT	4.28448307163607	0	NA	NA	NA	NA	NA	NA	NA	NA	NA
521	I_2179331	I	2179331	0.0752626445355577	abamectin_mean.EXT	4.28448307163607	0	NA	NA	NA	NA	NA	NA	NA	NA	NA
522	I_2179585	I	2179585	0.2130065224057	abamectin_mean.EXT	4.28448307163607	0	NA	NA	NA	NA	NA	NA	NA	NA	NA
523	I_2183613	I	2183613	0.354241734587251	abamectin_mean.EXT	4.28448307163607	0	NA	NA	NA	NA	NA	NA	NA	NA	NA
524	I_2186078	I	2186078	0.160942196007218	abamectin_mean.EXT	4.28448307163607	0	NA	NA	NA	NA	NA	NA	NA	NA	NA
525	I_2186106	I	2186106	1.10175768224101	abamectin_mean.EXT	4.28448307163607	0	NA	NA	NA	NA	NA	NA	NA	NA	NA
526	I_2187602	I	2187602	0.312795066209158	abamectin_mean.EXT	4.28448307163607	0	NA	NA	NA	NA	NA	NA	NA	NA	NA
527	I_2188308	I	2188308	0.848502421167469	abamectin_mean.EXT	4.28448307163607	0	NA	NA	NA	NA	NA	NA	NA	NA	NA
528	I_2190874	I	2190874	1.29024462703439	abamectin_mean.EXT	4.28448307163607	0	NA	NA	NA	NA	NA	NA	NA	NA	NA
529	I_2194349	I	2194349	0.407390605028985	abamectin_mean.EXT	4.28448307163607	0	NA	NA	NA	NA	NA	NA	NA	NA	NA
530	I_2197419	I	2197419	0.204240002375576	abamectin_mean.EXT	4.28448307163607	0	NA	NA	NA	NA	NA	NA	NA	NA	NA
531	I_2198487	I	2198487	0.394827010927019	abamectin_mean.EXT	4.28448307163607	0	NA	NA	NA	NA	NA	NA	NA	NA	NA
532	I_2199785	I	2199785	0.422359844224648	abamectin_mean.EXT	4.28448307163607	0	NA	NA	NA	NA	NA	NA	NA	NA	NA
533	I_2201824	I	2201824	0.0653627353214901	abamectin_mean.EXT	4.28448307163607	0	NA	NA	NA	NA	NA	NA	NA	NA	NA
534	I_2207376	I	2207376	0.328409146907859	abamectin_mean.EXT	4.28448307163607	0	NA	NA	NA	NA	NA	NA	NA	NA	NA
535	I_2207769	I	2207769	0.749315767290955	abamectin_mean.EXT	4.28448307163607	0	NA	NA	NA	NA	NA	NA	NA	NA	NA
536	I_2210363	I	2210363	0.00764481708019312	abamectin_mean.EXT	4.28448307163607	0	NA	NA	NA	NA	NA	NA	NA	NA	NA
537	I_2212164	I	2212164	0.0133227191652178	abamectin_mean.EXT	4.28448307163607	0	NA	NA	NA	NA	NA	NA	NA	NA	NA
538	I_2216296	I	2216296	1.15357155345166	abamectin_mean.EXT	4.28448307163607	0	NA	NA	NA	NA	NA	NA	NA	NA	NA
539	I_2220876	I	2220876	0.10971110256851	abamectin_mean.EXT	4.28448307163607	0	NA	NA	NA	NA	NA	NA	NA	NA	NA
540	I_2221814	I	2221814	0.201808987949692	abamectin_mean.EXT	4.28448307163607	0	NA	NA	NA	NA	NA	NA	NA	NA	NA
541	I_2222271	I	2222271	0.52129949945917	abamectin_mean.EXT	4.28448307163607	0	NA	NA	NA	NA	NA	NA	NA	NA	NA
542	I_2224155	I	2224155	0.0935927113831348	abamectin_mean.EXT	4.28448307163607	0	NA	NA	NA	NA	NA	NA	NA	NA	NA
543	I_2225016	I	2225016	0.135581408772779	abamectin_mean.EXT	4.28448307163607	0	NA	NA	NA	NA	NA	NA	NA	NA	NA
544	I_2226458	I	2226458	0.00764481708019312	abamectin_mean.EXT	4.28448307163607	0	NA	NA	NA	NA	NA	NA	NA	NA	NA
545	I_2227629	I	2227629	0.497128870791449	abamectin_mean.EXT	4.28448307163607	0	NA	NA	NA	NA	NA	NA	NA	NA	NA
546	I_2228753	I	2228753	0.118330840182816	abamectin_mean.EXT	4.28448307163607	0	NA	NA	NA	NA	NA	NA	NA	NA	NA
547	I_2230008	I	2230008	0.95268978667417	abamectin_mean.EXT	4.28448307163607	0	NA	NA	NA	NA	NA	NA	NA	NA	NA
548	I_2230073	I	2230073	0.0847191322223907	abamectin_mean.EXT	4.28448307163607	0	NA	NA	NA	NA	NA	NA	NA	NA	NA
549	I_2231151	I	2231151	0.614121523540307	abamectin_mean.EXT	4.28448307163607	0	NA	NA	NA	NA	NA	NA	NA	NA	NA
550	I_2231641	I	2231641	0.0133227191652178	abamectin_mean.EXT	4.28448307163607	0	NA	NA	NA	NA	NA	NA	NA	NA	NA
551	I_2236543	I	2236543	0.543342059529188	abamectin_mean.EXT	4.28448307163607	0	NA	NA	NA	NA	NA	NA	NA	NA	NA
552	I_2237532	I	2237532	0.920942186846686	abamectin_mean.EXT	4.28448307163607	0	NA	NA	NA	NA	NA	NA	NA	NA	NA
553	I_2237611	I	2237611	0.135581408772779	abamectin_mean.EXT	4.28448307163607	0	NA	NA	NA	NA	NA	NA	NA	NA	NA
554	I_2237686	I	2237686	1.36944011128032	abamectin_mean.EXT	4.28448307163607	0	NA	NA	NA	NA	NA	NA	NA	NA	NA
555	I_2244734	I	2244734	0.106831499776176	abamectin_mean.EXT	4.28448307163607	0	NA	NA	NA	NA	NA	NA	NA	NA	NA
556	I_2245087	I	2245087	0.494677450542614	abamectin_mean.EXT	4.28448307163607	0	NA	NA	NA	NA	NA	NA	NA	NA	NA
557	I_2248139	I	2248139	0.328409146907859	abamectin_mean.EXT	4.28448307163607	0	NA	NA	NA	NA	NA	NA	NA	NA	NA
558	I_2249357	I	2249357	0.95268978667417	abamectin_mean.EXT	4.28448307163607	0	NA	NA	NA	NA	NA	NA	NA	NA	NA
559	I_2252536	I	2252536	0.0381680179701853	abamectin_mean.EXT	4.28448307163607	0	NA	NA	NA	NA	NA	NA	NA	NA	NA
560	I_2254096	I	2254096	0.842255700543232	abamectin_mean.EXT	4.28448307163607	0	NA	NA	NA	NA	NA	NA	NA	NA	NA
561	I_2254635	I	2254635	0.84825183113814	abamectin_mean.EXT	4.28448307163607	0	NA	NA	NA	NA	NA	NA	NA	NA	NA
562	I_2260201	I	2260201	0.136467567747273	abamectin_mean.EXT	4.28448307163607	0	NA	NA	NA	NA	NA	NA	NA	NA	NA
563	I_2261070	I	2261070	1.22789272825045	abamectin_mean.EXT	4.28448307163607	0	NA	NA	NA	NA	NA	NA	NA	NA	NA
564	I_2263365	I	2263365	1.76546880173816	abamectin_mean.EXT	4.28448307163607	0	NA	NA	NA	NA	NA	NA	NA	NA	NA
565	I_2265598	I	2265598	0.534141591676157	abamectin_mean.EXT	4.28448307163607	0	NA	NA	NA	NA	NA	NA	NA	NA	NA
566	I_2268669	I	2268669	0.70079032092976	abamectin_mean.EXT	4.28448307163607	0	NA	NA	NA	NA	NA	NA	NA	NA	NA
567	I_2273911	I	2273911	0.126542061351099	abamectin_mean.EXT	4.28448307163607	0	NA	NA	NA	NA	NA	NA	NA	NA	NA
568	I_2276443	I	2276443	0.457346723836751	abamectin_mean.EXT	4.28448307163607	0	NA	NA	NA	NA	NA	NA	NA	NA	NA
569	I_2276500	I	2276500	1.29797074741304	abamectin_mean.EXT	4.28448307163607	0	NA	NA	NA	NA	NA	NA	NA	NA	NA
570	I_2278049	I	2278049	0.847771455189855	abamectin_mean.EXT	4.28448307163607	0	NA	NA	NA	NA	NA	NA	NA	NA	NA
571	I_2284631	I	2284631	0.0430258257593102	abamectin_mean.EXT	4.28448307163607	0	NA	NA	NA	NA	NA	NA	NA	NA	NA
572	I_2284719	I	2284719	1.59668298814574	abamectin_mean.EXT	4.28448307163607	0	NA	NA	NA	NA	NA	NA	NA	NA	NA
573	I_2284930	I	2284930	0.992157866745709	abamectin_mean.EXT	4.28448307163607	0	NA	NA	NA	NA	NA	NA	NA	NA	NA
574	I_2286208	I	2286208	0.84825183113814	abamectin_mean.EXT	4.28448307163607	0	NA	NA	NA	NA	NA	NA	NA	NA	NA
575	I_2295276	I	2295276	0.192124720178175	abamectin_mean.EXT	4.28448307163607	0	NA	NA	NA	NA	NA	NA	NA	NA	NA
576	I_2297636	I	2297636	0.203224252423624	abamectin_mean.EXT	4.28448307163607	0	NA	NA	NA	NA	NA	NA	NA	NA	NA
577	I_2299743	I	2299743	0.428672467958099	abamectin_mean.EXT	4.28448307163607	0	NA	NA	NA	NA	NA	NA	NA	NA	NA
578	I_2300013	I	2300013	0.70079032092976	abamectin_mean.EXT	4.28448307163607	0	NA	NA	NA	NA	NA	NA	NA	NA	NA
579	I_2310074	I	2310074	0.380497872733269	abamectin_mean.EXT	4.28448307163607	0	NA	NA	NA	NA	NA	NA	NA	NA	NA
580	I_2312495	I	2312495	0.34112563084584	abamectin_mean.EXT	4.28448307163607	0	NA	NA	NA	NA	NA	NA	NA	NA	NA
581	I_2312629	I	2312629	0.421675527718356	abamectin_mean.EXT	4.28448307163607	0	NA	NA	NA	NA	NA	NA	NA	NA	NA
582	I_2316585	I	2316585	0.847771455189855	abamectin_mean.EXT	4.28448307163607	0	NA	NA	NA	NA	NA	NA	NA	NA	NA
583	I_2318294	I	2318294	0.968142319783558	abamectin_mean.EXT	4.28448307163607	0	NA	NA	NA	NA	NA	NA	NA	NA	NA
584	I_2324039	I	2324039	0.0225833345001306	abamectin_mean.EXT	4.28448307163607	0	NA	NA	NA	NA	NA	NA	NA	NA	NA
585	I_2324491	I	2324491	0.0320071237242594	abamectin_mean.EXT	4.28448307163607	0	NA	NA	NA	NA	NA	NA	NA	NA	NA
586	I_2325824	I	2325824	0.242412503304898	abamectin_mean.EXT	4.28448307163607	0	NA	NA	NA	NA	NA	NA	NA	NA	NA
587	I_2329102	I	2329102	0.18065960209846	abamectin_mean.EXT	4.28448307163607	0	NA	NA	NA	NA	NA	NA	NA	NA	NA
588	I_2329917	I	2329917	0.203224252423624	abamectin_mean.EXT	4.28448307163607	0	NA	NA	NA	NA	NA	NA	NA	NA	NA
589	I_2337405	I	2337405	0.0616607507173389	abamectin_mean.EXT	4.28448307163607	0	NA	NA	NA	NA	NA	NA	NA	NA	NA
590	I_2359945	I	2359945	0.937200913094557	abamectin_mean.EXT	4.28448307163607	0	NA	NA	NA	NA	NA	NA	NA	NA	NA
591	I_2359948	I	2359948	0.99141736621545	abamectin_mean.EXT	4.28448307163607	0	NA	NA	NA	NA	NA	NA	NA	NA	NA
592	I_2361285	I	2361285	0.203224252423624	abamectin_mean.EXT	4.28448307163607	0	NA	NA	NA	NA	NA	NA	NA	NA	NA
593	I_2373940	I	2373940	1.04496728690697	abamectin_mean.EXT	4.28448307163607	0	NA	NA	NA	NA	NA	NA	NA	NA	NA
594	I_2376526	I	2376526	0.819736306085131	abamectin_mean.EXT	4.28448307163607	0	NA	NA	NA	NA	NA	NA	NA	NA	NA
595	I_2384912	I	2384912	0.953177938838012	abamectin_mean.EXT	4.28448307163607	0	NA	NA	NA	NA	NA	NA	NA	NA	NA
596	I_2386021	I	2386021	0.392506722261541	abamectin_mean.EXT	4.28448307163607	0	NA	NA	NA	NA	NA	NA	NA	NA	NA
597	I_2386041	I	2386041	0.434692313736296	abamectin_mean.EXT	4.28448307163607	0	NA	NA	NA	NA	NA	NA	NA	NA	NA
598	I_2386495	I	2386495	0.0118170870973183	abamectin_mean.EXT	4.28448307163607	0	NA	NA	NA	NA	NA	NA	NA	NA	NA
599	I_2393626	I	2393626	1.03640343242188	abamectin_mean.EXT	4.28448307163607	0	NA	NA	NA	NA	NA	NA	NA	NA	NA
600	I_2393645	I	2393645	0.513136386753594	abamectin_mean.EXT	4.28448307163607	0	NA	NA	NA	NA	NA	NA	NA	NA	NA
601	I_2393726	I	2393726	0.968142319783558	abamectin_mean.EXT	4.28448307163607	0	NA	NA	NA	NA	NA	NA	NA	NA	NA
602	I_2394565	I	2394565	1.05803008451862	abamectin_mean.EXT	4.28448307163607	0	NA	NA	NA	NA	NA	NA	NA	NA	NA
603	I_2395228	I	2395228	0.196219288260864	abamectin_mean.EXT	4.28448307163607	0	NA	NA	NA	NA	NA	NA	NA	NA	NA
604	I_2402433	I	2402433	1.98177097282403	abamectin_mean.EXT	4.28448307163607	0	NA	NA	NA	NA	NA	NA	NA	NA	NA
605	I_2403348	I	2403348	0.78842660285635	abamectin_mean.EXT	4.28448307163607	0	NA	NA	NA	NA	NA	NA	NA	NA	NA
606	I_2403870	I	2403870	0.0133227191652178	abamectin_mean.EXT	4.28448307163607	0	NA	NA	NA	NA	NA	NA	NA	NA	NA
607	I_2404847	I	2404847	0.282093440647618	abamectin_mean.EXT	4.28448307163607	0	NA	NA	NA	NA	NA	NA	NA	NA	NA
608	I_2406650	I	2406650	0.222506662174903	abamectin_mean.EXT	4.28448307163607	0	NA	NA	NA	NA	NA	NA	NA	NA	NA
609	I_2408324	I	2408324	0.279167006604053	abamectin_mean.EXT	4.28448307163607	0	NA	NA	NA	NA	NA	NA	NA	NA	NA
610	I_2408396	I	2408396	0.590183713063064	abamectin_mean.EXT	4.28448307163607	0	NA	NA	NA	NA	NA	NA	NA	NA	NA
611	I_2417713	I	2417713	1.07540086624577	abamectin_mean.EXT	4.28448307163607	0	NA	NA	NA	NA	NA	NA	NA	NA	NA
612	I_2421753	I	2421753	0.0803093877558347	abamectin_mean.EXT	4.28448307163607	0	NA	NA	NA	NA	NA	NA	NA	NA	NA
613	I_2421954	I	2421954	0.847771455189855	abamectin_mean.EXT	4.28448307163607	0	NA	NA	NA	NA	NA	NA	NA	NA	NA
614	I_2424407	I	2424407	0.19105768190671	abamectin_mean.EXT	4.28448307163607	0	NA	NA	NA	NA	NA	NA	NA	NA	NA
615	I_2429938	I	2429938	0.146838896613981	abamectin_mean.EXT	4.28448307163607	0	NA	NA	NA	NA	NA	NA	NA	NA	NA
616	I_2433062	I	2433062	1.2462730859164	abamectin_mean.EXT	4.28448307163607	0	NA	NA	NA	NA	NA	NA	NA	NA	NA
617	I_2433505	I	2433505	0.590183713063064	abamectin_mean.EXT	4.28448307163607	0	NA	NA	NA	NA	NA	NA	NA	NA	NA
618	I_2433866	I	2433866	0.100864131301222	abamectin_mean.EXT	4.28448307163607	0	NA	NA	NA	NA	NA	NA	NA	NA	NA
619	I_2434057	I	2434057	1.19035660930503	abamectin_mean.EXT	4.28448307163607	0	NA	NA	NA	NA	NA	NA	NA	NA	NA
620	I_2437731	I	2437731	1.02302691853135	abamectin_mean.EXT	4.28448307163607	0	NA	NA	NA	NA	NA	NA	NA	NA	NA
621	I_2438425	I	2438425	0.502002532759589	abamectin_mean.EXT	4.28448307163607	0	NA	NA	NA	NA	NA	NA	NA	NA	NA
622	I_2445488	I	2445488	0.847771455189855	abamectin_mean.EXT	4.28448307163607	0	NA	NA	NA	NA	NA	NA	NA	NA	NA
623	I_2447699	I	2447699	0.822416790691804	abamectin_mean.EXT	4.28448307163607	0	NA	NA	NA	NA	NA	NA	NA	NA	NA
624	I_2447922	I	2447922	0.1427261666921	abamectin_mean.EXT	4.28448307163607	0	NA	NA	NA	NA	NA	NA	NA	NA	NA
625	I_2451164	I	2451164	0.279167006604053	abamectin_mean.EXT	4.28448307163607	0	NA	NA	NA	NA	NA	NA	NA	NA	NA
626	I_2452509	I	2452509	0.0445251705941146	abamectin_mean.EXT	4.28448307163607	0	NA	NA	NA	NA	NA	NA	NA	NA	NA
627	I_2454099	I	2454099	0.280486690692879	abamectin_mean.EXT	4.28448307163607	0	NA	NA	NA	NA	NA	NA	NA	NA	NA
628	I_2457298	I	2457298	0.114977650471539	abamectin_mean.EXT	4.28448307163607	0	NA	NA	NA	NA	NA	NA	NA	NA	NA
629	I_2459636	I	2459636	0.00585880495194902	abamectin_mean.EXT	4.28448307163607	0	NA	NA	NA	NA	NA	NA	NA	NA	NA
630	I_2463037	I	2463037	0.961705033221984	abamectin_mean.EXT	4.28448307163607	0	NA	NA	NA	NA	NA	NA	NA	NA	NA
631	I_2475583	I	2475583	0.501751222215952	abamectin_mean.EXT	4.28448307163607	0	NA	NA	NA	NA	NA	NA	NA	NA	NA
632	I_2485346	I	2485346	0.18868155235872	abamectin_mean.EXT	4.28448307163607	0	NA	NA	NA	NA	NA	NA	NA	NA	NA
633	I_2485628	I	2485628	0.985996107808477	abamectin_mean.EXT	4.28448307163607	0	NA	NA	NA	NA	NA	NA	NA	NA	NA
634	I_2495444	I	2495444	0.0177624604096518	abamectin_mean.EXT	4.28448307163607	0	NA	NA	NA	NA	NA	NA	NA	NA	NA
635	I_2499719	I	2499719	0.0783839915867418	abamectin_mean.EXT	4.28448307163607	0	NA	NA	NA	NA	NA	NA	NA	NA	NA
636	I_2499835	I	2499835	0.936878408567093	abamectin_mean.EXT	4.28448307163607	0	NA	NA	NA	NA	NA	NA	NA	NA	NA
637	I_2500102	I	2500102	0.60766273488754	abamectin_mean.EXT	4.28448307163607	0	NA	NA	NA	NA	NA	NA	NA	NA	NA
638	I_2502049	I	2502049	0.135355640099406	abamectin_mean.EXT	4.28448307163607	0	NA	NA	NA	NA	NA	NA	NA	NA	NA
639	I_2504331	I	2504331	0.638798924671009	abamectin_mean.EXT	4.28448307163607	0	NA	NA	NA	NA	NA	NA	NA	NA	NA
640	I_2505659	I	2505659	0.29185145141778	abamectin_mean.EXT	4.28448307163607	0	NA	NA	NA	NA	NA	NA	NA	NA	NA
641	I_2506559	I	2506559	0.218310574451084	abamectin_mean.EXT	4.28448307163607	0	NA	NA	NA	NA	NA	NA	NA	NA	NA
642	I_2508199	I	2508199	0.397976631875001	abamectin_mean.EXT	4.28448307163607	0	NA	NA	NA	NA	NA	NA	NA	NA	NA
643	I_2509721	I	2509721	0.00297846543025672	abamectin_mean.EXT	4.28448307163607	0	NA	NA	NA	NA	NA	NA	NA	NA	NA
644	I_2511511	I	2511511	0.210617125185606	abamectin_mean.EXT	4.28448307163607	0	NA	NA	NA	NA	NA	NA	NA	NA	NA
645	I_2512357	I	2512357	0.436953719272732	abamectin_mean.EXT	4.28448307163607	0	NA	NA	NA	NA	NA	NA	NA	NA	NA
646	I_2512903	I	2512903	0.300773305104558	abamectin_mean.EXT	4.28448307163607	0	NA	NA	NA	NA	NA	NA	NA	NA	NA
647	I_2514389	I	2514389	0.135355640099406	abamectin_mean.EXT	4.28448307163607	0	NA	NA	NA	NA	NA	NA	NA	NA	NA
648	I_2522142	I	2522142	0.0435788918833096	abamectin_mean.EXT	4.28448307163607	0	NA	NA	NA	NA	NA	NA	NA	NA	NA
649	I_2522160	I	2522160	0.407258145121383	abamectin_mean.EXT	4.28448307163607	0	NA	NA	NA	NA	NA	NA	NA	NA	NA
650	I_2525398	I	2525398	0.141061621106935	abamectin_mean.EXT	4.28448307163607	0	NA	NA	NA	NA	NA	NA	NA	NA	NA
651	I_2527407	I	2527407	0.201544900325234	abamectin_mean.EXT	4.28448307163607	0	NA	NA	NA	NA	NA	NA	NA	NA	NA
652	I_2529627	I	2529627	0.508429986849247	abamectin_mean.EXT	4.28448307163607	0	NA	NA	NA	NA	NA	NA	NA	NA	NA
653	I_2534153	I	2534153	0.0398245979524813	abamectin_mean.EXT	4.28448307163607	0	NA	NA	NA	NA	NA	NA	NA	NA	NA
654	I_2535188	I	2535188	0.467329539806481	abamectin_mean.EXT	4.28448307163607	0	NA	NA	NA	NA	NA	NA	NA	NA	NA
655	I_2535189	I	2535189	0.00198222832184956	abamectin_mean.EXT	4.28448307163607	0	NA	NA	NA	NA	NA	NA	NA	NA	NA
656	I_2535580	I	2535580	0.210617125185606	abamectin_mean.EXT	4.28448307163607	0	NA	NA	NA	NA	NA	NA	NA	NA	NA
657	I_2535596	I	2535596	0.18917389876097	abamectin_mean.EXT	4.28448307163607	0	NA	NA	NA	NA	NA	NA	NA	NA	NA
658	I_2539856	I	2539856	0.398573096498052	abamectin_mean.EXT	4.28448307163607	0	NA	NA	NA	NA	NA	NA	NA	NA	NA
659	I_2546154	I	2546154	0.0303509918094396	abamectin_mean.EXT	4.28448307163607	0	NA	NA	NA	NA	NA	NA	NA	NA	NA
660	I_2547881	I	2547881	0.123427555899707	abamectin_mean.EXT	4.28448307163607	0	NA	NA	NA	NA	NA	NA	NA	NA	NA
661	I_2548408	I	2548408	0.0319594999281645	abamectin_mean.EXT	4.28448307163607	0	NA	NA	NA	NA	NA	NA	NA	NA	NA
662	I_2550761	I	2550761	0.210617125185606	abamectin_mean.EXT	4.28448307163607	0	NA	NA	NA	NA	NA	NA	NA	NA	NA
663	I_2550777	I	2550777	0.158398203317942	abamectin_mean.EXT	4.28448307163607	0	NA	NA	NA	NA	NA	NA	NA	NA	NA
664	I_2550778	I	2550778	0.309438919279922	abamectin_mean.EXT	4.28448307163607	0	NA	NA	NA	NA	NA	NA	NA	NA	NA
665	I_2550846	I	2550846	0.47981916250718	abamectin_mean.EXT	4.28448307163607	0	NA	NA	NA	NA	NA	NA	NA	NA	NA
666	I_2551534	I	2551534	0.290175913277631	abamectin_mean.EXT	4.28448307163607	0	NA	NA	NA	NA	NA	NA	NA	NA	NA
667	I_2558479	I	2558479	0.0575253096709544	abamectin_mean.EXT	4.28448307163607	0	NA	NA	NA	NA	NA	NA	NA	NA	NA
668	I_2558789	I	2558789	0.0698454371153121	abamectin_mean.EXT	4.28448307163607	0	NA	NA	NA	NA	NA	NA	NA	NA	NA
669	I_2558804	I	2558804	0.249325441466066	abamectin_mean.EXT	4.28448307163607	0	NA	NA	NA	NA	NA	NA	NA	NA	NA
670	I_2561005	I	2561005	0.210617125185606	abamectin_mean.EXT	4.28448307163607	0	NA	NA	NA	NA	NA	NA	NA	NA	NA
671	I_2561261	I	2561261	0.380093318950798	abamectin_mean.EXT	4.28448307163607	0	NA	NA	NA	NA	NA	NA	NA	NA	NA
672	I_2561952	I	2561952	0.0141887761893387	abamectin_mean.EXT	4.28448307163607	0	NA	NA	NA	NA	NA	NA	NA	NA	NA
673	I_2561962	I	2561962	0.0224534618883251	abamectin_mean.EXT	4.28448307163607	0	NA	NA	NA	NA	NA	NA	NA	NA	NA
674	I_2562557	I	2562557	0.0575253096709544	abamectin_mean.EXT	4.28448307163607	0	NA	NA	NA	NA	NA	NA	NA	NA	NA
675	I_2562945	I	2562945	0.109111330961033	abamectin_mean.EXT	4.28448307163607	0	NA	NA	NA	NA	NA	NA	NA	NA	NA
676	I_2565493	I	2565493	0.760055359569425	abamectin_mean.EXT	4.28448307163607	0	NA	NA	NA	NA	NA	NA	NA	NA	NA
677	I_2566152	I	2566152	0.0156342505871296	abamectin_mean.EXT	4.28448307163607	0	NA	NA	NA	NA	NA	NA	NA	NA	NA
678	I_2568037	I	2568037	0.0384160678108831	abamectin_mean.EXT	4.28448307163607	0	NA	NA	NA	NA	NA	NA	NA	NA	NA
679	I_2568806	I	2568806	0.249325441466066	abamectin_mean.EXT	4.28448307163607	0	NA	NA	NA	NA	NA	NA	NA	NA	NA
680	I_2571237	I	2571237	0.185389445686477	abamectin_mean.EXT	4.28448307163607	0	NA	NA	NA	NA	NA	NA	NA	NA	NA
681	I_2571411	I	2571411	0.0553559307352095	abamectin_mean.EXT	4.28448307163607	0	NA	NA	NA	NA	NA	NA	NA	NA	NA
682	I_2572366	I	2572366	0.0472805031805165	abamectin_mean.EXT	4.28448307163607	0	NA	NA	NA	NA	NA	NA	NA	NA	NA
683	I_2572438	I	2572438	0.0575253096709544	abamectin_mean.EXT	4.28448307163607	0	NA	NA	NA	NA	NA	NA	NA	NA	NA
684	I_2572477	I	2572477	0.199271794445795	abamectin_mean.EXT	4.28448307163607	0	NA	NA	NA	NA	NA	NA	NA	NA	NA
685	I_2575423	I	2575423	0.190746095720068	abamectin_mean.EXT	4.28448307163607	0	NA	NA	NA	NA	NA	NA	NA	NA	NA
686	I_2578534	I	2578534	0.0553559307352095	abamectin_mean.EXT	4.28448307163607	0	NA	NA	NA	NA	NA	NA	NA	NA	NA
687	I_2579082	I	2579082	0.210617125185606	abamectin_mean.EXT	4.28448307163607	0	NA	NA	NA	NA	NA	NA	NA	NA	NA
688	I_2579235	I	2579235	0.231610922763593	abamectin_mean.EXT	4.28448307163607	0	NA	NA	NA	NA	NA	NA	NA	NA	NA
689	I_2579871	I	2579871	0.0575253096709544	abamectin_mean.EXT	4.28448307163607	0	NA	NA	NA	NA	NA	NA	NA	NA	NA
690	I_2580256	I	2580256	0.13754320902251	abamectin_mean.EXT	4.28448307163607	0	NA	NA	NA	NA	NA	NA	NA	NA	NA
691	I_2586116	I	2586116	0.328131357562455	abamectin_mean.EXT	4.28448307163607	0	NA	NA	NA	NA	NA	NA	NA	NA	NA
692	I_2587176	I	2587176	0.159558514140467	abamectin_mean.EXT	4.28448307163607	0	NA	NA	NA	NA	NA	NA	NA	NA	NA
693	I_2587205	I	2587205	0.0456996076580799	abamectin_mean.EXT	4.28448307163607	0	NA	NA	NA	NA	NA	NA	NA	NA	NA
694	I_2588623	I	2588623	0.0732750771866422	abamectin_mean.EXT	4.28448307163607	0	NA	NA	NA	NA	NA	NA	NA	NA	NA
695	I_2588704	I	2588704	0.223525769059633	abamectin_mean.EXT	4.28448307163607	0	NA	NA	NA	NA	NA	NA	NA	NA	NA
696	I_2591521	I	2591521	0.0157340313686328	abamectin_mean.EXT	4.28448307163607	0	NA	NA	NA	NA	NA	NA	NA	NA	NA
697	I_2591578	I	2591578	0.101862155252124	abamectin_mean.EXT	4.28448307163607	0	NA	NA	NA	NA	NA	NA	NA	NA	NA
698	I_2592355	I	2592355	0.058775362455949	abamectin_mean.EXT	4.28448307163607	0	NA	NA	NA	NA	NA	NA	NA	NA	NA
699	I_2593364	I	2593364	0.0113977953085939	abamectin_mean.EXT	4.28448307163607	0	NA	NA	NA	NA	NA	NA	NA	NA	NA
700	I_2594023	I	2594023	0.00639550001540192	abamectin_mean.EXT	4.28448307163607	0	NA	NA	NA	NA	NA	NA	NA	NA	NA
701	I_2594661	I	2594661	0.477023883807998	abamectin_mean.EXT	4.28448307163607	0	NA	NA	NA	NA	NA	NA	NA	NA	NA
702	I_2603764	I	2603764	0.211761724744419	abamectin_mean.EXT	4.28448307163607	0	NA	NA	NA	NA	NA	NA	NA	NA	NA
703	I_2604074	I	2604074	0.105373194620734	abamectin_mean.EXT	4.28448307163607	0	NA	NA	NA	NA	NA	NA	NA	NA	NA
704	I_2608857	I	2608857	0.100596355881869	abamectin_mean.EXT	4.28448307163607	0	NA	NA	NA	NA	NA	NA	NA	NA	NA
705	I_2613141	I	2613141	0.142817465274857	abamectin_mean.EXT	4.28448307163607	0	NA	NA	NA	NA	NA	NA	NA	NA	NA
706	I_2614943	I	2614943	0.361864056054428	abamectin_mean.EXT	4.28448307163607	0	NA	NA	NA	NA	NA	NA	NA	NA	NA
707	I_2616658	I	2616658	0.210617125185606	abamectin_mean.EXT	4.28448307163607	0	NA	NA	NA	NA	NA	NA	NA	NA	NA
708	I_2624069	I	2624069	0.0825901182067054	abamectin_mean.EXT	4.28448307163607	0	NA	NA	NA	NA	NA	NA	NA	NA	NA
709	I_2626895	I	2626895	0.254804136479556	abamectin_mean.EXT	4.28448307163607	0	NA	NA	NA	NA	NA	NA	NA	NA	NA
710	I_2628844	I	2628844	0.155995150858603	abamectin_mean.EXT	4.28448307163607	0	NA	NA	NA	NA	NA	NA	NA	NA	NA
711	I_2638525	I	2638525	0.201476773614421	abamectin_mean.EXT	4.28448307163607	0	NA	NA	NA	NA	NA	NA	NA	NA	NA
712	I_2643819	I	2643819	1.06935254429582	abamectin_mean.EXT	4.28448307163607	0	NA	NA	NA	NA	NA	NA	NA	NA	NA
713	I_2643830	I	2643830	0.462919556724947	abamectin_mean.EXT	4.28448307163607	0	NA	NA	NA	NA	NA	NA	NA	NA	NA
714	I_2644590	I	2644590	0.210617125185606	abamectin_mean.EXT	4.28448307163607	0	NA	NA	NA	NA	NA	NA	NA	NA	NA
715	I_2655213	I	2655213	0.155995150858603	abamectin_mean.EXT	4.28448307163607	0	NA	NA	NA	NA	NA	NA	NA	NA	NA
716	I_2657571	I	2657571	0.0574680206426169	abamectin_mean.EXT	4.28448307163607	0	NA	NA	NA	NA	NA	NA	NA	NA	NA
717	I_2665567	I	2665567	0.491876717016015	abamectin_mean.EXT	4.28448307163607	0	NA	NA	NA	NA	NA	NA	NA	NA	NA
718	I_2678210	I	2678210	0.45093816028701	abamectin_mean.EXT	4.28448307163607	0	NA	NA	NA	NA	NA	NA	NA	NA	NA
719	I_2679492	I	2679492	0.0307612433234798	abamectin_mean.EXT	4.28448307163607	0	NA	NA	NA	NA	NA	NA	NA	NA	NA
720	I_2681803	I	2681803	0.48130330999505	abamectin_mean.EXT	4.28448307163607	0	NA	NA	NA	NA	NA	NA	NA	NA	NA
721	I_2683510	I	2683510	0.167473696812351	abamectin_mean.EXT	4.28448307163607	0	NA	NA	NA	NA	NA	NA	NA	NA	NA
722	I_2683778	I	2683778	0.0142449870921531	abamectin_mean.EXT	4.28448307163607	0	NA	NA	NA	NA	NA	NA	NA	NA	NA
723	I_2684648	I	2684648	0.199071112764716	abamectin_mean.EXT	4.28448307163607	0	NA	NA	NA	NA	NA	NA	NA	NA	NA
724	I_2685709	I	2685709	0.0570111866692938	abamectin_mean.EXT	4.28448307163607	0	NA	NA	NA	NA	NA	NA	NA	NA	NA
725	I_2688866	I	2688866	0.880531912856204	abamectin_mean.EXT	4.28448307163607	0	NA	NA	NA	NA	NA	NA	NA	NA	NA
726	I_2693609	I	2693609	0.207006477911769	abamectin_mean.EXT	4.28448307163607	0	NA	NA	NA	NA	NA	NA	NA	NA	NA
727	I_2699885	I	2699885	1.04866116131535	abamectin_mean.EXT	4.28448307163607	0	NA	NA	NA	NA	NA	NA	NA	NA	NA
728	I_2705167	I	2705167	0.0860574337197661	abamectin_mean.EXT	4.28448307163607	0	NA	NA	NA	NA	NA	NA	NA	NA	NA
729	I_2707175	I	2707175	0.0228787486161527	abamectin_mean.EXT	4.28448307163607	0	NA	NA	NA	NA	NA	NA	NA	NA	NA
730	I_2708044	I	2708044	0.328234275047062	abamectin_mean.EXT	4.28448307163607	0	NA	NA	NA	NA	NA	NA	NA	NA	NA
731	I_2708465	I	2708465	0.245798528016706	abamectin_mean.EXT	4.28448307163607	0	NA	NA	NA	NA	NA	NA	NA	NA	NA
732	I_2724334	I	2724334	0.493009008442936	abamectin_mean.EXT	4.28448307163607	0	NA	NA	NA	NA	NA	NA	NA	NA	NA
733	I_2725644	I	2725644	0.351848553258326	abamectin_mean.EXT	4.28448307163607	0	NA	NA	NA	NA	NA	NA	NA	NA	NA
734	I_2728998	I	2728998	0.0521141243801268	abamectin_mean.EXT	4.28448307163607	0	NA	NA	NA	NA	NA	NA	NA	NA	NA
735	I_2730716	I	2730716	0.608485958666008	abamectin_mean.EXT	4.28448307163607	0	NA	NA	NA	NA	NA	NA	NA	NA	NA
736	I_2733130	I	2733130	0.4852167468563	abamectin_mean.EXT	4.28448307163607	0	NA	NA	NA	NA	NA	NA	NA	NA	NA
737	I_2744758	I	2744758	0.288166387254706	abamectin_mean.EXT	4.28448307163607	0	NA	NA	NA	NA	NA	NA	NA	NA	NA
738	I_2745367	I	2745367	0.688185489920177	abamectin_mean.EXT	4.28448307163607	0	NA	NA	NA	NA	NA	NA	NA	NA	NA
739	I_2747038	I	2747038	0.426230677231007	abamectin_mean.EXT	4.28448307163607	0	NA	NA	NA	NA	NA	NA	NA	NA	NA
740	I_2747158	I	2747158	0.0739771679528079	abamectin_mean.EXT	4.28448307163607	0	NA	NA	NA	NA	NA	NA	NA	NA	NA
741	I_2752673	I	2752673	0.0413993071842863	abamectin_mean.EXT	4.28448307163607	0	NA	NA	NA	NA	NA	NA	NA	NA	NA
742	I_2758746	I	2758746	0.435330074505737	abamectin_mean.EXT	4.28448307163607	0	NA	NA	NA	NA	NA	NA	NA	NA	NA
743	I_2759693	I	2759693	0.00432600889411017	abamectin_mean.EXT	4.28448307163607	0	NA	NA	NA	NA	NA	NA	NA	NA	NA
744	I_2765220	I	2765220	0.0852516457130637	abamectin_mean.EXT	4.28448307163607	0	NA	NA	NA	NA	NA	NA	NA	NA	NA
745	I_2769417	I	2769417	1.33469446277085	abamectin_mean.EXT	4.28448307163607	0	NA	NA	NA	NA	NA	NA	NA	NA	NA
746	I_2769653	I	2769653	0.823473226146423	abamectin_mean.EXT	4.28448307163607	0	NA	NA	NA	NA	NA	NA	NA	NA	NA
747	I_2773797	I	2773797	0.0713355421132519	abamectin_mean.EXT	4.28448307163607	0	NA	NA	NA	NA	NA	NA	NA	NA	NA
748	I_2776940	I	2776940	0.592764574307073	abamectin_mean.EXT	4.28448307163607	0	NA	NA	NA	NA	NA	NA	NA	NA	NA
749	I_2777129	I	2777129	0.340625457389194	abamectin_mean.EXT	4.28448307163607	0	NA	NA	NA	NA	NA	NA	NA	NA	NA
750	I_2777596	I	2777596	0.149693641317669	abamectin_mean.EXT	4.28448307163607	0	NA	NA	NA	NA	NA	NA	NA	NA	NA
751	I_2798340	I	2798340	0.264281019227149	abamectin_mean.EXT	4.28448307163607	0	NA	NA	NA	NA	NA	NA	NA	NA	NA
752	I_2804940	I	2804940	0.0254125826630181	abamectin_mean.EXT	4.28448307163607	0	NA	NA	NA	NA	NA	NA	NA	NA	NA
753	I_2818332	I	2818332	0.806707446593153	abamectin_mean.EXT	4.28448307163607	0	NA	NA	NA	NA	NA	NA	NA	NA	NA
754	I_2820424	I	2820424	0.0185041216614335	abamectin_mean.EXT	4.28448307163607	0	NA	NA	NA	NA	NA	NA	NA	NA	NA
755	I_2820691	I	2820691	0.148386272073531	abamectin_mean.EXT	4.28448307163607	0	NA	NA	NA	NA	NA	NA	NA	NA	NA
756	I_2823448	I	2823448	0.0691021654116811	abamectin_mean.EXT	4.28448307163607	0	NA	NA	NA	NA	NA	NA	NA	NA	NA
757	I_2831057	I	2831057	0.517156512564754	abamectin_mean.EXT	4.28448307163607	0	NA	NA	NA	NA	NA	NA	NA	NA	NA
758	I_2839737	I	2839737	0.565768197726728	abamectin_mean.EXT	4.28448307163607	0	NA	NA	NA	NA	NA	NA	NA	NA	NA
759	I_2842240	I	2842240	0.00117250008069431	abamectin_mean.EXT	4.28448307163607	0	NA	NA	NA	NA	NA	NA	NA	NA	NA
760	I_2842684	I	2842684	0.295110707496514	abamectin_mean.EXT	4.28448307163607	0	NA	NA	NA	NA	NA	NA	NA	NA	NA
761	I_2847512	I	2847512	0.325240996374431	abamectin_mean.EXT	4.28448307163607	0	NA	NA	NA	NA	NA	NA	NA	NA	NA
762	I_2850177	I	2850177	0.527174851107665	abamectin_mean.EXT	4.28448307163607	0	NA	NA	NA	NA	NA	NA	NA	NA	NA
763	I_2850956	I	2850956	0.258973565587077	abamectin_mean.EXT	4.28448307163607	0	NA	NA	NA	NA	NA	NA	NA	NA	NA
764	I_2853836	I	2853836	0.0228787486161527	abamectin_mean.EXT	4.28448307163607	0	NA	NA	NA	NA	NA	NA	NA	NA	NA
765	I_2864418	I	2864418	0.241028447996544	abamectin_mean.EXT	4.28448307163607	0	NA	NA	NA	NA	NA	NA	NA	NA	NA
766	I_2886381	I	2886381	0.52681863365716	abamectin_mean.EXT	4.28448307163607	0	NA	NA	NA	NA	NA	NA	NA	NA	NA
767	I_2888630	I	2888630	1.71272134240349	abamectin_mean.EXT	4.28448307163607	0	NA	NA	NA	NA	NA	NA	NA	NA	NA
768	I_2895875	I	2895875	0.120980936022321	abamectin_mean.EXT	4.28448307163607	0	NA	NA	NA	NA	NA	NA	NA	NA	NA
769	I_2895883	I	2895883	0.173429608577266	abamectin_mean.EXT	4.28448307163607	0	NA	NA	NA	NA	NA	NA	NA	NA	NA
770	I_2895884	I	2895884	1.06922855517692	abamectin_mean.EXT	4.28448307163607	0	NA	NA	NA	NA	NA	NA	NA	NA	NA
771	I_2896967	I	2896967	0.514024511410504	abamectin_mean.EXT	4.28448307163607	0	NA	NA	NA	NA	NA	NA	NA	NA	NA
772	I_2903989	I	2903989	0.3655931066023	abamectin_mean.EXT	4.28448307163607	0	NA	NA	NA	NA	NA	NA	NA	NA	NA
773	I_2921239	I	2921239	0.40046032468065	abamectin_mean.EXT	4.28448307163607	0	NA	NA	NA	NA	NA	NA	NA	NA	NA
774	I_2921444	I	2921444	0.213310743575992	abamectin_mean.EXT	4.28448307163607	0	NA	NA	NA	NA	NA	NA	NA	NA	NA
775	I_2921522	I	2921522	0.464709954829908	abamectin_mean.EXT	4.28448307163607	0	NA	NA	NA	NA	NA	NA	NA	NA	NA
776	I_2923206	I	2923206	0.396894805673355	abamectin_mean.EXT	4.28448307163607	0	NA	NA	NA	NA	NA	NA	NA	NA	NA
777	I_2930431	I	2930431	2.00572254846333	abamectin_mean.EXT	4.28448307163607	0	NA	NA	NA	NA	NA	NA	NA	NA	NA
778	I_2933149	I	2933149	0.394736838630949	abamectin_mean.EXT	4.28448307163607	0	NA	NA	NA	NA	NA	NA	NA	NA	NA
779	I_2940742	I	2940742	0.857557032319614	abamectin_mean.EXT	4.28448307163607	0	NA	NA	NA	NA	NA	NA	NA	NA	NA
780	I_2941076	I	2941076	0.00259677141225659	abamectin_mean.EXT	4.28448307163607	0	NA	NA	NA	NA	NA	NA	NA	NA	NA
781	I_2941401	I	2941401	0.404199362016073	abamectin_mean.EXT	4.28448307163607	0	NA	NA	NA	NA	NA	NA	NA	NA	NA
782	I_2942618	I	2942618	0.473075533187513	abamectin_mean.EXT	4.28448307163607	0	NA	NA	NA	NA	NA	NA	NA	NA	NA
783	I_2943423	I	2943423	0.0737912340622707	abamectin_mean.EXT	4.28448307163607	0	NA	NA	NA	NA	NA	NA	NA	NA	NA
784	I_2945126	I	2945126	0.43484775321451	abamectin_mean.EXT	4.28448307163607	0	NA	NA	NA	NA	NA	NA	NA	NA	NA
785	I_2945651	I	2945651	0.209249114625498	abamectin_mean.EXT	4.28448307163607	0	NA	NA	NA	NA	NA	NA	NA	NA	NA
786	I_2949375	I	2949375	0.44574954182578	abamectin_mean.EXT	4.28448307163607	0	NA	NA	NA	NA	NA	NA	NA	NA	NA
787	I_2949439	I	2949439	0.459180465495551	abamectin_mean.EXT	4.28448307163607	0	NA	NA	NA	NA	NA	NA	NA	NA	NA
788	I_2949987	I	2949987	0.493575707455924	abamectin_mean.EXT	4.28448307163607	0	NA	NA	NA	NA	NA	NA	NA	NA	NA
789	I_2952662	I	2952662	0.0353505151502956	abamectin_mean.EXT	4.28448307163607	0	NA	NA	NA	NA	NA	NA	NA	NA	NA
790	I_2955735	I	2955735	0.01296241674366	abamectin_mean.EXT	4.28448307163607	0	NA	NA	NA	NA	NA	NA	NA	NA	NA
791	I_2957241	I	2957241	0.78407137540081	abamectin_mean.EXT	4.28448307163607	0	NA	NA	NA	NA	NA	NA	NA	NA	NA
792	I_2957774	I	2957774	0.232819258705284	abamectin_mean.EXT	4.28448307163607	0	NA	NA	NA	NA	NA	NA	NA	NA	NA
793	I_2960082	I	2960082	0.459180465495551	abamectin_mean.EXT	4.28448307163607	0	NA	NA	NA	NA	NA	NA	NA	NA	NA
794	I_2960115	I	2960115	0.148178072030333	abamectin_mean.EXT	4.28448307163607	0	NA	NA	NA	NA	NA	NA	NA	NA	NA
795	I_2972071	I	2972071	0.0785984243703265	abamectin_mean.EXT	4.28448307163607	0	NA	NA	NA	NA	NA	NA	NA	NA	NA
796	I_2974568	I	2974568	0.170576363623786	abamectin_mean.EXT	4.28448307163607	0	NA	NA	NA	NA	NA	NA	NA	NA	NA
797	I_2978258	I	2978258	0.0735239157317314	abamectin_mean.EXT	4.28448307163607	0	NA	NA	NA	NA	NA	NA	NA	NA	NA
798	I_2978797	I	2978797	0.55504402288747	abamectin_mean.EXT	4.28448307163607	0	NA	NA	NA	NA	NA	NA	NA	NA	NA
799	I_2987265	I	2987265	0.100451040599641	abamectin_mean.EXT	4.28448307163607	0	NA	NA	NA	NA	NA	NA	NA	NA	NA
800	I_2994273	I	2994273	0.282718620501951	abamectin_mean.EXT	4.28448307163607	0	NA	NA	NA	NA	NA	NA	NA	NA	NA
801	I_2996463	I	2996463	1.37960660525742	abamectin_mean.EXT	4.28448307163607	0	NA	NA	NA	NA	NA	NA	NA	NA	NA
802	I_2998059	I	2998059	0.0966873597929717	abamectin_mean.EXT	4.28448307163607	0	NA	NA	NA	NA	NA	NA	NA	NA	NA
803	I_2999342	I	2999342	0.404983122864657	abamectin_mean.EXT	4.28448307163607	0	NA	NA	NA	NA	NA	NA	NA	NA	NA
804	I_3001359	I	3001359	0.209936377084688	abamectin_mean.EXT	4.28448307163607	0	NA	NA	NA	NA	NA	NA	NA	NA	NA
805	I_3010357	I	3010357	0.219500736859863	abamectin_mean.EXT	4.28448307163607	0	NA	NA	NA	NA	NA	NA	NA	NA	NA
806	I_3011974	I	3011974	0.443196764382379	abamectin_mean.EXT	4.28448307163607	0	NA	NA	NA	NA	NA	NA	NA	NA	NA
807	I_3016051	I	3016051	0.471949967281701	abamectin_mean.EXT	4.28448307163607	0	NA	NA	NA	NA	NA	NA	NA	NA	NA
808	I_3034494	I	3034494	0.626036610014409	abamectin_mean.EXT	4.28448307163607	0	NA	NA	NA	NA	NA	NA	NA	NA	NA
809	I_3035873	I	3035873	0.139823067990756	abamectin_mean.EXT	4.28448307163607	0	NA	NA	NA	NA	NA	NA	NA	NA	NA
810	I_3037936	I	3037936	1.37960660525742	abamectin_mean.EXT	4.28448307163607	0	NA	NA	NA	NA	NA	NA	NA	NA	NA
811	I_3039157	I	3039157	0.015980045245924	abamectin_mean.EXT	4.28448307163607	0	NA	NA	NA	NA	NA	NA	NA	NA	NA
812	I_3041064	I	3041064	0.0666655062944815	abamectin_mean.EXT	4.28448307163607	0	NA	NA	NA	NA	NA	NA	NA	NA	NA
813	I_3042556	I	3042556	0.136279652351559	abamectin_mean.EXT	4.28448307163607	0	NA	NA	NA	NA	NA	NA	NA	NA	NA
814	I_3047743	I	3047743	0.126658711679856	abamectin_mean.EXT	4.28448307163607	0	NA	NA	NA	NA	NA	NA	NA	NA	NA
815	I_3047813	I	3047813	0.646679662418682	abamectin_mean.EXT	4.28448307163607	0	NA	NA	NA	NA	NA	NA	NA	NA	NA
816	I_3058635	I	3058635	0.311609134127075	abamectin_mean.EXT	4.28448307163607	0	NA	NA	NA	NA	NA	NA	NA	NA	NA
817	I_3062251	I	3062251	0.0757385314669353	abamectin_mean.EXT	4.28448307163607	0	NA	NA	NA	NA	NA	NA	NA	NA	NA
818	I_3064995	I	3064995	0.316675303008503	abamectin_mean.EXT	4.28448307163607	0	NA	NA	NA	NA	NA	NA	NA	NA	NA
819	I_3073760	I	3073760	0.0363346878912461	abamectin_mean.EXT	4.28448307163607	0	NA	NA	NA	NA	NA	NA	NA	NA	NA
820	I_3077310	I	3077310	0.222433849250712	abamectin_mean.EXT	4.28448307163607	0	NA	NA	NA	NA	NA	NA	NA	NA	NA
821	I_3078696	I	3078696	0.0431702085708329	abamectin_mean.EXT	4.28448307163607	0	NA	NA	NA	NA	NA	NA	NA	NA	NA
822	I_3079695	I	3079695	0.165263995287329	abamectin_mean.EXT	4.28448307163607	0	NA	NA	NA	NA	NA	NA	NA	NA	NA
823	I_3079880	I	3079880	0.235185109342218	abamectin_mean.EXT	4.28448307163607	0	NA	NA	NA	NA	NA	NA	NA	NA	NA
824	I_3080922	I	3080922	0.297868447263823	abamectin_mean.EXT	4.28448307163607	0	NA	NA	NA	NA	NA	NA	NA	NA	NA
825	I_3087273	I	3087273	0.341306613224698	abamectin_mean.EXT	4.28448307163607	0	NA	NA	NA	NA	NA	NA	NA	NA	NA
826	I_3088281	I	3088281	0.0980425915440821	abamectin_mean.EXT	4.28448307163607	0	NA	NA	NA	NA	NA	NA	NA	NA	NA
827	I_3092773	I	3092773	0.289243179542688	abamectin_mean.EXT	4.28448307163607	0	NA	NA	NA	NA	NA	NA	NA	NA	NA
828	I_3094411	I	3094411	0.0679905772158514	abamectin_mean.EXT	4.28448307163607	0	NA	NA	NA	NA	NA	NA	NA	NA	NA
829	I_3095801	I	3095801	0.239814997262261	abamectin_mean.EXT	4.28448307163607	0	NA	NA	NA	NA	NA	NA	NA	NA	NA
830	I_3108731	I	3108731	0.0675276950072194	abamectin_mean.EXT	4.28448307163607	0	NA	NA	NA	NA	NA	NA	NA	NA	NA
831	I_3110638	I	3110638	0.0236610187347774	abamectin_mean.EXT	4.28448307163607	0	NA	NA	NA	NA	NA	NA	NA	NA	NA
832	I_3114971	I	3114971	0.539277932536915	abamectin_mean.EXT	4.28448307163607	0	NA	NA	NA	NA	NA	NA	NA	NA	NA
833	I_3116679	I	3116679	0.140955890254526	abamectin_mean.EXT	4.28448307163607	0	NA	NA	NA	NA	NA	NA	NA	NA	NA
834	I_3117634	I	3117634	0.239814997262261	abamectin_mean.EXT	4.28448307163607	0	NA	NA	NA	NA	NA	NA	NA	NA	NA
835	I_3129222	I	3129222	0.782648681945295	abamectin_mean.EXT	4.28448307163607	0	NA	NA	NA	NA	NA	NA	NA	NA	NA
836	I_3132901	I	3132901	0.310315130276782	abamectin_mean.EXT	4.28448307163607	0	NA	NA	NA	NA	NA	NA	NA	NA	NA
837	I_3135288	I	3135288	0.011733969826767	abamectin_mean.EXT	4.28448307163607	0	NA	NA	NA	NA	NA	NA	NA	NA	NA
838	I_3136939	I	3136939	0.289858420290886	abamectin_mean.EXT	4.28448307163607	0	NA	NA	NA	NA	NA	NA	NA	NA	NA
839	I_3139978	I	3139978	0.901755275491446	abamectin_mean.EXT	4.28448307163607	0	NA	NA	NA	NA	NA	NA	NA	NA	NA
840	I_3141089	I	3141089	0.772094592409588	abamectin_mean.EXT	4.28448307163607	0	NA	NA	NA	NA	NA	NA	NA	NA	NA
841	I_3143070	I	3143070	0.693091252853139	abamectin_mean.EXT	4.28448307163607	0	NA	NA	NA	NA	NA	NA	NA	NA	NA
842	I_3150370	I	3150370	1.24144683121438	abamectin_mean.EXT	4.28448307163607	0	NA	NA	NA	NA	NA	NA	NA	NA	NA
843	I_3157585	I	3157585	0.38096645215246	abamectin_mean.EXT	4.28448307163607	0	NA	NA	NA	NA	NA	NA	NA	NA	NA
844	I_3164937	I	3164937	0.190362872543826	abamectin_mean.EXT	4.28448307163607	0	NA	NA	NA	NA	NA	NA	NA	NA	NA
845	I_3173070	I	3173070	0.257005333023106	abamectin_mean.EXT	4.28448307163607	0	NA	NA	NA	NA	NA	NA	NA	NA	NA
846	I_3173877	I	3173877	0.0756911444507226	abamectin_mean.EXT	4.28448307163607	0	NA	NA	NA	NA	NA	NA	NA	NA	NA
847	I_3176074	I	3176074	0.817878205398608	abamectin_mean.EXT	4.28448307163607	0	NA	NA	NA	NA	NA	NA	NA	NA	NA
848	I_3179739	I	3179739	0.473639542754985	abamectin_mean.EXT	4.28448307163607	0	NA	NA	NA	NA	NA	NA	NA	NA	NA
849	I_3188224	I	3188224	1.06428890099929	abamectin_mean.EXT	4.28448307163607	0	NA	NA	NA	NA	NA	NA	NA	NA	NA
850	I_3190352	I	3190352	0.281784365955555	abamectin_mean.EXT	4.28448307163607	0	NA	NA	NA	NA	NA	NA	NA	NA	NA
851	I_3190585	I	3190585	0.0337024300954969	abamectin_mean.EXT	4.28448307163607	0	NA	NA	NA	NA	NA	NA	NA	NA	NA
852	I_3193751	I	3193751	1.019168705543	abamectin_mean.EXT	4.28448307163607	0	NA	NA	NA	NA	NA	NA	NA	NA	NA
853	I_3201918	I	3201918	1.01796709694373	abamectin_mean.EXT	4.28448307163607	0	NA	NA	NA	NA	NA	NA	NA	NA	NA
854	I_3205528	I	3205528	0.805087564710544	abamectin_mean.EXT	4.28448307163607	0	NA	NA	NA	NA	NA	NA	NA	NA	NA
855	I_3207055	I	3207055	1.26342698106138	abamectin_mean.EXT	4.28448307163607	0	NA	NA	NA	NA	NA	NA	NA	NA	NA
856	I_3210073	I	3210073	0.705277998087549	abamectin_mean.EXT	4.28448307163607	0	NA	NA	NA	NA	NA	NA	NA	NA	NA
857	I_3213691	I	3213691	1.18522353446598	abamectin_mean.EXT	4.28448307163607	0	NA	NA	NA	NA	NA	NA	NA	NA	NA
858	I_3221739	I	3221739	1.10017902110649	abamectin_mean.EXT	4.28448307163607	0	NA	NA	NA	NA	NA	NA	NA	NA	NA
859	I_3221811	I	3221811	0.368690402529189	abamectin_mean.EXT	4.28448307163607	0	NA	NA	NA	NA	NA	NA	NA	NA	NA
860	I_3226875	I	3226875	1.43173236759141	abamectin_mean.EXT	4.28448307163607	0	NA	NA	NA	NA	NA	NA	NA	NA	NA
861	I_3242515	I	3242515	0.381252358954598	abamectin_mean.EXT	4.28448307163607	0	NA	NA	NA	NA	NA	NA	NA	NA	NA
862	I_3242738	I	3242738	0.333525056337513	abamectin_mean.EXT	4.28448307163607	0	NA	NA	NA	NA	NA	NA	NA	NA	NA
863	I_3247821	I	3247821	1.30329185590182	abamectin_mean.EXT	4.28448307163607	0	NA	NA	NA	NA	NA	NA	NA	NA	NA
864	I_3251320	I	3251320	1.30225931411517	abamectin_mean.EXT	4.28448307163607	0	NA	NA	NA	NA	NA	NA	NA	NA	NA
865	I_3257894	I	3257894	1.31273276319731	abamectin_mean.EXT	4.28448307163607	0	NA	NA	NA	NA	NA	NA	NA	NA	NA
866	I_3258107	I	3258107	1.50217284223426	abamectin_mean.EXT	4.28448307163607	0	NA	NA	NA	NA	NA	NA	NA	NA	NA
867	I_3261566	I	3261566	0.422812854605559	abamectin_mean.EXT	4.28448307163607	0	NA	NA	NA	NA	NA	NA	NA	NA	NA
868	I_3262101	I	3262101	0.50351342393928	abamectin_mean.EXT	4.28448307163607	0	NA	NA	NA	NA	NA	NA	NA	NA	NA
869	I_3264493	I	3264493	0.766727107478189	abamectin_mean.EXT	4.28448307163607	0	NA	NA	NA	NA	NA	NA	NA	NA	NA
870	I_3266089	I	3266089	0.0675379532169337	abamectin_mean.EXT	4.28448307163607	0	NA	NA	NA	NA	NA	NA	NA	NA	NA
871	I_3282224	I	3282224	0.79665303793046	abamectin_mean.EXT	4.28448307163607	0	NA	NA	NA	NA	NA	NA	NA	NA	NA
872	I_3284364	I	3284364	1.37031258767825	abamectin_mean.EXT	4.28448307163607	0	NA	NA	NA	NA	NA	NA	NA	NA	NA
873	I_3290751	I	3290751	0.306326924292517	abamectin_mean.EXT	4.28448307163607	0	NA	NA	NA	NA	NA	NA	NA	NA	NA
874	I_3294475	I	3294475	0.5375393140204	abamectin_mean.EXT	4.28448307163607	0	NA	NA	NA	NA	NA	NA	NA	NA	NA
875	I_3297353	I	3297353	2.00224117806058	abamectin_mean.EXT	4.28448307163607	0	NA	NA	NA	NA	NA	NA	NA	NA	NA
876	I_3305568	I	3305568	0.0983422752926246	abamectin_mean.EXT	4.28448307163607	0	NA	NA	NA	NA	NA	NA	NA	NA	NA
877	I_3309647	I	3309647	1.50829322107683	abamectin_mean.EXT	4.28448307163607	0	NA	NA	NA	NA	NA	NA	NA	NA	NA
878	I_3311606	I	3311606	0.447698981971889	abamectin_mean.EXT	4.28448307163607	0	NA	NA	NA	NA	NA	NA	NA	NA	NA
879	I_3313010	I	3313010	0.591315535962182	abamectin_mean.EXT	4.28448307163607	0	NA	NA	NA	NA	NA	NA	NA	NA	NA
880	I_3313638	I	3313638	1.98524821738812	abamectin_mean.EXT	4.28448307163607	0	NA	NA	NA	NA	NA	NA	NA	NA	NA
881	I_3314476	I	3314476	2.29984684230585	abamectin_mean.EXT	4.28448307163607	0	NA	NA	NA	NA	NA	NA	NA	NA	NA
882	I_3328006	I	3328006	1.14341902639496	abamectin_mean.EXT	4.28448307163607	0	NA	NA	NA	NA	NA	NA	NA	NA	NA
883	I_3331481	I	3331481	0.582505137186156	abamectin_mean.EXT	4.28448307163607	0	NA	NA	NA	NA	NA	NA	NA	NA	NA
884	I_3333530	I	3333530	1.3541694128957	abamectin_mean.EXT	4.28448307163607	0	NA	NA	NA	NA	NA	NA	NA	NA	NA
885	I_3334519	I	3334519	0.766727107478189	abamectin_mean.EXT	4.28448307163607	0	NA	NA	NA	NA	NA	NA	NA	NA	NA
886	I_3336549	I	3336549	2.37951291016181	abamectin_mean.EXT	4.28448307163607	0	NA	NA	NA	NA	NA	NA	NA	NA	NA
887	I_3351378	I	3351378	1.17438942873857	abamectin_mean.EXT	4.28448307163607	0	NA	NA	NA	NA	NA	NA	NA	NA	NA
888	I_3355500	I	3355500	0.36888515918083	abamectin_mean.EXT	4.28448307163607	0	NA	NA	NA	NA	NA	NA	NA	NA	NA
889	I_3369462	I	3369462	0.0763219971691943	abamectin_mean.EXT	4.28448307163607	0	NA	NA	NA	NA	NA	NA	NA	NA	NA
890	I_3380891	I	3380891	1.05498522711905	abamectin_mean.EXT	4.28448307163607	0	NA	NA	NA	NA	NA	NA	NA	NA	NA
891	I_3382467	I	3382467	0.455031385004106	abamectin_mean.EXT	4.28448307163607	0	NA	NA	NA	NA	NA	NA	NA	NA	NA
892	I_3386183	I	3386183	0.68648224507252	abamectin_mean.EXT	4.28448307163607	0	NA	NA	NA	NA	NA	NA	NA	NA	NA
893	I_3396263	I	3396263	0.0763219971691943	abamectin_mean.EXT	4.28448307163607	0	NA	NA	NA	NA	NA	NA	NA	NA	NA
894	I_3398116	I	3398116	0.235578258889656	abamectin_mean.EXT	4.28448307163607	0	NA	NA	NA	NA	NA	NA	NA	NA	NA
895	I_3398967	I	3398967	0.228476858514521	abamectin_mean.EXT	4.28448307163607	0	NA	NA	NA	NA	NA	NA	NA	NA	NA
896	I_3399040	I	3399040	0.427083662019122	abamectin_mean.EXT	4.28448307163607	0	NA	NA	NA	NA	NA	NA	NA	NA	NA
897	I_3399293	I	3399293	1.30445049609684	abamectin_mean.EXT	4.28448307163607	0	NA	NA	NA	NA	NA	NA	NA	NA	NA
898	I_3402432	I	3402432	0.0455199259934876	abamectin_mean.EXT	4.28448307163607	0	NA	NA	NA	NA	NA	NA	NA	NA	NA
899	I_3405939	I	3405939	0.211694560116631	abamectin_mean.EXT	4.28448307163607	0	NA	NA	NA	NA	NA	NA	NA	NA	NA
900	I_3407492	I	3407492	0.896299282863782	abamectin_mean.EXT	4.28448307163607	0	NA	NA	NA	NA	NA	NA	NA	NA	NA
901	I_3411710	I	3411710	1.12116199912341	abamectin_mean.EXT	4.28448307163607	0	NA	NA	NA	NA	NA	NA	NA	NA	NA
902	I_3412353	I	3412353	1.02008005822147	abamectin_mean.EXT	4.28448307163607	0	NA	NA	NA	NA	NA	NA	NA	NA	NA
903	I_3416900	I	3416900	0.66151249994209	abamectin_mean.EXT	4.28448307163607	0	NA	NA	NA	NA	NA	NA	NA	NA	NA
904	I_3423262	I	3423262	1.48383461883625	abamectin_mean.EXT	4.28448307163607	0	NA	NA	NA	NA	NA	NA	NA	NA	NA
905	I_3426142	I	3426142	0.676098464349761	abamectin_mean.EXT	4.28448307163607	0	NA	NA	NA	NA	NA	NA	NA	NA	NA
906	I_3435469	I	3435469	0.216555989343168	abamectin_mean.EXT	4.28448307163607	0	NA	NA	NA	NA	NA	NA	NA	NA	NA
907	I_3437575	I	3437575	0.440582193225295	abamectin_mean.EXT	4.28448307163607	0	NA	NA	NA	NA	NA	NA	NA	NA	NA
908	I_3441198	I	3441198	0.872772125373173	abamectin_mean.EXT	4.28448307163607	0	NA	NA	NA	NA	NA	NA	NA	NA	NA
909	I_3449032	I	3449032	1.5470473894382	abamectin_mean.EXT	4.28448307163607	0	NA	NA	NA	NA	NA	NA	NA	NA	NA
910	I_3452648	I	3452648	2.26998643731933	abamectin_mean.EXT	4.28448307163607	0	NA	NA	NA	NA	NA	NA	NA	NA	NA
911	I_3455323	I	3455323	1.47290674027989	abamectin_mean.EXT	4.28448307163607	0	NA	NA	NA	NA	NA	NA	NA	NA	NA
912	I_3474343	I	3474343	0.42208065005713	abamectin_mean.EXT	4.28448307163607	0	NA	NA	NA	NA	NA	NA	NA	NA	NA
913	I_3475273	I	3475273	0.105632499374809	abamectin_mean.EXT	4.28448307163607	0	NA	NA	NA	NA	NA	NA	NA	NA	NA
914	I_3476078	I	3476078	0.980005379130962	abamectin_mean.EXT	4.28448307163607	0	NA	NA	NA	NA	NA	NA	NA	NA	NA
915	I_3479286	I	3479286	1.22684054423376	abamectin_mean.EXT	4.28448307163607	0	NA	NA	NA	NA	NA	NA	NA	NA	NA
916	I_3498431	I	3498431	1.24705695727305	abamectin_mean.EXT	4.28448307163607	0	NA	NA	NA	NA	NA	NA	NA	NA	NA
917	I_3514539	I	3514539	0.896911625642239	abamectin_mean.EXT	4.28448307163607	0	NA	NA	NA	NA	NA	NA	NA	NA	NA
918	I_3520430	I	3520430	0.0409121141703882	abamectin_mean.EXT	4.28448307163607	0	NA	NA	NA	NA	NA	NA	NA	NA	NA
919	I_3524078	I	3524078	0.0303181396123662	abamectin_mean.EXT	4.28448307163607	0	NA	NA	NA	NA	NA	NA	NA	NA	NA
920	I_3531091	I	3531091	0.980005379130962	abamectin_mean.EXT	4.28448307163607	0	NA	NA	NA	NA	NA	NA	NA	NA	NA
921	I_3533391	I	3533391	0.0244904444916307	abamectin_mean.EXT	4.28448307163607	0	NA	NA	NA	NA	NA	NA	NA	NA	NA
922	I_3539083	I	3539083	1.10487667285737	abamectin_mean.EXT	4.28448307163607	0	NA	NA	NA	NA	NA	NA	NA	NA	NA
923	I_3539818	I	3539818	1.19789115448785	abamectin_mean.EXT	4.28448307163607	0	NA	NA	NA	NA	NA	NA	NA	NA	NA
924	I_3539920	I	3539920	1.48886463012894	abamectin_mean.EXT	4.28448307163607	0	NA	NA	NA	NA	NA	NA	NA	NA	NA
925	I_3552399	I	3552399	0.528364478273416	abamectin_mean.EXT	4.28448307163607	0	NA	NA	NA	NA	NA	NA	NA	NA	NA
926	I_3554258	I	3554258	0.605426058517508	abamectin_mean.EXT	4.28448307163607	0	NA	NA	NA	NA	NA	NA	NA	NA	NA
927	I_3557010	I	3557010	0.929065747376258	abamectin_mean.EXT	4.28448307163607	0	NA	NA	NA	NA	NA	NA	NA	NA	NA
928	I_3558941	I	3558941	0.553073536509032	abamectin_mean.EXT	4.28448307163607	0	NA	NA	NA	NA	NA	NA	NA	NA	NA
929	I_3571927	I	3571927	0.338420558115399	abamectin_mean.EXT	4.28448307163607	0	NA	NA	NA	NA	NA	NA	NA	NA	NA
930	I_3572464	I	3572464	0.513075172473013	abamectin_mean.EXT	4.28448307163607	0	NA	NA	NA	NA	NA	NA	NA	NA	NA
931	I_3574667	I	3574667	0.773142558681897	abamectin_mean.EXT	4.28448307163607	0	NA	NA	NA	NA	NA	NA	NA	NA	NA
932	I_3579232	I	3579232	0.0545283738967009	abamectin_mean.EXT	4.28448307163607	0	NA	NA	NA	NA	NA	NA	NA	NA	NA
933	I_3580546	I	3580546	0.209037454162527	abamectin_mean.EXT	4.28448307163607	0	NA	NA	NA	NA	NA	NA	NA	NA	NA
934	I_3588201	I	3588201	0.444834998928167	abamectin_mean.EXT	4.28448307163607	0	NA	NA	NA	NA	NA	NA	NA	NA	NA
935	I_3591403	I	3591403	0.333099750982169	abamectin_mean.EXT	4.28448307163607	0	NA	NA	NA	NA	NA	NA	NA	NA	NA
936	I_3591406	I	3591406	0.580741424846933	abamectin_mean.EXT	4.28448307163607	0	NA	NA	NA	NA	NA	NA	NA	NA	NA
937	I_3598596	I	3598596	0.0183880358141984	abamectin_mean.EXT	4.28448307163607	0	NA	NA	NA	NA	NA	NA	NA	NA	NA
938	I_3613179	I	3613179	0.586812160704282	abamectin_mean.EXT	4.28448307163607	0	NA	NA	NA	NA	NA	NA	NA	NA	NA
939	I_3632198	I	3632198	0.932545746361907	abamectin_mean.EXT	4.28448307163607	0	NA	NA	NA	NA	NA	NA	NA	NA	NA
940	I_3673319	I	3673319	0.277693364024656	abamectin_mean.EXT	4.28448307163607	0	NA	NA	NA	NA	NA	NA	NA	NA	NA
941	I_3678574	I	3678574	0.585599186571684	abamectin_mean.EXT	4.28448307163607	0	NA	NA	NA	NA	NA	NA	NA	NA	NA
942	I_3688342	I	3688342	0.470808628736946	abamectin_mean.EXT	4.28448307163607	0	NA	NA	NA	NA	NA	NA	NA	NA	NA
943	I_3690226	I	3690226	0.41518958971569	abamectin_mean.EXT	4.28448307163607	0	NA	NA	NA	NA	NA	NA	NA	NA	NA
944	I_3701578	I	3701578	0.344718416152138	abamectin_mean.EXT	4.28448307163607	0	NA	NA	NA	NA	NA	NA	NA	NA	NA
945	I_3701633	I	3701633	0.00139687786800188	abamectin_mean.EXT	4.28448307163607	0	NA	NA	NA	NA	NA	NA	NA	NA	NA
946	I_3705590	I	3705590	0.334929491737453	abamectin_mean.EXT	4.28448307163607	0	NA	NA	NA	NA	NA	NA	NA	NA	NA
947	I_3720914	I	3720914	0.589688558223161	abamectin_mean.EXT	4.28448307163607	0	NA	NA	NA	NA	NA	NA	NA	NA	NA
948	I_3733769	I	3733769	0.75475797369898	abamectin_mean.EXT	4.28448307163607	0	NA	NA	NA	NA	NA	NA	NA	NA	NA
949	I_3756357	I	3756357	0.08179010459303	abamectin_mean.EXT	4.28448307163607	0	NA	NA	NA	NA	NA	NA	NA	NA	NA
950	I_3757514	I	3757514	0.363569354632928	abamectin_mean.EXT	4.28448307163607	0	NA	NA	NA	NA	NA	NA	NA	NA	NA
951	I_3757739	I	3757739	0.766421498909882	abamectin_mean.EXT	4.28448307163607	0	NA	NA	NA	NA	NA	NA	NA	NA	NA
952	I_3805936	I	3805936	0.236764223531486	abamectin_mean.EXT	4.28448307163607	0	NA	NA	NA	NA	NA	NA	NA	NA	NA
953	I_3819087	I	3819087	0.0694016569363003	abamectin_mean.EXT	4.28448307163607	0	NA	NA	NA	NA	NA	NA	NA	NA	NA
954	I_3844621	I	3844621	0.75475797369898	abamectin_mean.EXT	4.28448307163607	0	NA	NA	NA	NA	NA	NA	NA	NA	NA
955	I_3864155	I	3864155	0.28551663201469	abamectin_mean.EXT	4.28448307163607	0	NA	NA	NA	NA	NA	NA	NA	NA	NA
956	I_3880831	I	3880831	0.36421277042003	abamectin_mean.EXT	4.28448307163607	0	NA	NA	NA	NA	NA	NA	NA	NA	NA
957	I_3888650	I	3888650	0.0694016569363003	abamectin_mean.EXT	4.28448307163607	0	NA	NA	NA	NA	NA	NA	NA	NA	NA
958	I_3904748	I	3904748	0.0302072126267309	abamectin_mean.EXT	4.28448307163607	0	NA	NA	NA	NA	NA	NA	NA	NA	NA
959	I_3946535	I	3946535	0.809257326941083	abamectin_mean.EXT	4.28448307163607	0	NA	NA	NA	NA	NA	NA	NA	NA	NA
960	I_3988704	I	3988704	0.789387748887649	abamectin_mean.EXT	4.28448307163607	0	NA	NA	NA	NA	NA	NA	NA	NA	NA
961	I_4028742	I	4028742	0.972669947547422	abamectin_mean.EXT	4.28448307163607	0	NA	NA	NA	NA	NA	NA	NA	NA	NA
962	I_4035088	I	4035088	0.358370690528996	abamectin_mean.EXT	4.28448307163607	0	NA	NA	NA	NA	NA	NA	NA	NA	NA
963	I_4049541	I	4049541	0.293214772422511	abamectin_mean.EXT	4.28448307163607	0	NA	NA	NA	NA	NA	NA	NA	NA	NA
964	I_4078094	I	4078094	0.809257326941083	abamectin_mean.EXT	4.28448307163607	0	NA	NA	NA	NA	NA	NA	NA	NA	NA
965	I_4101941	I	4101941	0.972669947547422	abamectin_mean.EXT	4.28448307163607	0	NA	NA	NA	NA	NA	NA	NA	NA	NA
966	I_4126926	I	4126926	0.576952820882695	abamectin_mean.EXT	4.28448307163607	0	NA	NA	NA	NA	NA	NA	NA	NA	NA
967	I_4144586	I	4144586	0.61526832556052	abamectin_mean.EXT	4.28448307163607	0	NA	NA	NA	NA	NA	NA	NA	NA	NA
968	I_4148135	I	4148135	0.0302072126267309	abamectin_mean.EXT	4.28448307163607	0	NA	NA	NA	NA	NA	NA	NA	NA	NA
969	I_4152549	I	4152549	0.322208818720002	abamectin_mean.EXT	4.28448307163607	0	NA	NA	NA	NA	NA	NA	NA	NA	NA
970	I_4155685	I	4155685	0.86044589529269	abamectin_mean.EXT	4.28448307163607	0	NA	NA	NA	NA	NA	NA	NA	NA	NA
971	I_4164036	I	4164036	0.29058737597342	abamectin_mean.EXT	4.28448307163607	0	NA	NA	NA	NA	NA	NA	NA	NA	NA
972	I_4194553	I	4194553	0.86044589529269	abamectin_mean.EXT	4.28448307163607	0	NA	NA	NA	NA	NA	NA	NA	NA	NA
973	I_4201400	I	4201400	0.293214772422511	abamectin_mean.EXT	4.28448307163607	0	NA	NA	NA	NA	NA	NA	NA	NA	NA
974	I_4209517	I	4209517	0.175456385072765	abamectin_mean.EXT	4.28448307163607	0	NA	NA	NA	NA	NA	NA	NA	NA	NA
975	I_4225803	I	4225803	1.16306605218924	abamectin_mean.EXT	4.28448307163607	0	NA	NA	NA	NA	NA	NA	NA	NA	NA
976	I_4229116	I	4229116	0.900522297172289	abamectin_mean.EXT	4.28448307163607	0	NA	NA	NA	NA	NA	NA	NA	NA	NA
977	I_4246801	I	4246801	0.293214772422511	abamectin_mean.EXT	4.28448307163607	0	NA	NA	NA	NA	NA	NA	NA	NA	NA
978	I_4254486	I	4254486	0.454955938400991	abamectin_mean.EXT	4.28448307163607	0	NA	NA	NA	NA	NA	NA	NA	NA	NA
979	I_4316016	I	4316016	0.666751348819286	abamectin_mean.EXT	4.28448307163607	0	NA	NA	NA	NA	NA	NA	NA	NA	NA
980	I_4317557	I	4317557	0.371179818373247	abamectin_mean.EXT	4.28448307163607	0	NA	NA	NA	NA	NA	NA	NA	NA	NA
981	I_4319318	I	4319318	0.598190784491447	abamectin_mean.EXT	4.28448307163607	0	NA	NA	NA	NA	NA	NA	NA	NA	NA
982	I_4321774	I	4321774	1.38963708797642	abamectin_mean.EXT	4.28448307163607	0	NA	NA	NA	NA	NA	NA	NA	NA	NA
983	I_4326017	I	4326017	1.219914366873	abamectin_mean.EXT	4.28448307163607	0	NA	NA	NA	NA	NA	NA	NA	NA	NA
984	I_4332127	I	4332127	1.26676233373957	abamectin_mean.EXT	4.28448307163607	0	NA	NA	NA	NA	NA	NA	NA	NA	NA
985	I_4340232	I	4340232	0.293214772422511	abamectin_mean.EXT	4.28448307163607	0	NA	NA	NA	NA	NA	NA	NA	NA	NA
986	I_4357553	I	4357553	1.59440772345182	abamectin_mean.EXT	4.28448307163607	0	NA	NA	NA	NA	NA	NA	NA	NA	NA
987	I_4357952	I	4357952	0.101055111393089	abamectin_mean.EXT	4.28448307163607	0	NA	NA	NA	NA	NA	NA	NA	NA	NA
988	I_4370151	I	4370151	0.333190607436914	abamectin_mean.EXT	4.28448307163607	0	NA	NA	NA	NA	NA	NA	NA	NA	NA
989	I_4432027	I	4432027	0.598190784491447	abamectin_mean.EXT	4.28448307163607	0	NA	NA	NA	NA	NA	NA	NA	NA	NA
990	I_4434616	I	4434616	0.991175747598217	abamectin_mean.EXT	4.28448307163607	0	NA	NA	NA	NA	NA	NA	NA	NA	NA
991	I_4439242	I	4439242	1.51201070200148	abamectin_mean.EXT	4.28448307163607	0	NA	NA	NA	NA	NA	NA	NA	NA	NA
992	I_4448977	I	4448977	1.7354632870793	abamectin_mean.EXT	4.28448307163607	0	NA	NA	NA	NA	NA	NA	NA	NA	NA
993	I_4502140	I	4502140	0.838364089670428	abamectin_mean.EXT	4.28448307163607	0	NA	NA	NA	NA	NA	NA	NA	NA	NA
994	I_4517109	I	4517109	1.65864911058218	abamectin_mean.EXT	4.28448307163607	0	NA	NA	NA	NA	NA	NA	NA	NA	NA
995	I_4524005	I	4524005	0.280368238483344	abamectin_mean.EXT	4.28448307163607	0	NA	NA	NA	NA	NA	NA	NA	NA	NA
996	I_4572343	I	4572343	1.19802635839447	abamectin_mean.EXT	4.28448307163607	0	NA	NA	NA	NA	NA	NA	NA	NA	NA
997	I_4593675	I	4593675	0.225668049641825	abamectin_mean.EXT	4.28448307163607	0	NA	NA	NA	NA	NA	NA	NA	NA	NA
998	I_4617437	I	4617437	0.0536055797999729	abamectin_mean.EXT	4.28448307163607	0	NA	NA	NA	NA	NA	NA	NA	NA	NA
999	I_4636111	I	4636111	0.549829058816438	abamectin_mean.EXT	4.28448307163607	0	NA	NA	NA	NA	NA	NA	NA	NA	NA
1000	I_4652883	I	4652883	0.00212104143315463	abamectin_mean.EXT	4.28448307163607	0	NA	NA	NA	NA	NA	NA	NA	NA	NA
1001	I_4653739	I	4653739	0.0156278419839883	abamectin_mean.EXT	4.28448307163607	0	NA	NA	NA	NA	NA	NA	NA	NA	NA
1002	I_4673538	I	4673538	0.037808474892695	abamectin_mean.EXT	4.28448307163607	0	NA	NA	NA	NA	NA	NA	NA	NA	NA
1003	I_4679850	I	4679850	0.00477014460871549	abamectin_mean.EXT	4.28448307163607	0	NA	NA	NA	NA	NA	NA	NA	NA	NA
1004	I_4696211	I	4696211	0.0349633234336144	abamectin_mean.EXT	4.28448307163607	0	NA	NA	NA	NA	NA	NA	NA	NA	NA
1005	I_4696683	I	4696683	0.00229653959809419	abamectin_mean.EXT	4.28448307163607	0	NA	NA	NA	NA	NA	NA	NA	NA	NA
1006	I_4710525	I	4710525	0.0307731234876768	abamectin_mean.EXT	4.28448307163607	0	NA	NA	NA	NA	NA	NA	NA	NA	NA
1007	I_4711316	I	4711316	0.526162249992076	abamectin_mean.EXT	4.28448307163607	0	NA	NA	NA	NA	NA	NA	NA	NA	NA
1008	I_4739487	I	4739487	0.146965036963166	abamectin_mean.EXT	4.28448307163607	0	NA	NA	NA	NA	NA	NA	NA	NA	NA
1009	I_4741347	I	4741347	0.225668049641825	abamectin_mean.EXT	4.28448307163607	0	NA	NA	NA	NA	NA	NA	NA	NA	NA
1010	I_4764655	I	4764655	0.159962202017723	abamectin_mean.EXT	4.28448307163607	0	NA	NA	NA	NA	NA	NA	NA	NA	NA
1011	I_4795749	I	4795749	0.143463975377341	abamectin_mean.EXT	4.28448307163607	0	NA	NA	NA	NA	NA	NA	NA	NA	NA
1012	I_4812351	I	4812351	0.0581032116721882	abamectin_mean.EXT	4.28448307163607	0	NA	NA	NA	NA	NA	NA	NA	NA	NA
1013	I_4813994	I	4813994	0.376704318822606	abamectin_mean.EXT	4.28448307163607	0	NA	NA	NA	NA	NA	NA	NA	NA	NA
1014	I_4819453	I	4819453	0.12246153663314	abamectin_mean.EXT	4.28448307163607	0	NA	NA	NA	NA	NA	NA	NA	NA	NA
1015	I_4820355	I	4820355	0.196030211878222	abamectin_mean.EXT	4.28448307163607	0	NA	NA	NA	NA	NA	NA	NA	NA	NA
1016	I_4825843	I	4825843	0.811980765385371	abamectin_mean.EXT	4.28448307163607	0	NA	NA	NA	NA	NA	NA	NA	NA	NA
1017	I_4837797	I	4837797	0.0334927562860634	abamectin_mean.EXT	4.28448307163607	0	NA	NA	NA	NA	NA	NA	NA	NA	NA
1018	I_4842353	I	4842353	0.490887137374746	abamectin_mean.EXT	4.28448307163607	0	NA	NA	NA	NA	NA	NA	NA	NA	NA
1019	I_4843830	I	4843830	0.81359526742474	abamectin_mean.EXT	4.28448307163607	0	NA	NA	NA	NA	NA	NA	NA	NA	NA
1020	I_4847185	I	4847185	0.680795804704777	abamectin_mean.EXT	4.28448307163607	0	NA	NA	NA	NA	NA	NA	NA	NA	NA
1021	I_4853605	I	4853605	0.576758671136674	abamectin_mean.EXT	4.28448307163607	0	NA	NA	NA	NA	NA	NA	NA	NA	NA
1022	I_4861476	I	4861476	0.109977731705118	abamectin_mean.EXT	4.28448307163607	0	NA	NA	NA	NA	NA	NA	NA	NA	NA
1023	I_4872985	I	4872985	0.639759752052714	abamectin_mean.EXT	4.28448307163607	0	NA	NA	NA	NA	NA	NA	NA	NA	NA
1024	I_4884561	I	4884561	0.266931469315176	abamectin_mean.EXT	4.28448307163607	0	NA	NA	NA	NA	NA	NA	NA	NA	NA
1025	I_4930428	I	4930428	0.107438936149217	abamectin_mean.EXT	4.28448307163607	0	NA	NA	NA	NA	NA	NA	NA	NA	NA
1026	I_4943164	I	4943164	0.799899041527733	abamectin_mean.EXT	4.28448307163607	0	NA	NA	NA	NA	NA	NA	NA	NA	NA
1027	I_4961504	I	4961504	0.0171436751746361	abamectin_mean.EXT	4.28448307163607	0	NA	NA	NA	NA	NA	NA	NA	NA	NA
1028	I_4975889	I	4975889	0.680795804704777	abamectin_mean.EXT	4.28448307163607	0	NA	NA	NA	NA	NA	NA	NA	NA	NA
1029	I_4977432	I	4977432	0.835416870913531	abamectin_mean.EXT	4.28448307163607	0	NA	NA	NA	NA	NA	NA	NA	NA	NA
1030	I_4978135	I	4978135	0.332860023686572	abamectin_mean.EXT	4.28448307163607	0	NA	NA	NA	NA	NA	NA	NA	NA	NA
1031	I_5018389	I	5018389	0.912939952531089	abamectin_mean.EXT	4.28448307163607	0	NA	NA	NA	NA	NA	NA	NA	NA	NA
1032	I_5087158	I	5087158	0.614741996990972	abamectin_mean.EXT	4.28448307163607	0	NA	NA	NA	NA	NA	NA	NA	NA	NA
1033	I_5162277	I	5162277	0.680795804704777	abamectin_mean.EXT	4.28448307163607	0	NA	NA	NA	NA	NA	NA	NA	NA	NA
1034	I_5194004	I	5194004	0.553005945532158	abamectin_mean.EXT	4.28448307163607	0	NA	NA	NA	NA	NA	NA	NA	NA	NA
1035	I_5242480	I	5242480	0.332860023686572	abamectin_mean.EXT	4.28448307163607	0	NA	NA	NA	NA	NA	NA	NA	NA	NA
1036	I_5247988	I	5247988	0.0334927562860634	abamectin_mean.EXT	4.28448307163607	0	NA	NA	NA	NA	NA	NA	NA	NA	NA
1037	I_5294573	I	5294573	0.316915987054649	abamectin_mean.EXT	4.28448307163607	0	NA	NA	NA	NA	NA	NA	NA	NA	NA
1038	I_5299367	I	5299367	0.0171436751746361	abamectin_mean.EXT	4.28448307163607	0	NA	NA	NA	NA	NA	NA	NA	NA	NA
1039	I_5325338	I	5325338	0.0348111973923915	abamectin_mean.EXT	4.28448307163607	0	NA	NA	NA	NA	NA	NA	NA	NA	NA
1040	I_5330184	I	5330184	0.928199227336492	abamectin_mean.EXT	4.28448307163607	0	NA	NA	NA	NA	NA	NA	NA	NA	NA
1041	I_5356605	I	5356605	2.04084783005174	abamectin_mean.EXT	4.28448307163607	0	NA	NA	NA	NA	NA	NA	NA	NA	NA
1042	I_5434072	I	5434072	0.81359526742474	abamectin_mean.EXT	4.28448307163607	0	NA	NA	NA	NA	NA	NA	NA	NA	NA
1043	I_5496193	I	5496193	0.36283119238073	abamectin_mean.EXT	4.28448307163607	0	NA	NA	NA	NA	NA	NA	NA	NA	NA
1044	I_5514941	I	5514941	0.087367971495125	abamectin_mean.EXT	4.28448307163607	0	NA	NA	NA	NA	NA	NA	NA	NA	NA
1045	I_5536271	I	5536271	0.332860023686572	abamectin_mean.EXT	4.28448307163607	0	NA	NA	NA	NA	NA	NA	NA	NA	NA
1046	I_5544924	I	5544924	0.316915987054649	abamectin_mean.EXT	4.28448307163607	0	NA	NA	NA	NA	NA	NA	NA	NA	NA
1047	I_5636057	I	5636057	0.178726854111941	abamectin_mean.EXT	4.28448307163607	0	NA	NA	NA	NA	NA	NA	NA	NA	NA
1048	I_5677647	I	5677647	0.0951259323481489	abamectin_mean.EXT	4.28448307163607	0	NA	NA	NA	NA	NA	NA	NA	NA	NA
1049	I_5685673	I	5685673	0.203676805222826	abamectin_mean.EXT	4.28448307163607	0	NA	NA	NA	NA	NA	NA	NA	NA	NA
1050	I_5720189	I	5720189	0.464305509345747	abamectin_mean.EXT	4.28448307163607	0	NA	NA	NA	NA	NA	NA	NA	NA	NA
1051	I_5774560	I	5774560	1.09140518259037	abamectin_mean.EXT	4.28448307163607	0	NA	NA	NA	NA	NA	NA	NA	NA	NA
1052	I_5951134	I	5951134	0.846245256049178	abamectin_mean.EXT	4.28448307163607	0	NA	NA	NA	NA	NA	NA	NA	NA	NA
1053	I_6001199	I	6001199	0.090095476915573	abamectin_mean.EXT	4.28448307163607	0	NA	NA	NA	NA	NA	NA	NA	NA	NA
1054	I_6074399	I	6074399	0.060088530733306	abamectin_mean.EXT	4.28448307163607	0	NA	NA	NA	NA	NA	NA	NA	NA	NA
1055	I_6298524	I	6298524	0.115840769625789	abamectin_mean.EXT	4.28448307163607	0	NA	NA	NA	NA	NA	NA	NA	NA	NA
1056	I_6335450	I	6335450	0.0721007616959111	abamectin_mean.EXT	4.28448307163607	0	NA	NA	NA	NA	NA	NA	NA	NA	NA
1057	I_6362298	I	6362298	0.0272322835591632	abamectin_mean.EXT	4.28448307163607	0	NA	NA	NA	NA	NA	NA	NA	NA	NA
1058	I_6389800	I	6389800	0.163541005347103	abamectin_mean.EXT	4.28448307163607	0	NA	NA	NA	NA	NA	NA	NA	NA	NA
1059	I_6406238	I	6406238	0.0954046909956077	abamectin_mean.EXT	4.28448307163607	0	NA	NA	NA	NA	NA	NA	NA	NA	NA
1060	I_6411354	I	6411354	0.333468445022811	abamectin_mean.EXT	4.28448307163607	0	NA	NA	NA	NA	NA	NA	NA	NA	NA
1061	I_6414428	I	6414428	0.0205190095967528	abamectin_mean.EXT	4.28448307163607	0	NA	NA	NA	NA	NA	NA	NA	NA	NA
1062	I_6425151	I	6425151	1.09140518259037	abamectin_mean.EXT	4.28448307163607	0	NA	NA	NA	NA	NA	NA	NA	NA	NA
1063	I_6457730	I	6457730	0.708832593243955	abamectin_mean.EXT	4.28448307163607	0	NA	NA	NA	NA	NA	NA	NA	NA	NA
1064	I_6466786	I	6466786	0.169187828014531	abamectin_mean.EXT	4.28448307163607	0	NA	NA	NA	NA	NA	NA	NA	NA	NA
1065	I_6506624	I	6506624	0.272501865205654	abamectin_mean.EXT	4.28448307163607	0	NA	NA	NA	NA	NA	NA	NA	NA	NA
1066	I_6701774	I	6701774	0.370202856942975	abamectin_mean.EXT	4.28448307163607	0	NA	NA	NA	NA	NA	NA	NA	NA	NA
1067	I_6749355	I	6749355	0.326260454554436	abamectin_mean.EXT	4.28448307163607	0	NA	NA	NA	NA	NA	NA	NA	NA	NA
1068	I_6908375	I	6908375	0.325280398344301	abamectin_mean.EXT	4.28448307163607	0	NA	NA	NA	NA	NA	NA	NA	NA	NA
1069	I_6931056	I	6931056	0.515739691325705	abamectin_mean.EXT	4.28448307163607	0	NA	NA	NA	NA	NA	NA	NA	NA	NA
1070	I_6936570	I	6936570	0.163541005347103	abamectin_mean.EXT	4.28448307163607	0	NA	NA	NA	NA	NA	NA	NA	NA	NA
1071	I_6988617	I	6988617	0.94143740914979	abamectin_mean.EXT	4.28448307163607	0	NA	NA	NA	NA	NA	NA	NA	NA	NA
1072	I_7045340	I	7045340	0.3242463387649	abamectin_mean.EXT	4.28448307163607	0	NA	NA	NA	NA	NA	NA	NA	NA	NA
1073	I_7099887	I	7099887	0.582955204163526	abamectin_mean.EXT	4.28448307163607	0	NA	NA	NA	NA	NA	NA	NA	NA	NA
1074	I_7132732	I	7132732	0.114236395530279	abamectin_mean.EXT	4.28448307163607	0	NA	NA	NA	NA	NA	NA	NA	NA	NA
1075	I_7226216	I	7226216	0.455639121144576	abamectin_mean.EXT	4.28448307163607	0	NA	NA	NA	NA	NA	NA	NA	NA	NA
1076	I_7242603	I	7242603	0.113372118718631	abamectin_mean.EXT	4.28448307163607	0	NA	NA	NA	NA	NA	NA	NA	NA	NA
1077	I_7282216	I	7282216	0.373346562987284	abamectin_mean.EXT	4.28448307163607	0	NA	NA	NA	NA	NA	NA	NA	NA	NA
1078	I_7317204	I	7317204	0.0448379682537081	abamectin_mean.EXT	4.28448307163607	0	NA	NA	NA	NA	NA	NA	NA	NA	NA
1079	I_7320538	I	7320538	0.177082390411531	abamectin_mean.EXT	4.28448307163607	0	NA	NA	NA	NA	NA	NA	NA	NA	NA
1080	I_7433753	I	7433753	0.518964181310997	abamectin_mean.EXT	4.28448307163607	0	NA	NA	NA	NA	NA	NA	NA	NA	NA
1081	I_7500734	I	7500734	0.25350927079619	abamectin_mean.EXT	4.28448307163607	0	NA	NA	NA	NA	NA	NA	NA	NA	NA
1082	I_7517442	I	7517442	0.826090378377341	abamectin_mean.EXT	4.28448307163607	0	NA	NA	NA	NA	NA	NA	NA	NA	NA
1083	I_7570359	I	7570359	0.108804350191041	abamectin_mean.EXT	4.28448307163607	0	NA	NA	NA	NA	NA	NA	NA	NA	NA
1084	I_7652237	I	7652237	0.800057189450662	abamectin_mean.EXT	4.28448307163607	0	NA	NA	NA	NA	NA	NA	NA	NA	NA
1085	I_7688180	I	7688180	0.800057189450662	abamectin_mean.EXT	4.28448307163607	0	NA	NA	NA	NA	NA	NA	NA	NA	NA
1086	I_7751305	I	7751305	0.423750364176052	abamectin_mean.EXT	4.28448307163607	0	NA	NA	NA	NA	NA	NA	NA	NA	NA
1087	I_7751771	I	7751771	0.236293066527692	abamectin_mean.EXT	4.28448307163607	0	NA	NA	NA	NA	NA	NA	NA	NA	NA
1088	I_7759192	I	7759192	0.203486415398974	abamectin_mean.EXT	4.28448307163607	0	NA	NA	NA	NA	NA	NA	NA	NA	NA
1089	I_7759923	I	7759923	0.800057189450662	abamectin_mean.EXT	4.28448307163607	0	NA	NA	NA	NA	NA	NA	NA	NA	NA
1090	I_7764367	I	7764367	0.232752968831004	abamectin_mean.EXT	4.28448307163607	0	NA	NA	NA	NA	NA	NA	NA	NA	NA
1091	I_7802091	I	7802091	0.423750364176052	abamectin_mean.EXT	4.28448307163607	0	NA	NA	NA	NA	NA	NA	NA	NA	NA
1092	I_7803471	I	7803471	0.304991894743103	abamectin_mean.EXT	4.28448307163607	0	NA	NA	NA	NA	NA	NA	NA	NA	NA
1093	I_7808938	I	7808938	0.800057189450662	abamectin_mean.EXT	4.28448307163607	0	NA	NA	NA	NA	NA	NA	NA	NA	NA
1094	I_7830004	I	7830004	0.236293066527692	abamectin_mean.EXT	4.28448307163607	0	NA	NA	NA	NA	NA	NA	NA	NA	NA
1095	I_7862818	I	7862818	0.800057189450662	abamectin_mean.EXT	4.28448307163607	0	NA	NA	NA	NA	NA	NA	NA	NA	NA
1096	I_7904985	I	7904985	0.236293066527692	abamectin_mean.EXT	4.28448307163607	0	NA	NA	NA	NA	NA	NA	NA	NA	NA
1097	I_7913219	I	7913219	0.568728644347824	abamectin_mean.EXT	4.28448307163607	0	NA	NA	NA	NA	NA	NA	NA	NA	NA
1098	I_7921312	I	7921312	0.638287164951364	abamectin_mean.EXT	4.28448307163607	0	NA	NA	NA	NA	NA	NA	NA	NA	NA
1099	I_7933871	I	7933871	0.77594673821606	abamectin_mean.EXT	4.28448307163607	0	NA	NA	NA	NA	NA	NA	NA	NA	NA
1100	I_7945399	I	7945399	0.244172560593804	abamectin_mean.EXT	4.28448307163607	0	NA	NA	NA	NA	NA	NA	NA	NA	NA
1101	I_7969987	I	7969987	0.568728644347824	abamectin_mean.EXT	4.28448307163607	0	NA	NA	NA	NA	NA	NA	NA	NA	NA
1102	I_7971037	I	7971037	0.297225929736747	abamectin_mean.EXT	4.28448307163607	0	NA	NA	NA	NA	NA	NA	NA	NA	NA
1103	I_7977345	I	7977345	0.638287164951364	abamectin_mean.EXT	4.28448307163607	0	NA	NA	NA	NA	NA	NA	NA	NA	NA
1104	I_7982247	I	7982247	0.999541333100497	abamectin_mean.EXT	4.28448307163607	0	NA	NA	NA	NA	NA	NA	NA	NA	NA
1105	I_8038014	I	8038014	0.568728644347824	abamectin_mean.EXT	4.28448307163607	0	NA	NA	NA	NA	NA	NA	NA	NA	NA
1106	I_8064240	I	8064240	0.0861369665846644	abamectin_mean.EXT	4.28448307163607	0	NA	NA	NA	NA	NA	NA	NA	NA	NA
1107	I_8071557	I	8071557	0.726821061952739	abamectin_mean.EXT	4.28448307163607	0	NA	NA	NA	NA	NA	NA	NA	NA	NA
1108	I_8099472	I	8099472	0.669602895830782	abamectin_mean.EXT	4.28448307163607	0	NA	NA	NA	NA	NA	NA	NA	NA	NA
1109	I_8109977	I	8109977	0.297225929736747	abamectin_mean.EXT	4.28448307163607	0	NA	NA	NA	NA	NA	NA	NA	NA	NA
1110	I_8131241	I	8131241	1.29783564728962	abamectin_mean.EXT	4.28448307163607	0	NA	NA	NA	NA	NA	NA	NA	NA	NA
1111	I_8157312	I	8157312	0.568728644347824	abamectin_mean.EXT	4.28448307163607	0	NA	NA	NA	NA	NA	NA	NA	NA	NA
1112	I_8188244	I	8188244	0.726821061952739	abamectin_mean.EXT	4.28448307163607	0	NA	NA	NA	NA	NA	NA	NA	NA	NA
1113	I_8220239	I	8220239	0.854002099014272	abamectin_mean.EXT	4.28448307163607	0	NA	NA	NA	NA	NA	NA	NA	NA	NA
1114	I_8318265	I	8318265	0.94401302622354	abamectin_mean.EXT	4.28448307163607	0	NA	NA	NA	NA	NA	NA	NA	NA	NA
1115	I_8361402	I	8361402	0.47466069562238	abamectin_mean.EXT	4.28448307163607	0	NA	NA	NA	NA	NA	NA	NA	NA	NA
1116	I_8365480	I	8365480	0.533337184094108	abamectin_mean.EXT	4.28448307163607	0	NA	NA	NA	NA	NA	NA	NA	NA	NA
1117	I_8368174	I	8368174	0.568846372472762	abamectin_mean.EXT	4.28448307163607	0	NA	NA	NA	NA	NA	NA	NA	NA	NA
1118	I_8416678	I	8416678	0.275717717924656	abamectin_mean.EXT	4.28448307163607	0	NA	NA	NA	NA	NA	NA	NA	NA	NA
1119	I_8453905	I	8453905	1.05666195187068	abamectin_mean.EXT	4.28448307163607	0	NA	NA	NA	NA	NA	NA	NA	NA	NA
1120	I_8458046	I	8458046	0.520255333165982	abamectin_mean.EXT	4.28448307163607	0	NA	NA	NA	NA	NA	NA	NA	NA	NA
1121	I_8481375	I	8481375	0.304991894743103	abamectin_mean.EXT	4.28448307163607	0	NA	NA	NA	NA	NA	NA	NA	NA	NA
1122	I_8499050	I	8499050	0.166173787566168	abamectin_mean.EXT	4.28448307163607	0	NA	NA	NA	NA	NA	NA	NA	NA	NA
1123	I_8544525	I	8544525	2.06235203183723	abamectin_mean.EXT	4.28448307163607	0	NA	NA	NA	NA	NA	NA	NA	NA	NA
1124	I_8556080	I	8556080	0.203486415398974	abamectin_mean.EXT	4.28448307163607	0	NA	NA	NA	NA	NA	NA	NA	NA	NA
1125	I_8561389	I	8561389	1.05666195187068	abamectin_mean.EXT	4.28448307163607	0	NA	NA	NA	NA	NA	NA	NA	NA	NA
1126	I_8570306	I	8570306	0.568846372472762	abamectin_mean.EXT	4.28448307163607	0	NA	NA	NA	NA	NA	NA	NA	NA	NA
1127	I_8618425	I	8618425	1.05666195187068	abamectin_mean.EXT	4.28448307163607	0	NA	NA	NA	NA	NA	NA	NA	NA	NA
1128	I_8672201	I	8672201	0.854945961543889	abamectin_mean.EXT	4.28448307163607	0	NA	NA	NA	NA	NA	NA	NA	NA	NA
1129	I_8709713	I	8709713	0.791995557550023	abamectin_mean.EXT	4.28448307163607	0	NA	NA	NA	NA	NA	NA	NA	NA	NA
1130	I_8776718	I	8776718	0.520255333165982	abamectin_mean.EXT	4.28448307163607	0	NA	NA	NA	NA	NA	NA	NA	NA	NA
1131	I_8777447	I	8777447	0.791995557550023	abamectin_mean.EXT	4.28448307163607	0	NA	NA	NA	NA	NA	NA	NA	NA	NA
1132	I_8819470	I	8819470	0.0861369665846644	abamectin_mean.EXT	4.28448307163607	0	NA	NA	NA	NA	NA	NA	NA	NA	NA
1133	I_8825655	I	8825655	0.860965408101983	abamectin_mean.EXT	4.28448307163607	0	NA	NA	NA	NA	NA	NA	NA	NA	NA
1134	I_8851692	I	8851692	0.07540616343297	abamectin_mean.EXT	4.28448307163607	0	NA	NA	NA	NA	NA	NA	NA	NA	NA
1135	I_8865214	I	8865214	1.09782271870652	abamectin_mean.EXT	4.28448307163607	0	NA	NA	NA	NA	NA	NA	NA	NA	NA
1136	I_8955010	I	8955010	1.11581193098786	abamectin_mean.EXT	4.28448307163607	0	NA	NA	NA	NA	NA	NA	NA	NA	NA
1137	I_8983547	I	8983547	0.266399931643626	abamectin_mean.EXT	4.28448307163607	0	NA	NA	NA	NA	NA	NA	NA	NA	NA
1138	I_8987059	I	8987059	0.38006097606041	abamectin_mean.EXT	4.28448307163607	0	NA	NA	NA	NA	NA	NA	NA	NA	NA
1139	I_8999060	I	8999060	0.587287164311892	abamectin_mean.EXT	4.28448307163607	0	NA	NA	NA	NA	NA	NA	NA	NA	NA
1140	I_9046450	I	9046450	0.123715563295388	abamectin_mean.EXT	4.28448307163607	0	NA	NA	NA	NA	NA	NA	NA	NA	NA
1141	I_9053974	I	9053974	0.222002071545366	abamectin_mean.EXT	4.28448307163607	0	NA	NA	NA	NA	NA	NA	NA	NA	NA
1142	I_9087596	I	9087596	0.999016332661808	abamectin_mean.EXT	4.28448307163607	0	NA	NA	NA	NA	NA	NA	NA	NA	NA
1143	I_9125275	I	9125275	0.222002071545366	abamectin_mean.EXT	4.28448307163607	0	NA	NA	NA	NA	NA	NA	NA	NA	NA
1144	I_9126239	I	9126239	0.123715563295388	abamectin_mean.EXT	4.28448307163607	0	NA	NA	NA	NA	NA	NA	NA	NA	NA
1145	I_9171551	I	9171551	1.04570774130419	abamectin_mean.EXT	4.28448307163607	0	NA	NA	NA	NA	NA	NA	NA	NA	NA
1146	I_9199840	I	9199840	0.222002071545366	abamectin_mean.EXT	4.28448307163607	0	NA	NA	NA	NA	NA	NA	NA	NA	NA
1147	I_9213520	I	9213520	0.495364325481228	abamectin_mean.EXT	4.28448307163607	0	NA	NA	NA	NA	NA	NA	NA	NA	NA
1148	I_9230821	I	9230821	0.825819968200818	abamectin_mean.EXT	4.28448307163607	0	NA	NA	NA	NA	NA	NA	NA	NA	NA
1149	I_9232521	I	9232521	0.942570968308302	abamectin_mean.EXT	4.28448307163607	0	NA	NA	NA	NA	NA	NA	NA	NA	NA
1150	I_9270945	I	9270945	0.123715563295388	abamectin_mean.EXT	4.28448307163607	0	NA	NA	NA	NA	NA	NA	NA	NA	NA
1151	I_9319861	I	9319861	0.182783334589412	abamectin_mean.EXT	4.28448307163607	0	NA	NA	NA	NA	NA	NA	NA	NA	NA
1152	I_9364124	I	9364124	0.561518695625618	abamectin_mean.EXT	4.28448307163607	0	NA	NA	NA	NA	NA	NA	NA	NA	NA
1153	I_9377462	I	9377462	0.495364325481228	abamectin_mean.EXT	4.28448307163607	0	NA	NA	NA	NA	NA	NA	NA	NA	NA
1154	I_9485127	I	9485127	0.0427651548847183	abamectin_mean.EXT	4.28448307163607	0	NA	NA	NA	NA	NA	NA	NA	NA	NA
1155	I_9490102	I	9490102	0.281837993414413	abamectin_mean.EXT	4.28448307163607	0	NA	NA	NA	NA	NA	NA	NA	NA	NA
1156	I_9495302	I	9495302	1.06578344307768	abamectin_mean.EXT	4.28448307163607	0	NA	NA	NA	NA	NA	NA	NA	NA	NA
1157	I_9502976	I	9502976	0.596698516037965	abamectin_mean.EXT	4.28448307163607	0	NA	NA	NA	NA	NA	NA	NA	NA	NA
1158	I_9525977	I	9525977	0.145403849544248	abamectin_mean.EXT	4.28448307163607	0	NA	NA	NA	NA	NA	NA	NA	NA	NA
1159	I_9567168	I	9567168	0.13901658534379	abamectin_mean.EXT	4.28448307163607	0	NA	NA	NA	NA	NA	NA	NA	NA	NA
1160	I_9585642	I	9585642	0.892424839042768	abamectin_mean.EXT	4.28448307163607	0	NA	NA	NA	NA	NA	NA	NA	NA	NA
1161	I_9588619	I	9588619	0.0856149273501618	abamectin_mean.EXT	4.28448307163607	0	NA	NA	NA	NA	NA	NA	NA	NA	NA
1162	I_9594302	I	9594302	0.00996606406670501	abamectin_mean.EXT	4.28448307163607	0	NA	NA	NA	NA	NA	NA	NA	NA	NA
1163	I_9630933	I	9630933	0.0196454386096955	abamectin_mean.EXT	4.28448307163607	0	NA	NA	NA	NA	NA	NA	NA	NA	NA
1164	I_9636235	I	9636235	0.772244764841155	abamectin_mean.EXT	4.28448307163607	0	NA	NA	NA	NA	NA	NA	NA	NA	NA
1165	I_9646091	I	9646091	0.514751971381918	abamectin_mean.EXT	4.28448307163607	0	NA	NA	NA	NA	NA	NA	NA	NA	NA
1166	I_9653639	I	9653639	0.0196454386096955	abamectin_mean.EXT	4.28448307163607	0	NA	NA	NA	NA	NA	NA	NA	NA	NA
1167	I_9663339	I	9663339	0.0563429852504151	abamectin_mean.EXT	4.28448307163607	0	NA	NA	NA	NA	NA	NA	NA	NA	NA
1168	I_9721557	I	9721557	0.573130896611882	abamectin_mean.EXT	4.28448307163607	0	NA	NA	NA	NA	NA	NA	NA	NA	NA
1169	I_9731891	I	9731891	0.00916609869450547	abamectin_mean.EXT	4.28448307163607	0	NA	NA	NA	NA	NA	NA	NA	NA	NA
1170	I_9740192	I	9740192	0.173961174675965	abamectin_mean.EXT	4.28448307163607	0	NA	NA	NA	NA	NA	NA	NA	NA	NA
1171	I_9771980	I	9771980	0.0563429852504151	abamectin_mean.EXT	4.28448307163607	0	NA	NA	NA	NA	NA	NA	NA	NA	NA
1172	I_9787106	I	9787106	0.00916609869450547	abamectin_mean.EXT	4.28448307163607	0	NA	NA	NA	NA	NA	NA	NA	NA	NA
1173	I_9792175	I	9792175	0.617078597956426	abamectin_mean.EXT	4.28448307163607	0	NA	NA	NA	NA	NA	NA	NA	NA	NA
1174	I_9816207	I	9816207	0.0685965292627139	abamectin_mean.EXT	4.28448307163607	0	NA	NA	NA	NA	NA	NA	NA	NA	NA
1175	I_9823961	I	9823961	0.0098433909091297	abamectin_mean.EXT	4.28448307163607	0	NA	NA	NA	NA	NA	NA	NA	NA	NA
1176	I_9825100	I	9825100	0.0563429852504151	abamectin_mean.EXT	4.28448307163607	0	NA	NA	NA	NA	NA	NA	NA	NA	NA
1177	I_9830718	I	9830718	0.329614186258526	abamectin_mean.EXT	4.28448307163607	0	NA	NA	NA	NA	NA	NA	NA	NA	NA
1178	I_9853604	I	9853604	0.825719604869481	abamectin_mean.EXT	4.28448307163607	0	NA	NA	NA	NA	NA	NA	NA	NA	NA
1179	I_9867243	I	9867243	0.281837993414413	abamectin_mean.EXT	4.28448307163607	0	NA	NA	NA	NA	NA	NA	NA	NA	NA
1180	I_9867828	I	9867828	0.184426453659159	abamectin_mean.EXT	4.28448307163607	0	NA	NA	NA	NA	NA	NA	NA	NA	NA
1181	I_9872481	I	9872481	0.354759667601031	abamectin_mean.EXT	4.28448307163607	0	NA	NA	NA	NA	NA	NA	NA	NA	NA
1182	I_9893189	I	9893189	0.825719604869481	abamectin_mean.EXT	4.28448307163607	0	NA	NA	NA	NA	NA	NA	NA	NA	NA
1183	I_9895931	I	9895931	0.184426453659159	abamectin_mean.EXT	4.28448307163607	0	NA	NA	NA	NA	NA	NA	NA	NA	NA
1184	I_9903591	I	9903591	0.0563429852504151	abamectin_mean.EXT	4.28448307163607	0	NA	NA	NA	NA	NA	NA	NA	NA	NA
1185	I_9915074	I	9915074	0.313990153641465	abamectin_mean.EXT	4.28448307163607	0	NA	NA	NA	NA	NA	NA	NA	NA	NA
1186	I_9930472	I	9930472	0.800763087020498	abamectin_mean.EXT	4.28448307163607	0	NA	NA	NA	NA	NA	NA	NA	NA	NA
1187	I_9958073	I	9958073	0.0332053955438878	abamectin_mean.EXT	4.28448307163607	0	NA	NA	NA	NA	NA	NA	NA	NA	NA
1188	I_9976436	I	9976436	0.184426453659159	abamectin_mean.EXT	4.28448307163607	0	NA	NA	NA	NA	NA	NA	NA	NA	NA
1189	I_9997663	I	9997663	0.420556592633266	abamectin_mean.EXT	4.28448307163607	0	NA	NA	NA	NA	NA	NA	NA	NA	NA
1190	I_10003347	I	10003347	0.0692780988467773	abamectin_mean.EXT	4.28448307163607	0	NA	NA	NA	NA	NA	NA	NA	NA	NA
1191	I_10010865	I	10010865	0.0861369665846644	abamectin_mean.EXT	4.28448307163607	0	NA	NA	NA	NA	NA	NA	NA	NA	NA
1192	I_10057643	I	10057643	0.843462478069863	abamectin_mean.EXT	4.28448307163607	0	NA	NA	NA	NA	NA	NA	NA	NA	NA
1193	I_10108145	I	10108145	0.989740112824632	abamectin_mean.EXT	4.28448307163607	0	NA	NA	NA	NA	NA	NA	NA	NA	NA
1194	I_10124799	I	10124799	0.515092394414797	abamectin_mean.EXT	4.28448307163607	0	NA	NA	NA	NA	NA	NA	NA	NA	NA
1195	I_10130327	I	10130327	0.152823055809916	abamectin_mean.EXT	4.28448307163607	0	NA	NA	NA	NA	NA	NA	NA	NA	NA
1196	I_10148482	I	10148482	0.0824040789228262	abamectin_mean.EXT	4.28448307163607	0	NA	NA	NA	NA	NA	NA	NA	NA	NA
1197	I_10174743	I	10174743	0.512011654140212	abamectin_mean.EXT	4.28448307163607	0	NA	NA	NA	NA	NA	NA	NA	NA	NA
1198	I_10238877	I	10238877	0.171196629196441	abamectin_mean.EXT	4.28448307163607	0	NA	NA	NA	NA	NA	NA	NA	NA	NA
1199	I_10421748	I	10421748	0.653583518274369	abamectin_mean.EXT	4.28448307163607	0	NA	NA	NA	NA	NA	NA	NA	NA	NA
1200	I_10438869	I	10438869	0.319028714392612	abamectin_mean.EXT	4.28448307163607	0	NA	NA	NA	NA	NA	NA	NA	NA	NA
1201	I_10439544	I	10439544	0.112154260668856	abamectin_mean.EXT	4.28448307163607	0	NA	NA	NA	NA	NA	NA	NA	NA	NA
1202	I_10444317	I	10444317	0.129769650366292	abamectin_mean.EXT	4.28448307163607	0	NA	NA	NA	NA	NA	NA	NA	NA	NA
1203	I_10470810	I	10470810	0.120636147274644	abamectin_mean.EXT	4.28448307163607	0	NA	NA	NA	NA	NA	NA	NA	NA	NA
1204	I_10474714	I	10474714	0.747977061408402	abamectin_mean.EXT	4.28448307163607	0	NA	NA	NA	NA	NA	NA	NA	NA	NA
1205	I_10558540	I	10558540	0.0824040789228262	abamectin_mean.EXT	4.28448307163607	0	NA	NA	NA	NA	NA	NA	NA	NA	NA
1206	I_10647199	I	10647199	0.281837993414413	abamectin_mean.EXT	4.28448307163607	0	NA	NA	NA	NA	NA	NA	NA	NA	NA
1207	I_10672421	I	10672421	0.450939291989908	abamectin_mean.EXT	4.28448307163607	0	NA	NA	NA	NA	NA	NA	NA	NA	NA
1208	I_10672652	I	10672652	0.335188281076346	abamectin_mean.EXT	4.28448307163607	0	NA	NA	NA	NA	NA	NA	NA	NA	NA
1209	I_10680886	I	10680886	1.05227362643812	abamectin_mean.EXT	4.28448307163607	0	NA	NA	NA	NA	NA	NA	NA	NA	NA
1210	I_10693877	I	10693877	0.858145984344067	abamectin_mean.EXT	4.28448307163607	0	NA	NA	NA	NA	NA	NA	NA	NA	NA
1211	I_10723425	I	10723425	1.3133669492837	abamectin_mean.EXT	4.28448307163607	0	NA	NA	NA	NA	NA	NA	NA	NA	NA
1212	I_10724577	I	10724577	0.112154260668856	abamectin_mean.EXT	4.28448307163607	0	NA	NA	NA	NA	NA	NA	NA	NA	NA
1213	I_10732655	I	10732655	0.392521945674903	abamectin_mean.EXT	4.28448307163607	0	NA	NA	NA	NA	NA	NA	NA	NA	NA
1214	I_10780254	I	10780254	0.544572068486684	abamectin_mean.EXT	4.28448307163607	0	NA	NA	NA	NA	NA	NA	NA	NA	NA
1215	I_10791757	I	10791757	0.0861369665846644	abamectin_mean.EXT	4.28448307163607	0	NA	NA	NA	NA	NA	NA	NA	NA	NA
1216	I_10839219	I	10839219	0.202442224479293	abamectin_mean.EXT	4.28448307163607	0	NA	NA	NA	NA	NA	NA	NA	NA	NA
1217	I_10851184	I	10851184	0.00792541531817269	abamectin_mean.EXT	4.28448307163607	0	NA	NA	NA	NA	NA	NA	NA	NA	NA
1218	I_10874829	I	10874829	0.622423235198654	abamectin_mean.EXT	4.28448307163607	0	NA	NA	NA	NA	NA	NA	NA	NA	NA
1219	I_10877818	I	10877818	1.0295566215191	abamectin_mean.EXT	4.28448307163607	0	NA	NA	NA	NA	NA	NA	NA	NA	NA
1220	I_10903241	I	10903241	0.0800936340229387	abamectin_mean.EXT	4.28448307163607	0	NA	NA	NA	NA	NA	NA	NA	NA	NA
1221	I_10912629	I	10912629	0.509589751909424	abamectin_mean.EXT	4.28448307163607	0	NA	NA	NA	NA	NA	NA	NA	NA	NA
1222	I_10926887	I	10926887	0.363182310572447	abamectin_mean.EXT	4.28448307163607	0	NA	NA	NA	NA	NA	NA	NA	NA	NA
1223	I_10927486	I	10927486	1.02782414981293	abamectin_mean.EXT	4.28448307163607	0	NA	NA	NA	NA	NA	NA	NA	NA	NA
1224	I_10930872	I	10930872	0.712382791071343	abamectin_mean.EXT	4.28448307163607	0	NA	NA	NA	NA	NA	NA	NA	NA	NA
1225	I_10990769	I	10990769	0.167959602143314	abamectin_mean.EXT	4.28448307163607	0	NA	NA	NA	NA	NA	NA	NA	NA	NA
1226	I_10994178	I	10994178	0.10885128838759	abamectin_mean.EXT	4.28448307163607	0	NA	NA	NA	NA	NA	NA	NA	NA	NA
1227	I_11004762	I	11004762	0.413453087964792	abamectin_mean.EXT	4.28448307163607	0	NA	NA	NA	NA	NA	NA	NA	NA	NA
1228	I_11050623	I	11050623	0.590675103810378	abamectin_mean.EXT	4.28448307163607	0	NA	NA	NA	NA	NA	NA	NA	NA	NA
1229	I_11052701	I	11052701	0.516823532696303	abamectin_mean.EXT	4.28448307163607	0	NA	NA	NA	NA	NA	NA	NA	NA	NA
1230	I_11077447	I	11077447	0.173245696571598	abamectin_mean.EXT	4.28448307163607	0	NA	NA	NA	NA	NA	NA	NA	NA	NA
1231	I_11086682	I	11086682	0.308493770330394	abamectin_mean.EXT	4.28448307163607	0	NA	NA	NA	NA	NA	NA	NA	NA	NA
1232	I_11091427	I	11091427	0.362994390457417	abamectin_mean.EXT	4.28448307163607	0	NA	NA	NA	NA	NA	NA	NA	NA	NA
1233	I_11105611	I	11105611	0.0572648604665505	abamectin_mean.EXT	4.28448307163607	0	NA	NA	NA	NA	NA	NA	NA	NA	NA
1234	I_11115753	I	11115753	0.262615318957754	abamectin_mean.EXT	4.28448307163607	0	NA	NA	NA	NA	NA	NA	NA	NA	NA
1235	I_11122708	I	11122708	0.0392051576167313	abamectin_mean.EXT	4.28448307163607	0	NA	NA	NA	NA	NA	NA	NA	NA	NA
1236	I_11125799	I	11125799	0.0890580594001562	abamectin_mean.EXT	4.28448307163607	0	NA	NA	NA	NA	NA	NA	NA	NA	NA
1237	I_11129375	I	11129375	0.555862500964605	abamectin_mean.EXT	4.28448307163607	0	NA	NA	NA	NA	NA	NA	NA	NA	NA
1238	I_11135671	I	11135671	0.315168251950385	abamectin_mean.EXT	4.28448307163607	0	NA	NA	NA	NA	NA	NA	NA	NA	NA
1239	I_11140386	I	11140386	0.413453087964792	abamectin_mean.EXT	4.28448307163607	0	NA	NA	NA	NA	NA	NA	NA	NA	NA
1240	I_11151559	I	11151559	0.343411027032205	abamectin_mean.EXT	4.28448307163607	0	NA	NA	NA	NA	NA	NA	NA	NA	NA
1241	I_11153380	I	11153380	0.00197280600832183	abamectin_mean.EXT	4.28448307163607	0	NA	NA	NA	NA	NA	NA	NA	NA	NA
1242	I_11153417	I	11153417	0.262674477487851	abamectin_mean.EXT	4.28448307163607	0	NA	NA	NA	NA	NA	NA	NA	NA	NA
1243	I_11173306	I	11173306	0.160745215853538	abamectin_mean.EXT	4.28448307163607	0	NA	NA	NA	NA	NA	NA	NA	NA	NA
1244	I_11180632	I	11180632	0.221665340895674	abamectin_mean.EXT	4.28448307163607	0	NA	NA	NA	NA	NA	NA	NA	NA	NA
1245	I_11185024	I	11185024	0.0203853239287388	abamectin_mean.EXT	4.28448307163607	0	NA	NA	NA	NA	NA	NA	NA	NA	NA
1246	I_11186362	I	11186362	0.240576105223266	abamectin_mean.EXT	4.28448307163607	0	NA	NA	NA	NA	NA	NA	NA	NA	NA
1247	I_11189958	I	11189958	0.230571540149347	abamectin_mean.EXT	4.28448307163607	0	NA	NA	NA	NA	NA	NA	NA	NA	NA
1248	I_11200928	I	11200928	0.105408792332923	abamectin_mean.EXT	4.28448307163607	0	NA	NA	NA	NA	NA	NA	NA	NA	NA
1249	I_11214134	I	11214134	0.345338268850326	abamectin_mean.EXT	4.28448307163607	0	NA	NA	NA	NA	NA	NA	NA	NA	NA
1250	I_11221500	I	11221500	0.643466075110153	abamectin_mean.EXT	4.28448307163607	0	NA	NA	NA	NA	NA	NA	NA	NA	NA
1251	I_11235630	I	11235630	0.524886746687897	abamectin_mean.EXT	4.28448307163607	0	NA	NA	NA	NA	NA	NA	NA	NA	NA
1252	I_11258815	I	11258815	0.0824040789228262	abamectin_mean.EXT	4.28448307163607	0	NA	NA	NA	NA	NA	NA	NA	NA	NA
1253	I_11267668	I	11267668	0.174687072165601	abamectin_mean.EXT	4.28448307163607	0	NA	NA	NA	NA	NA	NA	NA	NA	NA
1254	I_11268067	I	11268067	0.0336251495015899	abamectin_mean.EXT	4.28448307163607	0	NA	NA	NA	NA	NA	NA	NA	NA	NA
1255	I_11276156	I	11276156	0.17279371940305	abamectin_mean.EXT	4.28448307163607	0	NA	NA	NA	NA	NA	NA	NA	NA	NA
1256	I_11295338	I	11295338	0.0861369665846644	abamectin_mean.EXT	4.28448307163607	0	NA	NA	NA	NA	NA	NA	NA	NA	NA
1257	I_11330073	I	11330073	0.0937199579806949	abamectin_mean.EXT	4.28448307163607	0	NA	NA	NA	NA	NA	NA	NA	NA	NA
1258	I_11332514	I	11332514	0.0493620481365804	abamectin_mean.EXT	4.28448307163607	0	NA	NA	NA	NA	NA	NA	NA	NA	NA
1259	I_11333634	I	11333634	0.152720682365228	abamectin_mean.EXT	4.28448307163607	0	NA	NA	NA	NA	NA	NA	NA	NA	NA
1260	I_11345969	I	11345969	0.395176100613214	abamectin_mean.EXT	4.28448307163607	0	NA	NA	NA	NA	NA	NA	NA	NA	NA
1261	I_11351920	I	11351920	0.145500677821286	abamectin_mean.EXT	4.28448307163607	0	NA	NA	NA	NA	NA	NA	NA	NA	NA
1262	I_11353512	I	11353512	0.0247014765723404	abamectin_mean.EXT	4.28448307163607	0	NA	NA	NA	NA	NA	NA	NA	NA	NA
1263	I_11353735	I	11353735	0.151236788601374	abamectin_mean.EXT	4.28448307163607	0	NA	NA	NA	NA	NA	NA	NA	NA	NA
1264	I_11381034	I	11381034	0.158345007677041	abamectin_mean.EXT	4.28448307163607	0	NA	NA	NA	NA	NA	NA	NA	NA	NA
1265	I_11381435	I	11381435	0.524886746687897	abamectin_mean.EXT	4.28448307163607	0	NA	NA	NA	NA	NA	NA	NA	NA	NA
1266	I_11381518	I	11381518	0.149706964045184	abamectin_mean.EXT	4.28448307163607	0	NA	NA	NA	NA	NA	NA	NA	NA	NA
1267	I_11381744	I	11381744	0.0921631480532042	abamectin_mean.EXT	4.28448307163607	0	NA	NA	NA	NA	NA	NA	NA	NA	NA
1268	I_11381920	I	11381920	0.538442639883351	abamectin_mean.EXT	4.28448307163607	0	NA	NA	NA	NA	NA	NA	NA	NA	NA
1269	I_11391086	I	11391086	0.391724946504937	abamectin_mean.EXT	4.28448307163607	0	NA	NA	NA	NA	NA	NA	NA	NA	NA
1270	I_11395345	I	11395345	0.199108967376073	abamectin_mean.EXT	4.28448307163607	0	NA	NA	NA	NA	NA	NA	NA	NA	NA
1271	I_11404101	I	11404101	0.26437247042755	abamectin_mean.EXT	4.28448307163607	0	NA	NA	NA	NA	NA	NA	NA	NA	NA
1272	I_11422128	I	11422128	0.44044250354418	abamectin_mean.EXT	4.28448307163607	0	NA	NA	NA	NA	NA	NA	NA	NA	NA
1273	I_11462393	I	11462393	0.10867732605174	abamectin_mean.EXT	4.28448307163607	0	NA	NA	NA	NA	NA	NA	NA	NA	NA
1274	I_11476068	I	11476068	0.104170553290069	abamectin_mean.EXT	4.28448307163607	0	NA	NA	NA	NA	NA	NA	NA	NA	NA
1275	I_11476443	I	11476443	0.0547469351222463	abamectin_mean.EXT	4.28448307163607	0	NA	NA	NA	NA	NA	NA	NA	NA	NA
1276	I_11482563	I	11482563	0.13013183929031	abamectin_mean.EXT	4.28448307163607	0	NA	NA	NA	NA	NA	NA	NA	NA	NA
1277	I_11490593	I	11490593	0.230771565003342	abamectin_mean.EXT	4.28448307163607	0	NA	NA	NA	NA	NA	NA	NA	NA	NA
1278	I_11492030	I	11492030	0.0154390512437017	abamectin_mean.EXT	4.28448307163607	0	NA	NA	NA	NA	NA	NA	NA	NA	NA
1279	I_11494594	I	11494594	0.238571285982152	abamectin_mean.EXT	4.28448307163607	0	NA	NA	NA	NA	NA	NA	NA	NA	NA
1280	I_11494670	I	11494670	0.174925060207976	abamectin_mean.EXT	4.28448307163607	0	NA	NA	NA	NA	NA	NA	NA	NA	NA
1281	I_11502201	I	11502201	0.0527077957455919	abamectin_mean.EXT	4.28448307163607	0	NA	NA	NA	NA	NA	NA	NA	NA	NA
1282	I_11503336	I	11503336	0.190243706056438	abamectin_mean.EXT	4.28448307163607	0	NA	NA	NA	NA	NA	NA	NA	NA	NA
1283	I_11512427	I	11512427	0.114227750620509	abamectin_mean.EXT	4.28448307163607	0	NA	NA	NA	NA	NA	NA	NA	NA	NA
1284	I_11513653	I	11513653	0.0944956961913702	abamectin_mean.EXT	4.28448307163607	0	NA	NA	NA	NA	NA	NA	NA	NA	NA
1285	I_11516788	I	11516788	0.184535399324546	abamectin_mean.EXT	4.28448307163607	0	NA	NA	NA	NA	NA	NA	NA	NA	NA
1286	I_11538079	I	11538079	0.00708803082015656	abamectin_mean.EXT	4.28448307163607	0	NA	NA	NA	NA	NA	NA	NA	NA	NA
1287	I_11541682	I	11541682	0.104046061562344	abamectin_mean.EXT	4.28448307163607	0	NA	NA	NA	NA	NA	NA	NA	NA	NA
1288	I_11545278	I	11545278	0.4900202493183	abamectin_mean.EXT	4.28448307163607	0	NA	NA	NA	NA	NA	NA	NA	NA	NA
1289	I_11555190	I	11555190	0.812259795172912	abamectin_mean.EXT	4.28448307163607	0	NA	NA	NA	NA	NA	NA	NA	NA	NA
1290	I_11557202	I	11557202	1.08468966441601	abamectin_mean.EXT	4.28448307163607	0	NA	NA	NA	NA	NA	NA	NA	NA	NA
1291	I_11559159	I	11559159	0.452877776702886	abamectin_mean.EXT	4.28448307163607	0	NA	NA	NA	NA	NA	NA	NA	NA	NA
1292	I_11560466	I	11560466	0.0224074844107011	abamectin_mean.EXT	4.28448307163607	0	NA	NA	NA	NA	NA	NA	NA	NA	NA
1293	I_11560587	I	11560587	0.00519497818761787	abamectin_mean.EXT	4.28448307163607	0	NA	NA	NA	NA	NA	NA	NA	NA	NA
1294	I_11562419	I	11562419	0.673045561344348	abamectin_mean.EXT	4.28448307163607	0	NA	NA	NA	NA	NA	NA	NA	NA	NA
1295	I_11569952	I	11569952	0.110133169407031	abamectin_mean.EXT	4.28448307163607	0	NA	NA	NA	NA	NA	NA	NA	NA	NA
1296	I_11571128	I	11571128	0.555077724471812	abamectin_mean.EXT	4.28448307163607	0	NA	NA	NA	NA	NA	NA	NA	NA	NA
1297	I_11571207	I	11571207	0.14334447527276	abamectin_mean.EXT	4.28448307163607	0	NA	NA	NA	NA	NA	NA	NA	NA	NA
1298	I_11574114	I	11574114	0.838270586292115	abamectin_mean.EXT	4.28448307163607	0	NA	NA	NA	NA	NA	NA	NA	NA	NA
1299	I_11578634	I	11578634	0.084310774876168	abamectin_mean.EXT	4.28448307163607	0	NA	NA	NA	NA	NA	NA	NA	NA	NA
1300	I_11584346	I	11584346	0.0604345197600049	abamectin_mean.EXT	4.28448307163607	0	NA	NA	NA	NA	NA	NA	NA	NA	NA
1301	I_11584708	I	11584708	0.354638196133976	abamectin_mean.EXT	4.28448307163607	0	NA	NA	NA	NA	NA	NA	NA	NA	NA
1302	I_11593575	I	11593575	0.0459355571444157	abamectin_mean.EXT	4.28448307163607	0	NA	NA	NA	NA	NA	NA	NA	NA	NA
1303	I_11595005	I	11595005	0.309543725535675	abamectin_mean.EXT	4.28448307163607	0	NA	NA	NA	NA	NA	NA	NA	NA	NA
1304	I_11597689	I	11597689	0.064127104509105	abamectin_mean.EXT	4.28448307163607	0	NA	NA	NA	NA	NA	NA	NA	NA	NA
1305	I_11598685	I	11598685	0.015703763441683	abamectin_mean.EXT	4.28448307163607	0	NA	NA	NA	NA	NA	NA	NA	NA	NA
1306	I_11600964	I	11600964	0.096833180574136	abamectin_mean.EXT	4.28448307163607	0	NA	NA	NA	NA	NA	NA	NA	NA	NA
1307	I_11601879	I	11601879	0.418939746722116	abamectin_mean.EXT	4.28448307163607	0	NA	NA	NA	NA	NA	NA	NA	NA	NA
1308	I_11602517	I	11602517	0.520528763076349	abamectin_mean.EXT	4.28448307163607	0	NA	NA	NA	NA	NA	NA	NA	NA	NA
1309	I_11603856	I	11603856	0.330718979709417	abamectin_mean.EXT	4.28448307163607	0	NA	NA	NA	NA	NA	NA	NA	NA	NA
1310	I_11613439	I	11613439	0.102147215151932	abamectin_mean.EXT	4.28448307163607	0	NA	NA	NA	NA	NA	NA	NA	NA	NA
1311	I_11645308	I	11645308	0.404626531059929	abamectin_mean.EXT	4.28448307163607	0	NA	NA	NA	NA	NA	NA	NA	NA	NA
1312	I_11647026	I	11647026	0.10511885980882	abamectin_mean.EXT	4.28448307163607	0	NA	NA	NA	NA	NA	NA	NA	NA	NA
1313	I_11647030	I	11647030	0.61579411164049	abamectin_mean.EXT	4.28448307163607	0	NA	NA	NA	NA	NA	NA	NA	NA	NA
1314	I_11648672	I	11648672	0.232224273739559	abamectin_mean.EXT	4.28448307163607	0	NA	NA	NA	NA	NA	NA	NA	NA	NA
1315	I_11653326	I	11653326	0.0829939515272276	abamectin_mean.EXT	4.28448307163607	0	NA	NA	NA	NA	NA	NA	NA	NA	NA
1316	I_11654532	I	11654532	0.155692563405867	abamectin_mean.EXT	4.28448307163607	0	NA	NA	NA	NA	NA	NA	NA	NA	NA
1317	I_11662123	I	11662123	0.302332975294863	abamectin_mean.EXT	4.28448307163607	0	NA	NA	NA	NA	NA	NA	NA	NA	NA
1318	I_11662491	I	11662491	0.139348122795104	abamectin_mean.EXT	4.28448307163607	0	NA	NA	NA	NA	NA	NA	NA	NA	NA
1319	I_11670232	I	11670232	0.726597701720944	abamectin_mean.EXT	4.28448307163607	0	NA	NA	NA	NA	NA	NA	NA	NA	NA
1320	I_11671479	I	11671479	0.716574749630302	abamectin_mean.EXT	4.28448307163607	0	NA	NA	NA	NA	NA	NA	NA	NA	NA
1321	I_11672560	I	11672560	0.322467471437759	abamectin_mean.EXT	4.28448307163607	0	NA	NA	NA	NA	NA	NA	NA	NA	NA
1322	I_11681858	I	11681858	0.14334447527276	abamectin_mean.EXT	4.28448307163607	0	NA	NA	NA	NA	NA	NA	NA	NA	NA
1323	I_11688867	I	11688867	0.0732548782070663	abamectin_mean.EXT	4.28448307163607	0	NA	NA	NA	NA	NA	NA	NA	NA	NA
1324	I_11689317	I	11689317	0.135403239332878	abamectin_mean.EXT	4.28448307163607	0	NA	NA	NA	NA	NA	NA	NA	NA	NA
1325	I_11689713	I	11689713	0.472545377628966	abamectin_mean.EXT	4.28448307163607	0	NA	NA	NA	NA	NA	NA	NA	NA	NA
1326	I_11695783	I	11695783	0.184231727866217	abamectin_mean.EXT	4.28448307163607	0	NA	NA	NA	NA	NA	NA	NA	NA	NA
1327	I_11698765	I	11698765	0.108956017302359	abamectin_mean.EXT	4.28448307163607	0	NA	NA	NA	NA	NA	NA	NA	NA	NA
1328	I_11701489	I	11701489	0.673634305392683	abamectin_mean.EXT	4.28448307163607	0	NA	NA	NA	NA	NA	NA	NA	NA	NA
1329	I_11705847	I	11705847	1.01433077992788	abamectin_mean.EXT	4.28448307163607	0	NA	NA	NA	NA	NA	NA	NA	NA	NA
1330	I_11710782	I	11710782	0.539748722385136	abamectin_mean.EXT	4.28448307163607	0	NA	NA	NA	NA	NA	NA	NA	NA	NA
1331	I_11711911	I	11711911	0.0146735184192078	abamectin_mean.EXT	4.28448307163607	0	NA	NA	NA	NA	NA	NA	NA	NA	NA
1332	I_11715584	I	11715584	0.14334447527276	abamectin_mean.EXT	4.28448307163607	0	NA	NA	NA	NA	NA	NA	NA	NA	NA
1333	I_11719676	I	11719676	0.356973884395785	abamectin_mean.EXT	4.28448307163607	0	NA	NA	NA	NA	NA	NA	NA	NA	NA
1334	I_11722293	I	11722293	0.524130966809681	abamectin_mean.EXT	4.28448307163607	0	NA	NA	NA	NA	NA	NA	NA	NA	NA
1335	I_11723374	I	11723374	0.280146269823268	abamectin_mean.EXT	4.28448307163607	0	NA	NA	NA	NA	NA	NA	NA	NA	NA
1336	I_11769205	I	11769205	0.0146735184192078	abamectin_mean.EXT	4.28448307163607	0	NA	NA	NA	NA	NA	NA	NA	NA	NA
1337	I_11771405	I	11771405	0.14334447527276	abamectin_mean.EXT	4.28448307163607	0	NA	NA	NA	NA	NA	NA	NA	NA	NA
1338	I_11775746	I	11775746	0.158801026167432	abamectin_mean.EXT	4.28448307163607	0	NA	NA	NA	NA	NA	NA	NA	NA	NA
1339	I_11776984	I	11776984	0.280146269823268	abamectin_mean.EXT	4.28448307163607	0	NA	NA	NA	NA	NA	NA	NA	NA	NA
1340	I_11778216	I	11778216	0.510134786863202	abamectin_mean.EXT	4.28448307163607	0	NA	NA	NA	NA	NA	NA	NA	NA	NA
1341	I_11779027	I	11779027	0.119880107300271	abamectin_mean.EXT	4.28448307163607	0	NA	NA	NA	NA	NA	NA	NA	NA	NA
1342	I_11780044	I	11780044	0.362928042697672	abamectin_mean.EXT	4.28448307163607	0	NA	NA	NA	NA	NA	NA	NA	NA	NA
1343	I_11783091	I	11783091	0.322108601743	abamectin_mean.EXT	4.28448307163607	0	NA	NA	NA	NA	NA	NA	NA	NA	NA
1344	I_11788608	I	11788608	0.0618942736469038	abamectin_mean.EXT	4.28448307163607	0	NA	NA	NA	NA	NA	NA	NA	NA	NA
1345	I_11790316	I	11790316	0.517898196825351	abamectin_mean.EXT	4.28448307163607	0	NA	NA	NA	NA	NA	NA	NA	NA	NA
1346	I_11800580	I	11800580	0.739021686864214	abamectin_mean.EXT	4.28448307163607	0	NA	NA	NA	NA	NA	NA	NA	NA	NA
1347	I_11800672	I	11800672	0.111915588188937	abamectin_mean.EXT	4.28448307163607	0	NA	NA	NA	NA	NA	NA	NA	NA	NA
1348	I_11801643	I	11801643	0.545695078599446	abamectin_mean.EXT	4.28448307163607	0	NA	NA	NA	NA	NA	NA	NA	NA	NA
1349	I_11802899	I	11802899	1.09689007559225	abamectin_mean.EXT	4.28448307163607	0	NA	NA	NA	NA	NA	NA	NA	NA	NA
1350	I_11803246	I	11803246	0.427815758751878	abamectin_mean.EXT	4.28448307163607	0	NA	NA	NA	NA	NA	NA	NA	NA	NA
1351	I_11809858	I	11809858	1.1001875772738	abamectin_mean.EXT	4.28448307163607	0	NA	NA	NA	NA	NA	NA	NA	NA	NA
1352	I_11811859	I	11811859	0.162715236936737	abamectin_mean.EXT	4.28448307163607	0	NA	NA	NA	NA	NA	NA	NA	NA	NA
1353	I_11813908	I	11813908	0.481737497697136	abamectin_mean.EXT	4.28448307163607	0	NA	NA	NA	NA	NA	NA	NA	NA	NA
1354	I_11814695	I	11814695	0.168887287839536	abamectin_mean.EXT	4.28448307163607	0	NA	NA	NA	NA	NA	NA	NA	NA	NA
1355	I_11817321	I	11817321	0.16674995910678	abamectin_mean.EXT	4.28448307163607	0	NA	NA	NA	NA	NA	NA	NA	NA	NA
1356	I_11819736	I	11819736	0.416180220510142	abamectin_mean.EXT	4.28448307163607	0	NA	NA	NA	NA	NA	NA	NA	NA	NA
1357	I_11831126	I	11831126	0.0365201785894077	abamectin_mean.EXT	4.28448307163607	0	NA	NA	NA	NA	NA	NA	NA	NA	NA
1358	I_11834253	I	11834253	0.229942009363804	abamectin_mean.EXT	4.28448307163607	0	NA	NA	NA	NA	NA	NA	NA	NA	NA
1359	I_11845863	I	11845863	0.0832580378799619	abamectin_mean.EXT	4.28448307163607	0	NA	NA	NA	NA	NA	NA	NA	NA	NA
1360	I_11851742	I	11851742	0.247139807006775	abamectin_mean.EXT	4.28448307163607	0	NA	NA	NA	NA	NA	NA	NA	NA	NA
1361	I_11851859	I	11851859	0.14334447527276	abamectin_mean.EXT	4.28448307163607	0	NA	NA	NA	NA	NA	NA	NA	NA	NA
1362	I_11859127	I	11859127	0.103895525996375	abamectin_mean.EXT	4.28448307163607	0	NA	NA	NA	NA	NA	NA	NA	NA	NA
1363	I_11860532	I	11860532	0.062564017977989	abamectin_mean.EXT	4.28448307163607	0	NA	NA	NA	NA	NA	NA	NA	NA	NA
1364	I_11862636	I	11862636	0.111920826077448	abamectin_mean.EXT	4.28448307163607	0	NA	NA	NA	NA	NA	NA	NA	NA	NA
1365	I_11887312	I	11887312	0.0544036143749193	abamectin_mean.EXT	4.28448307163607	0	NA	NA	NA	NA	NA	NA	NA	NA	NA
1366	I_11888841	I	11888841	0.187166984014335	abamectin_mean.EXT	4.28448307163607	0	NA	NA	NA	NA	NA	NA	NA	NA	NA
1367	I_11888958	I	11888958	0.189868373583517	abamectin_mean.EXT	4.28448307163607	0	NA	NA	NA	NA	NA	NA	NA	NA	NA
1368	I_11889903	I	11889903	0.851156775678022	abamectin_mean.EXT	4.28448307163607	0	NA	NA	NA	NA	NA	NA	NA	NA	NA
1369	I_11891849	I	11891849	0.175359790268295	abamectin_mean.EXT	4.28448307163607	0	NA	NA	NA	NA	NA	NA	NA	NA	NA
1370	I_11893872	I	11893872	0.105637051842077	abamectin_mean.EXT	4.28448307163607	0	NA	NA	NA	NA	NA	NA	NA	NA	NA
1371	I_11893893	I	11893893	0.0797080027887646	abamectin_mean.EXT	4.28448307163607	0	NA	NA	NA	NA	NA	NA	NA	NA	NA
1372	I_11895976	I	11895976	0.165321911237087	abamectin_mean.EXT	4.28448307163607	0	NA	NA	NA	NA	NA	NA	NA	NA	NA
1373	I_11910843	I	11910843	0.0994578449988395	abamectin_mean.EXT	4.28448307163607	0	NA	NA	NA	NA	NA	NA	NA	NA	NA
1374	I_11911480	I	11911480	0.0599916471264799	abamectin_mean.EXT	4.28448307163607	0	NA	NA	NA	NA	NA	NA	NA	NA	NA
1375	I_11922136	I	11922136	0.423524799772262	abamectin_mean.EXT	4.28448307163607	0	NA	NA	NA	NA	NA	NA	NA	NA	NA
1376	I_11926133	I	11926133	0.0956581491134499	abamectin_mean.EXT	4.28448307163607	0	NA	NA	NA	NA	NA	NA	NA	NA	NA
1377	I_11928955	I	11928955	0.0787550485673357	abamectin_mean.EXT	4.28448307163607	0	NA	NA	NA	NA	NA	NA	NA	NA	NA
1378	I_11929552	I	11929552	0.0538899128898285	abamectin_mean.EXT	4.28448307163607	0	NA	NA	NA	NA	NA	NA	NA	NA	NA
1379	I_11930256	I	11930256	0.0593863077835123	abamectin_mean.EXT	4.28448307163607	0	NA	NA	NA	NA	NA	NA	NA	NA	NA
1380	I_11930538	I	11930538	0.242549491915228	abamectin_mean.EXT	4.28448307163607	0	NA	NA	NA	NA	NA	NA	NA	NA	NA
1381	I_11939823	I	11939823	0.0749849875909905	abamectin_mean.EXT	4.28448307163607	0	NA	NA	NA	NA	NA	NA	NA	NA	NA
1382	I_11940259	I	11940259	0.0252926759157132	abamectin_mean.EXT	4.28448307163607	0	NA	NA	NA	NA	NA	NA	NA	NA	NA
1383	I_11943825	I	11943825	0.0578826950212065	abamectin_mean.EXT	4.28448307163607	0	NA	NA	NA	NA	NA	NA	NA	NA	NA
1384	I_11949692	I	11949692	0.226374922574909	abamectin_mean.EXT	4.28448307163607	0	NA	NA	NA	NA	NA	NA	NA	NA	NA
1385	I_11949781	I	11949781	0.144811167196959	abamectin_mean.EXT	4.28448307163607	0	NA	NA	NA	NA	NA	NA	NA	NA	NA
1386	I_11952299	I	11952299	0.0551856128879214	abamectin_mean.EXT	4.28448307163607	0	NA	NA	NA	NA	NA	NA	NA	NA	NA
1387	I_11955447	I	11955447	0.178062303624438	abamectin_mean.EXT	4.28448307163607	0	NA	NA	NA	NA	NA	NA	NA	NA	NA
1388	I_11956767	I	11956767	0.166528646712702	abamectin_mean.EXT	4.28448307163607	0	NA	NA	NA	NA	NA	NA	NA	NA	NA
1389	I_11965825	I	11965825	0.332535367593111	abamectin_mean.EXT	4.28448307163607	0	NA	NA	NA	NA	NA	NA	NA	NA	NA
1390	I_11965842	I	11965842	0.714775607581429	abamectin_mean.EXT	4.28448307163607	0	NA	NA	NA	NA	NA	NA	NA	NA	NA
1391	I_11966310	I	11966310	0.170627012472143	abamectin_mean.EXT	4.28448307163607	0	NA	NA	NA	NA	NA	NA	NA	NA	NA
1392	I_11967128	I	11967128	0.126429132107946	abamectin_mean.EXT	4.28448307163607	0	NA	NA	NA	NA	NA	NA	NA	NA	NA
1393	I_11967447	I	11967447	0.0995402335276273	abamectin_mean.EXT	4.28448307163607	0	NA	NA	NA	NA	NA	NA	NA	NA	NA
1394	I_11968238	I	11968238	0.0234041611393445	abamectin_mean.EXT	4.28448307163607	0	NA	NA	NA	NA	NA	NA	NA	NA	NA
1395	I_11968508	I	11968508	0.5718188844033	abamectin_mean.EXT	4.28448307163607	0	NA	NA	NA	NA	NA	NA	NA	NA	NA
1396	I_11971035	I	11971035	0.110287656718417	abamectin_mean.EXT	4.28448307163607	0	NA	NA	NA	NA	NA	NA	NA	NA	NA
1397	I_11973657	I	11973657	0.0662791994858659	abamectin_mean.EXT	4.28448307163607	0	NA	NA	NA	NA	NA	NA	NA	NA	NA
1398	I_11977137	I	11977137	0.0299260217025933	abamectin_mean.EXT	4.28448307163607	0	NA	NA	NA	NA	NA	NA	NA	NA	NA
1399	I_11978730	I	11978730	0.408638988986971	abamectin_mean.EXT	4.28448307163607	0	NA	NA	NA	NA	NA	NA	NA	NA	NA
1400	I_11979502	I	11979502	0.0911362692224091	abamectin_mean.EXT	4.28448307163607	0	NA	NA	NA	NA	NA	NA	NA	NA	NA
1401	I_11981740	I	11981740	0.0638105096493615	abamectin_mean.EXT	4.28448307163607	0	NA	NA	NA	NA	NA	NA	NA	NA	NA
1402	I_11987825	I	11987825	0.0880978164354086	abamectin_mean.EXT	4.28448307163607	0	NA	NA	NA	NA	NA	NA	NA	NA	NA
1403	I_11989123	I	11989123	0.159644484491588	abamectin_mean.EXT	4.28448307163607	0	NA	NA	NA	NA	NA	NA	NA	NA	NA
1404	I_11998938	I	11998938	0.533531705207212	abamectin_mean.EXT	4.28448307163607	0	NA	NA	NA	NA	NA	NA	NA	NA	NA
1405	I_12002356	I	12002356	0.654611460510626	abamectin_mean.EXT	4.28448307163607	0	NA	NA	NA	NA	NA	NA	NA	NA	NA
1406	I_12005579	I	12005579	0.320430182487807	abamectin_mean.EXT	4.28448307163607	0	NA	NA	NA	NA	NA	NA	NA	NA	NA
1407	I_12007129	I	12007129	0.0676020655338692	abamectin_mean.EXT	4.28448307163607	0	NA	NA	NA	NA	NA	NA	NA	NA	NA
1408	I_12030495	I	12030495	0.33589032177756	abamectin_mean.EXT	4.28448307163607	0	NA	NA	NA	NA	NA	NA	NA	NA	NA
1409	I_12037102	I	12037102	0.279794065341773	abamectin_mean.EXT	4.28448307163607	0	NA	NA	NA	NA	NA	NA	NA	NA	NA
1410	I_12058539	I	12058539	0.221521875148171	abamectin_mean.EXT	4.28448307163607	0	NA	NA	NA	NA	NA	NA	NA	NA	NA
1411	I_12070233	I	12070233	0.182202109778761	abamectin_mean.EXT	4.28448307163607	0	NA	NA	NA	NA	NA	NA	NA	NA	NA
1412	I_12070556	I	12070556	0.0960393291545413	abamectin_mean.EXT	4.28448307163607	0	NA	NA	NA	NA	NA	NA	NA	NA	NA
1413	I_12086668	I	12086668	0.104199407576654	abamectin_mean.EXT	4.28448307163607	0	NA	NA	NA	NA	NA	NA	NA	NA	NA
1414	I_12086809	I	12086809	0.120772694180057	abamectin_mean.EXT	4.28448307163607	0	NA	NA	NA	NA	NA	NA	NA	NA	NA
1415	I_12088290	I	12088290	0.694540482418352	abamectin_mean.EXT	4.28448307163607	0	NA	NA	NA	NA	NA	NA	NA	NA	NA
1416	I_12101353	I	12101353	0.333798227014022	abamectin_mean.EXT	4.28448307163607	0	NA	NA	NA	NA	NA	NA	NA	NA	NA
1417	I_12101627	I	12101627	0.0126288183567054	abamectin_mean.EXT	4.28448307163607	0	NA	NA	NA	NA	NA	NA	NA	NA	NA
1418	I_12101966	I	12101966	0.0514087881128728	abamectin_mean.EXT	4.28448307163607	0	NA	NA	NA	NA	NA	NA	NA	NA	NA
1419	I_12102019	I	12102019	0.0684301289904991	abamectin_mean.EXT	4.28448307163607	0	NA	NA	NA	NA	NA	NA	NA	NA	NA
1420	I_12106979	I	12106979	0.14334447527276	abamectin_mean.EXT	4.28448307163607	0	NA	NA	NA	NA	NA	NA	NA	NA	NA
1421	I_12107699	I	12107699	0.131525439552447	abamectin_mean.EXT	4.28448307163607	0	NA	NA	NA	NA	NA	NA	NA	NA	NA
1422	I_12107713	I	12107713	0.246522714283437	abamectin_mean.EXT	4.28448307163607	0	NA	NA	NA	NA	NA	NA	NA	NA	NA
1423	I_12107731	I	12107731	0.097303157687856	abamectin_mean.EXT	4.28448307163607	0	NA	NA	NA	NA	NA	NA	NA	NA	NA
1424	I_12107762	I	12107762	0.457171561800799	abamectin_mean.EXT	4.28448307163607	0	NA	NA	NA	NA	NA	NA	NA	NA	NA
1425	I_12108119	I	12108119	0.0470877245557497	abamectin_mean.EXT	4.28448307163607	0	NA	NA	NA	NA	NA	NA	NA	NA	NA
1426	I_12108392	I	12108392	0.172469908120211	abamectin_mean.EXT	4.28448307163607	0	NA	NA	NA	NA	NA	NA	NA	NA	NA
1427	I_12123431	I	12123431	0.0201887712115376	abamectin_mean.EXT	4.28448307163607	0	NA	NA	NA	NA	NA	NA	NA	NA	NA
1428	I_12130118	I	12130118	0.272933418434032	abamectin_mean.EXT	4.28448307163607	0	NA	NA	NA	NA	NA	NA	NA	NA	NA
1429	I_12143743	I	12143743	0.30805108067429	abamectin_mean.EXT	4.28448307163607	0	NA	NA	NA	NA	NA	NA	NA	NA	NA
1430	I_12147721	I	12147721	0.120772694180057	abamectin_mean.EXT	4.28448307163607	0	NA	NA	NA	NA	NA	NA	NA	NA	NA
1431	I_12148121	I	12148121	0.236718630214659	abamectin_mean.EXT	4.28448307163607	0	NA	NA	NA	NA	NA	NA	NA	NA	NA
1432	I_12148188	I	12148188	0.166225484468875	abamectin_mean.EXT	4.28448307163607	0	NA	NA	NA	NA	NA	NA	NA	NA	NA
1433	I_12148421	I	12148421	0.106374789100595	abamectin_mean.EXT	4.28448307163607	0	NA	NA	NA	NA	NA	NA	NA	NA	NA
1434	I_12151945	I	12151945	0.0415680120363625	abamectin_mean.EXT	4.28448307163607	0	NA	NA	NA	NA	NA	NA	NA	NA	NA
1435	I_12161182	I	12161182	0.349367574736469	abamectin_mean.EXT	4.28448307163607	0	NA	NA	NA	NA	NA	NA	NA	NA	NA
1436	I_12162923	I	12162923	0.569207630782641	abamectin_mean.EXT	4.28448307163607	0	NA	NA	NA	NA	NA	NA	NA	NA	NA
1437	I_12167052	I	12167052	0.171049373262795	abamectin_mean.EXT	4.28448307163607	0	NA	NA	NA	NA	NA	NA	NA	NA	NA
1438	I_12167840	I	12167840	0.120772694180057	abamectin_mean.EXT	4.28448307163607	0	NA	NA	NA	NA	NA	NA	NA	NA	NA
1439	I_12167972	I	12167972	0.154951247340496	abamectin_mean.EXT	4.28448307163607	0	NA	NA	NA	NA	NA	NA	NA	NA	NA
1440	I_12168896	I	12168896	0.573032188204161	abamectin_mean.EXT	4.28448307163607	0	NA	NA	NA	NA	NA	NA	NA	NA	NA
1441	I_12176345	I	12176345	0.571289746770924	abamectin_mean.EXT	4.28448307163607	0	NA	NA	NA	NA	NA	NA	NA	NA	NA
1442	I_12177991	I	12177991	0.32887757026206	abamectin_mean.EXT	4.28448307163607	0	NA	NA	NA	NA	NA	NA	NA	NA	NA
1443	I_12184086	I	12184086	0.14334447527276	abamectin_mean.EXT	4.28448307163607	0	NA	NA	NA	NA	NA	NA	NA	NA	NA
1444	I_12185851	I	12185851	0.0433214385813507	abamectin_mean.EXT	4.28448307163607	0	NA	NA	NA	NA	NA	NA	NA	NA	NA
1445	I_12185950	I	12185950	0.692965431075441	abamectin_mean.EXT	4.28448307163607	0	NA	NA	NA	NA	NA	NA	NA	NA	NA
1446	I_12187516	I	12187516	0.303872102038128	abamectin_mean.EXT	4.28448307163607	0	NA	NA	NA	NA	NA	NA	NA	NA	NA
1447	I_12193433	I	12193433	0.0108268362302849	abamectin_mean.EXT	4.28448307163607	0	NA	NA	NA	NA	NA	NA	NA	NA	NA
1448	I_12199387	I	12199387	0.170720920032299	abamectin_mean.EXT	4.28448307163607	0	NA	NA	NA	NA	NA	NA	NA	NA	NA
1449	I_12209362	I	12209362	0.0326225988289873	abamectin_mean.EXT	4.28448307163607	0	NA	NA	NA	NA	NA	NA	NA	NA	NA
1450	I_12214744	I	12214744	0.228453913484093	abamectin_mean.EXT	4.28448307163607	0	NA	NA	NA	NA	NA	NA	NA	NA	NA
1451	I_12215969	I	12215969	0.303427315343664	abamectin_mean.EXT	4.28448307163607	0	NA	NA	NA	NA	NA	NA	NA	NA	NA
1452	I_12216403	I	12216403	0.0210924981012013	abamectin_mean.EXT	4.28448307163607	0	NA	NA	NA	NA	NA	NA	NA	NA	NA
1453	I_12218810	I	12218810	0.038535577626411	abamectin_mean.EXT	4.28448307163607	0	NA	NA	NA	NA	NA	NA	NA	NA	NA
1454	I_12223956	I	12223956	0.0327899735510275	abamectin_mean.EXT	4.28448307163607	0	NA	NA	NA	NA	NA	NA	NA	NA	NA
1455	I_12239527	I	12239527	0.347764880797115	abamectin_mean.EXT	4.28448307163607	0	NA	NA	NA	NA	NA	NA	NA	NA	NA
1456	I_12281136	I	12281136	0.0268783648532861	abamectin_mean.EXT	4.28448307163607	0	NA	NA	NA	NA	NA	NA	NA	NA	NA
1457	I_12304730	I	12304730	0.120184740482357	abamectin_mean.EXT	4.28448307163607	0	NA	NA	NA	NA	NA	NA	NA	NA	NA
1458	I_12306563	I	12306563	0.193239690508674	abamectin_mean.EXT	4.28448307163607	0	NA	NA	NA	NA	NA	NA	NA	NA	NA
1459	I_12308958	I	12308958	0.0650517845929588	abamectin_mean.EXT	4.28448307163607	0	NA	NA	NA	NA	NA	NA	NA	NA	NA
1460	I_12312928	I	12312928	1.36115886935686	abamectin_mean.EXT	4.28448307163607	0	NA	NA	NA	NA	NA	NA	NA	NA	NA
1461	I_12319299	I	12319299	0.487031159380557	abamectin_mean.EXT	4.28448307163607	0	NA	NA	NA	NA	NA	NA	NA	NA	NA
1462	I_12323545	I	12323545	0.583222444352674	abamectin_mean.EXT	4.28448307163607	0	NA	NA	NA	NA	NA	NA	NA	NA	NA
1463	I_12324736	I	12324736	0.0267053508448049	abamectin_mean.EXT	4.28448307163607	0	NA	NA	NA	NA	NA	NA	NA	NA	NA
1464	I_12327811	I	12327811	1.43232413660696	abamectin_mean.EXT	4.28448307163607	0	NA	NA	NA	NA	NA	NA	NA	NA	NA
1465	I_12330942	I	12330942	0.39158779864043	abamectin_mean.EXT	4.28448307163607	0	NA	NA	NA	NA	NA	NA	NA	NA	NA
1466	I_12335329	I	12335329	0.100316326264853	abamectin_mean.EXT	4.28448307163607	0	NA	NA	NA	NA	NA	NA	NA	NA	NA
1467	I_12421147	I	12421147	1.04716109009761	abamectin_mean.EXT	4.28448307163607	0	NA	NA	NA	NA	NA	NA	NA	NA	NA
1468	I_12422178	I	12422178	0.232573584602794	abamectin_mean.EXT	4.28448307163607	0	NA	NA	NA	NA	NA	NA	NA	NA	NA
1469	I_12435753	I	12435753	0.694156983222116	abamectin_mean.EXT	4.28448307163607	0	NA	NA	NA	NA	NA	NA	NA	NA	NA
1470	I_12435810	I	12435810	0.815164098073477	abamectin_mean.EXT	4.28448307163607	0	NA	NA	NA	NA	NA	NA	NA	NA	NA
1471	I_12453696	I	12453696	0.716739507874807	abamectin_mean.EXT	4.28448307163607	0	NA	NA	NA	NA	NA	NA	NA	NA	NA
1472	I_12454591	I	12454591	0.523926823372264	abamectin_mean.EXT	4.28448307163607	0	NA	NA	NA	NA	NA	NA	NA	NA	NA
1473	I_12455392	I	12455392	0.716739507874807	abamectin_mean.EXT	4.28448307163607	0	NA	NA	NA	NA	NA	NA	NA	NA	NA
1474	I_12476056	I	12476056	0.406809874175605	abamectin_mean.EXT	4.28448307163607	0	NA	NA	NA	NA	NA	NA	NA	NA	NA
1475	I_12493250	I	12493250	0.131334099330167	abamectin_mean.EXT	4.28448307163607	0	NA	NA	NA	NA	NA	NA	NA	NA	NA
1476	I_12497210	I	12497210	0.818625287538666	abamectin_mean.EXT	4.28448307163607	0	NA	NA	NA	NA	NA	NA	NA	NA	NA
1477	I_12504759	I	12504759	0.410943315618325	abamectin_mean.EXT	4.28448307163607	0	NA	NA	NA	NA	NA	NA	NA	NA	NA
1478	I_12507135	I	12507135	0.394236281538772	abamectin_mean.EXT	4.28448307163607	0	NA	NA	NA	NA	NA	NA	NA	NA	NA
1479	I_12511695	I	12511695	0.643082115044941	abamectin_mean.EXT	4.28448307163607	0	NA	NA	NA	NA	NA	NA	NA	NA	NA
1480	I_12527236	I	12527236	0.0534276821813492	abamectin_mean.EXT	4.28448307163607	0	NA	NA	NA	NA	NA	NA	NA	NA	NA
1481	I_12530021	I	12530021	0.234735450225784	abamectin_mean.EXT	4.28448307163607	0	NA	NA	NA	NA	NA	NA	NA	NA	NA
1482	I_12530474	I	12530474	0.439509496485028	abamectin_mean.EXT	4.28448307163607	0	NA	NA	NA	NA	NA	NA	NA	NA	NA
1483	I_12532643	I	12532643	0.131334099330167	abamectin_mean.EXT	4.28448307163607	0	NA	NA	NA	NA	NA	NA	NA	NA	NA
1484	I_12536804	I	12536804	0.0687690223931933	abamectin_mean.EXT	4.28448307163607	0	NA	NA	NA	NA	NA	NA	NA	NA	NA
1485	I_12538057	I	12538057	0.284344376812144	abamectin_mean.EXT	4.28448307163607	0	NA	NA	NA	NA	NA	NA	NA	NA	NA
1486	I_12546308	I	12546308	0.127139137732093	abamectin_mean.EXT	4.28448307163607	0	NA	NA	NA	NA	NA	NA	NA	NA	NA
1487	I_12546414	I	12546414	0.0812382201101521	abamectin_mean.EXT	4.28448307163607	0	NA	NA	NA	NA	NA	NA	NA	NA	NA
1488	I_12554785	I	12554785	0.289244018410571	abamectin_mean.EXT	4.28448307163607	0	NA	NA	NA	NA	NA	NA	NA	NA	NA
1489	I_12556874	I	12556874	0.0776209323377844	abamectin_mean.EXT	4.28448307163607	0	NA	NA	NA	NA	NA	NA	NA	NA	NA
1490	I_12557044	I	12557044	0.255440777448874	abamectin_mean.EXT	4.28448307163607	0	NA	NA	NA	NA	NA	NA	NA	NA	NA
1491	I_12559752	I	12559752	0.209012349441607	abamectin_mean.EXT	4.28448307163607	0	NA	NA	NA	NA	NA	NA	NA	NA	NA
1492	I_12559875	I	12559875	0.688412846747983	abamectin_mean.EXT	4.28448307163607	0	NA	NA	NA	NA	NA	NA	NA	NA	NA
1493	I_12559887	I	12559887	0.0180024664780471	abamectin_mean.EXT	4.28448307163607	0	NA	NA	NA	NA	NA	NA	NA	NA	NA
1494	I_12564073	I	12564073	0.0280868978357842	abamectin_mean.EXT	4.28448307163607	0	NA	NA	NA	NA	NA	NA	NA	NA	NA
1495	I_12566122	I	12566122	0.0079756478841614	abamectin_mean.EXT	4.28448307163607	0	NA	NA	NA	NA	NA	NA	NA	NA	NA
1496	I_12566623	I	12566623	0.425110946217094	abamectin_mean.EXT	4.28448307163607	0	NA	NA	NA	NA	NA	NA	NA	NA	NA
1497	I_12568684	I	12568684	0.0879759060167932	abamectin_mean.EXT	4.28448307163607	0	NA	NA	NA	NA	NA	NA	NA	NA	NA
1498	I_12570738	I	12570738	0.0959397204171767	abamectin_mean.EXT	4.28448307163607	0	NA	NA	NA	NA	NA	NA	NA	NA	NA
1499	I_12574001	I	12574001	0.349650574883589	abamectin_mean.EXT	4.28448307163607	0	NA	NA	NA	NA	NA	NA	NA	NA	NA
1500	I_12574005	I	12574005	0.0179447115742272	abamectin_mean.EXT	4.28448307163607	0	NA	NA	NA	NA	NA	NA	NA	NA	NA
1501	I_12576527	I	12576527	0.344721869843994	abamectin_mean.EXT	4.28448307163607	0	NA	NA	NA	NA	NA	NA	NA	NA	NA
1502	I_12578375	I	12578375	0.220968716100407	abamectin_mean.EXT	4.28448307163607	0	NA	NA	NA	NA	NA	NA	NA	NA	NA
1503	I_12580124	I	12580124	0.68705219830743	abamectin_mean.EXT	4.28448307163607	0	NA	NA	NA	NA	NA	NA	NA	NA	NA
1504	I_12583669	I	12583669	0.022269900155456	abamectin_mean.EXT	4.28448307163607	0	NA	NA	NA	NA	NA	NA	NA	NA	NA
1505	I_12586621	I	12586621	0.361203759808261	abamectin_mean.EXT	4.28448307163607	0	NA	NA	NA	NA	NA	NA	NA	NA	NA
1506	I_12591430	I	12591430	0.37863280368358	abamectin_mean.EXT	4.28448307163607	0	NA	NA	NA	NA	NA	NA	NA	NA	NA
1507	I_12595073	I	12595073	0.367900282100289	abamectin_mean.EXT	4.28448307163607	0	NA	NA	NA	NA	NA	NA	NA	NA	NA
1508	I_12597637	I	12597637	0.585994793191204	abamectin_mean.EXT	4.28448307163607	0	NA	NA	NA	NA	NA	NA	NA	NA	NA
1509	I_12598674	I	12598674	0.110801791805656	abamectin_mean.EXT	4.28448307163607	0	NA	NA	NA	NA	NA	NA	NA	NA	NA
1510	I_12608796	I	12608796	0.201995064375839	abamectin_mean.EXT	4.28448307163607	0	NA	NA	NA	NA	NA	NA	NA	NA	NA
1511	I_12609340	I	12609340	0.107779784425859	abamectin_mean.EXT	4.28448307163607	0	NA	NA	NA	NA	NA	NA	NA	NA	NA
1512	I_12609551	I	12609551	0.0281821655457563	abamectin_mean.EXT	4.28448307163607	0	NA	NA	NA	NA	NA	NA	NA	NA	NA
1513	I_12612617	I	12612617	0.145131773143241	abamectin_mean.EXT	4.28448307163607	0	NA	NA	NA	NA	NA	NA	NA	NA	NA
1514	I_12614679	I	12614679	0.349650574883589	abamectin_mean.EXT	4.28448307163607	0	NA	NA	NA	NA	NA	NA	NA	NA	NA
1515	I_12615223	I	12615223	0.221092324533101	abamectin_mean.EXT	4.28448307163607	0	NA	NA	NA	NA	NA	NA	NA	NA	NA
1516	I_12623561	I	12623561	0.608493691418184	abamectin_mean.EXT	4.28448307163607	0	NA	NA	NA	NA	NA	NA	NA	NA	NA
1517	I_12650385	I	12650385	0.173483060177766	abamectin_mean.EXT	4.28448307163607	0	NA	NA	NA	NA	NA	NA	NA	NA	NA
1518	I_12652808	I	12652808	0.143354357738821	abamectin_mean.EXT	4.28448307163607	0	NA	NA	NA	NA	NA	NA	NA	NA	NA
1519	I_12672590	I	12672590	0.0147648319306061	abamectin_mean.EXT	4.28448307163607	0	NA	NA	NA	NA	NA	NA	NA	NA	NA
1520	I_12672668	I	12672668	0.159957863536729	abamectin_mean.EXT	4.28448307163607	0	NA	NA	NA	NA	NA	NA	NA	NA	NA
1521	I_12675474	I	12675474	0.0717995649134708	abamectin_mean.EXT	4.28448307163607	0	NA	NA	NA	NA	NA	NA	NA	NA	NA
1522	I_12676076	I	12676076	0.082242030799596	abamectin_mean.EXT	4.28448307163607	0	NA	NA	NA	NA	NA	NA	NA	NA	NA
1523	I_12676150	I	12676150	0.385309314987551	abamectin_mean.EXT	4.28448307163607	0	NA	NA	NA	NA	NA	NA	NA	NA	NA
1524	I_12677629	I	12677629	0.226556705583275	abamectin_mean.EXT	4.28448307163607	0	NA	NA	NA	NA	NA	NA	NA	NA	NA
1525	I_12677630	I	12677630	0.0450934354542321	abamectin_mean.EXT	4.28448307163607	0	NA	NA	NA	NA	NA	NA	NA	NA	NA
1526	I_12680803	I	12680803	0.153379391726478	abamectin_mean.EXT	4.28448307163607	0	NA	NA	NA	NA	NA	NA	NA	NA	NA
1527	I_12681825	I	12681825	0.140723092016273	abamectin_mean.EXT	4.28448307163607	0	NA	NA	NA	NA	NA	NA	NA	NA	NA
1528	I_12682252	I	12682252	0.242412742497617	abamectin_mean.EXT	4.28448307163607	0	NA	NA	NA	NA	NA	NA	NA	NA	NA
1529	I_12685320	I	12685320	0.532956986188526	abamectin_mean.EXT	4.28448307163607	0	NA	NA	NA	NA	NA	NA	NA	NA	NA
1530	I_12688131	I	12688131	0.538009678533707	abamectin_mean.EXT	4.28448307163607	0	NA	NA	NA	NA	NA	NA	NA	NA	NA
1531	I_12689783	I	12689783	0.310149586046248	abamectin_mean.EXT	4.28448307163607	0	NA	NA	NA	NA	NA	NA	NA	NA	NA
1532	I_12706746	I	12706746	0.498601295995449	abamectin_mean.EXT	4.28448307163607	0	NA	NA	NA	NA	NA	NA	NA	NA	NA
1533	I_12724656	I	12724656	0.0310549045144553	abamectin_mean.EXT	4.28448307163607	0	NA	NA	NA	NA	NA	NA	NA	NA	NA
1534	I_12726281	I	12726281	0.177913013914066	abamectin_mean.EXT	4.28448307163607	0	NA	NA	NA	NA	NA	NA	NA	NA	NA
1535	I_12727129	I	12727129	0.507760833148452	abamectin_mean.EXT	4.28448307163607	0	NA	NA	NA	NA	NA	NA	NA	NA	NA
1536	I_12736422	I	12736422	0.141841541860064	abamectin_mean.EXT	4.28448307163607	0	NA	NA	NA	NA	NA	NA	NA	NA	NA
1537	I_12738971	I	12738971	0.218422230196234	abamectin_mean.EXT	4.28448307163607	0	NA	NA	NA	NA	NA	NA	NA	NA	NA
1538	I_12742812	I	12742812	0.0208429517166712	abamectin_mean.EXT	4.28448307163607	0	NA	NA	NA	NA	NA	NA	NA	NA	NA
1539	I_12743155	I	12743155	0.38739291769878	abamectin_mean.EXT	4.28448307163607	0	NA	NA	NA	NA	NA	NA	NA	NA	NA
1540	I_12745094	I	12745094	0.0415763072283042	abamectin_mean.EXT	4.28448307163607	0	NA	NA	NA	NA	NA	NA	NA	NA	NA
1541	I_12759682	I	12759682	0.285093548267352	abamectin_mean.EXT	4.28448307163607	0	NA	NA	NA	NA	NA	NA	NA	NA	NA
1542	I_12761731	I	12761731	0.124988138877819	abamectin_mean.EXT	4.28448307163607	0	NA	NA	NA	NA	NA	NA	NA	NA	NA
1543	I_12761899	I	12761899	0.0388947295970418	abamectin_mean.EXT	4.28448307163607	0	NA	NA	NA	NA	NA	NA	NA	NA	NA
1544	I_12762813	I	12762813	0.0635489473373268	abamectin_mean.EXT	4.28448307163607	0	NA	NA	NA	NA	NA	NA	NA	NA	NA
1545	I_12763211	I	12763211	0.0787845000582058	abamectin_mean.EXT	4.28448307163607	0	NA	NA	NA	NA	NA	NA	NA	NA	NA
1546	I_12763694	I	12763694	0.00123000378709642	abamectin_mean.EXT	4.28448307163607	0	NA	NA	NA	NA	NA	NA	NA	NA	NA
1547	I_12763764	I	12763764	0.03923424595912	abamectin_mean.EXT	4.28448307163607	0	NA	NA	NA	NA	NA	NA	NA	NA	NA
1548	I_12766200	I	12766200	0.102160101164124	abamectin_mean.EXT	4.28448307163607	0	NA	NA	NA	NA	NA	NA	NA	NA	NA
1549	I_12768274	I	12768274	0.0345849816004592	abamectin_mean.EXT	4.28448307163607	0	NA	NA	NA	NA	NA	NA	NA	NA	NA
1550	I_12772086	I	12772086	0.650546545448347	abamectin_mean.EXT	4.28448307163607	0	NA	NA	NA	NA	NA	NA	NA	NA	NA
1551	I_12772278	I	12772278	0.223959601980187	abamectin_mean.EXT	4.28448307163607	0	NA	NA	NA	NA	NA	NA	NA	NA	NA
1552	I_12773564	I	12773564	0.0961209234199326	abamectin_mean.EXT	4.28448307163607	0	NA	NA	NA	NA	NA	NA	NA	NA	NA
1553	I_12775084	I	12775084	0.0334485549874036	abamectin_mean.EXT	4.28448307163607	0	NA	NA	NA	NA	NA	NA	NA	NA	NA
1554	I_12777501	I	12777501	0.170291119304319	abamectin_mean.EXT	4.28448307163607	0	NA	NA	NA	NA	NA	NA	NA	NA	NA
1555	I_12779808	I	12779808	0.0900859250542283	abamectin_mean.EXT	4.28448307163607	0	NA	NA	NA	NA	NA	NA	NA	NA	NA
1556	I_12779904	I	12779904	0.213966225873457	abamectin_mean.EXT	4.28448307163607	0	NA	NA	NA	NA	NA	NA	NA	NA	NA
1557	I_12781995	I	12781995	0.412120408680017	abamectin_mean.EXT	4.28448307163607	0	NA	NA	NA	NA	NA	NA	NA	NA	NA
1558	I_12795791	I	12795791	0.191841048578558	abamectin_mean.EXT	4.28448307163607	0	NA	NA	NA	NA	NA	NA	NA	NA	NA
1559	I_12795936	I	12795936	0.0807927200880567	abamectin_mean.EXT	4.28448307163607	0	NA	NA	NA	NA	NA	NA	NA	NA	NA
1560	I_12796617	I	12796617	0.103332255532763	abamectin_mean.EXT	4.28448307163607	0	NA	NA	NA	NA	NA	NA	NA	NA	NA
1561	I_12802557	I	12802557	0.462701253381653	abamectin_mean.EXT	4.28448307163607	0	NA	NA	NA	NA	NA	NA	NA	NA	NA
1562	I_12806378	I	12806378	0.0833431146554829	abamectin_mean.EXT	4.28448307163607	0	NA	NA	NA	NA	NA	NA	NA	NA	NA
1563	I_12807923	I	12807923	0.275297235323278	abamectin_mean.EXT	4.28448307163607	0	NA	NA	NA	NA	NA	NA	NA	NA	NA
1564	I_12815526	I	12815526	0.433728852372001	abamectin_mean.EXT	4.28448307163607	0	NA	NA	NA	NA	NA	NA	NA	NA	NA
1565	I_12817183	I	12817183	0.372972587397475	abamectin_mean.EXT	4.28448307163607	0	NA	NA	NA	NA	NA	NA	NA	NA	NA
1566	I_12821665	I	12821665	0.683122245117864	abamectin_mean.EXT	4.28448307163607	0	NA	NA	NA	NA	NA	NA	NA	NA	NA
1567	I_12822897	I	12822897	0.101050141662417	abamectin_mean.EXT	4.28448307163607	0	NA	NA	NA	NA	NA	NA	NA	NA	NA
1568	I_12825716	I	12825716	0.127668696379415	abamectin_mean.EXT	4.28448307163607	0	NA	NA	NA	NA	NA	NA	NA	NA	NA
1569	I_12831965	I	12831965	0.482742379571137	abamectin_mean.EXT	4.28448307163607	0	NA	NA	NA	NA	NA	NA	NA	NA	NA
1570	I_12833382	I	12833382	0.644383224797819	abamectin_mean.EXT	4.28448307163607	0	NA	NA	NA	NA	NA	NA	NA	NA	NA
1571	I_12842279	I	12842279	0.167446402217229	abamectin_mean.EXT	4.28448307163607	0	NA	NA	NA	NA	NA	NA	NA	NA	NA
1572	I_12842677	I	12842677	0.0603419171699692	abamectin_mean.EXT	4.28448307163607	0	NA	NA	NA	NA	NA	NA	NA	NA	NA
1573	I_12842957	I	12842957	0.0897596916268206	abamectin_mean.EXT	4.28448307163607	0	NA	NA	NA	NA	NA	NA	NA	NA	NA
1574	I_12846212	I	12846212	1.195013352578	abamectin_mean.EXT	4.28448307163607	0	NA	NA	NA	NA	NA	NA	NA	NA	NA
1575	I_12849845	I	12849845	0.197612637589038	abamectin_mean.EXT	4.28448307163607	0	NA	NA	NA	NA	NA	NA	NA	NA	NA
1576	I_12857838	I	12857838	0.170118344902452	abamectin_mean.EXT	4.28448307163607	0	NA	NA	NA	NA	NA	NA	NA	NA	NA
1577	I_12859204	I	12859204	0.0128703916710743	abamectin_mean.EXT	4.28448307163607	0	NA	NA	NA	NA	NA	NA	NA	NA	NA
1578	I_12859744	I	12859744	0.110395348968553	abamectin_mean.EXT	4.28448307163607	0	NA	NA	NA	NA	NA	NA	NA	NA	NA
1579	I_12862412	I	12862412	0.0662493293146154	abamectin_mean.EXT	4.28448307163607	0	NA	NA	NA	NA	NA	NA	NA	NA	NA
1580	I_12865109	I	12865109	1.0394451559148	abamectin_mean.EXT	4.28448307163607	0	NA	NA	NA	NA	NA	NA	NA	NA	NA
1581	I_12866658	I	12866658	0.793887418721249	abamectin_mean.EXT	4.28448307163607	0	NA	NA	NA	NA	NA	NA	NA	NA	NA
1582	I_12871596	I	12871596	0.58771332503854	abamectin_mean.EXT	4.28448307163607	0	NA	NA	NA	NA	NA	NA	NA	NA	NA
1583	I_12876326	I	12876326	1.2142833186855	abamectin_mean.EXT	4.28448307163607	0	NA	NA	NA	NA	NA	NA	NA	NA	NA
1584	I_12890797	I	12890797	1.43574661108846	abamectin_mean.EXT	4.28448307163607	0	NA	NA	NA	NA	NA	NA	NA	NA	NA
1585	I_12894453	I	12894453	0.290831715965122	abamectin_mean.EXT	4.28448307163607	0	NA	NA	NA	NA	NA	NA	NA	NA	NA
1586	I_12894708	I	12894708	0.317428034936994	abamectin_mean.EXT	4.28448307163607	0	NA	NA	NA	NA	NA	NA	NA	NA	NA
1587	I_12900287	I	12900287	0.104429739758978	abamectin_mean.EXT	4.28448307163607	0	NA	NA	NA	NA	NA	NA	NA	NA	NA
1588	I_12906658	I	12906658	0.519019429694303	abamectin_mean.EXT	4.28448307163607	0	NA	NA	NA	NA	NA	NA	NA	NA	NA
1589	I_12908334	I	12908334	0.318447749019219	abamectin_mean.EXT	4.28448307163607	0	NA	NA	NA	NA	NA	NA	NA	NA	NA
1590	I_12911954	I	12911954	0.00500051034312825	abamectin_mean.EXT	4.28448307163607	0	NA	NA	NA	NA	NA	NA	NA	NA	NA
1591	I_12922090	I	12922090	0.459422302728546	abamectin_mean.EXT	4.28448307163607	0	NA	NA	NA	NA	NA	NA	NA	NA	NA
1592	I_12936076	I	12936076	0.583904596902128	abamectin_mean.EXT	4.28448307163607	0	NA	NA	NA	NA	NA	NA	NA	NA	NA
1593	I_12950167	I	12950167	0.0589520547444652	abamectin_mean.EXT	4.28448307163607	0	NA	NA	NA	NA	NA	NA	NA	NA	NA
1594	I_12957098	I	12957098	0.0186568674502362	abamectin_mean.EXT	4.28448307163607	0	NA	NA	NA	NA	NA	NA	NA	NA	NA
1595	I_12960968	I	12960968	0.765892678841239	abamectin_mean.EXT	4.28448307163607	0	NA	NA	NA	NA	NA	NA	NA	NA	NA
1596	I_12966551	I	12966551	0.361575834881339	abamectin_mean.EXT	4.28448307163607	0	NA	NA	NA	NA	NA	NA	NA	NA	NA
1597	I_12981738	I	12981738	0.191195079478673	abamectin_mean.EXT	4.28448307163607	0	NA	NA	NA	NA	NA	NA	NA	NA	NA
1598	I_12991636	I	12991636	0.427712342740785	abamectin_mean.EXT	4.28448307163607	0	NA	NA	NA	NA	NA	NA	NA	NA	NA
1599	I_13006503	I	13006503	0.675215337178836	abamectin_mean.EXT	4.28448307163607	0	NA	NA	NA	NA	NA	NA	NA	NA	NA
1600	I_13007359	I	13007359	0.425069772482108	abamectin_mean.EXT	4.28448307163607	0	NA	NA	NA	NA	NA	NA	NA	NA	NA
1601	I_13008739	I	13008739	0.822827814142573	abamectin_mean.EXT	4.28448307163607	0	NA	NA	NA	NA	NA	NA	NA	NA	NA
1602	I_13013679	I	13013679	0.389582220471414	abamectin_mean.EXT	4.28448307163607	0	NA	NA	NA	NA	NA	NA	NA	NA	NA
1603	I_13029519	I	13029519	0.607791591609324	abamectin_mean.EXT	4.28448307163607	0	NA	NA	NA	NA	NA	NA	NA	NA	NA
1604	I_13032804	I	13032804	0.16948891006904	abamectin_mean.EXT	4.28448307163607	0	NA	NA	NA	NA	NA	NA	NA	NA	NA
1605	I_13033000	I	13033000	0.205157590117517	abamectin_mean.EXT	4.28448307163607	0	NA	NA	NA	NA	NA	NA	NA	NA	NA
1606	I_13037671	I	13037671	0.969423061283772	abamectin_mean.EXT	4.28448307163607	0	NA	NA	NA	NA	NA	NA	NA	NA	NA
1607	I_13042278	I	13042278	0.500259270774996	abamectin_mean.EXT	4.28448307163607	0	NA	NA	NA	NA	NA	NA	NA	NA	NA
1608	I_13044898	I	13044898	0.239391224767971	abamectin_mean.EXT	4.28448307163607	0	NA	NA	NA	NA	NA	NA	NA	NA	NA
1609	I_13047722	I	13047722	0.879786147249318	abamectin_mean.EXT	4.28448307163607	0	NA	NA	NA	NA	NA	NA	NA	NA	NA
1610	I_13053187	I	13053187	0.57664818415318	abamectin_mean.EXT	4.28448307163607	0	NA	NA	NA	NA	NA	NA	NA	NA	NA
1611	I_13055234	I	13055234	0.558350565613966	abamectin_mean.EXT	4.28448307163607	0	NA	NA	NA	NA	NA	NA	NA	NA	NA
1612	I_13058864	I	13058864	0.840788416269095	abamectin_mean.EXT	4.28448307163607	0	NA	NA	NA	NA	NA	NA	NA	NA	NA
1613	I_13059222	I	13059222	0.240215498318343	abamectin_mean.EXT	4.28448307163607	0	NA	NA	NA	NA	NA	NA	NA	NA	NA
1614	I_13059619	I	13059619	1.04525154366079	abamectin_mean.EXT	4.28448307163607	0	NA	NA	NA	NA	NA	NA	NA	NA	NA
1615	I_13061297	I	13061297	0.919309469833062	abamectin_mean.EXT	4.28448307163607	0	NA	NA	NA	NA	NA	NA	NA	NA	NA
1616	I_13063000	I	13063000	0.57664818415318	abamectin_mean.EXT	4.28448307163607	0	NA	NA	NA	NA	NA	NA	NA	NA	NA
1617	I_13066168	I	13066168	0.57664818415318	abamectin_mean.EXT	4.28448307163607	0	NA	NA	NA	NA	NA	NA	NA	NA	NA
1618	I_13067857	I	13067857	0.996398404127727	abamectin_mean.EXT	4.28448307163607	0	NA	NA	NA	NA	NA	NA	NA	NA	NA
1619	I_13068012	I	13068012	0.105526548985045	abamectin_mean.EXT	4.28448307163607	0	NA	NA	NA	NA	NA	NA	NA	NA	NA
1620	I_13069724	I	13069724	0.54565400883234	abamectin_mean.EXT	4.28448307163607	0	NA	NA	NA	NA	NA	NA	NA	NA	NA
1621	I_13082294	I	13082294	0.54565400883234	abamectin_mean.EXT	4.28448307163607	0	NA	NA	NA	NA	NA	NA	NA	NA	NA
1622	I_13144552	I	13144552	0.697220831255534	abamectin_mean.EXT	4.28448307163607	0	NA	NA	NA	NA	NA	NA	NA	NA	NA
1623	I_13155625	I	13155625	0.697220831255534	abamectin_mean.EXT	4.28448307163607	0	NA	NA	NA	NA	NA	NA	NA	NA	NA
1624	I_13157769	I	13157769	0.697220831255534	abamectin_mean.EXT	4.28448307163607	0	NA	NA	NA	NA	NA	NA	NA	NA	NA
1625	I_13160089	I	13160089	0.697220831255534	abamectin_mean.EXT	4.28448307163607	0	NA	NA	NA	NA	NA	NA	NA	NA	NA
1626	I_13162028	I	13162028	0.687506223239469	abamectin_mean.EXT	4.28448307163607	0	NA	NA	NA	NA	NA	NA	NA	NA	NA
1627	I_13174266	I	13174266	0.709610157369647	abamectin_mean.EXT	4.28448307163607	0	NA	NA	NA	NA	NA	NA	NA	NA	NA
1628	I_13179118	I	13179118	1.35053244209307	abamectin_mean.EXT	4.28448307163607	0	NA	NA	NA	NA	NA	NA	NA	NA	NA
1629	I_13180942	I	13180942	0.339262804762814	abamectin_mean.EXT	4.28448307163607	0	NA	NA	NA	NA	NA	NA	NA	NA	NA
1630	I_13185212	I	13185212	0.833213536586209	abamectin_mean.EXT	4.28448307163607	0	NA	NA	NA	NA	NA	NA	NA	NA	NA
1631	I_13185600	I	13185600	0.688052543351662	abamectin_mean.EXT	4.28448307163607	0	NA	NA	NA	NA	NA	NA	NA	NA	NA
1632	I_13190173	I	13190173	0.799197617068437	abamectin_mean.EXT	4.28448307163607	0	NA	NA	NA	NA	NA	NA	NA	NA	NA
1633	I_13193629	I	13193629	0.144860547001625	abamectin_mean.EXT	4.28448307163607	0	NA	NA	NA	NA	NA	NA	NA	NA	NA
1634	I_13197307	I	13197307	0.339262804762814	abamectin_mean.EXT	4.28448307163607	0	NA	NA	NA	NA	NA	NA	NA	NA	NA
1635	I_13198302	I	13198302	0.408365602730612	abamectin_mean.EXT	4.28448307163607	0	NA	NA	NA	NA	NA	NA	NA	NA	NA
1636	I_13198799	I	13198799	0.253057255774118	abamectin_mean.EXT	4.28448307163607	0	NA	NA	NA	NA	NA	NA	NA	NA	NA
1637	I_13201533	I	13201533	0.0882016656490257	abamectin_mean.EXT	4.28448307163607	0	NA	NA	NA	NA	NA	NA	NA	NA	NA
1638	I_13203075	I	13203075	0.304008099496996	abamectin_mean.EXT	4.28448307163607	0	NA	NA	NA	NA	NA	NA	NA	NA	NA
1639	I_13208418	I	13208418	0.313470805370994	abamectin_mean.EXT	4.28448307163607	0	NA	NA	NA	NA	NA	NA	NA	NA	NA
1640	I_13208968	I	13208968	0.609104486934494	abamectin_mean.EXT	4.28448307163607	0	NA	NA	NA	NA	NA	NA	NA	NA	NA
1641	I_13217157	I	13217157	0.256098469075921	abamectin_mean.EXT	4.28448307163607	0	NA	NA	NA	NA	NA	NA	NA	NA	NA
1642	I_13219460	I	13219460	0.688052543351662	abamectin_mean.EXT	4.28448307163607	0	NA	NA	NA	NA	NA	NA	NA	NA	NA
1643	I_13223167	I	13223167	0.838691511777999	abamectin_mean.EXT	4.28448307163607	0	NA	NA	NA	NA	NA	NA	NA	NA	NA
1644	I_13227571	I	13227571	0.0353630151352272	abamectin_mean.EXT	4.28448307163607	0	NA	NA	NA	NA	NA	NA	NA	NA	NA
1645	I_13229279	I	13229279	0.430119136673002	abamectin_mean.EXT	4.28448307163607	0	NA	NA	NA	NA	NA	NA	NA	NA	NA
1646	I_13229702	I	13229702	0.411813271383209	abamectin_mean.EXT	4.28448307163607	0	NA	NA	NA	NA	NA	NA	NA	NA	NA
1647	I_13247019	I	13247019	0.414690974363074	abamectin_mean.EXT	4.28448307163607	0	NA	NA	NA	NA	NA	NA	NA	NA	NA
1648	I_13248387	I	13248387	0.128368656210598	abamectin_mean.EXT	4.28448307163607	0	NA	NA	NA	NA	NA	NA	NA	NA	NA
1649	I_13249052	I	13249052	0.0620436669621538	abamectin_mean.EXT	4.28448307163607	0	NA	NA	NA	NA	NA	NA	NA	NA	NA
1650	I_13257357	I	13257357	0.512730470457033	abamectin_mean.EXT	4.28448307163607	0	NA	NA	NA	NA	NA	NA	NA	NA	NA
1651	I_13261025	I	13261025	0.52665109926009	abamectin_mean.EXT	4.28448307163607	0	NA	NA	NA	NA	NA	NA	NA	NA	NA
1652	I_13265651	I	13265651	0.609104486934494	abamectin_mean.EXT	4.28448307163607	0	NA	NA	NA	NA	NA	NA	NA	NA	NA
1653	I_13274639	I	13274639	0.554382718159741	abamectin_mean.EXT	4.28448307163607	0	NA	NA	NA	NA	NA	NA	NA	NA	NA
1654	I_13277746	I	13277746	0.89188636442709	abamectin_mean.EXT	4.28448307163607	0	NA	NA	NA	NA	NA	NA	NA	NA	NA
1655	I_13283222	I	13283222	0.395626012067525	abamectin_mean.EXT	4.28448307163607	0	NA	NA	NA	NA	NA	NA	NA	NA	NA
1656	I_13285232	I	13285232	0.926910319158344	abamectin_mean.EXT	4.28448307163607	0	NA	NA	NA	NA	NA	NA	NA	NA	NA
1657	I_13286571	I	13286571	0.134291485180821	abamectin_mean.EXT	4.28448307163607	0	NA	NA	NA	NA	NA	NA	NA	NA	NA
1658	I_13288335	I	13288335	0.168512067791525	abamectin_mean.EXT	4.28448307163607	0	NA	NA	NA	NA	NA	NA	NA	NA	NA
1659	I_13289761	I	13289761	0.113982074565464	abamectin_mean.EXT	4.28448307163607	0	NA	NA	NA	NA	NA	NA	NA	NA	NA
1660	I_13291585	I	13291585	0.490968486019455	abamectin_mean.EXT	4.28448307163607	0	NA	NA	NA	NA	NA	NA	NA	NA	NA
1661	I_13295743	I	13295743	0.496380944562118	abamectin_mean.EXT	4.28448307163607	0	NA	NA	NA	NA	NA	NA	NA	NA	NA
1662	I_13297009	I	13297009	0.155509854109681	abamectin_mean.EXT	4.28448307163607	0	NA	NA	NA	NA	NA	NA	NA	NA	NA
1663	I_13297400	I	13297400	0.202012928821249	abamectin_mean.EXT	4.28448307163607	0	NA	NA	NA	NA	NA	NA	NA	NA	NA
1664	I_13297792	I	13297792	0.760157163737695	abamectin_mean.EXT	4.28448307163607	0	NA	NA	NA	NA	NA	NA	NA	NA	NA
1665	I_13298236	I	13298236	0.707750456298351	abamectin_mean.EXT	4.28448307163607	0	NA	NA	NA	NA	NA	NA	NA	NA	NA
1666	I_13298987	I	13298987	0.439316794706311	abamectin_mean.EXT	4.28448307163607	0	NA	NA	NA	NA	NA	NA	NA	NA	NA
1667	I_13299792	I	13299792	0.12717147670546	abamectin_mean.EXT	4.28448307163607	0	NA	NA	NA	NA	NA	NA	NA	NA	NA
1668	I_13300359	I	13300359	0.533616990729062	abamectin_mean.EXT	4.28448307163607	0	NA	NA	NA	NA	NA	NA	NA	NA	NA
1669	I_13310577	I	13310577	0.493970943542229	abamectin_mean.EXT	4.28448307163607	0	NA	NA	NA	NA	NA	NA	NA	NA	NA
1670	I_13312810	I	13312810	0.175334156872549	abamectin_mean.EXT	4.28448307163607	0	NA	NA	NA	NA	NA	NA	NA	NA	NA
1671	I_13319659	I	13319659	0.129417197900198	abamectin_mean.EXT	4.28448307163607	0	NA	NA	NA	NA	NA	NA	NA	NA	NA
1672	I_13323262	I	13323262	1.15939864721762	abamectin_mean.EXT	4.28448307163607	0	NA	NA	NA	NA	NA	NA	NA	NA	NA
1673	I_13330886	I	13330886	0.604458085277667	abamectin_mean.EXT	4.28448307163607	0	NA	NA	NA	NA	NA	NA	NA	NA	NA
1674	I_13330937	I	13330937	0.74324867416326	abamectin_mean.EXT	4.28448307163607	0	NA	NA	NA	NA	NA	NA	NA	NA	NA
1675	I_13332019	I	13332019	0.07203249123084	abamectin_mean.EXT	4.28448307163607	0	NA	NA	NA	NA	NA	NA	NA	NA	NA
1676	I_13333935	I	13333935	0.00682184531244949	abamectin_mean.EXT	4.28448307163607	0	NA	NA	NA	NA	NA	NA	NA	NA	NA
1677	I_13338993	I	13338993	0.046450984500755	abamectin_mean.EXT	4.28448307163607	0	NA	NA	NA	NA	NA	NA	NA	NA	NA
1678	I_13339842	I	13339842	0.490353109569399	abamectin_mean.EXT	4.28448307163607	0	NA	NA	NA	NA	NA	NA	NA	NA	NA
1679	I_13340850	I	13340850	0.423967053955388	abamectin_mean.EXT	4.28448307163607	0	NA	NA	NA	NA	NA	NA	NA	NA	NA
1680	I_13341172	I	13341172	0.74324867416326	abamectin_mean.EXT	4.28448307163607	0	NA	NA	NA	NA	NA	NA	NA	NA	NA
1681	I_13341617	I	13341617	0.07203249123084	abamectin_mean.EXT	4.28448307163607	0	NA	NA	NA	NA	NA	NA	NA	NA	NA
1682	I_13342241	I	13342241	0.568055507658159	abamectin_mean.EXT	4.28448307163607	0	NA	NA	NA	NA	NA	NA	NA	NA	NA
1683	I_13345612	I	13345612	0.392484439016027	abamectin_mean.EXT	4.28448307163607	0	NA	NA	NA	NA	NA	NA	NA	NA	NA
1684	I_13346159	I	13346159	0.620718523665765	abamectin_mean.EXT	4.28448307163607	0	NA	NA	NA	NA	NA	NA	NA	NA	NA
1685	I_13347771	I	13347771	0.219287341429124	abamectin_mean.EXT	4.28448307163607	0	NA	NA	NA	NA	NA	NA	NA	NA	NA
1686	I_13352378	I	13352378	1.17951781931971	abamectin_mean.EXT	4.28448307163607	0	NA	NA	NA	NA	NA	NA	NA	NA	NA
1687	I_13354267	I	13354267	0.741391129172251	abamectin_mean.EXT	4.28448307163607	0	NA	NA	NA	NA	NA	NA	NA	NA	NA
1688	I_13355438	I	13355438	0.212184189319669	abamectin_mean.EXT	4.28448307163607	0	NA	NA	NA	NA	NA	NA	NA	NA	NA
1689	I_13355589	I	13355589	0.133658366729107	abamectin_mean.EXT	4.28448307163607	0	NA	NA	NA	NA	NA	NA	NA	NA	NA
1690	I_13355684	I	13355684	2.34941829521543	abamectin_mean.EXT	4.28448307163607	0	NA	NA	NA	NA	NA	NA	NA	NA	NA
1691	I_13355904	I	13355904	0.810441368964155	abamectin_mean.EXT	4.28448307163607	0	NA	NA	NA	NA	NA	NA	NA	NA	NA
1692	I_13363159	I	13363159	0.0595928531943749	abamectin_mean.EXT	4.28448307163607	0	NA	NA	NA	NA	NA	NA	NA	NA	NA
1693	I_13363482	I	13363482	1.41745741251239	abamectin_mean.EXT	4.28448307163607	0	NA	NA	NA	NA	NA	NA	NA	NA	NA
1694	I_13368837	I	13368837	0.0940123944302318	abamectin_mean.EXT	4.28448307163607	0	NA	NA	NA	NA	NA	NA	NA	NA	NA
1695	I_13369756	I	13369756	0.0563610271155137	abamectin_mean.EXT	4.28448307163607	0	NA	NA	NA	NA	NA	NA	NA	NA	NA
1696	I_13372257	I	13372257	0.0371131111039008	abamectin_mean.EXT	4.28448307163607	0	NA	NA	NA	NA	NA	NA	NA	NA	NA
1697	I_13374975	I	13374975	0.934446170929592	abamectin_mean.EXT	4.28448307163607	0	NA	NA	NA	NA	NA	NA	NA	NA	NA
1698	I_13375478	I	13375478	0.178783652668283	abamectin_mean.EXT	4.28448307163607	0	NA	NA	NA	NA	NA	NA	NA	NA	NA
1699	I_13385960	I	13385960	0.0192841207383986	abamectin_mean.EXT	4.28448307163607	0	NA	NA	NA	NA	NA	NA	NA	NA	NA
1700	I_13388047	I	13388047	0.139617866237933	abamectin_mean.EXT	4.28448307163607	0	NA	NA	NA	NA	NA	NA	NA	NA	NA
1701	I_13389906	I	13389906	0.361186289291736	abamectin_mean.EXT	4.28448307163607	0	NA	NA	NA	NA	NA	NA	NA	NA	NA
1702	I_13396011	I	13396011	0.002291623993793	abamectin_mean.EXT	4.28448307163607	0	NA	NA	NA	NA	NA	NA	NA	NA	NA
1703	I_13396647	I	13396647	0.459978947900168	abamectin_mean.EXT	4.28448307163607	0	NA	NA	NA	NA	NA	NA	NA	NA	NA
1704	I_13397261	I	13397261	0.415821584579702	abamectin_mean.EXT	4.28448307163607	0	NA	NA	NA	NA	NA	NA	NA	NA	NA
1705	I_13402395	I	13402395	0.345101971448821	abamectin_mean.EXT	4.28448307163607	0	NA	NA	NA	NA	NA	NA	NA	NA	NA
1706	I_13409968	I	13409968	0.155877767761395	abamectin_mean.EXT	4.28448307163607	0	NA	NA	NA	NA	NA	NA	NA	NA	NA
1707	I_13410898	I	13410898	0.192886581244419	abamectin_mean.EXT	4.28448307163607	0	NA	NA	NA	NA	NA	NA	NA	NA	NA
1708	I_13421402	I	13421402	0.567580120023711	abamectin_mean.EXT	4.28448307163607	0	NA	NA	NA	NA	NA	NA	NA	NA	NA
1709	I_13425940	I	13425940	0.348226832817946	abamectin_mean.EXT	4.28448307163607	0	NA	NA	NA	NA	NA	NA	NA	NA	NA
1710	I_13429200	I	13429200	0.380333140273858	abamectin_mean.EXT	4.28448307163607	0	NA	NA	NA	NA	NA	NA	NA	NA	NA
1711	I_13435228	I	13435228	1.0454288292943	abamectin_mean.EXT	4.28448307163607	0	NA	NA	NA	NA	NA	NA	NA	NA	NA
1712	I_13436172	I	13436172	0.175321984782142	abamectin_mean.EXT	4.28448307163607	0	NA	NA	NA	NA	NA	NA	NA	NA	NA
1713	I_13439226	I	13439226	0.809044190824628	abamectin_mean.EXT	4.28448307163607	0	NA	NA	NA	NA	NA	NA	NA	NA	NA
1714	I_13474492	I	13474492	0.0151323421664181	abamectin_mean.EXT	4.28448307163607	0	NA	NA	NA	NA	NA	NA	NA	NA	NA
1715	I_13475477	I	13475477	0.278230680748419	abamectin_mean.EXT	4.28448307163607	0	NA	NA	NA	NA	NA	NA	NA	NA	NA
1716	I_13486713	I	13486713	0.129875464324036	abamectin_mean.EXT	4.28448307163607	0	NA	NA	NA	NA	NA	NA	NA	NA	NA
1717	I_13498140	I	13498140	0.00355651588997304	abamectin_mean.EXT	4.28448307163607	0	NA	NA	NA	NA	NA	NA	NA	NA	NA
1718	I_13505986	I	13505986	0.412279798426063	abamectin_mean.EXT	4.28448307163607	0	NA	NA	NA	NA	NA	NA	NA	NA	NA
1719	I_13510285	I	13510285	0.369812382267043	abamectin_mean.EXT	4.28448307163607	0	NA	NA	NA	NA	NA	NA	NA	NA	NA
1720	I_13514709	I	13514709	0.578332242569	abamectin_mean.EXT	4.28448307163607	0	NA	NA	NA	NA	NA	NA	NA	NA	NA
1721	I_13518747	I	13518747	0.294009874039888	abamectin_mean.EXT	4.28448307163607	0	NA	NA	NA	NA	NA	NA	NA	NA	NA
1722	I_13533985	I	13533985	0.567580120023711	abamectin_mean.EXT	4.28448307163607	0	NA	NA	NA	NA	NA	NA	NA	NA	NA
1723	I_13538226	I	13538226	0.203268183102689	abamectin_mean.EXT	4.28448307163607	0	NA	NA	NA	NA	NA	NA	NA	NA	NA
1724	I_13558754	I	13558754	0.465541130263476	abamectin_mean.EXT	4.28448307163607	0	NA	NA	NA	NA	NA	NA	NA	NA	NA
1725	I_13571217	I	13571217	0.19959949640306	abamectin_mean.EXT	4.28448307163607	0	NA	NA	NA	NA	NA	NA	NA	NA	NA
1726	I_13575700	I	13575700	0.369812382267043	abamectin_mean.EXT	4.28448307163607	0	NA	NA	NA	NA	NA	NA	NA	NA	NA
1727	I_13580715	I	13580715	0.00878502804903292	abamectin_mean.EXT	4.28448307163607	0	NA	NA	NA	NA	NA	NA	NA	NA	NA
1728	I_13593620	I	13593620	0.291726206460949	abamectin_mean.EXT	4.28448307163607	0	NA	NA	NA	NA	NA	NA	NA	NA	NA
1729	I_13599094	I	13599094	0.314398594660349	abamectin_mean.EXT	4.28448307163607	0	NA	NA	NA	NA	NA	NA	NA	NA	NA
1730	I_13618258	I	13618258	0.510340167709554	abamectin_mean.EXT	4.28448307163607	0	NA	NA	NA	NA	NA	NA	NA	NA	NA
1731	I_13635145	I	13635145	0.676820987698686	abamectin_mean.EXT	4.28448307163607	0	NA	NA	NA	NA	NA	NA	NA	NA	NA
1732	I_13637577	I	13637577	0.191678942306232	abamectin_mean.EXT	4.28448307163607	0	NA	NA	NA	NA	NA	NA	NA	NA	NA
1733	I_13659314	I	13659314	0.0386389868767685	abamectin_mean.EXT	4.28448307163607	0	NA	NA	NA	NA	NA	NA	NA	NA	NA
1734	I_13662715	I	13662715	0.369812382267043	abamectin_mean.EXT	4.28448307163607	0	NA	NA	NA	NA	NA	NA	NA	NA	NA
1735	I_13666901	I	13666901	0.527293571009746	abamectin_mean.EXT	4.28448307163607	0	NA	NA	NA	NA	NA	NA	NA	NA	NA
1736	I_13671576	I	13671576	0.0129770414537923	abamectin_mean.EXT	4.28448307163607	0	NA	NA	NA	NA	NA	NA	NA	NA	NA
1737	I_13672995	I	13672995	0.509655598975746	abamectin_mean.EXT	4.28448307163607	0	NA	NA	NA	NA	NA	NA	NA	NA	NA
1738	I_13675983	I	13675983	0.46548493214127	abamectin_mean.EXT	4.28448307163607	0	NA	NA	NA	NA	NA	NA	NA	NA	NA
1739	I_13677730	I	13677730	0.303803192429764	abamectin_mean.EXT	4.28448307163607	0	NA	NA	NA	NA	NA	NA	NA	NA	NA
1740	I_13679516	I	13679516	0.7250843623509	abamectin_mean.EXT	4.28448307163607	0	NA	NA	NA	NA	NA	NA	NA	NA	NA
1741	I_13679737	I	13679737	0.405391953318791	abamectin_mean.EXT	4.28448307163607	0	NA	NA	NA	NA	NA	NA	NA	NA	NA
1742	I_13696504	I	13696504	0.191678942306232	abamectin_mean.EXT	4.28448307163607	0	NA	NA	NA	NA	NA	NA	NA	NA	NA
1743	I_13713134	I	13713134	0.336617074932991	abamectin_mean.EXT	4.28448307163607	0	NA	NA	NA	NA	NA	NA	NA	NA	NA
1744	I_13718808	I	13718808	0.369812382267043	abamectin_mean.EXT	4.28448307163607	0	NA	NA	NA	NA	NA	NA	NA	NA	NA
1745	I_13719030	I	13719030	0.0658561855665622	abamectin_mean.EXT	4.28448307163607	0	NA	NA	NA	NA	NA	NA	NA	NA	NA
1746	I_13719213	I	13719213	0.245993711190202	abamectin_mean.EXT	4.28448307163607	0	NA	NA	NA	NA	NA	NA	NA	NA	NA
1747	I_13724138	I	13724138	0.562949604712208	abamectin_mean.EXT	4.28448307163607	0	NA	NA	NA	NA	NA	NA	NA	NA	NA
1748	I_13727251	I	13727251	0.489783987217869	abamectin_mean.EXT	4.28448307163607	0	NA	NA	NA	NA	NA	NA	NA	NA	NA
1749	I_13727395	I	13727395	0.17534995994746	abamectin_mean.EXT	4.28448307163607	0	NA	NA	NA	NA	NA	NA	NA	NA	NA
1750	I_13749686	I	13749686	0.336617074932991	abamectin_mean.EXT	4.28448307163607	0	NA	NA	NA	NA	NA	NA	NA	NA	NA
1751	I_13784685	I	13784685	0.492517290741532	abamectin_mean.EXT	4.28448307163607	0	NA	NA	NA	NA	NA	NA	NA	NA	NA
1752	I_13810966	I	13810966	0.0890443974430914	abamectin_mean.EXT	4.28448307163607	0	NA	NA	NA	NA	NA	NA	NA	NA	NA
1753	I_13826758	I	13826758	0.2182178079613	abamectin_mean.EXT	4.28448307163607	0	NA	NA	NA	NA	NA	NA	NA	NA	NA
1754	I_13834345	I	13834345	0.336617074932991	abamectin_mean.EXT	4.28448307163607	0	NA	NA	NA	NA	NA	NA	NA	NA	NA
1755	I_13838325	I	13838325	0.0830901169892504	abamectin_mean.EXT	4.28448307163607	0	NA	NA	NA	NA	NA	NA	NA	NA	NA
1756	I_13844754	I	13844754	0.0386389868767685	abamectin_mean.EXT	4.28448307163607	0	NA	NA	NA	NA	NA	NA	NA	NA	NA
1757	I_13847317	I	13847317	0.0389522080174087	abamectin_mean.EXT	4.28448307163607	0	NA	NA	NA	NA	NA	NA	NA	NA	NA
1758	I_13856965	I	13856965	0.212758848296574	abamectin_mean.EXT	4.28448307163607	0	NA	NA	NA	NA	NA	NA	NA	NA	NA
1759	I_13857476	I	13857476	0.278897444423541	abamectin_mean.EXT	4.28448307163607	0	NA	NA	NA	NA	NA	NA	NA	NA	NA
1760	I_13868206	I	13868206	0.0140472574223616	abamectin_mean.EXT	4.28448307163607	0	NA	NA	NA	NA	NA	NA	NA	NA	NA
1761	I_13881779	I	13881779	0.0800107622825667	abamectin_mean.EXT	4.28448307163607	0	NA	NA	NA	NA	NA	NA	NA	NA	NA
1762	I_13883744	I	13883744	0.0288075441500819	abamectin_mean.EXT	4.28448307163607	0	NA	NA	NA	NA	NA	NA	NA	NA	NA
1763	I_13888847	I	13888847	0.0872094581739291	abamectin_mean.EXT	4.28448307163607	0	NA	NA	NA	NA	NA	NA	NA	NA	NA
1764	I_13905221	I	13905221	0.496649364329162	abamectin_mean.EXT	4.28448307163607	0	NA	NA	NA	NA	NA	NA	NA	NA	NA
1765	I_13914264	I	13914264	0.0581008037839152	abamectin_mean.EXT	4.28448307163607	0	NA	NA	NA	NA	NA	NA	NA	NA	NA
1766	I_13914367	I	13914367	0.0166825184310866	abamectin_mean.EXT	4.28448307163607	0	NA	NA	NA	NA	NA	NA	NA	NA	NA
1767	I_13916302	I	13916302	0.179429188798371	abamectin_mean.EXT	4.28448307163607	0	NA	NA	NA	NA	NA	NA	NA	NA	NA
1768	I_13923833	I	13923833	0.496649364329162	abamectin_mean.EXT	4.28448307163607	0	NA	NA	NA	NA	NA	NA	NA	NA	NA
1769	I_13934634	I	13934634	0.343724126131797	abamectin_mean.EXT	4.28448307163607	0	NA	NA	NA	NA	NA	NA	NA	NA	NA
1770	I_13938899	I	13938899	0.570683464921759	abamectin_mean.EXT	4.28448307163607	0	NA	NA	NA	NA	NA	NA	NA	NA	NA
1771	I_13951494	I	13951494	0.328588750169788	abamectin_mean.EXT	4.28448307163607	0	NA	NA	NA	NA	NA	NA	NA	NA	NA
1772	I_13978207	I	13978207	0.956944365697845	abamectin_mean.EXT	4.28448307163607	0	NA	NA	NA	NA	NA	NA	NA	NA	NA
1773	I_13979735	I	13979735	1.33459920681147	abamectin_mean.EXT	4.28448307163607	0	NA	NA	NA	NA	NA	NA	NA	NA	NA
1774	I_13990371	I	13990371	0.152019869770002	abamectin_mean.EXT	4.28448307163607	0	NA	NA	NA	NA	NA	NA	NA	NA	NA
1775	I_13994815	I	13994815	0.210819265750258	abamectin_mean.EXT	4.28448307163607	0	NA	NA	NA	NA	NA	NA	NA	NA	NA
1776	I_13997336	I	13997336	0.195379408749232	abamectin_mean.EXT	4.28448307163607	0	NA	NA	NA	NA	NA	NA	NA	NA	NA
1777	I_14000053	I	14000053	0.0335655384772157	abamectin_mean.EXT	4.28448307163607	0	NA	NA	NA	NA	NA	NA	NA	NA	NA
1778	I_14008090	I	14008090	0.00975193160929398	abamectin_mean.EXT	4.28448307163607	0	NA	NA	NA	NA	NA	NA	NA	NA	NA
1779	I_14010314	I	14010314	0.0559909087287837	abamectin_mean.EXT	4.28448307163607	0	NA	NA	NA	NA	NA	NA	NA	NA	NA
1780	I_14016244	I	14016244	0.859189659800775	abamectin_mean.EXT	4.28448307163607	0	NA	NA	NA	NA	NA	NA	NA	NA	NA
1781	I_14016277	I	14016277	0.399727578827816	abamectin_mean.EXT	4.28448307163607	0	NA	NA	NA	NA	NA	NA	NA	NA	NA
1782	I_14018840	I	14018840	0.860143286865011	abamectin_mean.EXT	4.28448307163607	0	NA	NA	NA	NA	NA	NA	NA	NA	NA
1783	I_14018907	I	14018907	0.465621100463906	abamectin_mean.EXT	4.28448307163607	0	NA	NA	NA	NA	NA	NA	NA	NA	NA
1784	I_14036253	I	14036253	0.956944365697845	abamectin_mean.EXT	4.28448307163607	0	NA	NA	NA	NA	NA	NA	NA	NA	NA
1785	I_14037322	I	14037322	1.33459920681147	abamectin_mean.EXT	4.28448307163607	0	NA	NA	NA	NA	NA	NA	NA	NA	NA
1786	I_14044646	I	14044646	0.766164062397157	abamectin_mean.EXT	4.28448307163607	0	NA	NA	NA	NA	NA	NA	NA	NA	NA
1787	I_14059904	I	14059904	0.178948043400642	abamectin_mean.EXT	4.28448307163607	0	NA	NA	NA	NA	NA	NA	NA	NA	NA
1788	I_14065245	I	14065245	0.48865280439093	abamectin_mean.EXT	4.28448307163607	0	NA	NA	NA	NA	NA	NA	NA	NA	NA
1789	I_14085152	I	14085152	0.494837505762737	abamectin_mean.EXT	4.28448307163607	0	NA	NA	NA	NA	NA	NA	NA	NA	NA
1790	I_14092268	I	14092268	0.956944365697845	abamectin_mean.EXT	4.28448307163607	0	NA	NA	NA	NA	NA	NA	NA	NA	NA
1791	I_14103957	I	14103957	0.0147513484188464	abamectin_mean.EXT	4.28448307163607	0	NA	NA	NA	NA	NA	NA	NA	NA	NA
1792	I_14126513	I	14126513	0.161172854417938	abamectin_mean.EXT	4.28448307163607	0	NA	NA	NA	NA	NA	NA	NA	NA	NA
1793	I_14132148	I	14132148	0.132983155325268	abamectin_mean.EXT	4.28448307163607	0	NA	NA	NA	NA	NA	NA	NA	NA	NA
1794	I_14134756	I	14134756	0.135340709126954	abamectin_mean.EXT	4.28448307163607	0	NA	NA	NA	NA	NA	NA	NA	NA	NA
1795	I_14142166	I	14142166	0.525416434375882	abamectin_mean.EXT	4.28448307163607	0	NA	NA	NA	NA	NA	NA	NA	NA	NA
1796	I_14149053	I	14149053	0.132914194881588	abamectin_mean.EXT	4.28448307163607	0	NA	NA	NA	NA	NA	NA	NA	NA	NA
1797	I_14149987	I	14149987	0.015184341995684	abamectin_mean.EXT	4.28448307163607	0	NA	NA	NA	NA	NA	NA	NA	NA	NA
1798	I_14152145	I	14152145	0.165988205445073	abamectin_mean.EXT	4.28448307163607	0	NA	NA	NA	NA	NA	NA	NA	NA	NA
1799	I_14155077	I	14155077	0.0220933913884046	abamectin_mean.EXT	4.28448307163607	0	NA	NA	NA	NA	NA	NA	NA	NA	NA
1800	I_14156919	I	14156919	0.14450809715874	abamectin_mean.EXT	4.28448307163607	0	NA	NA	NA	NA	NA	NA	NA	NA	NA
1801	I_14158368	I	14158368	0.0136001539533771	abamectin_mean.EXT	4.28448307163607	0	NA	NA	NA	NA	NA	NA	NA	NA	NA
1802	I_14162006	I	14162006	0.303803192429764	abamectin_mean.EXT	4.28448307163607	0	NA	NA	NA	NA	NA	NA	NA	NA	NA
1803	I_14168591	I	14168591	0.015184341995684	abamectin_mean.EXT	4.28448307163607	0	NA	NA	NA	NA	NA	NA	NA	NA	NA
1804	I_14168632	I	14168632	0.0213372886986381	abamectin_mean.EXT	4.28448307163607	0	NA	NA	NA	NA	NA	NA	NA	NA	NA
1805	I_14169090	I	14169090	0.00507606378500473	abamectin_mean.EXT	4.28448307163607	0	NA	NA	NA	NA	NA	NA	NA	NA	NA
1806	I_14172243	I	14172243	0.0504320294612597	abamectin_mean.EXT	4.28448307163607	0	NA	NA	NA	NA	NA	NA	NA	NA	NA
1807	I_14175138	I	14175138	0.0495793372496732	abamectin_mean.EXT	4.28448307163607	0	NA	NA	NA	NA	NA	NA	NA	NA	NA
1808	I_14175488	I	14175488	0.0396822170812565	abamectin_mean.EXT	4.28448307163607	0	NA	NA	NA	NA	NA	NA	NA	NA	NA
1809	I_14176092	I	14176092	0.0948934925452632	abamectin_mean.EXT	4.28448307163607	0	NA	NA	NA	NA	NA	NA	NA	NA	NA
1810	I_14180464	I	14180464	0.015184341995684	abamectin_mean.EXT	4.28448307163607	0	NA	NA	NA	NA	NA	NA	NA	NA	NA
1811	I_14182652	I	14182652	0.86093021109594	abamectin_mean.EXT	4.28448307163607	0	NA	NA	NA	NA	NA	NA	NA	NA	NA
1812	I_14184444	I	14184444	0.109953452720239	abamectin_mean.EXT	4.28448307163607	0	NA	NA	NA	NA	NA	NA	NA	NA	NA
1813	I_14187185	I	14187185	0.333863320665162	abamectin_mean.EXT	4.28448307163607	0	NA	NA	NA	NA	NA	NA	NA	NA	NA
1814	I_14187420	I	14187420	0.548077000575578	abamectin_mean.EXT	4.28448307163607	0	NA	NA	NA	NA	NA	NA	NA	NA	NA
1815	I_14190603	I	14190603	0.0136001539533771	abamectin_mean.EXT	4.28448307163607	0	NA	NA	NA	NA	NA	NA	NA	NA	NA
1816	I_14190752	I	14190752	0.361263786387792	abamectin_mean.EXT	4.28448307163607	0	NA	NA	NA	NA	NA	NA	NA	NA	NA
1817	I_14190822	I	14190822	0.279114879800173	abamectin_mean.EXT	4.28448307163607	0	NA	NA	NA	NA	NA	NA	NA	NA	NA
1818	I_14198699	I	14198699	0.145248317735335	abamectin_mean.EXT	4.28448307163607	0	NA	NA	NA	NA	NA	NA	NA	NA	NA
1819	I_14198801	I	14198801	0.00449191749247352	abamectin_mean.EXT	4.28448307163607	0	NA	NA	NA	NA	NA	NA	NA	NA	NA
1820	I_14204483	I	14204483	0.203061198099926	abamectin_mean.EXT	4.28448307163607	0	NA	NA	NA	NA	NA	NA	NA	NA	NA
1821	I_14207820	I	14207820	0.081931393813473	abamectin_mean.EXT	4.28448307163607	0	NA	NA	NA	NA	NA	NA	NA	NA	NA
1822	I_14218944	I	14218944	0.0879716282631181	abamectin_mean.EXT	4.28448307163607	0	NA	NA	NA	NA	NA	NA	NA	NA	NA
1823	I_14219502	I	14219502	0.598169609652671	abamectin_mean.EXT	4.28448307163607	0	NA	NA	NA	NA	NA	NA	NA	NA	NA
1824	I_14232260	I	14232260	0.0817658227230855	abamectin_mean.EXT	4.28448307163607	0	NA	NA	NA	NA	NA	NA	NA	NA	NA
1825	I_14245110	I	14245110	0.0739140940288021	abamectin_mean.EXT	4.28448307163607	0	NA	NA	NA	NA	NA	NA	NA	NA	NA
1826	I_14247900	I	14247900	0.0268045982408122	abamectin_mean.EXT	4.28448307163607	0	NA	NA	NA	NA	NA	NA	NA	NA	NA
1827	I_14248137	I	14248137	0.0266160799217552	abamectin_mean.EXT	4.28448307163607	0	NA	NA	NA	NA	NA	NA	NA	NA	NA
1828	I_14248733	I	14248733	0.145921038292377	abamectin_mean.EXT	4.28448307163607	0	NA	NA	NA	NA	NA	NA	NA	NA	NA
1829	I_14262958	I	14262958	0.179728206896993	abamectin_mean.EXT	4.28448307163607	0	NA	NA	NA	NA	NA	NA	NA	NA	NA
1830	I_14266449	I	14266449	0.260150697366706	abamectin_mean.EXT	4.28448307163607	0	NA	NA	NA	NA	NA	NA	NA	NA	NA
1831	I_14266541	I	14266541	0.285010686850638	abamectin_mean.EXT	4.28448307163607	0	NA	NA	NA	NA	NA	NA	NA	NA	NA
1832	I_14269575	I	14269575	0.0268045982408122	abamectin_mean.EXT	4.28448307163607	0	NA	NA	NA	NA	NA	NA	NA	NA	NA
1833	I_14281848	I	14281848	0.131121091336158	abamectin_mean.EXT	4.28448307163607	0	NA	NA	NA	NA	NA	NA	NA	NA	NA
1834	I_14307285	I	14307285	0.375092268263236	abamectin_mean.EXT	4.28448307163607	0	NA	NA	NA	NA	NA	NA	NA	NA	NA
1835	I_14313588	I	14313588	0.327778240487482	abamectin_mean.EXT	4.28448307163607	0	NA	NA	NA	NA	NA	NA	NA	NA	NA
1836	I_14315253	I	14315253	0.0425004799678741	abamectin_mean.EXT	4.28448307163607	0	NA	NA	NA	NA	NA	NA	NA	NA	NA
1837	I_14318157	I	14318157	0.00215153675302487	abamectin_mean.EXT	4.28448307163607	0	NA	NA	NA	NA	NA	NA	NA	NA	NA
1838	I_14320985	I	14320985	0.363356179602347	abamectin_mean.EXT	4.28448307163607	0	NA	NA	NA	NA	NA	NA	NA	NA	NA
1839	I_14325414	I	14325414	0.131121091336158	abamectin_mean.EXT	4.28448307163607	0	NA	NA	NA	NA	NA	NA	NA	NA	NA
1840	I_14328940	I	14328940	0.111664977912052	abamectin_mean.EXT	4.28448307163607	0	NA	NA	NA	NA	NA	NA	NA	NA	NA
1841	I_14333550	I	14333550	0.327778240487482	abamectin_mean.EXT	4.28448307163607	0	NA	NA	NA	NA	NA	NA	NA	NA	NA
1842	I_14342450	I	14342450	0.173792526056945	abamectin_mean.EXT	4.28448307163607	0	NA	NA	NA	NA	NA	NA	NA	NA	NA
1843	I_14358033	I	14358033	0.0595038470709428	abamectin_mean.EXT	4.28448307163607	0	NA	NA	NA	NA	NA	NA	NA	NA	NA
1844	I_14363713	I	14363713	0.153197804124877	abamectin_mean.EXT	4.28448307163607	0	NA	NA	NA	NA	NA	NA	NA	NA	NA
1845	I_14365539	I	14365539	0.131121091336158	abamectin_mean.EXT	4.28448307163607	0	NA	NA	NA	NA	NA	NA	NA	NA	NA
1846	I_14369187	I	14369187	0.00864388289721328	abamectin_mean.EXT	4.28448307163607	0	NA	NA	NA	NA	NA	NA	NA	NA	NA
1847	I_14400674	I	14400674	0.26807280080173	abamectin_mean.EXT	4.28448307163607	0	NA	NA	NA	NA	NA	NA	NA	NA	NA
1848	I_14400730	I	14400730	0.134255134828445	abamectin_mean.EXT	4.28448307163607	0	NA	NA	NA	NA	NA	NA	NA	NA	NA
1849	I_14402606	I	14402606	0.105534627486328	abamectin_mean.EXT	4.28448307163607	0	NA	NA	NA	NA	NA	NA	NA	NA	NA
1850	I_14409928	I	14409928	0.0549698035517784	abamectin_mean.EXT	4.28448307163607	0	NA	NA	NA	NA	NA	NA	NA	NA	NA
1851	I_14417690	I	14417690	0.0367674399298776	abamectin_mean.EXT	4.28448307163607	0	NA	NA	NA	NA	NA	NA	NA	NA	NA
1852	I_14421389	I	14421389	0.701143624095911	abamectin_mean.EXT	4.28448307163607	0	NA	NA	NA	NA	NA	NA	NA	NA	NA
1853	I_14425714	I	14425714	0.600624842937853	abamectin_mean.EXT	4.28448307163607	0	NA	NA	NA	NA	NA	NA	NA	NA	NA
1854	I_14433447	I	14433447	0.152764570318806	abamectin_mean.EXT	4.28448307163607	0	NA	NA	NA	NA	NA	NA	NA	NA	NA
1855	I_14435800	I	14435800	0.145610446889834	abamectin_mean.EXT	4.28448307163607	0	NA	NA	NA	NA	NA	NA	NA	NA	NA
1856	I_14444012	I	14444012	0.276138173601615	abamectin_mean.EXT	4.28448307163607	0	NA	NA	NA	NA	NA	NA	NA	NA	NA
1857	I_14445151	I	14445151	0.381254029281652	abamectin_mean.EXT	4.28448307163607	0	NA	NA	NA	NA	NA	NA	NA	NA	NA
1858	I_14451194	I	14451194	0.000676023167749315	abamectin_mean.EXT	4.28448307163607	0	NA	NA	NA	NA	NA	NA	NA	NA	NA
1859	I_14451422	I	14451422	0.249066782589309	abamectin_mean.EXT	4.28448307163607	0	NA	NA	NA	NA	NA	NA	NA	NA	NA
1860	I_14454994	I	14454994	0.030994724121324	abamectin_mean.EXT	4.28448307163607	0	NA	NA	NA	NA	NA	NA	NA	NA	NA
1861	I_14455004	I	14455004	0.243059608586648	abamectin_mean.EXT	4.28448307163607	0	NA	NA	NA	NA	NA	NA	NA	NA	NA
1862	I_14458135	I	14458135	0.237046677142895	abamectin_mean.EXT	4.28448307163607	0	NA	NA	NA	NA	NA	NA	NA	NA	NA
1863	I_14476489	I	14476489	0.162785111425934	abamectin_mean.EXT	4.28448307163607	0	NA	NA	NA	NA	NA	NA	NA	NA	NA
1864	I_14491626	I	14491626	0.353333589246971	abamectin_mean.EXT	4.28448307163607	0	NA	NA	NA	NA	NA	NA	NA	NA	NA
1865	I_14492273	I	14492273	0.0715999822203697	abamectin_mean.EXT	4.28448307163607	0	NA	NA	NA	NA	NA	NA	NA	NA	NA
1866	I_14492974	I	14492974	0.00516993021283061	abamectin_mean.EXT	4.28448307163607	0	NA	NA	NA	NA	NA	NA	NA	NA	NA
1867	I_14496560	I	14496560	0.355011139075541	abamectin_mean.EXT	4.28448307163607	0	NA	NA	NA	NA	NA	NA	NA	NA	NA
1868	I_14501614	I	14501614	0.107713551875928	abamectin_mean.EXT	4.28448307163607	0	NA	NA	NA	NA	NA	NA	NA	NA	NA
1869	I_14502855	I	14502855	0.28793270181219	abamectin_mean.EXT	4.28448307163607	0	NA	NA	NA	NA	NA	NA	NA	NA	NA
1870	I_14504764	I	14504764	0.2553392565622	abamectin_mean.EXT	4.28448307163607	0	NA	NA	NA	NA	NA	NA	NA	NA	NA
1871	I_14506819	I	14506819	0.104501254545907	abamectin_mean.EXT	4.28448307163607	0	NA	NA	NA	NA	NA	NA	NA	NA	NA
1872	I_14513613	I	14513613	0.0209925661546463	abamectin_mean.EXT	4.28448307163607	0	NA	NA	NA	NA	NA	NA	NA	NA	NA
1873	I_14515184	I	14515184	0.102157830345662	abamectin_mean.EXT	4.28448307163607	0	NA	NA	NA	NA	NA	NA	NA	NA	NA
1874	I_14519307	I	14519307	0.121593473371377	abamectin_mean.EXT	4.28448307163607	0	NA	NA	NA	NA	NA	NA	NA	NA	NA
1875	I_14520123	I	14520123	0.0788314600525605	abamectin_mean.EXT	4.28448307163607	0	NA	NA	NA	NA	NA	NA	NA	NA	NA
1876	I_14522497	I	14522497	0.00516993021283061	abamectin_mean.EXT	4.28448307163607	0	NA	NA	NA	NA	NA	NA	NA	NA	NA
1877	I_14523793	I	14523793	0.529869757407514	abamectin_mean.EXT	4.28448307163607	0	NA	NA	NA	NA	NA	NA	NA	NA	NA
1878	I_14525162	I	14525162	0.0782022303533221	abamectin_mean.EXT	4.28448307163607	0	NA	NA	NA	NA	NA	NA	NA	NA	NA
1879	I_14537304	I	14537304	0.0231096650092998	abamectin_mean.EXT	4.28448307163607	0	NA	NA	NA	NA	NA	NA	NA	NA	NA
1880	I_14540954	I	14540954	0.00949180643100528	abamectin_mean.EXT	4.28448307163607	0	NA	NA	NA	NA	NA	NA	NA	NA	NA
1881	I_14542418	I	14542418	0.0495793372496732	abamectin_mean.EXT	4.28448307163607	0	NA	NA	NA	NA	NA	NA	NA	NA	NA
1882	I_14543990	I	14543990	0.0485619137902366	abamectin_mean.EXT	4.28448307163607	0	NA	NA	NA	NA	NA	NA	NA	NA	NA
1883	I_14546833	I	14546833	0.0246996780506533	abamectin_mean.EXT	4.28448307163607	0	NA	NA	NA	NA	NA	NA	NA	NA	NA
1884	I_14552906	I	14552906	0.113162664811256	abamectin_mean.EXT	4.28448307163607	0	NA	NA	NA	NA	NA	NA	NA	NA	NA
1885	I_14553120	I	14553120	0.112396188568599	abamectin_mean.EXT	4.28448307163607	0	NA	NA	NA	NA	NA	NA	NA	NA	NA
1886	I_14558751	I	14558751	0.203677955680237	abamectin_mean.EXT	4.28448307163607	0	NA	NA	NA	NA	NA	NA	NA	NA	NA
1887	I_14561433	I	14561433	0.146557414704595	abamectin_mean.EXT	4.28448307163607	0	NA	NA	NA	NA	NA	NA	NA	NA	NA
1888	I_14563781	I	14563781	0.152099978885922	abamectin_mean.EXT	4.28448307163607	0	NA	NA	NA	NA	NA	NA	NA	NA	NA
1889	I_14574923	I	14574923	0.27093776746521	abamectin_mean.EXT	4.28448307163607	0	NA	NA	NA	NA	NA	NA	NA	NA	NA
1890	I_14576765	I	14576765	0.0728252737039585	abamectin_mean.EXT	4.28448307163607	0	NA	NA	NA	NA	NA	NA	NA	NA	NA
1891	I_14579239	I	14579239	0.340563877684422	abamectin_mean.EXT	4.28448307163607	0	NA	NA	NA	NA	NA	NA	NA	NA	NA
1892	I_14581399	I	14581399	0.0362138924215253	abamectin_mean.EXT	4.28448307163607	0	NA	NA	NA	NA	NA	NA	NA	NA	NA
1893	I_14582599	I	14582599	0.106286698033604	abamectin_mean.EXT	4.28448307163607	0	NA	NA	NA	NA	NA	NA	NA	NA	NA
1894	I_14584162	I	14584162	0.171269360893049	abamectin_mean.EXT	4.28448307163607	0	NA	NA	NA	NA	NA	NA	NA	NA	NA
1895	I_14586310	I	14586310	0.259427412319647	abamectin_mean.EXT	4.28448307163607	0	NA	NA	NA	NA	NA	NA	NA	NA	NA
1896	I_14588025	I	14588025	0.0109613383465406	abamectin_mean.EXT	4.28448307163607	0	NA	NA	NA	NA	NA	NA	NA	NA	NA
1897	I_14588085	I	14588085	0.99233487641398	abamectin_mean.EXT	4.28448307163607	0	NA	NA	NA	NA	NA	NA	NA	NA	NA
1898	I_14591146	I	14591146	0.798122587511811	abamectin_mean.EXT	4.28448307163607	0	NA	NA	NA	NA	NA	NA	NA	NA	NA
1899	I_14593186	I	14593186	1.59205029497747	abamectin_mean.EXT	4.28448307163607	0	NA	NA	NA	NA	NA	NA	NA	NA	NA
1900	I_14595850	I	14595850	1.2347215683239	abamectin_mean.EXT	4.28448307163607	0	NA	NA	NA	NA	NA	NA	NA	NA	NA
1901	I_14595871	I	14595871	0.162799004570662	abamectin_mean.EXT	4.28448307163607	0	NA	NA	NA	NA	NA	NA	NA	NA	NA
1902	I_14609936	I	14609936	0.0660540476271749	abamectin_mean.EXT	4.28448307163607	0	NA	NA	NA	NA	NA	NA	NA	NA	NA
1903	I_14611614	I	14611614	0.00626512319196382	abamectin_mean.EXT	4.28448307163607	0	NA	NA	NA	NA	NA	NA	NA	NA	NA
1904	I_14617584	I	14617584	0.0377503465169122	abamectin_mean.EXT	4.28448307163607	0	NA	NA	NA	NA	NA	NA	NA	NA	NA
1905	I_14619710	I	14619710	0.0463202737233303	abamectin_mean.EXT	4.28448307163607	0	NA	NA	NA	NA	NA	NA	NA	NA	NA
1906	I_14624668	I	14624668	0.11060722511881	abamectin_mean.EXT	4.28448307163607	0	NA	NA	NA	NA	NA	NA	NA	NA	NA
1907	I_14625303	I	14625303	0.0302967409854634	abamectin_mean.EXT	4.28448307163607	0	NA	NA	NA	NA	NA	NA	NA	NA	NA
1908	I_14626537	I	14626537	0.131265709404568	abamectin_mean.EXT	4.28448307163607	0	NA	NA	NA	NA	NA	NA	NA	NA	NA
1909	I_14627382	I	14627382	0.21711443327049	abamectin_mean.EXT	4.28448307163607	0	NA	NA	NA	NA	NA	NA	NA	NA	NA
1910	I_14634601	I	14634601	0.0451002019204137	abamectin_mean.EXT	4.28448307163607	0	NA	NA	NA	NA	NA	NA	NA	NA	NA
1911	I_14638558	I	14638558	0.364009552937579	abamectin_mean.EXT	4.28448307163607	0	NA	NA	NA	NA	NA	NA	NA	NA	NA
1912	I_14648041	I	14648041	0.258732108188507	abamectin_mean.EXT	4.28448307163607	0	NA	NA	NA	NA	NA	NA	NA	NA	NA
1913	I_14649600	I	14649600	0.970494737476031	abamectin_mean.EXT	4.28448307163607	0	NA	NA	NA	NA	NA	NA	NA	NA	NA
1914	I_14657211	I	14657211	0.11060722511881	abamectin_mean.EXT	4.28448307163607	0	NA	NA	NA	NA	NA	NA	NA	NA	NA
1915	I_14659088	I	14659088	0.00542457489758398	abamectin_mean.EXT	4.28448307163607	0	NA	NA	NA	NA	NA	NA	NA	NA	NA
1916	I_14662399	I	14662399	0.757811650734358	abamectin_mean.EXT	4.28448307163607	0	NA	NA	NA	NA	NA	NA	NA	NA	NA
1917	I_14666940	I	14666940	0.27921981014675	abamectin_mean.EXT	4.28448307163607	0	NA	NA	NA	NA	NA	NA	NA	NA	NA
1918	I_14670941	I	14670941	0.165233402914751	abamectin_mean.EXT	4.28448307163607	0	NA	NA	NA	NA	NA	NA	NA	NA	NA
1919	I_14671013	I	14671013	0.0192519013427733	abamectin_mean.EXT	4.28448307163607	0	NA	NA	NA	NA	NA	NA	NA	NA	NA
1920	I_14671280	I	14671280	0.0206473407322181	abamectin_mean.EXT	4.28448307163607	0	NA	NA	NA	NA	NA	NA	NA	NA	NA
1921	I_14672992	I	14672992	0.339262804762814	abamectin_mean.EXT	4.28448307163607	0	NA	NA	NA	NA	NA	NA	NA	NA	NA
1922	I_14674995	I	14674995	0.44590552052123	abamectin_mean.EXT	4.28448307163607	0	NA	NA	NA	NA	NA	NA	NA	NA	NA
1923	I_14677082	I	14677082	0.21711443327049	abamectin_mean.EXT	4.28448307163607	0	NA	NA	NA	NA	NA	NA	NA	NA	NA
1924	I_14682031	I	14682031	0.289113611761558	abamectin_mean.EXT	4.28448307163607	0	NA	NA	NA	NA	NA	NA	NA	NA	NA
1925	I_14693080	I	14693080	0.00244369123971271	abamectin_mean.EXT	4.28448307163607	0	NA	NA	NA	NA	NA	NA	NA	NA	NA
1926	I_14695032	I	14695032	0.00626512319196382	abamectin_mean.EXT	4.28448307163607	0	NA	NA	NA	NA	NA	NA	NA	NA	NA
1927	I_14695122	I	14695122	0.27921981014675	abamectin_mean.EXT	4.28448307163607	0	NA	NA	NA	NA	NA	NA	NA	NA	NA
1928	I_14698070	I	14698070	0.295977793257006	abamectin_mean.EXT	4.28448307163607	0	NA	NA	NA	NA	NA	NA	NA	NA	NA
1929	I_14699213	I	14699213	0.187077636712442	abamectin_mean.EXT	4.28448307163607	0	NA	NA	NA	NA	NA	NA	NA	NA	NA
1930	I_14700310	I	14700310	0.0463023166088206	abamectin_mean.EXT	4.28448307163607	0	NA	NA	NA	NA	NA	NA	NA	NA	NA
1931	I_14701517	I	14701517	0.332248690018186	abamectin_mean.EXT	4.28448307163607	0	NA	NA	NA	NA	NA	NA	NA	NA	NA
1932	I_14704310	I	14704310	1.26425817468091	abamectin_mean.EXT	4.28448307163607	0	NA	NA	NA	NA	NA	NA	NA	NA	NA
1933	I_14704325	I	14704325	0.735851140893184	abamectin_mean.EXT	4.28448307163607	0	NA	NA	NA	NA	NA	NA	NA	NA	NA
1934	I_14706287	I	14706287	0.166861208701304	abamectin_mean.EXT	4.28448307163607	0	NA	NA	NA	NA	NA	NA	NA	NA	NA
1935	I_14710482	I	14710482	0.214137250992833	abamectin_mean.EXT	4.28448307163607	0	NA	NA	NA	NA	NA	NA	NA	NA	NA
1936	I_14711396	I	14711396	0.195921271989977	abamectin_mean.EXT	4.28448307163607	0	NA	NA	NA	NA	NA	NA	NA	NA	NA
1937	I_14714063	I	14714063	0.925752162868952	abamectin_mean.EXT	4.28448307163607	0	NA	NA	NA	NA	NA	NA	NA	NA	NA
1938	I_14714641	I	14714641	0.438055641833183	abamectin_mean.EXT	4.28448307163607	0	NA	NA	NA	NA	NA	NA	NA	NA	NA
1939	I_14715909	I	14715909	0.21711443327049	abamectin_mean.EXT	4.28448307163607	0	NA	NA	NA	NA	NA	NA	NA	NA	NA
1940	I_14718435	I	14718435	0.11060722511881	abamectin_mean.EXT	4.28448307163607	0	NA	NA	NA	NA	NA	NA	NA	NA	NA
1941	I_14720413	I	14720413	0.0785580351060564	abamectin_mean.EXT	4.28448307163607	0	NA	NA	NA	NA	NA	NA	NA	NA	NA
1942	I_14721158	I	14721158	0.102694414674173	abamectin_mean.EXT	4.28448307163607	0	NA	NA	NA	NA	NA	NA	NA	NA	NA
1943	I_14721276	I	14721276	0.27921981014675	abamectin_mean.EXT	4.28448307163607	0	NA	NA	NA	NA	NA	NA	NA	NA	NA
1944	I_14721419	I	14721419	0.160257585136149	abamectin_mean.EXT	4.28448307163607	0	NA	NA	NA	NA	NA	NA	NA	NA	NA
1945	I_14734758	I	14734758	0.155290417875368	abamectin_mean.EXT	4.28448307163607	0	NA	NA	NA	NA	NA	NA	NA	NA	NA
1946	I_14742007	I	14742007	0.230467956374959	abamectin_mean.EXT	4.28448307163607	0	NA	NA	NA	NA	NA	NA	NA	NA	NA
1947	I_14745836	I	14745836	0.124327264831783	abamectin_mean.EXT	4.28448307163607	0	NA	NA	NA	NA	NA	NA	NA	NA	NA
1948	I_14747808	I	14747808	0.560829348085491	abamectin_mean.EXT	4.28448307163607	0	NA	NA	NA	NA	NA	NA	NA	NA	NA
1949	I_14754522	I	14754522	0.199592025194423	abamectin_mean.EXT	4.28448307163607	0	NA	NA	NA	NA	NA	NA	NA	NA	NA
1950	I_14759881	I	14759881	0.240715044514168	abamectin_mean.EXT	4.28448307163607	0	NA	NA	NA	NA	NA	NA	NA	NA	NA
1951	I_14763117	I	14763117	0.164193549994184	abamectin_mean.EXT	4.28448307163607	0	NA	NA	NA	NA	NA	NA	NA	NA	NA
1952	I_14766286	I	14766286	0.364930954213341	abamectin_mean.EXT	4.28448307163607	0	NA	NA	NA	NA	NA	NA	NA	NA	NA
1953	I_14769619	I	14769619	0.739696587597937	abamectin_mean.EXT	4.28448307163607	0	NA	NA	NA	NA	NA	NA	NA	NA	NA
1954	I_14776552	I	14776552	0.174756772778792	abamectin_mean.EXT	4.28448307163607	0	NA	NA	NA	NA	NA	NA	NA	NA	NA
1955	I_14778759	I	14778759	0.292143541458524	abamectin_mean.EXT	4.28448307163607	0	NA	NA	NA	NA	NA	NA	NA	NA	NA
1956	I_14782859	I	14782859	0.490759756291684	abamectin_mean.EXT	4.28448307163607	0	NA	NA	NA	NA	NA	NA	NA	NA	NA
1957	I_14784446	I	14784446	0.413551498408221	abamectin_mean.EXT	4.28448307163607	0	NA	NA	NA	NA	NA	NA	NA	NA	NA
1958	I_14786049	I	14786049	0.213609531620873	abamectin_mean.EXT	4.28448307163607	0	NA	NA	NA	NA	NA	NA	NA	NA	NA
1959	I_14788131	I	14788131	0.344740459236276	abamectin_mean.EXT	4.28448307163607	0	NA	NA	NA	NA	NA	NA	NA	NA	NA
1960	I_14796721	I	14796721	0.27900006019287	abamectin_mean.EXT	4.28448307163607	0	NA	NA	NA	NA	NA	NA	NA	NA	NA
1961	I_14798687	I	14798687	0.11297073992238	abamectin_mean.EXT	4.28448307163607	0	NA	NA	NA	NA	NA	NA	NA	NA	NA
1962	I_14802008	I	14802008	0.375018513231556	abamectin_mean.EXT	4.28448307163607	0	NA	NA	NA	NA	NA	NA	NA	NA	NA
1963	I_14803108	I	14803108	0.762421133234438	abamectin_mean.EXT	4.28448307163607	0	NA	NA	NA	NA	NA	NA	NA	NA	NA
1964	I_14810995	I	14810995	0.590141610502938	abamectin_mean.EXT	4.28448307163607	0	NA	NA	NA	NA	NA	NA	NA	NA	NA
1965	I_14811299	I	14811299	0.679598068553152	abamectin_mean.EXT	4.28448307163607	0	NA	NA	NA	NA	NA	NA	NA	NA	NA
1966	I_14815189	I	14815189	0.0140654357820862	abamectin_mean.EXT	4.28448307163607	0	NA	NA	NA	NA	NA	NA	NA	NA	NA
1967	I_14815837	I	14815837	0.1223880571709	abamectin_mean.EXT	4.28448307163607	0	NA	NA	NA	NA	NA	NA	NA	NA	NA
1968	I_14817162	I	14817162	0.26725081531511	abamectin_mean.EXT	4.28448307163607	0	NA	NA	NA	NA	NA	NA	NA	NA	NA
1969	I_14817567	I	14817567	0.00626512319196382	abamectin_mean.EXT	4.28448307163607	0	NA	NA	NA	NA	NA	NA	NA	NA	NA
1970	I_14826858	I	14826858	0.0535879996867283	abamectin_mean.EXT	4.28448307163607	0	NA	NA	NA	NA	NA	NA	NA	NA	NA
1971	I_14828387	I	14828387	0.120424725147733	abamectin_mean.EXT	4.28448307163607	0	NA	NA	NA	NA	NA	NA	NA	NA	NA
1972	I_14832460	I	14832460	0.0886937000356254	abamectin_mean.EXT	4.28448307163607	0	NA	NA	NA	NA	NA	NA	NA	NA	NA
1973	I_14841389	I	14841389	0.375018513231556	abamectin_mean.EXT	4.28448307163607	0	NA	NA	NA	NA	NA	NA	NA	NA	NA
1974	I_14841829	I	14841829	0.650290908865337	abamectin_mean.EXT	4.28448307163607	0	NA	NA	NA	NA	NA	NA	NA	NA	NA
1975	I_14848855	I	14848855	0.0378394239173511	abamectin_mean.EXT	4.28448307163607	0	NA	NA	NA	NA	NA	NA	NA	NA	NA
1976	I_14853353	I	14853353	0.0721543552478588	abamectin_mean.EXT	4.28448307163607	0	NA	NA	NA	NA	NA	NA	NA	NA	NA
1977	I_14857404	I	14857404	0.402809437628693	abamectin_mean.EXT	4.28448307163607	0	NA	NA	NA	NA	NA	NA	NA	NA	NA
1978	I_14859690	I	14859690	0.0734409300299282	abamectin_mean.EXT	4.28448307163607	0	NA	NA	NA	NA	NA	NA	NA	NA	NA
1979	I_14863122	I	14863122	0.0126496192639771	abamectin_mean.EXT	4.28448307163607	0	NA	NA	NA	NA	NA	NA	NA	NA	NA
1980	I_14864059	I	14864059	0.00626512319196382	abamectin_mean.EXT	4.28448307163607	0	NA	NA	NA	NA	NA	NA	NA	NA	NA
1981	I_14865905	I	14865905	0.375995396423102	abamectin_mean.EXT	4.28448307163607	0	NA	NA	NA	NA	NA	NA	NA	NA	NA
1982	I_14871641	I	14871641	0.0721543552478588	abamectin_mean.EXT	4.28448307163607	0	NA	NA	NA	NA	NA	NA	NA	NA	NA
1983	I_14872635	I	14872635	0.184013744224305	abamectin_mean.EXT	4.28448307163607	0	NA	NA	NA	NA	NA	NA	NA	NA	NA
1984	I_14874837	I	14874837	0.539522126770864	abamectin_mean.EXT	4.28448307163607	0	NA	NA	NA	NA	NA	NA	NA	NA	NA
1985	I_14876538	I	14876538	0.175075671331318	abamectin_mean.EXT	4.28448307163607	0	NA	NA	NA	NA	NA	NA	NA	NA	NA
1986	I_14876785	I	14876785	0.448472243540398	abamectin_mean.EXT	4.28448307163607	0	NA	NA	NA	NA	NA	NA	NA	NA	NA
1987	I_14877593	I	14877593	0.194213518547008	abamectin_mean.EXT	4.28448307163607	0	NA	NA	NA	NA	NA	NA	NA	NA	NA
1988	I_14882206	I	14882206	0.208606484458108	abamectin_mean.EXT	4.28448307163607	0	NA	NA	NA	NA	NA	NA	NA	NA	NA
1989	I_14894066	I	14894066	0.319985808274161	abamectin_mean.EXT	4.28448307163607	0	NA	NA	NA	NA	NA	NA	NA	NA	NA
1990	I_14895796	I	14895796	0.0914052738049114	abamectin_mean.EXT	4.28448307163607	0	NA	NA	NA	NA	NA	NA	NA	NA	NA
1991	I_14897612	I	14897612	0.212608282872186	abamectin_mean.EXT	4.28448307163607	0	NA	NA	NA	NA	NA	NA	NA	NA	NA
1992	I_14899833	I	14899833	0.0721543552478588	abamectin_mean.EXT	4.28448307163607	0	NA	NA	NA	NA	NA	NA	NA	NA	NA
1993	I_14902715	I	14902715	0.194213518547008	abamectin_mean.EXT	4.28448307163607	0	NA	NA	NA	NA	NA	NA	NA	NA	NA
1994	I_14902784	I	14902784	0.120424725147733	abamectin_mean.EXT	4.28448307163607	0	NA	NA	NA	NA	NA	NA	NA	NA	NA
1995	I_14903339	I	14903339	0.627989569742257	abamectin_mean.EXT	4.28448307163607	0	NA	NA	NA	NA	NA	NA	NA	NA	NA
1996	I_14903824	I	14903824	0.27900006019287	abamectin_mean.EXT	4.28448307163607	0	NA	NA	NA	NA	NA	NA	NA	NA	NA
1997	I_14907550	I	14907550	0.358732784166274	abamectin_mean.EXT	4.28448307163607	0	NA	NA	NA	NA	NA	NA	NA	NA	NA
1998	I_14908220	I	14908220	0.438345920325468	abamectin_mean.EXT	4.28448307163607	0	NA	NA	NA	NA	NA	NA	NA	NA	NA
1999	I_14910551	I	14910551	0.0588583171036347	abamectin_mean.EXT	4.28448307163607	0	NA	NA	NA	NA	NA	NA	NA	NA	NA
[truncated: 103,625 more rows]
