# Supplementary material for: Two novel loci underlie natural differences in Caenorhabditis elegans abamectin responses
Source: PLoS Pathog. 2021 Mar 15;17(3):e1009297. doi: 10.1371/journal.ppat.1009297 (PMC7993787; doi:10.1371/journal.ppat.1009297)
Supplement: S4 File — Residual phenotypic values for the 225 set 2 RIAILs in response to abamectin. (CSV) [file ppat.1009297.s015.csv]

	date	experiment	round	assay	condition	control	plate	row	col	strain	trait	phenotype
1	20140520	RIAILs	1	h	abamectin	1percDMSO	16	A	1	QX297	mean.EXT	-15.9182931871144
2	20140623	RIAILs	1	l	abamectin	1percDMSO	16	A	1	QX364	mean.EXT	-34.703088211009
3	20140520	RIAILs	1	h	abamectin	1percDMSO	16	A	1	QX297	mean.norm.EXT	-0.243395122223024
4	20140623	RIAILs	1	l	abamectin	1percDMSO	16	A	1	QX364	mean.norm.EXT	0.417984767790834
5	20140520	RIAILs	1	h	abamectin	1percDMSO	16	A	1	QX297	mean.TOF	13.0058941208464
6	20140623	RIAILs	1	l	abamectin	1percDMSO	16	A	1	QX364	mean.TOF	-47.4879485196926
7	20140520	RIAILs	1	h	abamectin	1percDMSO	16	A	1	QX297	norm.n	12.4029309873352
8	20140623	RIAILs	1	l	abamectin	1percDMSO	16	A	1	QX364	norm.n	13.0084031583261
9	20140520	RIAILs	1	h	abamectin	1percDMSO	16	A	3	N2	mean.EXT	-68.3923149343744
10	20140526	RIAILs	1	i	abamectin	1percDMSO	16	A	3	QX299	mean.EXT	-129.581687119258
11	20140603	RIAILs	1	k	abamectin	1percDMSO	16	A	3	QX311	mean.EXT	-23.5045364274971
12	20140623	RIAILs	1	l	abamectin	1percDMSO	16	A	3	QX358	mean.EXT	-120.786219138143
13	20140520	RIAILs	1	h	abamectin	1percDMSO	16	A	3	N2	mean.norm.EXT	0.0946144505001091
14	20140526	RIAILs	1	i	abamectin	1percDMSO	16	A	3	QX299	mean.norm.EXT	-0.2757450480362
15	20140603	RIAILs	1	k	abamectin	1percDMSO	16	A	3	QX311	mean.norm.EXT	0.166913496696754
16	20140623	RIAILs	1	l	abamectin	1percDMSO	16	A	3	QX358	mean.norm.EXT	-0.163316331565721
17	20140520	RIAILs	1	h	abamectin	1percDMSO	16	A	3	N2	mean.TOF	-34.6984168076032
18	20140526	RIAILs	1	i	abamectin	1percDMSO	16	A	3	QX299	mean.TOF	-36.4250229162108
19	20140603	RIAILs	1	k	abamectin	1percDMSO	16	A	3	QX311	mean.TOF	-22.3057244902142
20	20140623	RIAILs	1	l	abamectin	1percDMSO	16	A	3	QX358	mean.TOF	-48.5379326169029
21	20140520	RIAILs	1	h	abamectin	1percDMSO	16	A	3	N2	norm.n	1.26641184826118
22	20140526	RIAILs	1	i	abamectin	1percDMSO	16	A	3	QX299	norm.n	7.40454383557461
23	20140603	RIAILs	1	k	abamectin	1percDMSO	16	A	3	QX311	norm.n	-5.00427156899023
24	20140623	RIAILs	1	l	abamectin	1percDMSO	16	A	3	QX358	norm.n	-2.74775933398163
25	20140512	RIAILs	1	e	abamectin	1percDMSO	16	A	5	QX511	mean.EXT	-145.366304943026
26	20140526	RIAILs	1	i	abamectin	1percDMSO	16	A	5	QX314	mean.EXT	89.3508797095103
27	20140623	RIAILs	1	l	abamectin	1percDMSO	16	A	5	QX565	mean.EXT	-110.881058103789
28	20140512	RIAILs	1	e	abamectin	1percDMSO	16	A	5	QX511	mean.norm.EXT	-0.0456024300854113
29	20140526	RIAILs	1	i	abamectin	1percDMSO	16	A	5	QX314	mean.norm.EXT	0.0101523215557063
30	20140623	RIAILs	1	l	abamectin	1percDMSO	16	A	5	QX565	mean.norm.EXT	-0.249593976458589
31	20140512	RIAILs	1	e	abamectin	1percDMSO	16	A	5	QX511	mean.TOF	-61.8736792007724
32	20140526	RIAILs	1	i	abamectin	1percDMSO	16	A	5	QX314	mean.TOF	39.2639450486408
33	20140623	RIAILs	1	l	abamectin	1percDMSO	16	A	5	QX565	mean.TOF	-30.1971615048178
34	20140512	RIAILs	1	e	abamectin	1percDMSO	16	A	5	QX511	norm.n	-3.46042821614094
35	20140526	RIAILs	1	i	abamectin	1percDMSO	16	A	5	QX314	norm.n	-2.86318476633894
36	20140623	RIAILs	1	l	abamectin	1percDMSO	16	A	5	QX565	norm.n	-2.01283309777797
37	20140526	RIAILs	1	i	abamectin	1percDMSO	16	A	7	QX304	mean.EXT	254.79303672589
38	20140527	RIAILs	1	j	abamectin	1percDMSO	16	A	7	QX448	mean.EXT	-89.399128113354
39	20140623	RIAILs	1	l	abamectin	1percDMSO	16	A	7	QX557	mean.EXT	3.922271158308
40	20140526	RIAILs	1	i	abamectin	1percDMSO	16	A	7	QX304	mean.norm.EXT	0.038093344431443
41	20140527	RIAILs	1	j	abamectin	1percDMSO	16	A	7	QX448	mean.norm.EXT	-0.0931100420507472
42	20140623	RIAILs	1	l	abamectin	1percDMSO	16	A	7	QX557	mean.norm.EXT	0.250225754962644
43	20140526	RIAILs	1	i	abamectin	1percDMSO	16	A	7	QX304	mean.TOF	105.597363893097
44	20140527	RIAILs	1	j	abamectin	1percDMSO	16	A	7	QX448	mean.TOF	-25.7205999524137
45	20140623	RIAILs	1	l	abamectin	1percDMSO	16	A	7	QX557	mean.TOF	-15.7349306454656
46	20140526	RIAILs	1	i	abamectin	1percDMSO	16	A	7	QX304	norm.n	12.3021544812691
47	20140527	RIAILs	1	j	abamectin	1percDMSO	16	A	7	QX448	norm.n	0.385038190351291
48	20140623	RIAILs	1	l	abamectin	1percDMSO	16	A	7	QX557	norm.n	-2.38219217898729
49	20140512	RIAILs	1	e	abamectin	1percDMSO	16	A	9	QX401	mean.EXT	-62.1028530272463
50	20140520	RIAILs	1	h	abamectin	1percDMSO	16	A	9	CB4856	mean.EXT	181.333508088458
51	20140526	RIAILs	1	i	abamectin	1percDMSO	16	A	9	QX243	mean.EXT	-98.399889221239
52	20140527	RIAILs	1	j	abamectin	1percDMSO	16	A	9	QX417	mean.EXT	-37.7709250227991
53	20140623	RIAILs	1	l	abamectin	1percDMSO	16	A	9	QX503	mean.EXT	12.9654718183195
54	20140512	RIAILs	1	e	abamectin	1percDMSO	16	A	9	QX401	mean.norm.EXT	0.289790731685108
55	20140520	RIAILs	1	h	abamectin	1percDMSO	16	A	9	CB4856	mean.norm.EXT	0.331913669509016
56	20140526	RIAILs	1	i	abamectin	1percDMSO	16	A	9	QX243	mean.norm.EXT	-0.215044500662445
57	20140527	RIAILs	1	j	abamectin	1percDMSO	16	A	9	QX417	mean.norm.EXT	-0.290866824895415
58	20140623	RIAILs	1	l	abamectin	1percDMSO	16	A	9	QX503	mean.norm.EXT	-0.0433820006266231
59	20140512	RIAILs	1	e	abamectin	1percDMSO	16	A	9	QX401	mean.TOF	-47.6185423667875
60	20140520	RIAILs	1	h	abamectin	1percDMSO	16	A	9	CB4856	mean.TOF	43.1865191984093
61	20140526	RIAILs	1	i	abamectin	1percDMSO	16	A	9	QX243	mean.TOF	-32.2756939947742
62	20140527	RIAILs	1	j	abamectin	1percDMSO	16	A	9	QX417	mean.TOF	15.6552869675321
63	20140623	RIAILs	1	l	abamectin	1percDMSO	16	A	9	QX503	mean.TOF	8.75691188336388
64	20140512	RIAILs	1	e	abamectin	1percDMSO	16	A	9	QX401	norm.n	0.0826128401161364
65	20140520	RIAILs	1	h	abamectin	1percDMSO	16	A	9	CB4856	norm.n	9.52314288461782
66	20140526	RIAILs	1	i	abamectin	1percDMSO	16	A	9	QX243	norm.n	-4.0478643069436
67	20140527	RIAILs	1	j	abamectin	1percDMSO	16	A	9	QX417	norm.n	-8.1348706466942
68	20140623	RIAILs	1	l	abamectin	1percDMSO	16	A	9	QX503	norm.n	4.71943830030848
69	20140512	RIAILs	1	e	abamectin	1percDMSO	16	A	11	QX453	mean.EXT	98.2759810156635
70	20140520	RIAILs	1	h	abamectin	1percDMSO	16	A	11	QX561	mean.EXT	-71.93322322947
71	20140526	RIAILs	1	i	abamectin	1percDMSO	16	A	11	QX403	mean.EXT	32.4869410030291
72	20140623	RIAILs	1	l	abamectin	1percDMSO	16	A	11	QX437	mean.EXT	-123.898294050317
73	20140512	RIAILs	1	e	abamectin	1percDMSO	16	A	11	QX453	mean.norm.EXT	0.149210918897781
74	20140520	RIAILs	1	h	abamectin	1percDMSO	16	A	11	QX561	mean.norm.EXT	0.0848173688022441
75	20140526	RIAILs	1	i	abamectin	1percDMSO	16	A	11	QX403	mean.norm.EXT	0.0680701310146922
76	20140623	RIAILs	1	l	abamectin	1percDMSO	16	A	11	QX437	mean.norm.EXT	-0.210354667205919
77	20140512	RIAILs	1	e	abamectin	1percDMSO	16	A	11	QX453	mean.TOF	24.0776822212917
78	20140520	RIAILs	1	h	abamectin	1percDMSO	16	A	11	QX561	mean.TOF	-35.8696475878347
79	20140526	RIAILs	1	i	abamectin	1percDMSO	16	A	11	QX403	mean.TOF	2.75221451432507
80	20140623	RIAILs	1	l	abamectin	1percDMSO	16	A	11	QX437	mean.TOF	-41.2717113756259
81	20140512	RIAILs	1	e	abamectin	1percDMSO	16	A	11	QX453	norm.n	10.129636153549
82	20140520	RIAILs	1	h	abamectin	1percDMSO	16	A	11	QX561	norm.n	-4.366125033637
83	20140526	RIAILs	1	i	abamectin	1percDMSO	16	A	11	QX403	norm.n	37.3465229565848
84	20140623	RIAILs	1	l	abamectin	1percDMSO	16	A	11	QX437	norm.n	-8.34995835732629
85	20140512	RIAILs	1	e	abamectin	1percDMSO	16	B	1	QX352	mean.EXT	-83.2635585525181
86	20140527	RIAILs	1	j	abamectin	1percDMSO	16	B	1	QX420	mean.EXT	-96.0124324803969
87	20140603	RIAILs	1	k	abamectin	1percDMSO	16	B	1	QX418	mean.EXT	126.576167057845
88	20140623	RIAILs	1	l	abamectin	1percDMSO	16	B	1	QX426	mean.EXT	-82.4637523343006
89	20140512	RIAILs	1	e	abamectin	1percDMSO	16	B	1	QX352	mean.norm.EXT	0.0100584874640007
90	20140527	RIAILs	1	j	abamectin	1percDMSO	16	B	1	QX420	mean.norm.EXT	-0.142678426240464
91	20140603	RIAILs	1	k	abamectin	1percDMSO	16	B	1	QX418	mean.norm.EXT	0.1290665329992
92	20140623	RIAILs	1	l	abamectin	1percDMSO	16	B	1	QX426	mean.norm.EXT	-0.0212544871454341
93	20140512	RIAILs	1	e	abamectin	1percDMSO	16	B	1	QX352	mean.TOF	-43.9659309366689
94	20140527	RIAILs	1	j	abamectin	1percDMSO	16	B	1	QX420	mean.TOF	-29.006225984725
95	20140603	RIAILs	1	k	abamectin	1percDMSO	16	B	1	QX418	mean.TOF	37.5051983488065
96	20140623	RIAILs	1	l	abamectin	1percDMSO	16	B	1	QX426	mean.TOF	-33.9842162930157
97	20140512	RIAILs	1	e	abamectin	1percDMSO	16	B	1	QX352	norm.n	-3.61742473630931
98	20140527	RIAILs	1	j	abamectin	1percDMSO	16	B	1	QX420	norm.n	3.76994563834223
99	20140603	RIAILs	1	k	abamectin	1percDMSO	16	B	1	QX418	norm.n	-0.410415273085266
100	20140623	RIAILs	1	l	abamectin	1percDMSO	16	B	1	QX426	norm.n	-2.98780491545888
101	20140512	RIAILs	1	e	abamectin	1percDMSO	16	B	3	QX506	mean.EXT	60.0663076819345
102	20140520	RIAILs	1	h	abamectin	1percDMSO	16	B	3	QX529	mean.EXT	-5.08674707879247
103	20140526	RIAILs	1	i	abamectin	1percDMSO	16	B	3	CB4856	mean.EXT	236.729493369591
104	20140527	RIAILs	1	j	abamectin	1percDMSO	16	B	3	QX538	mean.EXT	-62.1725741506924
105	20140603	RIAILs	1	k	abamectin	1percDMSO	16	B	3	QX553	mean.EXT	-93.2729789859928
106	20140623	RIAILs	1	l	abamectin	1percDMSO	16	B	3	QX245	mean.EXT	103.809585146736
107	20140512	RIAILs	1	e	abamectin	1percDMSO	16	B	3	QX506	mean.norm.EXT	0.0893914569898949
108	20140520	RIAILs	1	h	abamectin	1percDMSO	16	B	3	QX529	mean.norm.EXT	0.00204140676111107
109	20140526	RIAILs	1	i	abamectin	1percDMSO	16	B	3	CB4856	mean.norm.EXT	0.283823538145064
110	20140527	RIAILs	1	j	abamectin	1percDMSO	16	B	3	QX538	mean.norm.EXT	-0.0328465284954207
111	20140603	RIAILs	1	k	abamectin	1percDMSO	16	B	3	QX553	mean.norm.EXT	0.436062349867436
112	20140623	RIAILs	1	l	abamectin	1percDMSO	16	B	3	QX245	mean.norm.EXT	0.396643601230909
113	20140512	RIAILs	1	e	abamectin	1percDMSO	16	B	3	QX506	mean.TOF	19.7408904179353
114	20140520	RIAILs	1	h	abamectin	1percDMSO	16	B	3	QX529	mean.TOF	-6.22814491086904
115	20140526	RIAILs	1	i	abamectin	1percDMSO	16	B	3	CB4856	mean.TOF	78.6392476972148
116	20140527	RIAILs	1	j	abamectin	1percDMSO	16	B	3	QX538	mean.TOF	-24.8483078483923
117	20140603	RIAILs	1	k	abamectin	1percDMSO	16	B	3	QX553	mean.TOF	-82.0835983961961
118	20140623	RIAILs	1	l	abamectin	1percDMSO	16	B	3	QX245	mean.TOF	8.48249517884767
119	20140512	RIAILs	1	e	abamectin	1percDMSO	16	B	3	QX506	norm.n	5.39926071857008
120	20140520	RIAILs	1	h	abamectin	1percDMSO	16	B	3	QX529	norm.n	4.21559660861329
121	20140526	RIAILs	1	i	abamectin	1percDMSO	16	B	3	CB4856	norm.n	9.46938969198468
122	20140527	RIAILs	1	j	abamectin	1percDMSO	16	B	3	QX538	norm.n	1.22349086895822
123	20140603	RIAILs	1	k	abamectin	1percDMSO	16	B	3	QX553	norm.n	-7.94890552811764
124	20140623	RIAILs	1	l	abamectin	1percDMSO	16	B	3	QX245	norm.n	5.1847399714911
125	20140512	RIAILs	1	e	abamectin	1percDMSO	16	B	5	N2	mean.EXT	-23.7332043887329
126	20140520	RIAILs	1	h	abamectin	1percDMSO	16	B	5	QX491	mean.EXT	-29.4054314936279
127	20140526	RIAILs	1	i	abamectin	1percDMSO	16	B	5	QX279	mean.EXT	-106.60809111673
128	20140603	RIAILs	1	k	abamectin	1percDMSO	16	B	5	QX315	mean.EXT	114.775892506031
129	20140623	RIAILs	1	l	abamectin	1percDMSO	16	B	5	QX521	mean.EXT	-143.63926320157
130	20140512	RIAILs	1	e	abamectin	1percDMSO	16	B	5	N2	mean.norm.EXT	0.0949319542641108
131	20140520	RIAILs	1	h	abamectin	1percDMSO	16	B	5	QX491	mean.norm.EXT	0.133739894166205
132	20140526	RIAILs	1	i	abamectin	1percDMSO	16	B	5	QX279	mean.norm.EXT	-0.339783278008792
133	20140603	RIAILs	1	k	abamectin	1percDMSO	16	B	5	QX315	mean.norm.EXT	0.0316118545090146
134	20140623	RIAILs	1	l	abamectin	1percDMSO	16	B	5	QX521	mean.norm.EXT	-0.132461028910025
135	20140512	RIAILs	1	e	abamectin	1percDMSO	16	B	5	N2	mean.TOF	-11.2569570441416
136	20140520	RIAILs	1	h	abamectin	1percDMSO	16	B	5	QX491	mean.TOF	-22.63408952836
137	20140526	RIAILs	1	i	abamectin	1percDMSO	16	B	5	QX279	mean.TOF	-16.4370840541058
138	20140603	RIAILs	1	k	abamectin	1percDMSO	16	B	5	QX315	mean.TOF	32.1981933280248
139	20140623	RIAILs	1	l	abamectin	1percDMSO	16	B	5	QX521	mean.TOF	-55.8820914594809
140	20140512	RIAILs	1	e	abamectin	1percDMSO	16	B	5	N2	norm.n	-0.696681871403209
141	20140520	RIAILs	1	h	abamectin	1percDMSO	16	B	5	QX491	norm.n	2.53869125139943
142	20140526	RIAILs	1	i	abamectin	1percDMSO	16	B	5	QX279	norm.n	10.8690866317475
143	20140603	RIAILs	1	k	abamectin	1percDMSO	16	B	5	QX315	norm.n	7.87551653372711
144	20140623	RIAILs	1	l	abamectin	1percDMSO	16	B	5	QX521	norm.n	-5.3397196667791
145	20140520	RIAILs	1	h	abamectin	1percDMSO	16	B	7	QX456	mean.EXT	-52.0235579225155
146	20140603	RIAILs	1	k	abamectin	1percDMSO	16	B	7	QX563	mean.EXT	123.658277279888
147	20140520	RIAILs	1	h	abamectin	1percDMSO	16	B	7	QX456	mean.norm.EXT	-0.0511630324802152
148	20140603	RIAILs	1	k	abamectin	1percDMSO	16	B	7	QX563	mean.norm.EXT	0.0793991138506267
149	20140520	RIAILs	1	h	abamectin	1percDMSO	16	B	7	QX456	mean.TOF	-14.5603415874193
150	20140603	RIAILs	1	k	abamectin	1percDMSO	16	B	7	QX563	mean.TOF	49.2825469810703
151	20140520	RIAILs	1	h	abamectin	1percDMSO	16	B	7	QX456	norm.n	-5.64219636299024
152	20140603	RIAILs	1	k	abamectin	1percDMSO	16	B	7	QX563	norm.n	1.06588396365426
153	20140512	RIAILs	1	e	abamectin	1percDMSO	16	B	9	QX465	mean.EXT	93.8451573176787
154	20140520	RIAILs	1	h	abamectin	1percDMSO	16	B	9	QX372	mean.EXT	220.334472682529
155	20140526	RIAILs	1	i	abamectin	1percDMSO	16	B	9	QX449	mean.EXT	76.6696855138245
156	20140603	RIAILs	1	k	abamectin	1percDMSO	16	B	9	QX334	mean.EXT	-96.728745991369
157	20140623	RIAILs	1	l	abamectin	1percDMSO	16	B	9	QX378	mean.EXT	-61.684403964061
158	20140512	RIAILs	1	e	abamectin	1percDMSO	16	B	9	QX465	mean.norm.EXT	0.0587550188307743
159	20140520	RIAILs	1	h	abamectin	1percDMSO	16	B	9	QX372	mean.norm.EXT	0.257806487968162
160	20140526	RIAILs	1	i	abamectin	1percDMSO	16	B	9	QX449	mean.norm.EXT	-0.197141105389437
161	20140603	RIAILs	1	k	abamectin	1percDMSO	16	B	9	QX334	mean.norm.EXT	0.365363869151793
162	20140623	RIAILs	1	l	abamectin	1percDMSO	16	B	9	QX378	mean.norm.EXT	0.333423503548662
163	20140512	RIAILs	1	e	abamectin	1percDMSO	16	B	9	QX465	mean.TOF	47.0423108621874
164	20140520	RIAILs	1	h	abamectin	1percDMSO	16	B	9	QX372	mean.TOF	47.2628281533857
165	20140526	RIAILs	1	i	abamectin	1percDMSO	16	B	9	QX449	mean.TOF	44.5522486441746
166	20140603	RIAILs	1	k	abamectin	1percDMSO	16	B	9	QX334	mean.TOF	-73.3899240486072
167	20140623	RIAILs	1	l	abamectin	1percDMSO	16	B	9	QX378	mean.TOF	-49.0429519010736
168	20140512	RIAILs	1	e	abamectin	1percDMSO	16	B	9	QX465	norm.n	-7.72057296562452
169	20140520	RIAILs	1	h	abamectin	1percDMSO	16	B	9	QX372	norm.n	6.19701519062641
170	20140526	RIAILs	1	i	abamectin	1percDMSO	16	B	9	QX449	norm.n	23.9096631808482
171	20140623	RIAILs	1	l	abamectin	1percDMSO	16	B	9	QX378	norm.n	1.96327580800073
172	20140512	RIAILs	1	e	abamectin	1percDMSO	16	B	11	QX497	mean.EXT	-79.785094222028
173	20140520	RIAILs	1	h	abamectin	1percDMSO	16	B	11	QX435	mean.EXT	56.2303547326343
174	20140526	RIAILs	1	i	abamectin	1percDMSO	16	B	11	QX371	mean.EXT	79.5140005221404
175	20140527	RIAILs	1	j	abamectin	1percDMSO	16	B	11	QX540	mean.EXT	-25.8579508638365
176	20140603	RIAILs	1	k	abamectin	1percDMSO	16	B	11	QX321	mean.EXT	144.491555930488
177	20140623	RIAILs	1	l	abamectin	1percDMSO	16	B	11	QX336	mean.EXT	-100.381761339303
178	20140512	RIAILs	1	e	abamectin	1percDMSO	16	B	11	QX497	mean.norm.EXT	-0.0818380134670042
179	20140520	RIAILs	1	h	abamectin	1percDMSO	16	B	11	QX435	mean.norm.EXT	-0.0539141936002772
180	20140526	RIAILs	1	i	abamectin	1percDMSO	16	B	11	QX371	mean.norm.EXT	-0.076221110291774
181	20140527	RIAILs	1	j	abamectin	1percDMSO	16	B	11	QX540	mean.norm.EXT	0.080850365270536
182	20140603	RIAILs	1	k	abamectin	1percDMSO	16	B	11	QX321	mean.norm.EXT	0.214511320026619
183	20140623	RIAILs	1	l	abamectin	1percDMSO	16	B	11	QX336	mean.norm.EXT	-0.137656336835495
184	20140512	RIAILs	1	e	abamectin	1percDMSO	16	B	11	QX497	mean.TOF	-30.539959470166
185	20140520	RIAILs	1	h	abamectin	1percDMSO	16	B	11	QX435	mean.TOF	12.6316269449526
186	20140526	RIAILs	1	i	abamectin	1percDMSO	16	B	11	QX371	mean.TOF	45.0949090275755
187	20140527	RIAILs	1	j	abamectin	1percDMSO	16	B	11	QX540	mean.TOF	-13.6887600270901
188	20140603	RIAILs	1	k	abamectin	1percDMSO	16	B	11	QX321	mean.TOF	34.1402141788643
189	20140623	RIAILs	1	l	abamectin	1percDMSO	16	B	11	QX336	mean.TOF	-34.3213281671939
190	20140512	RIAILs	1	e	abamectin	1percDMSO	16	B	11	QX497	norm.n	-8.16387950569332
191	20140520	RIAILs	1	h	abamectin	1percDMSO	16	B	11	QX435	norm.n	14.4188575672048
192	20140526	RIAILs	1	i	abamectin	1percDMSO	16	B	11	QX371	norm.n	14.7029885091297
193	20140527	RIAILs	1	j	abamectin	1percDMSO	16	B	11	QX540	norm.n	-11.4682039800275
194	20140603	RIAILs	1	k	abamectin	1percDMSO	16	B	11	QX321	norm.n	-7.41420719930026
195	20140623	RIAILs	1	l	abamectin	1percDMSO	16	B	11	QX336	norm.n	-2.99349280478136
196	20140520	RIAILs	1	h	abamectin	1percDMSO	16	C	1	QX270	mean.EXT	-1.10955048572099
197	20140603	RIAILs	1	k	abamectin	1percDMSO	16	C	1	QX432	mean.EXT	-68.4207826044925
198	20140520	RIAILs	1	h	abamectin	1percDMSO	16	C	1	QX270	mean.norm.EXT	0.0673752589493846
199	20140603	RIAILs	1	k	abamectin	1percDMSO	16	C	1	QX432	mean.norm.EXT	0.0879685583396922
200	20140520	RIAILs	1	h	abamectin	1percDMSO	16	C	1	QX270	mean.TOF	2.51635518390182
201	20140603	RIAILs	1	k	abamectin	1percDMSO	16	C	1	QX432	mean.TOF	-52.3774260201365
202	20140520	RIAILs	1	h	abamectin	1percDMSO	16	C	1	QX270	norm.n	-1.79350499383612
203	20140603	RIAILs	1	k	abamectin	1percDMSO	16	C	1	QX432	norm.n	-7.24621311357498
204	20140526	RIAILs	1	i	abamectin	1percDMSO	16	C	3	QX332	mean.EXT	42.4720065546463
205	20140527	RIAILs	1	j	abamectin	1percDMSO	16	C	3	QX254	mean.EXT	11.3125434820567
206	20140623	RIAILs	1	l	abamectin	1percDMSO	16	C	3	QX406	mean.EXT	124.453070923571
207	20140526	RIAILs	1	i	abamectin	1percDMSO	16	C	3	QX332	mean.norm.EXT	-0.109311015280562
208	20140527	RIAILs	1	j	abamectin	1percDMSO	16	C	3	QX254	mean.norm.EXT	0.0251863997474053
209	20140623	RIAILs	1	l	abamectin	1percDMSO	16	C	3	QX406	mean.norm.EXT	0.221351567194338
210	20140526	RIAILs	1	i	abamectin	1percDMSO	16	C	3	QX332	mean.TOF	38.1809758553944
211	20140527	RIAILs	1	j	abamectin	1percDMSO	16	C	3	QX254	mean.TOF	3.25044724593195
212	20140623	RIAILs	1	l	abamectin	1percDMSO	16	C	3	QX406	mean.TOF	41.3479691659747
213	20140526	RIAILs	1	i	abamectin	1percDMSO	16	C	3	QX332	norm.n	-0.356169457957853
214	20140527	RIAILs	1	j	abamectin	1percDMSO	16	C	3	QX254	norm.n	4.13475391832685
215	20140623	RIAILs	1	l	abamectin	1percDMSO	16	C	3	QX406	norm.n	0.464603227059332
216	20140512	RIAILs	1	e	abamectin	1percDMSO	16	C	5	QX528	mean.EXT	-102.327240073496
217	20140520	RIAILs	1	h	abamectin	1percDMSO	16	C	5	QX275	mean.EXT	84.2760077799065
218	20140526	RIAILs	1	i	abamectin	1percDMSO	16	C	5	QX484	mean.EXT	100.844391101489
219	20140527	RIAILs	1	j	abamectin	1percDMSO	16	C	5	QX597	mean.EXT	6.09338963926011
220	20140623	RIAILs	1	l	abamectin	1percDMSO	16	C	5	QX438	mean.EXT	-5.16416082859196
221	20140512	RIAILs	1	e	abamectin	1percDMSO	16	C	5	QX528	mean.norm.EXT	-0.111041018991387
222	20140520	RIAILs	1	h	abamectin	1percDMSO	16	C	5	QX275	mean.norm.EXT	-0.00833300751123765
223	20140526	RIAILs	1	i	abamectin	1percDMSO	16	C	5	QX484	mean.norm.EXT	0.199682424210034
224	20140527	RIAILs	1	j	abamectin	1percDMSO	16	C	5	QX597	mean.norm.EXT	0.115086167620445
225	20140623	RIAILs	1	l	abamectin	1percDMSO	16	C	5	QX438	mean.norm.EXT	-0.183917370939061
226	20140512	RIAILs	1	e	abamectin	1percDMSO	16	C	5	QX528	mean.TOF	-36.6242266482694
227	20140520	RIAILs	1	h	abamectin	1percDMSO	16	C	5	QX275	mean.TOF	23.8012510867903
228	20140526	RIAILs	1	i	abamectin	1percDMSO	16	C	5	QX484	mean.TOF	23.9585471678536
229	20140527	RIAILs	1	j	abamectin	1percDMSO	16	C	5	QX597	mean.TOF	-12.0503091221867
230	20140623	RIAILs	1	l	abamectin	1percDMSO	16	C	5	QX438	mean.TOF	17.2834579196835
231	20140512	RIAILs	1	e	abamectin	1percDMSO	16	C	5	QX528	norm.n	-3.84078486290717
232	20140520	RIAILs	1	h	abamectin	1percDMSO	16	C	5	QX275	norm.n	3.94786800669974
233	20140526	RIAILs	1	i	abamectin	1percDMSO	16	C	5	QX484	norm.n	-4.27122443354147
234	20140527	RIAILs	1	j	abamectin	1percDMSO	16	C	5	QX597	norm.n	-3.13221580857698
235	20140623	RIAILs	1	l	abamectin	1percDMSO	16	C	5	QX438	norm.n	6.65193760578121
236	20140512	RIAILs	1	e	abamectin	1percDMSO	16	C	7	QX520	mean.EXT	0.192027870274975
237	20140526	RIAILs	1	i	abamectin	1percDMSO	16	C	7	QX459	mean.EXT	-128.414613143888
238	20140603	RIAILs	1	k	abamectin	1percDMSO	16	C	7	QX476	mean.EXT	118.714920806091
239	20140623	RIAILs	1	l	abamectin	1percDMSO	16	C	7	QX337	mean.EXT	-94.3651615687991
240	20140624	RIAILs	1	m	abamectin	1percDMSO	16	C	7	QX452	mean.EXT	35.0779070071211
241	20140512	RIAILs	1	e	abamectin	1percDMSO	16	C	7	QX520	mean.norm.EXT	-0.0574280374421035
242	20140526	RIAILs	1	i	abamectin	1percDMSO	16	C	7	QX459	mean.norm.EXT	-0.222423816914602
243	20140603	RIAILs	1	k	abamectin	1percDMSO	16	C	7	QX476	mean.norm.EXT	-0.0237073093043848
244	20140623	RIAILs	1	l	abamectin	1percDMSO	16	C	7	QX337	mean.norm.EXT	-0.0455940928955217
245	20140624	RIAILs	1	m	abamectin	1percDMSO	16	C	7	QX452	mean.norm.EXT	0.243383462493141
246	20140512	RIAILs	1	e	abamectin	1percDMSO	16	C	7	QX520	mean.TOF	0.193224340954267
247	20140526	RIAILs	1	i	abamectin	1percDMSO	16	C	7	QX459	mean.TOF	-39.0839111190111
248	20140603	RIAILs	1	k	abamectin	1percDMSO	16	C	7	QX476	mean.TOF	62.3203935030999
249	20140623	RIAILs	1	l	abamectin	1percDMSO	16	C	7	QX337	mean.TOF	-41.9983570336817
250	20140624	RIAILs	1	m	abamectin	1percDMSO	16	C	7	QX452	mean.TOF	-0.251617375764921
251	20140512	RIAILs	1	e	abamectin	1percDMSO	16	C	7	QX520	norm.n	-3.2146947453412
252	20140526	RIAILs	1	i	abamectin	1percDMSO	16	C	7	QX459	norm.n	-6.45969590036112
253	20140603	RIAILs	1	k	abamectin	1percDMSO	16	C	7	QX476	norm.n	-3.53783280970984
254	20140623	RIAILs	1	l	abamectin	1percDMSO	16	C	7	QX337	norm.n	-0.598346666243235
255	20140624	RIAILs	1	m	abamectin	1percDMSO	16	C	7	QX452	norm.n	-4.01043992163343
256	20140512	RIAILs	1	e	abamectin	1percDMSO	16	C	9	QX554	mean.EXT	84.3292980707082
257	20140526	RIAILs	1	i	abamectin	1percDMSO	16	C	9	QX559	mean.EXT	18.386248055772
258	20140527	RIAILs	1	j	abamectin	1percDMSO	16	C	9	QX348	mean.EXT	177.444468451409
259	20140603	RIAILs	1	k	abamectin	1percDMSO	16	C	9	CB4856	mean.EXT	143.159421894523
260	20140624	RIAILs	1	m	abamectin	1percDMSO	16	C	9	CB4856	mean.EXT	150.403045172833
261	20140512	RIAILs	1	e	abamectin	1percDMSO	16	C	9	QX554	mean.norm.EXT	0.135627467827035
262	20140526	RIAILs	1	i	abamectin	1percDMSO	16	C	9	QX559	mean.norm.EXT	0.267322482731619
263	20140527	RIAILs	1	j	abamectin	1percDMSO	16	C	9	QX348	mean.norm.EXT	0.116761648946902
264	20140603	RIAILs	1	k	abamectin	1percDMSO	16	C	9	CB4856	mean.norm.EXT	0.0104023238196058
265	20140624	RIAILs	1	m	abamectin	1percDMSO	16	C	9	CB4856	mean.norm.EXT	0.14941265195548
266	20140512	RIAILs	1	e	abamectin	1percDMSO	16	C	9	QX554	mean.TOF	19.3166768509819
267	20140526	RIAILs	1	i	abamectin	1percDMSO	16	C	9	QX559	mean.TOF	-2.97773931273552
268	20140527	RIAILs	1	j	abamectin	1percDMSO	16	C	9	QX348	mean.TOF	57.067595186038
269	20140603	RIAILs	1	k	abamectin	1percDMSO	16	C	9	CB4856	mean.TOF	72.520704538574
270	20140624	RIAILs	1	m	abamectin	1percDMSO	16	C	9	CB4856	mean.TOF	56.6489968986373
271	20140512	RIAILs	1	e	abamectin	1percDMSO	16	C	9	QX554	norm.n	-2.60718604576212
272	20140526	RIAILs	1	i	abamectin	1percDMSO	16	C	9	QX559	norm.n	-12.6091085680995
273	20140527	RIAILs	1	j	abamectin	1percDMSO	16	C	9	QX348	norm.n	5.91594459295369
274	20140603	RIAILs	1	k	abamectin	1percDMSO	16	C	9	CB4856	norm.n	-2.19236482272183
275	20140624	RIAILs	1	m	abamectin	1percDMSO	16	C	9	CB4856	norm.n	9.62475179838195
276	20140512	RIAILs	1	e	abamectin	1percDMSO	16	C	11	QX341	mean.EXT	2.39125041171326
277	20140527	RIAILs	1	j	abamectin	1percDMSO	16	C	11	QX373	mean.EXT	47.7629071005226
278	20140603	RIAILs	1	k	abamectin	1percDMSO	16	C	11	QX295	mean.EXT	123.335396121002
279	20140624	RIAILs	1	m	abamectin	1percDMSO	16	C	11	QX429	mean.EXT	-59.1604574658064
280	20140512	RIAILs	1	e	abamectin	1percDMSO	16	C	11	QX341	mean.norm.EXT	-0.0764445102106909
281	20140527	RIAILs	1	j	abamectin	1percDMSO	16	C	11	QX373	mean.norm.EXT	-0.108118202703497
282	20140603	RIAILs	1	k	abamectin	1percDMSO	16	C	11	QX295	mean.norm.EXT	0.121647345817717
283	20140624	RIAILs	1	m	abamectin	1percDMSO	16	C	11	QX429	mean.norm.EXT	-0.0685486350575931
284	20140512	RIAILs	1	e	abamectin	1percDMSO	16	C	11	QX341	mean.TOF	-1.75644645011567
285	20140527	RIAILs	1	j	abamectin	1percDMSO	16	C	11	QX373	mean.TOF	40.8206060795452
286	20140603	RIAILs	1	k	abamectin	1percDMSO	16	C	11	QX295	mean.TOF	48.1293348565196
287	20140624	RIAILs	1	m	abamectin	1percDMSO	16	C	11	QX429	mean.TOF	-20.1282495242527
288	20140512	RIAILs	1	e	abamectin	1percDMSO	16	C	11	QX341	norm.n	-5.66065612352722
289	20140527	RIAILs	1	j	abamectin	1percDMSO	16	C	11	QX373	norm.n	-0.179239122009881
290	20140603	RIAILs	1	k	abamectin	1percDMSO	16	C	11	QX295	norm.n	-5.7972186841837
291	20140624	RIAILs	1	m	abamectin	1percDMSO	16	C	11	QX429	norm.n	-1.02067861218062
292	20140513	RIAILs	1	f	abamectin	1percDMSO	16	D	1	QX322	mean.EXT	145.474139341916
293	20140520	RIAILs	1	h	abamectin	1percDMSO	16	D	1	QX393	mean.EXT	42.9697498335084
294	20140526	RIAILs	1	i	abamectin	1percDMSO	16	D	1	QX514	mean.EXT	-73.4522902032322
295	20140527	RIAILs	1	j	abamectin	1percDMSO	16	D	1	QX386	mean.EXT	40.3318190348734
296	20140623	RIAILs	1	l	abamectin	1percDMSO	16	D	1	QX326	mean.EXT	38.907595124778
297	20140513	RIAILs	1	f	abamectin	1percDMSO	16	D	1	QX322	mean.norm.EXT	0.151049219218277
298	20140520	RIAILs	1	h	abamectin	1percDMSO	16	D	1	QX393	mean.norm.EXT	0.00634260983104824
299	20140526	RIAILs	1	i	abamectin	1percDMSO	16	D	1	QX514	mean.norm.EXT	-0.0777915575140777
300	20140527	RIAILs	1	j	abamectin	1percDMSO	16	D	1	QX386	mean.norm.EXT	0.0362879584358544
301	20140623	RIAILs	1	l	abamectin	1percDMSO	16	D	1	QX326	mean.norm.EXT	0.184482405687378
302	20140513	RIAILs	1	f	abamectin	1percDMSO	16	D	1	QX322	mean.TOF	43.0992450232178
303	20140520	RIAILs	1	h	abamectin	1percDMSO	16	D	1	QX393	mean.TOF	13.9696127883715
304	20140526	RIAILs	1	i	abamectin	1percDMSO	16	D	1	QX514	mean.TOF	-20.9796637690736
305	20140527	RIAILs	1	j	abamectin	1percDMSO	16	D	1	QX386	mean.TOF	16.8435364819778
306	20140623	RIAILs	1	l	abamectin	1percDMSO	16	D	1	QX326	mean.TOF	2.32664941495448
307	20140513	RIAILs	1	f	abamectin	1percDMSO	16	D	1	QX322	norm.n	12.7833085796633
308	20140520	RIAILs	1	h	abamectin	1percDMSO	16	D	1	QX393	norm.n	3.61908547459111
309	20140526	RIAILs	1	i	abamectin	1percDMSO	16	D	1	QX514	norm.n	-5.85863396511423
310	20140527	RIAILs	1	j	abamectin	1percDMSO	16	D	1	QX386	norm.n	16.5530322760766
311	20140623	RIAILs	1	l	abamectin	1percDMSO	16	D	1	QX326	norm.n	-1.91689050780467
312	20140512	RIAILs	1	e	abamectin	1percDMSO	16	D	3	QX436	mean.EXT	-89.6128663720395
313	20140513	RIAILs	1	f	abamectin	1percDMSO	16	D	3	QX355	mean.EXT	43.8388049284424
314	20140603	RIAILs	1	k	abamectin	1percDMSO	16	D	3	QX380	mean.EXT	37.9463208482971
315	20140512	RIAILs	1	e	abamectin	1percDMSO	16	D	3	QX436	mean.norm.EXT	-0.134476889282317
316	20140513	RIAILs	1	f	abamectin	1percDMSO	16	D	3	QX355	mean.norm.EXT	-0.0807921367730208
317	20140603	RIAILs	1	k	abamectin	1percDMSO	16	D	3	QX380	mean.norm.EXT	-0.00368120852481397
318	20140512	RIAILs	1	e	abamectin	1percDMSO	16	D	3	QX436	mean.TOF	-12.7377288371879
319	20140513	RIAILs	1	f	abamectin	1percDMSO	16	D	3	QX355	mean.TOF	24.7763617568456
320	20140603	RIAILs	1	k	abamectin	1percDMSO	16	D	3	QX380	mean.TOF	28.2684388382132
321	20140512	RIAILs	1	e	abamectin	1percDMSO	16	D	3	QX436	norm.n	-4.86277999402099
322	20140513	RIAILs	1	f	abamectin	1percDMSO	16	D	3	QX355	norm.n	-5.104063375484
323	20140603	RIAILs	1	k	abamectin	1percDMSO	16	D	3	QX380	norm.n	-0.675489036881606
324	20140512	RIAILs	1	e	abamectin	1percDMSO	16	D	5	QX328	mean.EXT	-58.9388368860491
325	20140513	RIAILs	1	f	abamectin	1percDMSO	16	D	5	QX325	mean.EXT	35.4465090279881
326	20140603	RIAILs	1	k	abamectin	1percDMSO	16	D	5	QX574	mean.EXT	38.418778403005
327	20140624	RIAILs	1	m	abamectin	1percDMSO	16	D	5	QX360	mean.EXT	45.6239382153276
328	20140512	RIAILs	1	e	abamectin	1percDMSO	16	D	5	QX328	mean.norm.EXT	-0.0836913144844069
329	20140513	RIAILs	1	f	abamectin	1percDMSO	16	D	5	QX325	mean.norm.EXT	0.134473844624758
330	20140603	RIAILs	1	k	abamectin	1percDMSO	16	D	5	QX574	mean.norm.EXT	0.0964864780111008
331	20140624	RIAILs	1	m	abamectin	1percDMSO	16	D	5	QX360	mean.norm.EXT	0.0528066413887192
332	20140512	RIAILs	1	e	abamectin	1percDMSO	16	D	5	QX328	mean.TOF	-9.18951112046095
333	20140513	RIAILs	1	f	abamectin	1percDMSO	16	D	5	QX325	mean.TOF	6.01383819831249
334	20140603	RIAILs	1	k	abamectin	1percDMSO	16	D	5	QX574	mean.TOF	13.728078765499
335	20140624	RIAILs	1	m	abamectin	1percDMSO	16	D	5	QX360	mean.TOF	10.5481665048519
336	20140512	RIAILs	1	e	abamectin	1percDMSO	16	D	5	QX328	norm.n	6.2949754011571
337	20140513	RIAILs	1	f	abamectin	1percDMSO	16	D	5	QX325	norm.n	-1.6929906570762
338	20140603	RIAILs	1	k	abamectin	1percDMSO	16	D	5	QX574	norm.n	-5.05963760986283
339	20140624	RIAILs	1	m	abamectin	1percDMSO	16	D	5	QX360	norm.n	3.16210496531654
340	20140512	RIAILs	1	e	abamectin	1percDMSO	16	D	7	QX473	mean.EXT	-51.3252431572177
341	20140513	RIAILs	1	f	abamectin	1percDMSO	16	D	7	QX467	mean.EXT	-118.627696506831
342	20140623	RIAILs	1	l	abamectin	1percDMSO	16	D	7	QX517	mean.EXT	81.1639110790998
343	20140512	RIAILs	1	e	abamectin	1percDMSO	16	D	7	QX473	mean.norm.EXT	-0.305623557610517
344	20140513	RIAILs	1	f	abamectin	1percDMSO	16	D	7	QX467	mean.norm.EXT	-0.131909882838442
345	20140623	RIAILs	1	l	abamectin	1percDMSO	16	D	7	QX517	mean.norm.EXT	-0.056348595498227
346	20140512	RIAILs	1	e	abamectin	1percDMSO	16	D	7	QX473	mean.TOF	-4.39695968826127
347	20140513	RIAILs	1	f	abamectin	1percDMSO	16	D	7	QX467	mean.TOF	-35.2941003136661
348	20140623	RIAILs	1	l	abamectin	1percDMSO	16	D	7	QX517	mean.TOF	34.0892105136339
349	20140512	RIAILs	1	e	abamectin	1percDMSO	16	D	7	QX473	norm.n	9.76672383667191
350	20140513	RIAILs	1	f	abamectin	1percDMSO	16	D	7	QX467	norm.n	-3.97474987575193
351	20140623	RIAILs	1	l	abamectin	1percDMSO	16	D	7	QX517	norm.n	18.2188697562596
352	20140513	RIAILs	1	f	abamectin	1percDMSO	16	D	9	QX253	mean.EXT	63.611654459973
353	20140520	RIAILs	1	h	abamectin	1percDMSO	16	D	9	QX274	mean.EXT	-50.3669731252186
354	20140527	RIAILs	1	j	abamectin	1percDMSO	16	D	9	QX466	mean.EXT	-26.9060619672145
355	20140603	RIAILs	1	k	abamectin	1percDMSO	16	D	9	QX477	mean.EXT	-73.0124894206302
356	20140624	RIAILs	1	m	abamectin	1percDMSO	16	D	9	QX240	mean.EXT	18.3991506695739
357	20140513	RIAILs	1	f	abamectin	1percDMSO	16	D	9	QX253	mean.norm.EXT	0.0015058626779662
358	20140520	RIAILs	1	h	abamectin	1percDMSO	16	D	9	QX274	mean.norm.EXT	-0.238136625661093
359	20140527	RIAILs	1	j	abamectin	1percDMSO	16	D	9	QX466	mean.norm.EXT	-0.133841211358615
360	20140603	RIAILs	1	k	abamectin	1percDMSO	16	D	9	QX477	mean.norm.EXT	-0.0765165845237009
361	20140624	RIAILs	1	m	abamectin	1percDMSO	16	D	9	QX240	mean.norm.EXT	0.0724949005293876
362	20140513	RIAILs	1	f	abamectin	1percDMSO	16	D	9	QX253	mean.TOF	28.6523693853996
363	20140520	RIAILs	1	h	abamectin	1percDMSO	16	D	9	QX274	mean.TOF	2.83151285033625
364	20140527	RIAILs	1	j	abamectin	1percDMSO	16	D	9	QX466	mean.TOF	2.4845201375074
365	20140603	RIAILs	1	k	abamectin	1percDMSO	16	D	9	QX477	mean.TOF	-36.5320220558022
366	20140624	RIAILs	1	m	abamectin	1percDMSO	16	D	9	QX240	mean.TOF	1.52981013275263
367	20140513	RIAILs	1	f	abamectin	1percDMSO	16	D	9	QX253	norm.n	-4.46128780303864
368	20140520	RIAILs	1	h	abamectin	1percDMSO	16	D	9	QX274	norm.n	-9.78250742827922
369	20140527	RIAILs	1	j	abamectin	1percDMSO	16	D	9	QX466	norm.n	8.73316101545652
370	20140603	RIAILs	1	k	abamectin	1percDMSO	16	D	9	QX477	norm.n	-5.37742257641454
371	20140624	RIAILs	1	m	abamectin	1percDMSO	16	D	9	QX240	norm.n	0.459412550773886
372	20140512	RIAILs	1	e	abamectin	1percDMSO	16	D	11	QX349	mean.EXT	-140.833344439193
373	20140527	RIAILs	1	j	abamectin	1percDMSO	16	D	11	QX394	mean.EXT	22.3286265895397
374	20140623	RIAILs	1	l	abamectin	1percDMSO	16	D	11	QX242	mean.EXT	15.6784238601344
375	20140512	RIAILs	1	e	abamectin	1percDMSO	16	D	11	QX349	mean.norm.EXT	-0.220399040613176
376	20140527	RIAILs	1	j	abamectin	1percDMSO	16	D	11	QX394	mean.norm.EXT	-0.00128158826030407
377	20140623	RIAILs	1	l	abamectin	1percDMSO	16	D	11	QX242	mean.norm.EXT	0.0530004988559588
378	20140512	RIAILs	1	e	abamectin	1percDMSO	16	D	11	QX349	mean.TOF	-40.4688224376564
379	20140527	RIAILs	1	j	abamectin	1percDMSO	16	D	11	QX394	mean.TOF	1.39507964982549
380	20140623	RIAILs	1	l	abamectin	1percDMSO	16	D	11	QX242	mean.TOF	8.97372514351576
381	20140512	RIAILs	1	e	abamectin	1percDMSO	16	D	11	QX349	norm.n	-1.69933670952042
382	20140527	RIAILs	1	j	abamectin	1percDMSO	16	D	11	QX394	norm.n	6.74226261790593
383	20140623	RIAILs	1	l	abamectin	1percDMSO	16	D	11	QX242	norm.n	-7.01662502399295
384	20140513	RIAILs	1	f	abamectin	1percDMSO	16	E	1	QX244	mean.EXT	34.9555228640195
385	20140520	RIAILs	1	h	abamectin	1percDMSO	16	E	1	QX474	mean.EXT	-18.5072628756707
386	20140603	RIAILs	1	k	abamectin	1percDMSO	16	E	1	QX293	mean.EXT	79.2327799902363
387	20140624	RIAILs	1	m	abamectin	1percDMSO	16	E	1	QX523	mean.EXT	-87.7114167970874
388	20140513	RIAILs	1	f	abamectin	1percDMSO	16	E	1	QX244	mean.norm.EXT	0.0784567217835364
389	20140520	RIAILs	1	h	abamectin	1percDMSO	16	E	1	QX474	mean.norm.EXT	-0.188945967107864
390	20140603	RIAILs	1	k	abamectin	1percDMSO	16	E	1	QX293	mean.norm.EXT	0.0997596768654276
391	20140624	RIAILs	1	m	abamectin	1percDMSO	16	E	1	QX523	mean.norm.EXT	-0.257373517985885
392	20140513	RIAILs	1	f	abamectin	1percDMSO	16	E	1	QX244	mean.TOF	13.4074842462009
393	20140520	RIAILs	1	h	abamectin	1percDMSO	16	E	1	QX474	mean.TOF	14.9560657127184
394	20140603	RIAILs	1	k	abamectin	1percDMSO	16	E	1	QX293	mean.TOF	27.5899533398583
395	20140624	RIAILs	1	m	abamectin	1percDMSO	16	E	1	QX523	mean.TOF	-22.5294266898452
396	20140513	RIAILs	1	f	abamectin	1percDMSO	16	E	1	QX244	norm.n	10.0354888147953
397	20140520	RIAILs	1	h	abamectin	1percDMSO	16	E	1	QX474	norm.n	3.76318846609507
398	20140603	RIAILs	1	k	abamectin	1percDMSO	16	E	1	QX293	norm.n	2.45837526407517
399	20140624	RIAILs	1	m	abamectin	1percDMSO	16	E	1	QX523	norm.n	-6.82120957980407
400	20140512	RIAILs	1	e	abamectin	1percDMSO	16	E	3	QX490	mean.EXT	81.3195685533415
401	20140513	RIAILs	1	f	abamectin	1percDMSO	16	E	3	QX560	mean.EXT	158.175772051523
402	20140603	RIAILs	1	k	abamectin	1percDMSO	16	E	3	N2	mean.EXT	-9.53206253029901
403	20140512	RIAILs	1	e	abamectin	1percDMSO	16	E	3	QX490	mean.norm.EXT	-0.0748719857714688
404	20140513	RIAILs	1	f	abamectin	1percDMSO	16	E	3	QX560	mean.norm.EXT	0.513181650892549
405	20140603	RIAILs	1	k	abamectin	1percDMSO	16	E	3	N2	mean.norm.EXT	0.323019673741867
406	20140512	RIAILs	1	e	abamectin	1percDMSO	16	E	3	QX490	mean.TOF	42.6360613870029
407	20140513	RIAILs	1	f	abamectin	1percDMSO	16	E	3	QX560	mean.TOF	23.9092584038947
408	20140603	RIAILs	1	k	abamectin	1percDMSO	16	E	3	N2	mean.TOF	-35.1459698079452
409	20140512	RIAILs	1	e	abamectin	1percDMSO	16	E	3	QX490	norm.n	2.92940824616276
410	20140513	RIAILs	1	f	abamectin	1percDMSO	16	E	3	QX560	norm.n	-1.90914514433215
411	20140603	RIAILs	1	k	abamectin	1percDMSO	16	E	3	N2	norm.n	-2.52228444292823
412	20140513	RIAILs	1	f	abamectin	1percDMSO	16	E	5	QX376	mean.EXT	10.9586507903274
413	20140526	RIAILs	1	i	abamectin	1percDMSO	16	E	5	QX271	mean.EXT	-106.061664141761
414	20140603	RIAILs	1	k	abamectin	1percDMSO	16	E	5	QX549	mean.EXT	-48.3282589451572
415	20140623	RIAILs	1	l	abamectin	1percDMSO	16	E	5	QX594	mean.EXT	-58.3937852107662
416	20140513	RIAILs	1	f	abamectin	1percDMSO	16	E	5	QX376	mean.norm.EXT	-0.140597361015233
417	20140526	RIAILs	1	i	abamectin	1percDMSO	16	E	5	QX271	mean.norm.EXT	-0.408308795110781
418	20140603	RIAILs	1	k	abamectin	1percDMSO	16	E	5	QX549	mean.norm.EXT	-0.230886347386754
419	20140623	RIAILs	1	l	abamectin	1percDMSO	16	E	5	QX594	mean.norm.EXT	-0.120453667443924
420	20140513	RIAILs	1	f	abamectin	1percDMSO	16	E	5	QX376	mean.TOF	16.711854747274
421	20140526	RIAILs	1	i	abamectin	1percDMSO	16	E	5	QX271	mean.TOF	-21.6811147075243
422	20140603	RIAILs	1	k	abamectin	1percDMSO	16	E	5	QX549	mean.TOF	6.39983580498517
423	20140623	RIAILs	1	l	abamectin	1percDMSO	16	E	5	QX594	mean.TOF	-21.8618789639593
424	20140513	RIAILs	1	f	abamectin	1percDMSO	16	E	5	QX376	norm.n	10.482587281079
425	20140526	RIAILs	1	i	abamectin	1percDMSO	16	E	5	QX271	norm.n	-6.30649130640774
426	20140603	RIAILs	1	k	abamectin	1percDMSO	16	E	5	QX549	norm.n	2.60892501991134
427	20140623	RIAILs	1	l	abamectin	1percDMSO	16	E	5	QX594	norm.n	-5.72121340164311
428	20140512	RIAILs	1	e	abamectin	1percDMSO	16	E	7	QX531	mean.EXT	7.56074019407337
429	20140513	RIAILs	1	f	abamectin	1percDMSO	16	E	7	QX513	mean.EXT	100.635363127381
430	20140520	RIAILs	1	h	abamectin	1percDMSO	16	E	7	QX261	mean.EXT	-132.211255211201
431	20140623	RIAILs	1	l	abamectin	1percDMSO	16	E	7	N2	mean.EXT	26.786576181127
432	20140624	RIAILs	1	m	abamectin	1percDMSO	16	E	7	QX539	mean.EXT	-78.9888219092505
433	20140512	RIAILs	1	e	abamectin	1percDMSO	16	E	7	QX531	mean.norm.EXT	-0.19091955857733
434	20140513	RIAILs	1	f	abamectin	1percDMSO	16	E	7	QX513	mean.norm.EXT	-0.0111249739793934
435	20140520	RIAILs	1	h	abamectin	1percDMSO	16	E	7	QX261	mean.norm.EXT	-0.213941983622663
436	20140623	RIAILs	1	l	abamectin	1percDMSO	16	E	7	N2	mean.norm.EXT	-0.0325971875445871
437	20140624	RIAILs	1	m	abamectin	1percDMSO	16	E	7	QX539	mean.norm.EXT	-0.233879105462241
438	20140512	RIAILs	1	e	abamectin	1percDMSO	16	E	7	QX531	mean.TOF	26.3049559854296
439	20140513	RIAILs	1	f	abamectin	1percDMSO	16	E	7	QX513	mean.TOF	49.9582548850621
440	20140520	RIAILs	1	h	abamectin	1percDMSO	16	E	7	QX261	mean.TOF	-34.2646528702083
441	20140623	RIAILs	1	l	abamectin	1percDMSO	16	E	7	N2	mean.TOF	12.5814357272407
442	20140624	RIAILs	1	m	abamectin	1percDMSO	16	E	7	QX539	mean.TOF	-20.4311946767359
443	20140512	RIAILs	1	e	abamectin	1percDMSO	16	E	7	QX531	norm.n	-3.59505139210744
444	20140513	RIAILs	1	f	abamectin	1percDMSO	16	E	7	QX513	norm.n	-2.87122343334867
445	20140520	RIAILs	1	h	abamectin	1percDMSO	16	E	7	QX261	norm.n	-4.94708780087756
446	20140623	RIAILs	1	l	abamectin	1percDMSO	16	E	7	N2	norm.n	-1.24112223868859
447	20140624	RIAILs	1	m	abamectin	1percDMSO	16	E	7	QX539	norm.n	3.38167316569942
448	20140520	RIAILs	1	h	abamectin	1percDMSO	16	E	9	QX441	mean.EXT	-47.9306540690922
449	20140527	RIAILs	1	j	abamectin	1percDMSO	16	E	9	QX573	mean.EXT	-48.7573365150179
450	20140623	RIAILs	1	l	abamectin	1percDMSO	16	E	9	QX339	mean.EXT	-117.071490730491
451	20140624	RIAILs	1	m	abamectin	1percDMSO	16	E	9	QX479	mean.EXT	-3.30653489182576
452	20140520	RIAILs	1	h	abamectin	1percDMSO	16	E	9	QX441	mean.norm.EXT	-0.157058445543566
453	20140527	RIAILs	1	j	abamectin	1percDMSO	16	E	9	QX573	mean.norm.EXT	0.075012215864537
454	20140623	RIAILs	1	l	abamectin	1percDMSO	16	E	9	QX339	mean.norm.EXT	-0.0203597442276579
455	20140624	RIAILs	1	m	abamectin	1percDMSO	16	E	9	QX479	mean.norm.EXT	0.0791600092716451
456	20140520	RIAILs	1	h	abamectin	1percDMSO	16	E	9	QX441	mean.TOF	-1.73032864357662
457	20140527	RIAILs	1	j	abamectin	1percDMSO	16	E	9	QX573	mean.TOF	-24.7931439332805
458	20140623	RIAILs	1	l	abamectin	1percDMSO	16	E	9	QX339	mean.TOF	-62.9275907351197
459	20140624	RIAILs	1	m	abamectin	1percDMSO	16	E	9	QX479	mean.TOF	1.41881597761467
460	20140520	RIAILs	1	h	abamectin	1percDMSO	16	E	9	QX441	norm.n	-7.75672037095042
461	20140527	RIAILs	1	j	abamectin	1percDMSO	16	E	9	QX573	norm.n	-3.69725199594788
462	20140623	RIAILs	1	l	abamectin	1percDMSO	16	E	9	QX339	norm.n	-6.1986497264804
463	20140624	RIAILs	1	m	abamectin	1percDMSO	16	E	9	QX479	norm.n	1.47420204254578
464	20140512	RIAILs	1	e	abamectin	1percDMSO	16	E	11	CB4856	mean.EXT	243.688585885639
465	20140527	RIAILs	1	j	abamectin	1percDMSO	16	E	11	QX362	mean.EXT	54.8497324283624
466	20140603	RIAILs	1	k	abamectin	1percDMSO	16	E	11	QX570	mean.EXT	-57.6833087315684
467	20140623	RIAILs	1	l	abamectin	1percDMSO	16	E	11	QX340	mean.EXT	-115.714650009351
468	20140624	RIAILs	1	m	abamectin	1percDMSO	16	E	11	QX284	mean.EXT	157.999011187901
469	20140512	RIAILs	1	e	abamectin	1percDMSO	16	E	11	CB4856	mean.norm.EXT	0.291391917326851
470	20140527	RIAILs	1	j	abamectin	1percDMSO	16	E	11	QX362	mean.norm.EXT	0.0451066243608695
471	20140603	RIAILs	1	k	abamectin	1percDMSO	16	E	11	QX570	mean.norm.EXT	-0.3810436219219
472	20140623	RIAILs	1	l	abamectin	1percDMSO	16	E	11	QX340	mean.norm.EXT	-0.0764828418637355
473	20140624	RIAILs	1	m	abamectin	1percDMSO	16	E	11	QX284	mean.norm.EXT	0.213086211927689
474	20140512	RIAILs	1	e	abamectin	1percDMSO	16	E	11	CB4856	mean.TOF	71.8215058864004
475	20140527	RIAILs	1	j	abamectin	1percDMSO	16	E	11	QX362	mean.TOF	28.6966017107942
476	20140603	RIAILs	1	k	abamectin	1percDMSO	16	E	11	QX570	mean.TOF	4.56334234761087
477	20140623	RIAILs	1	l	abamectin	1percDMSO	16	E	11	QX340	mean.TOF	-54.503602664577
478	20140624	RIAILs	1	m	abamectin	1percDMSO	16	E	11	QX284	mean.TOF	60.0492499776292
479	20140512	RIAILs	1	e	abamectin	1percDMSO	16	E	11	CB4856	norm.n	-0.234035038337807
480	20140527	RIAILs	1	j	abamectin	1percDMSO	16	E	11	QX362	norm.n	-0.829220333797162
481	20140603	RIAILs	1	k	abamectin	1percDMSO	16	E	11	QX570	norm.n	-4.45478374840095
482	20140623	RIAILs	1	l	abamectin	1percDMSO	16	E	11	QX340	norm.n	0.146818260507615
483	20140624	RIAILs	1	m	abamectin	1percDMSO	16	E	11	QX284	norm.n	-4.30964347019827
484	20140512	RIAILs	1	e	abamectin	1percDMSO	16	F	1	QX319	mean.EXT	133.959481481135
485	20140513	RIAILs	1	f	abamectin	1percDMSO	16	F	1	QX498	mean.EXT	-35.1264177728135
486	20140520	RIAILs	1	h	abamectin	1percDMSO	16	F	1	QX434	mean.EXT	-8.48225505147843
487	20140527	RIAILs	1	j	abamectin	1percDMSO	16	F	1	QX298	mean.EXT	84.6286273644065
488	20140512	RIAILs	1	e	abamectin	1percDMSO	16	F	1	QX319	mean.norm.EXT	0.161878061805961
489	20140513	RIAILs	1	f	abamectin	1percDMSO	16	F	1	QX498	mean.norm.EXT	-0.0580017519360646
490	20140520	RIAILs	1	h	abamectin	1percDMSO	16	F	1	QX434	mean.norm.EXT	-0.0975424508619277
491	20140527	RIAILs	1	j	abamectin	1percDMSO	16	F	1	QX298	mean.norm.EXT	0.242449501566487
492	20140512	RIAILs	1	e	abamectin	1percDMSO	16	F	1	QX319	mean.TOF	37.9713540267981
493	20140513	RIAILs	1	f	abamectin	1percDMSO	16	F	1	QX498	mean.TOF	-17.7244558319962
494	20140520	RIAILs	1	h	abamectin	1percDMSO	16	F	1	QX434	mean.TOF	16.9955243415954
495	20140527	RIAILs	1	j	abamectin	1percDMSO	16	F	1	QX298	mean.TOF	18.8764858631556
496	20140512	RIAILs	1	e	abamectin	1percDMSO	16	F	1	QX319	norm.n	-7.74939307415859
497	20140513	RIAILs	1	f	abamectin	1percDMSO	16	F	1	QX498	norm.n	-7.59894403021041
498	20140520	RIAILs	1	h	abamectin	1percDMSO	16	F	1	QX434	norm.n	-4.53336024435255
499	20140527	RIAILs	1	j	abamectin	1percDMSO	16	F	1	QX298	norm.n	8.15599017443094
500	20140512	RIAILs	1	e	abamectin	1percDMSO	16	F	3	QX483	mean.EXT	106.819367688901
501	20140513	RIAILs	1	f	abamectin	1percDMSO	16	F	3	QX508	mean.EXT	55.1576186279896
502	20140520	RIAILs	1	h	abamectin	1percDMSO	16	F	3	QX585	mean.EXT	-36.8436457948434
503	20140527	RIAILs	1	j	abamectin	1percDMSO	16	F	3	QX447	mean.EXT	232.632027864121
504	20140603	RIAILs	1	k	abamectin	1percDMSO	16	F	3	QX384	mean.EXT	62.3484052555725
505	20140623	RIAILs	1	l	abamectin	1percDMSO	16	F	3	QX469	mean.EXT	188.405128976635
506	20140624	RIAILs	1	m	abamectin	1percDMSO	16	F	3	QX584	mean.EXT	-23.2953236367472
507	20140512	RIAILs	1	e	abamectin	1percDMSO	16	F	3	QX483	mean.norm.EXT	0.0733395271520923
508	20140513	RIAILs	1	f	abamectin	1percDMSO	16	F	3	QX508	mean.norm.EXT	-0.157551186093249
509	20140520	RIAILs	1	h	abamectin	1percDMSO	16	F	3	QX585	mean.norm.EXT	-0.00772725873027781
510	20140527	RIAILs	1	j	abamectin	1percDMSO	16	F	3	QX447	mean.norm.EXT	0.307702067412198
511	20140603	RIAILs	1	k	abamectin	1percDMSO	16	F	3	QX384	mean.norm.EXT	0.11003231918472
512	20140623	RIAILs	1	l	abamectin	1percDMSO	16	F	3	QX469	mean.norm.EXT	0.303775573386858
513	20140624	RIAILs	1	m	abamectin	1percDMSO	16	F	3	QX584	mean.norm.EXT	-0.0776097274522614
514	20140512	RIAILs	1	e	abamectin	1percDMSO	16	F	3	QX483	mean.TOF	30.5296527365733
515	20140513	RIAILs	1	f	abamectin	1percDMSO	16	F	3	QX508	mean.TOF	51.8424205807026
516	20140520	RIAILs	1	h	abamectin	1percDMSO	16	F	3	QX585	mean.TOF	-2.99699325266003
517	20140527	RIAILs	1	j	abamectin	1percDMSO	16	F	3	QX447	mean.TOF	67.5671909866859
518	20140603	RIAILs	1	k	abamectin	1percDMSO	16	F	3	QX384	mean.TOF	15.1282828909985
519	20140623	RIAILs	1	l	abamectin	1percDMSO	16	F	3	QX469	mean.TOF	57.4545856235523
520	20140624	RIAILs	1	m	abamectin	1percDMSO	16	F	3	QX584	mean.TOF	-4.24151282824195
521	20140512	RIAILs	1	e	abamectin	1percDMSO	16	F	3	QX483	norm.n	4.7705157628869
522	20140513	RIAILs	1	f	abamectin	1percDMSO	16	F	3	QX508	norm.n	-3.95161765654034
523	20140520	RIAILs	1	h	abamectin	1percDMSO	16	F	3	QX585	norm.n	1.67824344167869
524	20140527	RIAILs	1	j	abamectin	1percDMSO	16	F	3	QX447	norm.n	10.601951552617
525	20140603	RIAILs	1	k	abamectin	1percDMSO	16	F	3	QX384	norm.n	5.06588396365426
526	20140623	RIAILs	1	l	abamectin	1percDMSO	16	F	3	QX469	norm.n	1.7073036466538
527	20140624	RIAILs	1	m	abamectin	1percDMSO	16	F	3	QX584	norm.n	0.284971700716414
528	20140513	RIAILs	1	f	abamectin	1percDMSO	16	F	5	QX283	mean.EXT	72.0151746294265
529	20140526	RIAILs	1	i	abamectin	1percDMSO	16	F	5	QX461	mean.EXT	0.701372949886471
530	20140623	RIAILs	1	l	abamectin	1percDMSO	16	F	5	CB4856	mean.EXT	317.379415333161
531	20140513	RIAILs	1	f	abamectin	1percDMSO	16	F	5	QX283	mean.norm.EXT	0.0149426875760718
532	20140526	RIAILs	1	i	abamectin	1percDMSO	16	F	5	QX461	mean.norm.EXT	0.118952815514888
533	20140623	RIAILs	1	l	abamectin	1percDMSO	16	F	5	CB4856	mean.norm.EXT	0.385414092916344
534	20140513	RIAILs	1	f	abamectin	1percDMSO	16	F	5	QX283	mean.TOF	24.6902872539141
535	20140526	RIAILs	1	i	abamectin	1percDMSO	16	F	5	QX461	mean.TOF	-16.9870472725648
536	20140623	RIAILs	1	l	abamectin	1percDMSO	16	F	5	CB4856	mean.TOF	107.206952908531
537	20140513	RIAILs	1	f	abamectin	1percDMSO	16	F	5	QX283	norm.n	9.80264887265992
538	20140526	RIAILs	1	i	abamectin	1percDMSO	16	F	5	QX461	norm.n	-6.4505942979117
539	20140623	RIAILs	1	l	abamectin	1percDMSO	16	F	5	CB4856	norm.n	-9.60555230558516
540	20140512	RIAILs	1	e	abamectin	1percDMSO	16	F	7	QX309	mean.EXT	-27.9689150413974
541	20140513	RIAILs	1	f	abamectin	1percDMSO	16	F	7	QX580	mean.EXT	-60.1964911019938
542	20140520	RIAILs	1	h	abamectin	1percDMSO	16	F	7	QX296	mean.EXT	-55.3892317979146
543	20140526	RIAILs	1	i	abamectin	1percDMSO	16	F	7	QX428	mean.EXT	98.8266956194994
544	20140527	RIAILs	1	j	abamectin	1percDMSO	16	F	7	QX409	mean.EXT	71.5880890940281
545	20140603	RIAILs	1	k	abamectin	1percDMSO	16	F	7	QX365	mean.EXT	-74.8665814222704
546	20140512	RIAILs	1	e	abamectin	1percDMSO	16	F	7	QX309	mean.norm.EXT	-0.010744315523045
547	20140513	RIAILs	1	f	abamectin	1percDMSO	16	F	7	QX580	mean.norm.EXT	0.00359365347005062
548	20140520	RIAILs	1	h	abamectin	1percDMSO	16	F	7	QX296	mean.norm.EXT	-0.355268743942311
549	20140526	RIAILs	1	i	abamectin	1percDMSO	16	F	7	QX428	mean.norm.EXT	0.0395026555895392
550	20140527	RIAILs	1	j	abamectin	1percDMSO	16	F	7	QX409	mean.norm.EXT	0.104969715399429
551	20140603	RIAILs	1	k	abamectin	1percDMSO	16	F	7	QX365	mean.norm.EXT	-0.186542619695623
552	20140512	RIAILs	1	e	abamectin	1percDMSO	16	F	7	QX309	mean.TOF	-7.6332600269984
553	20140513	RIAILs	1	f	abamectin	1percDMSO	16	F	7	QX580	mean.TOF	-28.2000268421157
554	20140520	RIAILs	1	h	abamectin	1percDMSO	16	F	7	QX296	mean.TOF	16.1492915038339
555	20140526	RIAILs	1	i	abamectin	1percDMSO	16	F	7	QX428	mean.TOF	39.8995808717985
556	20140527	RIAILs	1	j	abamectin	1percDMSO	16	F	7	QX409	mean.TOF	24.5224098462721
557	20140603	RIAILs	1	k	abamectin	1percDMSO	16	F	7	QX365	mean.TOF	-23.957034613753
558	20140512	RIAILs	1	e	abamectin	1percDMSO	16	F	7	QX309	norm.n	-0.359556611854888
559	20140513	RIAILs	1	f	abamectin	1percDMSO	16	F	7	QX580	norm.n	2.02525012424807
560	20140520	RIAILs	1	h	abamectin	1percDMSO	16	F	7	QX296	norm.n	-5.8738992170278
561	20140526	RIAILs	1	i	abamectin	1percDMSO	16	F	7	QX428	norm.n	-11.0524151081683
562	20140527	RIAILs	1	j	abamectin	1percDMSO	16	F	7	QX409	norm.n	-3.41283793915494
563	20140603	RIAILs	1	k	abamectin	1percDMSO	16	F	7	QX365	norm.n	-5.18250434526269
564	20140512	RIAILs	1	e	abamectin	1percDMSO	16	F	9	QX316	mean.EXT	17.6003769863584
565	20140513	RIAILs	1	f	abamectin	1percDMSO	16	F	9	QX343	mean.EXT	105.51172470066
566	20140520	RIAILs	1	h	abamectin	1percDMSO	16	F	9	QX369	mean.EXT	163.570685599227
567	20140623	RIAILs	1	l	abamectin	1percDMSO	16	F	9	QX347	mean.EXT	-67.1601065458372
568	20140624	RIAILs	1	m	abamectin	1percDMSO	16	F	9	QX291	mean.EXT	70.2936815362163
569	20140512	RIAILs	1	e	abamectin	1percDMSO	16	F	9	QX316	mean.norm.EXT	0.0302789617404841
570	20140513	RIAILs	1	f	abamectin	1percDMSO	16	F	9	QX343	mean.norm.EXT	0.111441026145121
571	20140520	RIAILs	1	h	abamectin	1percDMSO	16	F	9	QX369	mean.norm.EXT	0.190651273061723
572	20140623	RIAILs	1	l	abamectin	1percDMSO	16	F	9	QX347	mean.norm.EXT	-0.110982363928653
573	20140624	RIAILs	1	m	abamectin	1percDMSO	16	F	9	QX291	mean.norm.EXT	0.149230511625032
574	20140512	RIAILs	1	e	abamectin	1percDMSO	16	F	9	QX316	mean.TOF	14.7715461145579
575	20140513	RIAILs	1	f	abamectin	1percDMSO	16	F	9	QX343	mean.TOF	34.6003303145235
576	20140520	RIAILs	1	h	abamectin	1percDMSO	16	F	9	QX369	mean.TOF	54.218026638396
577	20140623	RIAILs	1	l	abamectin	1percDMSO	16	F	9	QX347	mean.TOF	-22.4510397981096
578	20140624	RIAILs	1	m	abamectin	1percDMSO	16	F	9	QX291	mean.TOF	11.9397892857909
579	20140512	RIAILs	1	e	abamectin	1percDMSO	16	F	9	QX316	norm.n	0.437182429553569
580	20140513	RIAILs	1	f	abamectin	1percDMSO	16	F	9	QX343	norm.n	-1.54812879056252
581	20140520	RIAILs	1	h	abamectin	1percDMSO	16	F	9	QX369	norm.n	3.02181546555921
582	20140623	RIAILs	1	l	abamectin	1percDMSO	16	F	9	QX347	norm.n	-6.14214659751003
583	20140624	RIAILs	1	m	abamectin	1percDMSO	16	F	9	QX291	norm.n	2.95163836738308
584	20140520	RIAILs	1	h	abamectin	1percDMSO	16	G	1	QX367	mean.EXT	1.59760811547628
585	20140527	RIAILs	1	j	abamectin	1percDMSO	16	G	1	QX377	mean.EXT	1.88463636562645
586	20140603	RIAILs	1	k	abamectin	1percDMSO	16	G	1	QX500	mean.EXT	-134.118670116926
587	20140623	RIAILs	1	l	abamectin	1percDMSO	16	G	1	QX405	mean.EXT	227.52567178744
588	20140624	RIAILs	1	m	abamectin	1percDMSO	16	G	1	QX470	mean.EXT	45.1678721943055
589	20140520	RIAILs	1	h	abamectin	1percDMSO	16	G	1	QX367	mean.norm.EXT	-0.109710724324172
590	20140527	RIAILs	1	j	abamectin	1percDMSO	16	G	1	QX377	mean.norm.EXT	-0.144684552324842
591	20140603	RIAILs	1	k	abamectin	1percDMSO	16	G	1	QX500	mean.norm.EXT	-0.221360524842991
592	20140623	RIAILs	1	l	abamectin	1percDMSO	16	G	1	QX405	mean.norm.EXT	0.28965118528995
593	20140624	RIAILs	1	m	abamectin	1percDMSO	16	G	1	QX470	mean.norm.EXT	0.154202712847977
594	20140520	RIAILs	1	h	abamectin	1percDMSO	16	G	1	QX367	mean.TOF	12.7165442180824
595	20140527	RIAILs	1	j	abamectin	1percDMSO	16	G	1	QX377	mean.TOF	8.17010886698509
596	20140603	RIAILs	1	k	abamectin	1percDMSO	16	G	1	QX500	mean.TOF	-47.7863109230296
597	20140623	RIAILs	1	l	abamectin	1percDMSO	16	G	1	QX405	mean.TOF	77.2879867842934
598	20140624	RIAILs	1	m	abamectin	1percDMSO	16	G	1	QX470	mean.TOF	12.2703369737029
599	20140520	RIAILs	1	h	abamectin	1percDMSO	16	G	1	QX367	norm.n	-1.33389121197599
600	20140527	RIAILs	1	j	abamectin	1percDMSO	16	G	1	QX377	norm.n	6.4881864196665
601	20140603	RIAILs	1	k	abamectin	1percDMSO	16	G	1	QX500	norm.n	0.847074638281095
602	20140623	RIAILs	1	l	abamectin	1percDMSO	16	G	1	QX405	norm.n	9.70654477164408
603	20140624	RIAILs	1	m	abamectin	1percDMSO	16	G	1	QX470	norm.n	1.29407330316583
604	20140512	RIAILs	1	e	abamectin	1percDMSO	16	G	3	QX323	mean.EXT	-4.7002424914639
605	20140520	RIAILs	1	h	abamectin	1percDMSO	16	G	3	QX286	mean.EXT	23.726107899157
606	20140526	RIAILs	1	i	abamectin	1percDMSO	16	G	3	QX407	mean.EXT	-6.79568800539139
607	20140603	RIAILs	1	k	abamectin	1percDMSO	16	G	3	QX495	mean.EXT	-41.403317346819
608	20140624	RIAILs	1	m	abamectin	1percDMSO	16	G	3	QX338	mean.EXT	-22.6960880157327
609	20140512	RIAILs	1	e	abamectin	1percDMSO	16	G	3	QX323	mean.norm.EXT	0.308591299612958
610	20140520	RIAILs	1	h	abamectin	1percDMSO	16	G	3	QX286	mean.norm.EXT	0.170911166728059
611	20140526	RIAILs	1	i	abamectin	1percDMSO	16	G	3	QX407	mean.norm.EXT	0.327164403872243
612	20140603	RIAILs	1	k	abamectin	1percDMSO	16	G	3	QX495	mean.norm.EXT	-0.116353186269362
613	20140624	RIAILs	1	m	abamectin	1percDMSO	16	G	3	QX338	mean.norm.EXT	-0.264325184228044
614	20140512	RIAILs	1	e	abamectin	1percDMSO	16	G	3	QX323	mean.TOF	-20.1443086195858
615	20140520	RIAILs	1	h	abamectin	1percDMSO	16	G	3	QX286	mean.TOF	-2.9207548653449
616	20140526	RIAILs	1	i	abamectin	1percDMSO	16	G	3	QX407	mean.TOF	-22.6406604190086
617	20140603	RIAILs	1	k	abamectin	1percDMSO	16	G	3	QX495	mean.TOF	-3.4746627698824
618	20140624	RIAILs	1	m	abamectin	1percDMSO	16	G	3	QX338	mean.TOF	10.2525944411233
619	20140512	RIAILs	1	e	abamectin	1percDMSO	16	G	3	QX323	norm.n	-2.39027268349645
620	20140520	RIAILs	1	h	abamectin	1percDMSO	16	G	3	QX286	norm.n	-2.47799420347996
621	20140526	RIAILs	1	i	abamectin	1percDMSO	16	G	3	QX407	norm.n	-8.27956716098116
622	20140603	RIAILs	1	k	abamectin	1percDMSO	16	G	3	QX495	norm.n	7.47392363085679
623	20140624	RIAILs	1	m	abamectin	1percDMSO	16	G	3	QX338	norm.n	7.42528276600539
624	20140513	RIAILs	1	f	abamectin	1percDMSO	16	G	5	CB4856	mean.EXT	176.269549056764
625	20140520	RIAILs	1	h	abamectin	1percDMSO	16	G	5	QX312	mean.EXT	147.560223915064
626	20140527	RIAILs	1	j	abamectin	1percDMSO	16	G	5	QX331	mean.EXT	-51.789023122322
627	20140623	RIAILs	1	l	abamectin	1percDMSO	16	G	5	QX472	mean.EXT	175.375874002141
628	20140624	RIAILs	1	m	abamectin	1percDMSO	16	G	5	QX556	mean.EXT	48.5468891262835
629	20140513	RIAILs	1	f	abamectin	1percDMSO	16	G	5	CB4856	mean.norm.EXT	0.121276440276148
630	20140520	RIAILs	1	h	abamectin	1percDMSO	16	G	5	QX312	mean.norm.EXT	0.134190576485894
631	20140527	RIAILs	1	j	abamectin	1percDMSO	16	G	5	QX331	mean.norm.EXT	0.104184558183071
632	20140623	RIAILs	1	l	abamectin	1percDMSO	16	G	5	QX472	mean.norm.EXT	0.240658738029384
633	20140624	RIAILs	1	m	abamectin	1percDMSO	16	G	5	QX556	mean.norm.EXT	0.34202145639605
634	20140513	RIAILs	1	f	abamectin	1percDMSO	16	G	5	CB4856	mean.TOF	60.2601188596414
635	20140520	RIAILs	1	h	abamectin	1percDMSO	16	G	5	QX312	mean.TOF	39.9968250529025
636	20140527	RIAILs	1	j	abamectin	1percDMSO	16	G	5	QX331	mean.TOF	-35.1104213035019
637	20140623	RIAILs	1	l	abamectin	1percDMSO	16	G	5	QX472	mean.TOF	52.8247416233897
638	20140624	RIAILs	1	m	abamectin	1percDMSO	16	G	5	QX556	mean.TOF	-7.15632852757536
639	20140513	RIAILs	1	f	abamectin	1percDMSO	16	G	5	CB4856	norm.n	13.6403426762571
640	20140520	RIAILs	1	h	abamectin	1percDMSO	16	G	5	QX312	norm.n	17.1094153280928
641	20140527	RIAILs	1	j	abamectin	1percDMSO	16	G	5	QX331	norm.n	3.54468954863687
642	20140623	RIAILs	1	l	abamectin	1percDMSO	16	G	5	QX472	norm.n	8.51617734171694
643	20140624	RIAILs	1	m	abamectin	1percDMSO	16	G	5	QX556	norm.n	-2.44919566047753
644	20140513	RIAILs	1	f	abamectin	1percDMSO	16	G	7	QX392	mean.EXT	-7.84015545109814
645	20140520	RIAILs	1	h	abamectin	1percDMSO	16	G	7	QX412	mean.EXT	258.427242352748
646	20140603	RIAILs	1	k	abamectin	1percDMSO	16	G	7	QX280	mean.EXT	-111.708891531187
647	20140623	RIAILs	1	l	abamectin	1percDMSO	16	G	7	QX310	mean.EXT	16.7358605770677
648	20140624	RIAILs	1	m	abamectin	1percDMSO	16	G	7	N2	mean.EXT	-25.7829868519786
649	20140513	RIAILs	1	f	abamectin	1percDMSO	16	G	7	QX392	mean.norm.EXT	0.0915437256706491
650	20140520	RIAILs	1	h	abamectin	1percDMSO	16	G	7	QX412	mean.norm.EXT	0.264015341500424
651	20140603	RIAILs	1	k	abamectin	1percDMSO	16	G	7	QX280	mean.norm.EXT	0.0297301044362223
652	20140623	RIAILs	1	l	abamectin	1percDMSO	16	G	7	QX310	mean.norm.EXT	-0.021715000981386
653	20140624	RIAILs	1	m	abamectin	1percDMSO	16	G	7	N2	mean.norm.EXT	0.139669282773474
654	20140513	RIAILs	1	f	abamectin	1percDMSO	16	G	7	QX392	mean.TOF	-3.59597380147674
655	20140520	RIAILs	1	h	abamectin	1percDMSO	16	G	7	QX412	mean.TOF	68.5997094729648
656	20140603	RIAILs	1	k	abamectin	1percDMSO	16	G	7	QX280	mean.TOF	-52.9682279532921
657	20140623	RIAILs	1	l	abamectin	1percDMSO	16	G	7	QX310	mean.TOF	12.9852569566065
658	20140624	RIAILs	1	m	abamectin	1percDMSO	16	G	7	N2	mean.TOF	-21.2755981229591
659	20140513	RIAILs	1	f	abamectin	1percDMSO	16	G	7	QX392	norm.n	-6.83064688424797
660	20140520	RIAILs	1	h	abamectin	1percDMSO	16	G	7	QX412	norm.n	13.3513568726776
661	20140603	RIAILs	1	k	abamectin	1percDMSO	16	G	7	QX280	norm.n	1.20164422771853
662	20140623	RIAILs	1	l	abamectin	1percDMSO	16	G	7	QX310	norm.n	-2.52250324427627
663	20140624	RIAILs	1	m	abamectin	1percDMSO	16	G	7	N2	norm.n	-2.19056866101339
664	20140512	RIAILs	1	e	abamectin	1percDMSO	16	G	9	QX396	mean.EXT	91.9558010794072
665	20140513	RIAILs	1	f	abamectin	1percDMSO	16	G	9	QX400	mean.EXT	-21.0185896337886
666	20140520	RIAILs	1	h	abamectin	1percDMSO	16	G	9	QX366	mean.EXT	9.94316956865554
667	20140526	RIAILs	1	i	abamectin	1percDMSO	16	G	9	QX527	mean.EXT	-95.7856204527251
668	20140527	RIAILs	1	j	abamectin	1percDMSO	16	G	9	QX294	mean.EXT	-94.998749187677
669	20140603	RIAILs	1	k	abamectin	1percDMSO	16	G	9	QX368	mean.EXT	13.9148258301537
670	20140624	RIAILs	1	m	abamectin	1percDMSO	16	G	9	QX356	mean.EXT	25.6842949461163
671	20140512	RIAILs	1	e	abamectin	1percDMSO	16	G	9	QX396	mean.norm.EXT	0.0944355349614301
672	20140513	RIAILs	1	f	abamectin	1percDMSO	16	G	9	QX400	mean.norm.EXT	-0.0981266849556986
673	20140520	RIAILs	1	h	abamectin	1percDMSO	16	G	9	QX366	mean.norm.EXT	0.10276373495245
674	20140526	RIAILs	1	i	abamectin	1percDMSO	16	G	9	QX527	mean.norm.EXT	0.0258740656633879
675	20140527	RIAILs	1	j	abamectin	1percDMSO	16	G	9	QX294	mean.norm.EXT	-0.431174360005064
676	20140603	RIAILs	1	k	abamectin	1percDMSO	16	G	9	QX368	mean.norm.EXT	-0.0545567617898816
677	20140624	RIAILs	1	m	abamectin	1percDMSO	16	G	9	QX356	mean.norm.EXT	0.0974729726308464
678	20140512	RIAILs	1	e	abamectin	1percDMSO	16	G	9	QX396	mean.TOF	29.7369142965437
679	20140513	RIAILs	1	f	abamectin	1percDMSO	16	G	9	QX400	mean.TOF	3.02555846243668
680	20140520	RIAILs	1	h	abamectin	1percDMSO	16	G	9	QX366	mean.TOF	-7.73945079405781
681	20140526	RIAILs	1	i	abamectin	1percDMSO	16	G	9	QX527	mean.TOF	-41.937674244279
682	20140527	RIAILs	1	j	abamectin	1percDMSO	16	G	9	QX294	mean.TOF	-6.36652517737997
683	20140603	RIAILs	1	k	abamectin	1percDMSO	16	G	9	QX368	mean.TOF	14.0820872830442
684	20140624	RIAILs	1	m	abamectin	1percDMSO	16	G	9	QX356	mean.TOF	2.98020288256297
685	20140512	RIAILs	1	e	abamectin	1percDMSO	16	G	9	QX396	norm.n	-2.57116029788613
686	20140513	RIAILs	1	f	abamectin	1percDMSO	16	G	9	QX400	norm.n	-2.43815558382705
687	20140520	RIAILs	1	h	abamectin	1percDMSO	16	G	9	QX366	norm.n	-1.88603387068248
688	20140526	RIAILs	1	i	abamectin	1percDMSO	16	G	9	QX527	norm.n	-7.43011691681733
689	20140527	RIAILs	1	j	abamectin	1percDMSO	16	G	9	QX294	norm.n	1.39413979280071
690	20140603	RIAILs	1	k	abamectin	1percDMSO	16	G	9	QX368	norm.n	7.46292606529988
691	20140624	RIAILs	1	m	abamectin	1percDMSO	16	G	9	QX356	norm.n	0.46130851388138
692	20140513	RIAILs	1	f	abamectin	1percDMSO	16	G	11	QX387	mean.EXT	-34.6797295142642
693	20140520	RIAILs	1	h	abamectin	1percDMSO	16	G	11	QX263	mean.EXT	80.4959490977551
694	20140527	RIAILs	1	j	abamectin	1percDMSO	16	G	11	QX329	mean.EXT	216.500688955581
695	20140623	RIAILs	1	l	abamectin	1percDMSO	16	G	11	QX324	mean.EXT	134.400248890373
696	20140513	RIAILs	1	f	abamectin	1percDMSO	16	G	11	QX387	mean.norm.EXT	-0.0761908038633009
697	20140520	RIAILs	1	h	abamectin	1percDMSO	16	G	11	QX263	mean.norm.EXT	0.0729252639996317
698	20140527	RIAILs	1	j	abamectin	1percDMSO	16	G	11	QX329	mean.norm.EXT	0.24338417733887
699	20140623	RIAILs	1	l	abamectin	1percDMSO	16	G	11	QX324	mean.norm.EXT	0.0279528540738989
700	20140513	RIAILs	1	f	abamectin	1percDMSO	16	G	11	QX387	mean.TOF	-8.85634218488609
701	20140520	RIAILs	1	h	abamectin	1percDMSO	16	G	11	QX263	mean.TOF	31.3710118666682
702	20140527	RIAILs	1	j	abamectin	1percDMSO	16	G	11	QX329	mean.TOF	78.1541121992998
703	20140623	RIAILs	1	l	abamectin	1percDMSO	16	G	11	QX324	mean.TOF	59.8370484269836
704	20140513	RIAILs	1	f	abamectin	1percDMSO	16	G	11	QX387	norm.n	6.41584546156149
705	20140520	RIAILs	1	h	abamectin	1percDMSO	16	G	11	QX263	norm.n	-3.17765356681734
706	20140527	RIAILs	1	j	abamectin	1percDMSO	16	G	11	QX329	norm.n	0.883710771292686
707	20140623	RIAILs	1	l	abamectin	1percDMSO	16	G	11	QX324	norm.n	6.90487671592286
708	20140513	RIAILs	1	f	abamectin	1percDMSO	16	H	1	QX478	mean.EXT	61.7628992183376
709	20140520	RIAILs	1	h	abamectin	1percDMSO	16	H	1	QX346	mean.EXT	-261.071713590282
710	20140526	RIAILs	1	i	abamectin	1percDMSO	16	H	1	QX596	mean.EXT	-53.5175726860309
711	20140527	RIAILs	1	j	abamectin	1percDMSO	16	H	1	N2	mean.EXT	-20.4843804798892
712	20140603	RIAILs	1	k	abamectin	1percDMSO	16	H	1	QX381	mean.EXT	156.664203542024
713	20140623	RIAILs	1	l	abamectin	1percDMSO	16	H	1	QX457	mean.EXT	40.7752899240229
714	20140513	RIAILs	1	f	abamectin	1percDMSO	16	H	1	QX478	mean.norm.EXT	0.304068540489796
715	20140520	RIAILs	1	h	abamectin	1percDMSO	16	H	1	QX346	mean.norm.EXT	-0.607625336958448
716	20140526	RIAILs	1	i	abamectin	1percDMSO	16	H	1	QX596	mean.norm.EXT	0.56090174688971
717	20140527	RIAILs	1	j	abamectin	1percDMSO	16	H	1	N2	mean.norm.EXT	0.133671226340806
718	20140603	RIAILs	1	k	abamectin	1percDMSO	16	H	1	QX381	mean.norm.EXT	0.0134545631830052
719	20140623	RIAILs	1	l	abamectin	1percDMSO	16	H	1	QX457	mean.norm.EXT	-0.0934829978163361
720	20140513	RIAILs	1	f	abamectin	1percDMSO	16	H	1	QX478	mean.TOF	2.91924708303379
721	20140520	RIAILs	1	h	abamectin	1percDMSO	16	H	1	QX346	mean.TOF	-63.266200164521
722	20140526	RIAILs	1	i	abamectin	1percDMSO	16	H	1	QX596	mean.TOF	-45.1321137897331
723	20140527	RIAILs	1	j	abamectin	1percDMSO	16	H	1	N2	mean.TOF	-17.8022239353793
724	20140603	RIAILs	1	k	abamectin	1percDMSO	16	H	1	QX381	mean.TOF	72.5797180701652
725	20140623	RIAILs	1	l	abamectin	1percDMSO	16	H	1	QX457	mean.TOF	27.7749364058811
726	20140513	RIAILs	1	f	abamectin	1percDMSO	16	H	1	QX478	norm.n	-1.55002475367001
727	20140520	RIAILs	1	h	abamectin	1percDMSO	16	H	1	QX346	norm.n	-9.93229830910566
728	20140526	RIAILs	1	i	abamectin	1percDMSO	16	H	1	QX596	norm.n	-12.72287370105
729	20140527	RIAILs	1	j	abamectin	1percDMSO	16	H	1	N2	norm.n	-9.44886368703093
730	20140603	RIAILs	1	k	abamectin	1percDMSO	16	H	1	QX381	norm.n	-0.501807061833853
731	20140623	RIAILs	1	l	abamectin	1percDMSO	16	H	1	QX457	norm.n	13.0895562565275
732	20140513	RIAILs	1	f	abamectin	1percDMSO	16	H	3	N2	mean.EXT	-42.399778017242
733	20140526	RIAILs	1	i	abamectin	1percDMSO	16	H	3	QX281	mean.EXT	50.5410566629947
734	20140527	RIAILs	1	j	abamectin	1percDMSO	16	H	3	QX300	mean.EXT	8.28438421756915
735	20140603	RIAILs	1	k	abamectin	1percDMSO	16	H	3	QX264	mean.EXT	-4.49243127560356
736	20140513	RIAILs	1	f	abamectin	1percDMSO	16	H	3	N2	mean.norm.EXT	-0.00989042824512917
737	20140526	RIAILs	1	i	abamectin	1percDMSO	16	H	3	QX281	mean.norm.EXT	-0.0260015836411901
738	20140527	RIAILs	1	j	abamectin	1percDMSO	16	H	3	QX300	mean.norm.EXT	0.142724751617871
739	20140603	RIAILs	1	k	abamectin	1percDMSO	16	H	3	QX264	mean.norm.EXT	-0.0561275775249975
740	20140513	RIAILs	1	f	abamectin	1percDMSO	16	H	3	N2	mean.TOF	-20.2228423093215
741	20140526	RIAILs	1	i	abamectin	1percDMSO	16	H	3	QX281	mean.TOF	32.4946426978679
742	20140527	RIAILs	1	j	abamectin	1percDMSO	16	H	3	QX300	mean.TOF	-5.64848309924242
743	20140603	RIAILs	1	k	abamectin	1percDMSO	16	H	3	QX264	mean.TOF	9.916913728735
744	20140513	RIAILs	1	f	abamectin	1percDMSO	16	H	3	N2	norm.n	0.995671140704279
745	20140526	RIAILs	1	i	abamectin	1percDMSO	16	H	3	QX281	norm.n	-17.1961398865842
746	20140527	RIAILs	1	j	abamectin	1percDMSO	16	H	3	QX300	norm.n	-6.87358880911285
747	20140603	RIAILs	1	k	abamectin	1percDMSO	16	H	3	QX264	norm.n	-2.15102939861141
748	20140513	RIAILs	1	f	abamectin	1percDMSO	16	H	5	QX391	mean.EXT	-50.6287357688448
749	20140520	RIAILs	1	h	abamectin	1percDMSO	16	H	5	QX379	mean.EXT	69.1135860687165
750	20140526	RIAILs	1	i	abamectin	1percDMSO	16	H	5	QX583	mean.EXT	88.1697407659266
751	20140527	RIAILs	1	j	abamectin	1percDMSO	16	H	5	QX501	mean.EXT	-51.7094030916147
752	20140603	RIAILs	1	k	abamectin	1percDMSO	16	H	5	QX353	mean.EXT	-35.2214267277425
753	20140513	RIAILs	1	f	abamectin	1percDMSO	16	H	5	QX391	mean.norm.EXT	0.0970715588327663
754	20140520	RIAILs	1	h	abamectin	1percDMSO	16	H	5	QX379	mean.norm.EXT	0.391996243430093
755	20140526	RIAILs	1	i	abamectin	1percDMSO	16	H	5	QX583	mean.norm.EXT	0.514831563703489
756	20140527	RIAILs	1	j	abamectin	1percDMSO	16	H	5	QX501	mean.norm.EXT	-0.0803497552321819
757	20140603	RIAILs	1	k	abamectin	1percDMSO	16	H	5	QX353	mean.norm.EXT	0.272233186247099
758	20140513	RIAILs	1	f	abamectin	1percDMSO	16	H	5	QX391	mean.TOF	-24.105214309779
759	20140520	RIAILs	1	h	abamectin	1percDMSO	16	H	5	QX379	mean.TOF	-1.98965194452881
760	20140526	RIAILs	1	i	abamectin	1percDMSO	16	H	5	QX583	mean.TOF	3.16175244640515
761	20140527	RIAILs	1	j	abamectin	1percDMSO	16	H	5	QX501	mean.TOF	-11.2117236963445
762	20140603	RIAILs	1	k	abamectin	1percDMSO	16	H	5	QX353	mean.TOF	-31.4202200771867
763	20140513	RIAILs	1	f	abamectin	1percDMSO	16	H	5	QX391	norm.n	-7.79651709947947
764	20140520	RIAILs	1	h	abamectin	1percDMSO	16	H	5	QX379	norm.n	-2.2766292079959
765	20140526	RIAILs	1	i	abamectin	1percDMSO	16	H	5	QX583	norm.n	-9.76155428704317
766	20140527	RIAILs	1	j	abamectin	1percDMSO	16	H	5	QX501	norm.n	7.26027549184393
767	20140603	RIAILs	1	k	abamectin	1percDMSO	16	H	5	QX353	norm.n	-5.99403287844304
768	20140512	RIAILs	1	e	abamectin	1percDMSO	16	H	7	QX471	mean.EXT	86.454646199808
769	20140520	RIAILs	1	h	abamectin	1percDMSO	16	H	7	QX424	mean.EXT	24.7389093513194
770	20140526	RIAILs	1	i	abamectin	1percDMSO	16	H	7	N2	mean.EXT	-27.5729740804388
771	20140527	RIAILs	1	j	abamectin	1percDMSO	16	H	7	QX389	mean.EXT	84.8138308604115
772	20140603	RIAILs	1	k	abamectin	1percDMSO	16	H	7	QX464	mean.EXT	-0.818939523983036
773	20140624	RIAILs	1	m	abamectin	1percDMSO	16	H	7	QX410	mean.EXT	-68.5389778540891
774	20140512	RIAILs	1	e	abamectin	1percDMSO	16	H	7	QX471	mean.norm.EXT	-0.00775959075817154
775	20140520	RIAILs	1	h	abamectin	1percDMSO	16	H	7	QX424	mean.norm.EXT	0.229888076274423
776	20140526	RIAILs	1	i	abamectin	1percDMSO	16	H	7	N2	mean.norm.EXT	0.125570097109358
777	20140527	RIAILs	1	j	abamectin	1percDMSO	16	H	7	QX389	mean.norm.EXT	-0.00432941675859145
778	20140603	RIAILs	1	k	abamectin	1percDMSO	16	H	7	QX464	mean.norm.EXT	-0.272056702761401
779	20140624	RIAILs	1	m	abamectin	1percDMSO	16	H	7	QX410	mean.norm.EXT	-0.0927179628982788
780	20140512	RIAILs	1	e	abamectin	1percDMSO	16	H	7	QX471	mean.TOF	44.7538468266057
781	20140520	RIAILs	1	h	abamectin	1percDMSO	16	H	7	QX424	mean.TOF	-2.46107170223948
782	20140526	RIAILs	1	i	abamectin	1percDMSO	16	H	7	N2	mean.TOF	-21.6068441086961
783	20140527	RIAILs	1	j	abamectin	1percDMSO	16	H	7	QX389	mean.TOF	48.3311731427515
784	20140603	RIAILs	1	k	abamectin	1percDMSO	16	H	7	QX464	mean.TOF	32.7156648075351
785	20140624	RIAILs	1	m	abamectin	1percDMSO	16	H	7	QX410	mean.TOF	-30.9656861628689
786	20140512	RIAILs	1	e	abamectin	1percDMSO	16	H	7	QX471	norm.n	1.72728437566899
787	20140520	RIAILs	1	h	abamectin	1percDMSO	16	H	7	QX424	norm.n	-3.73093331362161
788	20140526	RIAILs	1	i	abamectin	1percDMSO	16	H	7	N2	norm.n	-2.5124071031165
789	20140527	RIAILs	1	j	abamectin	1percDMSO	16	H	7	QX389	norm.n	1.96031306826937
790	20140603	RIAILs	1	k	abamectin	1percDMSO	16	H	7	QX464	norm.n	-5.24242118735999
791	20140624	RIAILs	1	m	abamectin	1percDMSO	16	H	7	QX410	norm.n	1.20457747752474
792	20140513	RIAILs	1	f	abamectin	1percDMSO	16	H	9	QX302	mean.EXT	-44.3813878837016
793	20140520	RIAILs	1	h	abamectin	1percDMSO	16	H	9	QX303	mean.EXT	13.1242822916074
794	20140603	RIAILs	1	k	abamectin	1percDMSO	16	H	9	QX320	mean.EXT	-34.8675935884623
795	20140513	RIAILs	1	f	abamectin	1percDMSO	16	H	9	QX302	mean.norm.EXT	-0.0468589766797543
796	20140520	RIAILs	1	h	abamectin	1percDMSO	16	H	9	QX303	mean.norm.EXT	-0.00249836800335428
797	20140603	RIAILs	1	k	abamectin	1percDMSO	16	H	9	QX320	mean.norm.EXT	-0.150617345925326
798	20140513	RIAILs	1	f	abamectin	1percDMSO	16	H	9	QX302	mean.TOF	-9.16985440536893
799	20140520	RIAILs	1	h	abamectin	1percDMSO	16	H	9	QX303	mean.TOF	6.67150413957362
800	20140603	RIAILs	1	k	abamectin	1percDMSO	16	H	9	QX320	mean.TOF	-2.82306789604882
801	20140513	RIAILs	1	f	abamectin	1percDMSO	16	H	9	QX302	norm.n	-1.73280833116718
802	20140520	RIAILs	1	h	abamectin	1percDMSO	16	H	9	QX303	norm.n	2.6956877715678
803	20140603	RIAILs	1	k	abamectin	1percDMSO	16	H	9	QX320	norm.n	3.85731332882828
804	20140512	RIAILs	1	e	abamectin	1percDMSO	16	H	11	QX398	mean.EXT	8.22775411174811
805	20140520	RIAILs	1	h	abamectin	1percDMSO	16	H	11	QX395	mean.EXT	23.4821596996205
806	20140527	RIAILs	1	j	abamectin	1percDMSO	16	H	11	QX443	mean.EXT	-67.9144341545607
807	20140624	RIAILs	1	m	abamectin	1percDMSO	16	H	11	QX545	mean.EXT	61.5935598410992
808	20140512	RIAILs	1	e	abamectin	1percDMSO	16	H	11	QX398	mean.norm.EXT	-0.0676408405485921
809	20140520	RIAILs	1	h	abamectin	1percDMSO	16	H	11	QX395	mean.norm.EXT	0.17607273237457
810	20140527	RIAILs	1	j	abamectin	1percDMSO	16	H	11	QX443	mean.norm.EXT	-0.214873311340405
811	20140624	RIAILs	1	m	abamectin	1percDMSO	16	H	11	QX545	mean.norm.EXT	-0.0101770978190063
812	20140512	RIAILs	1	e	abamectin	1percDMSO	16	H	11	QX398	mean.TOF	8.32214196098799
813	20140520	RIAILs	1	h	abamectin	1percDMSO	16	H	11	QX395	mean.TOF	-7.21953692434797
814	20140527	RIAILs	1	j	abamectin	1percDMSO	16	H	11	QX443	mean.TOF	-11.8722007354184
815	20140624	RIAILs	1	m	abamectin	1percDMSO	16	H	11	QX545	mean.TOF	28.6448113951547
816	20140512	RIAILs	1	e	abamectin	1percDMSO	16	H	11	QX398	norm.n	5.99766781569975
817	20140520	RIAILs	1	h	abamectin	1percDMSO	16	H	11	QX395	norm.n	-5.86024681335368
818	20140527	RIAILs	1	j	abamectin	1percDMSO	16	H	11	QX443	norm.n	-5.0666110771572
819	20140624	RIAILs	1	m	abamectin	1percDMSO	16	H	11	QX545	norm.n	-2.39382961960494
820	20140506	RIAILs	1	d	abamectin	1percDMSO	17	A	1	QX587	mean.EXT	-101.802479812539
821	20140506	RIAILs	1	d	abamectin	1percDMSO	17	A	1	QX587	mean.norm.EXT	-0.0531228449139715
822	20140506	RIAILs	1	d	abamectin	1percDMSO	17	A	1	QX587	mean.TOF	-61.7709494078633
823	20140506	RIAILs	1	d	abamectin	1percDMSO	17	A	1	QX587	norm.n	-13.1297691835751
824	20140506	RIAILs	1	d	abamectin	1percDMSO	17	A	5	QX276	mean.EXT	100.684094288725
825	20140506	RIAILs	1	d	abamectin	1percDMSO	17	A	5	QX276	mean.norm.EXT	0.047660083868228
826	20140506	RIAILs	1	d	abamectin	1percDMSO	17	A	5	QX276	mean.TOF	65.4973858167155
827	20140506	RIAILs	1	d	abamectin	1percDMSO	17	A	5	QX276	norm.n	8.72081814868651
828	20140506	RIAILs	1	d	abamectin	1percDMSO	17	A	7	QX493	mean.EXT	-57.6155194651185
829	20140506	RIAILs	1	d	abamectin	1percDMSO	17	A	7	QX493	mean.norm.EXT	0.0593955749744048
830	20140506	RIAILs	1	d	abamectin	1percDMSO	17	A	7	QX493	mean.TOF	-36.971250351023
831	20140506	RIAILs	1	d	abamectin	1percDMSO	17	A	7	QX493	norm.n	1.69768592947486
832	20140506	RIAILs	1	d	abamectin	1percDMSO	17	A	9	N2	mean.EXT	-20.6551309645523
833	20140506	RIAILs	1	d	abamectin	1percDMSO	17	A	9	N2	mean.norm.EXT	0.144777118725332
834	20140506	RIAILs	1	d	abamectin	1percDMSO	17	A	9	N2	mean.TOF	-28.2587266704645
835	20140506	RIAILs	1	d	abamectin	1percDMSO	17	A	9	N2	norm.n	-1.49533633856947
836	20140506	RIAILs	1	d	abamectin	1percDMSO	17	B	1	QX359	mean.EXT	14.2502723501875
837	20140506	RIAILs	1	d	abamectin	1percDMSO	17	B	1	QX359	mean.norm.EXT	0.0461818846719966
838	20140506	RIAILs	1	d	abamectin	1percDMSO	17	B	1	QX359	mean.TOF	8.42171741443809
839	20140506	RIAILs	1	d	abamectin	1percDMSO	17	B	1	QX359	norm.n	10.6043981776188
840	20140506	RIAILs	1	d	abamectin	1percDMSO	17	B	3	QX399	mean.EXT	14.5759194351066
841	20140506	RIAILs	1	d	abamectin	1percDMSO	17	B	3	QX399	mean.norm.EXT	0.121050785513193
842	20140506	RIAILs	1	d	abamectin	1percDMSO	17	B	3	QX399	mean.TOF	-5.85298696189134
843	20140506	RIAILs	1	d	abamectin	1percDMSO	17	B	3	QX399	norm.n	1.41403074769166
844	20140506	RIAILs	1	d	abamectin	1percDMSO	17	B	5	QX305	mean.EXT	-45.4303671356695
845	20140506	RIAILs	1	d	abamectin	1percDMSO	17	B	5	QX305	mean.norm.EXT	0.113317330229159
846	20140506	RIAILs	1	d	abamectin	1percDMSO	17	B	5	QX305	mean.TOF	-32.9512304458207
847	20140506	RIAILs	1	d	abamectin	1percDMSO	17	B	5	QX305	norm.n	1.78073499078376
848	20140506	RIAILs	1	d	abamectin	1percDMSO	17	B	7	QX363	mean.EXT	47.2158708955327
849	20140506	RIAILs	1	d	abamectin	1percDMSO	17	B	7	QX363	mean.norm.EXT	0.0777422729948126
850	20140506	RIAILs	1	d	abamectin	1percDMSO	17	B	7	QX363	mean.TOF	23.9810763588116
851	20140506	RIAILs	1	d	abamectin	1percDMSO	17	B	7	QX363	norm.n	2.08828126678829
852	20140506	RIAILs	1	d	abamectin	1percDMSO	17	B	9	QX445	mean.EXT	-23.5947942921927
853	20140506	RIAILs	1	d	abamectin	1percDMSO	17	B	9	QX445	mean.norm.EXT	-0.0336264722667699
854	20140506	RIAILs	1	d	abamectin	1percDMSO	17	B	9	QX445	mean.TOF	-9.97980665780173
855	20140506	RIAILs	1	d	abamectin	1percDMSO	17	B	9	QX445	norm.n	1.34956310436965
856	20140506	RIAILs	1	d	abamectin	1percDMSO	17	B	11	QX524	mean.EXT	-43.5769418893657
857	20140506	RIAILs	1	d	abamectin	1percDMSO	17	B	11	QX524	mean.norm.EXT	-0.059948031311448
858	20140506	RIAILs	1	d	abamectin	1percDMSO	17	B	11	QX524	mean.TOF	-13.1684743575478
859	20140506	RIAILs	1	d	abamectin	1percDMSO	17	B	11	QX524	norm.n	-6.93219611430605
860	20140506	RIAILs	1	d	abamectin	1percDMSO	17	C	1	QX252	mean.EXT	-16.5109076995815
861	20140506	RIAILs	1	d	abamectin	1percDMSO	17	C	1	QX252	mean.norm.EXT	0.0710271119996788
862	20140506	RIAILs	1	d	abamectin	1percDMSO	17	C	1	QX252	mean.TOF	-18.2556862403804
863	20140506	RIAILs	1	d	abamectin	1percDMSO	17	C	1	QX252	norm.n	-3.21092228177654
864	20140506	RIAILs	1	d	abamectin	1percDMSO	17	C	3	QX446	mean.EXT	-0.233099111178279
865	20140506	RIAILs	1	d	abamectin	1percDMSO	17	C	3	QX446	mean.norm.EXT	0.342913383342784
866	20140506	RIAILs	1	d	abamectin	1percDMSO	17	C	3	QX446	mean.TOF	-37.5047226089482
867	20140506	RIAILs	1	d	abamectin	1percDMSO	17	C	3	QX446	norm.n	3.1334086171137
868	20140506	RIAILs	1	d	abamectin	1percDMSO	17	C	5	QX515	mean.EXT	100.704136345353
869	20140506	RIAILs	1	d	abamectin	1percDMSO	17	C	5	QX515	mean.norm.EXT	0.209507828018444
870	20140506	RIAILs	1	d	abamectin	1percDMSO	17	C	5	QX515	mean.TOF	35.7344713254565
871	20140506	RIAILs	1	d	abamectin	1percDMSO	17	C	5	QX515	norm.n	9.56647646663531
872	20140506	RIAILs	1	d	abamectin	1percDMSO	17	C	7	QX431	mean.EXT	9.67062591856586
873	20140506	RIAILs	1	d	abamectin	1percDMSO	17	C	7	QX431	mean.norm.EXT	0.0311594179516168
874	20140506	RIAILs	1	d	abamectin	1percDMSO	17	C	7	QX431	mean.TOF	14.8666819815312
875	20140506	RIAILs	1	d	abamectin	1percDMSO	17	C	7	QX431	norm.n	5.42351056322912
876	20140506	RIAILs	1	d	abamectin	1percDMSO	17	C	9	QX440	mean.EXT	-114.410241589882
877	20140506	RIAILs	1	d	abamectin	1percDMSO	17	C	9	QX440	mean.norm.EXT	-0.0385623484143254
878	20140506	RIAILs	1	d	abamectin	1percDMSO	17	C	9	QX440	mean.TOF	-61.1417485246702
879	20140506	RIAILs	1	d	abamectin	1percDMSO	17	C	9	QX440	norm.n	0.517557190094921
880	20140506	RIAILs	1	d	abamectin	1percDMSO	17	C	11	QX423	mean.EXT	-93.8612955219866
881	20140506	RIAILs	1	d	abamectin	1percDMSO	17	C	11	QX423	mean.norm.EXT	-0.162304236073866
882	20140506	RIAILs	1	d	abamectin	1percDMSO	17	C	11	QX423	mean.TOF	-38.9755793314724
883	20140506	RIAILs	1	d	abamectin	1percDMSO	17	C	11	QX423	norm.n	-4.86204058166159
884	20140506	RIAILs	1	d	abamectin	1percDMSO	17	D	3	QX455	mean.EXT	102.448370466574
885	20140506	RIAILs	1	d	abamectin	1percDMSO	17	D	3	QX455	mean.norm.EXT	0.122644686554428
886	20140506	RIAILs	1	d	abamectin	1percDMSO	17	D	3	QX455	mean.TOF	42.9947652593861
887	20140506	RIAILs	1	d	abamectin	1percDMSO	17	D	3	QX455	norm.n	6.82965426732416
888	20140506	RIAILs	1	d	abamectin	1percDMSO	17	D	9	QX551	mean.EXT	147.057043677895
889	20140506	RIAILs	1	d	abamectin	1percDMSO	17	D	9	QX551	mean.norm.EXT	0.158054779665172
890	20140506	RIAILs	1	d	abamectin	1percDMSO	17	D	9	QX551	mean.TOF	68.7562762197455
891	20140506	RIAILs	1	d	abamectin	1percDMSO	17	D	9	QX551	norm.n	5.46408711232982
892	20140506	RIAILs	1	d	abamectin	1percDMSO	17	D	11	QX289	mean.EXT	-78.5791581970471
893	20140506	RIAILs	1	d	abamectin	1percDMSO	17	D	11	QX289	mean.norm.EXT	-0.0934880715731915
894	20140506	RIAILs	1	d	abamectin	1percDMSO	17	D	11	QX289	mean.TOF	-40.8557424329788
895	20140506	RIAILs	1	d	abamectin	1percDMSO	17	D	11	QX289	norm.n	5.14251021956311
896	20140506	RIAILs	1	d	abamectin	1percDMSO	17	E	1	QX458	mean.EXT	-28.3281760327325
897	20140506	RIAILs	1	d	abamectin	1percDMSO	17	E	1	QX458	mean.norm.EXT	-0.0952049298686071
898	20140506	RIAILs	1	d	abamectin	1percDMSO	17	E	1	QX458	mean.TOF	-6.08356420023377
899	20140506	RIAILs	1	d	abamectin	1percDMSO	17	E	1	QX458	norm.n	-7.00879841128277
900	20140506	RIAILs	1	d	abamectin	1percDMSO	17	E	7	QX345	mean.EXT	-53.4551297098505
901	20140506	RIAILs	1	d	abamectin	1percDMSO	17	E	7	QX345	mean.norm.EXT	-0.178155119215443
902	20140506	RIAILs	1	d	abamectin	1percDMSO	17	E	7	QX345	mean.TOF	-12.8948262903546
903	20140506	RIAILs	1	d	abamectin	1percDMSO	17	E	7	QX345	norm.n	-5.04482415915876
904	20140506	RIAILs	1	d	abamectin	1percDMSO	17	E	9	QX555	mean.EXT	-11.9567534153729
905	20140506	RIAILs	1	d	abamectin	1percDMSO	17	E	9	QX555	mean.norm.EXT	-0.0885589457613493
906	20140506	RIAILs	1	d	abamectin	1percDMSO	17	E	9	QX555	mean.TOF	-5.74009353620107
907	20140506	RIAILs	1	d	abamectin	1percDMSO	17	E	9	QX555	norm.n	-1.67736104105693
908	20140506	RIAILs	1	d	abamectin	1percDMSO	17	E	11	QX285	mean.EXT	12.7553385825155
909	20140506	RIAILs	1	d	abamectin	1percDMSO	17	E	11	QX285	mean.norm.EXT	0.0243972978734737
910	20140506	RIAILs	1	d	abamectin	1percDMSO	17	E	11	QX285	mean.TOF	5.74987152283299
911	20140506	RIAILs	1	d	abamectin	1percDMSO	17	E	11	QX285	norm.n	-3.8131213051212
912	20140506	RIAILs	1	d	abamectin	1percDMSO	17	F	1	QX241	mean.EXT	8.3283821426313
913	20140506	RIAILs	1	d	abamectin	1percDMSO	17	F	1	QX241	mean.norm.EXT	-0.144313933639462
914	20140506	RIAILs	1	d	abamectin	1percDMSO	17	F	1	QX241	mean.TOF	30.1723036766106
915	20140506	RIAILs	1	d	abamectin	1percDMSO	17	F	1	QX241	norm.n	-3.07061121648752
916	20140506	RIAILs	1	d	abamectin	1percDMSO	17	F	5	QX357	mean.EXT	-2.48216704060226
917	20140506	RIAILs	1	d	abamectin	1percDMSO	17	F	5	QX357	mean.norm.EXT	-0.0978074250154473
918	20140506	RIAILs	1	d	abamectin	1percDMSO	17	F	5	QX357	mean.TOF	8.11507934459938
919	20140506	RIAILs	1	d	abamectin	1percDMSO	17	F	5	QX357	norm.n	-1.88327683776569
920	20140506	RIAILs	1	d	abamectin	1percDMSO	17	F	7	QX489	mean.EXT	-81.1835435667856
921	20140506	RIAILs	1	d	abamectin	1percDMSO	17	F	7	QX489	mean.norm.EXT	-0.0934148273175495
922	20140506	RIAILs	1	d	abamectin	1percDMSO	17	F	7	QX489	mean.TOF	-33.525456275662
923	20140506	RIAILs	1	d	abamectin	1percDMSO	17	F	7	QX489	norm.n	-6.64588609440565
924	20140506	RIAILs	1	d	abamectin	1percDMSO	17	F	9	QX533	mean.EXT	142.834211647489
925	20140506	RIAILs	1	d	abamectin	1percDMSO	17	F	9	QX533	mean.norm.EXT	0.108183547179719
926	20140506	RIAILs	1	d	abamectin	1percDMSO	17	F	9	QX533	mean.TOF	66.213525729599
927	20140506	RIAILs	1	d	abamectin	1percDMSO	17	F	9	QX533	norm.n	-3.06681929027257
928	20140506	RIAILs	1	d	abamectin	1percDMSO	17	F	11	QX330	mean.EXT	-52.5534507316338
929	20140506	RIAILs	1	d	abamectin	1percDMSO	17	F	11	QX330	mean.norm.EXT	0.0232511702530895
930	20140506	RIAILs	1	d	abamectin	1percDMSO	17	F	11	QX330	mean.TOF	-38.2685611505727
931	20140506	RIAILs	1	d	abamectin	1percDMSO	17	F	11	QX330	norm.n	-3.69215053282883
932	20140506	RIAILs	1	d	abamectin	1percDMSO	17	G	1	QX512	mean.EXT	66.4351904102513
933	20140506	RIAILs	1	d	abamectin	1percDMSO	17	G	1	QX512	mean.norm.EXT	0.157075973523589
934	20140506	RIAILs	1	d	abamectin	1percDMSO	17	G	1	QX512	mean.TOF	20.5101340187843
935	20140506	RIAILs	1	d	abamectin	1percDMSO	17	G	1	QX512	norm.n	6.74470924290777
936	20140506	RIAILs	1	d	abamectin	1percDMSO	17	G	5	QX542	mean.EXT	75.3372112050645
937	20140506	RIAILs	1	d	abamectin	1percDMSO	17	G	5	QX542	mean.norm.EXT	0.0627087617990023
938	20140506	RIAILs	1	d	abamectin	1percDMSO	17	G	5	QX542	mean.TOF	32.5121775032998
939	20140506	RIAILs	1	d	abamectin	1percDMSO	17	G	5	QX542	norm.n	5.25627535251357
940	20140506	RIAILs	1	d	abamectin	1percDMSO	17	G	9	QX460	mean.EXT	41.7465767412298
941	20140506	RIAILs	1	d	abamectin	1percDMSO	17	G	9	QX460	mean.norm.EXT	0.260729101776014
942	20140506	RIAILs	1	d	abamectin	1percDMSO	17	G	9	QX460	mean.TOF	-0.937278665584192
943	20140506	RIAILs	1	d	abamectin	1percDMSO	17	G	9	QX460	norm.n	6.34387521504717
944	20140506	RIAILs	1	d	abamectin	1percDMSO	17	G	11	QX268	mean.EXT	25.2349910154849
945	20140506	RIAILs	1	d	abamectin	1percDMSO	17	G	11	QX268	mean.norm.EXT	-0.166396802444221
946	20140506	RIAILs	1	d	abamectin	1percDMSO	17	G	11	QX268	mean.TOF	33.2278239319526
947	20140506	RIAILs	1	d	abamectin	1percDMSO	17	G	11	QX268	norm.n	-8.43693724649162
948	20140506	RIAILs	1	d	abamectin	1percDMSO	17	H	1	QX564	mean.EXT	68.5345695835663
949	20140506	RIAILs	1	d	abamectin	1percDMSO	17	H	1	QX564	mean.norm.EXT	0.0106931652372518
950	20140506	RIAILs	1	d	abamectin	1percDMSO	17	H	1	QX564	mean.TOF	46.2902068139129
951	20140506	RIAILs	1	d	abamectin	1percDMSO	17	H	1	QX564	norm.n	15.5896086858469
952	20140506	RIAILs	1	d	abamectin	1percDMSO	17	H	5	QX572	mean.EXT	-92.1698543979369
953	20140506	RIAILs	1	d	abamectin	1percDMSO	17	H	5	QX572	mean.norm.EXT	-0.264837425054107
954	20140506	RIAILs	1	d	abamectin	1percDMSO	17	H	5	QX572	mean.TOF	-24.0782874792004
955	20140506	RIAILs	1	d	abamectin	1percDMSO	17	H	5	QX572	norm.n	-2.32355032662921
956	20140506	RIAILs	1	d	abamectin	1percDMSO	17	H	9	QX287	mean.EXT	-48.0199492210209
957	20140506	RIAILs	1	d	abamectin	1percDMSO	17	H	9	QX287	mean.norm.EXT	-0.257980798043461
958	20140506	RIAILs	1	d	abamectin	1percDMSO	17	H	9	QX287	mean.TOF	-19.0143609315547
959	20140506	RIAILs	1	d	abamectin	1percDMSO	17	H	9	QX287	norm.n	-16.5507023794421
960	20140506	RIAILs	1	d	abamectin	1percDMSO	17	H	11	QX258	mean.EXT	145.132126062031
961	20140506	RIAILs	1	d	abamectin	1percDMSO	17	H	11	QX258	mean.norm.EXT	0.0856191086213951
962	20140506	RIAILs	1	d	abamectin	1percDMSO	17	H	11	QX258	mean.TOF	76.8358732993887
963	20140506	RIAILs	1	d	abamectin	1percDMSO	17	H	11	QX258	norm.n	1.25437938940607
