# Supplementary material for: Two novel loci underlie natural differences in Caenorhabditis elegans abamectin responses
Source: PLoS Pathog. 2021 Mar 15;17(3):e1009297. doi: 10.1371/journal.ppat.1009297 (PMC7993787; doi:10.1371/journal.ppat.1009297)
Supplement: S5 File — Linkage mapping LOD scores at 13,003 genomic markers for all four drug-response traits with the set 2 RIAILs. (ZIP) [file ppat.1009297.s016.zip › FileS5_riailmap.csv]

	marker	chr	pos	trait	lod	threshold	iteration	var_exp	eff_size	ci_l_marker	ci_l_pos	ci_r_marker	ci_r_pos
1	I_398834	I	398834	abamectin_mean.EXT	0.387869610904778	3.12923863932386	1	NA	NA	NA	NA	NA	NA
2	I_406997	I	406997	abamectin_mean.EXT	0.387869610904778	3.12923863932386	1	NA	NA	NA	NA	NA	NA
3	I_409309	I	409309	abamectin_mean.EXT	0.345782958567905	3.12923863932386	1	NA	NA	NA	NA	NA	NA
4	I_541502	I	541502	abamectin_mean.EXT	0.150138074985238	3.12923863932386	1	NA	NA	NA	NA	NA	NA
5	I_544701	I	544701	abamectin_mean.EXT	0.150138074985238	3.12923863932386	1	NA	NA	NA	NA	NA	NA
6	I_569087	I	569087	abamectin_mean.EXT	0.150138074985238	3.12923863932386	1	NA	NA	NA	NA	NA	NA
7	I_590394	I	590394	abamectin_mean.EXT	0.150138074985238	3.12923863932386	1	NA	NA	NA	NA	NA	NA
8	I_602634	I	602634	abamectin_mean.EXT	0.150138074985238	3.12923863932386	1	NA	NA	NA	NA	NA	NA
9	I_614509	I	614509	abamectin_mean.EXT	0.150138074985238	3.12923863932386	1	NA	NA	NA	NA	NA	NA
10	I_627305	I	627305	abamectin_mean.EXT	0.150138074985238	3.12923863932386	1	NA	NA	NA	NA	NA	NA
11	I_628622	I	628622	abamectin_mean.EXT	0.150138074985238	3.12923863932386	1	NA	NA	NA	NA	NA	NA
12	I_630968	I	630968	abamectin_mean.EXT	0.150138074985238	3.12923863932386	1	NA	NA	NA	NA	NA	NA
13	I_652712	I	652712	abamectin_mean.EXT	0.150138074985238	3.12923863932386	1	NA	NA	NA	NA	NA	NA
14	I_721214	I	721214	abamectin_mean.EXT	0.225091194892942	3.12923863932386	1	NA	NA	NA	NA	NA	NA
15	I_721783	I	721783	abamectin_mean.EXT	0.225091194892942	3.12923863932386	1	NA	NA	NA	NA	NA	NA
16	I_727020	I	727020	abamectin_mean.EXT	0.225091194892942	3.12923863932386	1	NA	NA	NA	NA	NA	NA
17	I_763259	I	763259	abamectin_mean.EXT	0.237214367768282	3.12923863932386	1	NA	NA	NA	NA	NA	NA
18	I_764322	I	764322	abamectin_mean.EXT	0.237214367768282	3.12923863932386	1	NA	NA	NA	NA	NA	NA
19	I_776110	I	776110	abamectin_mean.EXT	0.237214367768282	3.12923863932386	1	NA	NA	NA	NA	NA	NA
20	I_781125	I	781125	abamectin_mean.EXT	0.237214367768282	3.12923863932386	1	NA	NA	NA	NA	NA	NA
21	I_800506	I	800506	abamectin_mean.EXT	0.271733296529527	3.12923863932386	1	NA	NA	NA	NA	NA	NA
22	I_804813	I	804813	abamectin_mean.EXT	0.271733296529527	3.12923863932386	1	NA	NA	NA	NA	NA	NA
23	I_813570	I	813570	abamectin_mean.EXT	0.315932580252451	3.12923863932386	1	NA	NA	NA	NA	NA	NA
24	I_854751	I	854751	abamectin_mean.EXT	0.315932580252451	3.12923863932386	1	NA	NA	NA	NA	NA	NA
25	I_860292	I	860292	abamectin_mean.EXT	0.315932580252451	3.12923863932386	1	NA	NA	NA	NA	NA	NA
26	I_860921	I	860921	abamectin_mean.EXT	0.315932580252451	3.12923863932386	1	NA	NA	NA	NA	NA	NA
27	I_863357	I	863357	abamectin_mean.EXT	0.326101301196496	3.12923863932386	1	NA	NA	NA	NA	NA	NA
28	I_863911	I	863911	abamectin_mean.EXT	0.326101301196496	3.12923863932386	1	NA	NA	NA	NA	NA	NA
29	I_865340	I	865340	abamectin_mean.EXT	0.386636392103151	3.12923863932386	1	NA	NA	NA	NA	NA	NA
30	I_866896	I	866896	abamectin_mean.EXT	0.392629833795476	3.12923863932386	1	NA	NA	NA	NA	NA	NA
31	I_867720	I	867720	abamectin_mean.EXT	0.458719209720401	3.12923863932386	1	NA	NA	NA	NA	NA	NA
32	I_868905	I	868905	abamectin_mean.EXT	0.535661299710219	3.12923863932386	1	NA	NA	NA	NA	NA	NA
33	I_875410	I	875410	abamectin_mean.EXT	0.701455811624918	3.12923863932386	1	NA	NA	NA	NA	NA	NA
34	I_892612	I	892612	abamectin_mean.EXT	0.701455811624918	3.12923863932386	1	NA	NA	NA	NA	NA	NA
35	I_895895	I	895895	abamectin_mean.EXT	0.701455811624918	3.12923863932386	1	NA	NA	NA	NA	NA	NA
36	I_897038	I	897038	abamectin_mean.EXT	0.701455811624918	3.12923863932386	1	NA	NA	NA	NA	NA	NA
37	I_902306	I	902306	abamectin_mean.EXT	0.701455811624918	3.12923863932386	1	NA	NA	NA	NA	NA	NA
38	I_904446	I	904446	abamectin_mean.EXT	0.701455811624918	3.12923863932386	1	NA	NA	NA	NA	NA	NA
39	I_904880	I	904880	abamectin_mean.EXT	0.701455811624918	3.12923863932386	1	NA	NA	NA	NA	NA	NA
40	I_917584	I	917584	abamectin_mean.EXT	0.701455811624918	3.12923863932386	1	NA	NA	NA	NA	NA	NA
41	I_920051	I	920051	abamectin_mean.EXT	0.565946984427167	3.12923863932386	1	NA	NA	NA	NA	NA	NA
42	I_923181	I	923181	abamectin_mean.EXT	0.565946984427167	3.12923863932386	1	NA	NA	NA	NA	NA	NA
43	I_938920	I	938920	abamectin_mean.EXT	0.565946984427167	3.12923863932386	1	NA	NA	NA	NA	NA	NA
44	I_946888	I	946888	abamectin_mean.EXT	0.541165724154976	3.12923863932386	1	NA	NA	NA	NA	NA	NA
45	I_952449	I	952449	abamectin_mean.EXT	0.553072702312272	3.12923863932386	1	NA	NA	NA	NA	NA	NA
46	I_965370	I	965370	abamectin_mean.EXT	0.553072702312272	3.12923863932386	1	NA	NA	NA	NA	NA	NA
47	I_967082	I	967082	abamectin_mean.EXT	0.553072702312272	3.12923863932386	1	NA	NA	NA	NA	NA	NA
48	I_977470	I	977470	abamectin_mean.EXT	0.553072702312272	3.12923863932386	1	NA	NA	NA	NA	NA	NA
49	I_978053	I	978053	abamectin_mean.EXT	0.553072702312272	3.12923863932386	1	NA	NA	NA	NA	NA	NA
50	I_994893	I	994893	abamectin_mean.EXT	0.415789238479543	3.12923863932386	1	NA	NA	NA	NA	NA	NA
51	I_1007788	I	1007788	abamectin_mean.EXT	0.454381092914046	3.12923863932386	1	NA	NA	NA	NA	NA	NA
52	I_1011098	I	1011098	abamectin_mean.EXT	0.454381092914046	3.12923863932386	1	NA	NA	NA	NA	NA	NA
53	I_1013825	I	1013825	abamectin_mean.EXT	0.482698230432172	3.12923863932386	1	NA	NA	NA	NA	NA	NA
54	I_1016361	I	1016361	abamectin_mean.EXT	0.517372275717425	3.12923863932386	1	NA	NA	NA	NA	NA	NA
55	I_1017287	I	1017287	abamectin_mean.EXT	0.517372275717425	3.12923863932386	1	NA	NA	NA	NA	NA	NA
56	I_1032796	I	1032796	abamectin_mean.EXT	0.578383710524079	3.12923863932386	1	NA	NA	NA	NA	NA	NA
57	I_1036866	I	1036866	abamectin_mean.EXT	0.578383710524079	3.12923863932386	1	NA	NA	NA	NA	NA	NA
58	I_1041272	I	1041272	abamectin_mean.EXT	0.566272812046527	3.12923863932386	1	NA	NA	NA	NA	NA	NA
59	I_1041730	I	1041730	abamectin_mean.EXT	0.566272812046527	3.12923863932386	1	NA	NA	NA	NA	NA	NA
60	I_1045634	I	1045634	abamectin_mean.EXT	0.566272812046527	3.12923863932386	1	NA	NA	NA	NA	NA	NA
61	I_1047156	I	1047156	abamectin_mean.EXT	0.566272812046527	3.12923863932386	1	NA	NA	NA	NA	NA	NA
62	I_1056644	I	1056644	abamectin_mean.EXT	0.653557231256045	3.12923863932386	1	NA	NA	NA	NA	NA	NA
63	I_1058025	I	1058025	abamectin_mean.EXT	0.653557231256045	3.12923863932386	1	NA	NA	NA	NA	NA	NA
64	I_1059713	I	1059713	abamectin_mean.EXT	0.653557231256045	3.12923863932386	1	NA	NA	NA	NA	NA	NA
65	I_1062978	I	1062978	abamectin_mean.EXT	0.653557231256045	3.12923863932386	1	NA	NA	NA	NA	NA	NA
66	I_1068572	I	1068572	abamectin_mean.EXT	0.653557231256045	3.12923863932386	1	NA	NA	NA	NA	NA	NA
67	I_1071327	I	1071327	abamectin_mean.EXT	0.643873231506825	3.12923863932386	1	NA	NA	NA	NA	NA	NA
68	I_1073324	I	1073324	abamectin_mean.EXT	0.643873231506825	3.12923863932386	1	NA	NA	NA	NA	NA	NA
69	I_1076773	I	1076773	abamectin_mean.EXT	0.643873231506825	3.12923863932386	1	NA	NA	NA	NA	NA	NA
70	I_1077159	I	1077159	abamectin_mean.EXT	0.629644763996289	3.12923863932386	1	NA	NA	NA	NA	NA	NA
71	I_1080446	I	1080446	abamectin_mean.EXT	0.625039052232105	3.12923863932386	1	NA	NA	NA	NA	NA	NA
72	I_1081807	I	1081807	abamectin_mean.EXT	0.627988481141189	3.12923863932386	1	NA	NA	NA	NA	NA	NA
73	I_1082876	I	1082876	abamectin_mean.EXT	0.645636857308413	3.12923863932386	1	NA	NA	NA	NA	NA	NA
74	I_1086901	I	1086901	abamectin_mean.EXT	0.651467605613579	3.12923863932386	1	NA	NA	NA	NA	NA	NA
75	I_1090742	I	1090742	abamectin_mean.EXT	0.651467605613579	3.12923863932386	1	NA	NA	NA	NA	NA	NA
76	I_1092278	I	1092278	abamectin_mean.EXT	0.651467605613579	3.12923863932386	1	NA	NA	NA	NA	NA	NA
77	I_1095070	I	1095070	abamectin_mean.EXT	0.651467605613579	3.12923863932386	1	NA	NA	NA	NA	NA	NA
78	I_1096109	I	1096109	abamectin_mean.EXT	0.651467605613579	3.12923863932386	1	NA	NA	NA	NA	NA	NA
79	I_1101268	I	1101268	abamectin_mean.EXT	0.651467605613579	3.12923863932386	1	NA	NA	NA	NA	NA	NA
80	I_1103446	I	1103446	abamectin_mean.EXT	0.803699130706912	3.12923863932386	1	NA	NA	NA	NA	NA	NA
81	I_1103766	I	1103766	abamectin_mean.EXT	0.803699130706912	3.12923863932386	1	NA	NA	NA	NA	NA	NA
82	I_1104862	I	1104862	abamectin_mean.EXT	0.706748817578527	3.12923863932386	1	NA	NA	NA	NA	NA	NA
83	I_1105690	I	1105690	abamectin_mean.EXT	0.706748817578527	3.12923863932386	1	NA	NA	NA	NA	NA	NA
84	I_1105738	I	1105738	abamectin_mean.EXT	0.706748817578527	3.12923863932386	1	NA	NA	NA	NA	NA	NA
85	I_1106188	I	1106188	abamectin_mean.EXT	0.706748817578527	3.12923863932386	1	NA	NA	NA	NA	NA	NA
86	I_1106565	I	1106565	abamectin_mean.EXT	0.706748817578527	3.12923863932386	1	NA	NA	NA	NA	NA	NA
87	I_1106756	I	1106756	abamectin_mean.EXT	0.706748817578527	3.12923863932386	1	NA	NA	NA	NA	NA	NA
88	I_1106769	I	1106769	abamectin_mean.EXT	0.767385373408663	3.12923863932386	1	NA	NA	NA	NA	NA	NA
89	I_1107290	I	1107290	abamectin_mean.EXT	0.907400751122712	3.12923863932386	1	NA	NA	NA	NA	NA	NA
90	I_1107620	I	1107620	abamectin_mean.EXT	0.868305770704544	3.12923863932386	1	NA	NA	NA	NA	NA	NA
91	I_1107751	I	1107751	abamectin_mean.EXT	0.803699130706912	3.12923863932386	1	NA	NA	NA	NA	NA	NA
92	I_1108196	I	1108196	abamectin_mean.EXT	0.803699130706912	3.12923863932386	1	NA	NA	NA	NA	NA	NA
93	I_1108435	I	1108435	abamectin_mean.EXT	0.803699130706912	3.12923863932386	1	NA	NA	NA	NA	NA	NA
94	I_1108849	I	1108849	abamectin_mean.EXT	0.736239589657613	3.12923863932386	1	NA	NA	NA	NA	NA	NA
95	I_1109120	I	1109120	abamectin_mean.EXT	0.803699130706912	3.12923863932386	1	NA	NA	NA	NA	NA	NA
96	I_1110038	I	1110038	abamectin_mean.EXT	0.803699130706912	3.12923863932386	1	NA	NA	NA	NA	NA	NA
97	I_1110143	I	1110143	abamectin_mean.EXT	0.803699130706912	3.12923863932386	1	NA	NA	NA	NA	NA	NA
98	I_1110587	I	1110587	abamectin_mean.EXT	0.754722627329115	3.12923863932386	1	NA	NA	NA	NA	NA	NA
99	I_1110829	I	1110829	abamectin_mean.EXT	0.716569421972908	3.12923863932386	1	NA	NA	NA	NA	NA	NA
100	I_1110891	I	1110891	abamectin_mean.EXT	0.716569421972908	3.12923863932386	1	NA	NA	NA	NA	NA	NA
101	I_1111335	I	1111335	abamectin_mean.EXT	0.716569421972908	3.12923863932386	1	NA	NA	NA	NA	NA	NA
102	I_1111822	I	1111822	abamectin_mean.EXT	0.803699130706912	3.12923863932386	1	NA	NA	NA	NA	NA	NA
103	I_1111982	I	1111982	abamectin_mean.EXT	0.803699130706912	3.12923863932386	1	NA	NA	NA	NA	NA	NA
104	I_1112236	I	1112236	abamectin_mean.EXT	0.803699130706912	3.12923863932386	1	NA	NA	NA	NA	NA	NA
105	I_1113907	I	1113907	abamectin_mean.EXT	0.803699130706912	3.12923863932386	1	NA	NA	NA	NA	NA	NA
106	I_1113918	I	1113918	abamectin_mean.EXT	0.803699130706912	3.12923863932386	1	NA	NA	NA	NA	NA	NA
107	I_1115179	I	1115179	abamectin_mean.EXT	0.790919025722245	3.12923863932386	1	NA	NA	NA	NA	NA	NA
108	I_1115294	I	1115294	abamectin_mean.EXT	0.803699130706912	3.12923863932386	1	NA	NA	NA	NA	NA	NA
109	I_1115307	I	1115307	abamectin_mean.EXT	0.803699130706912	3.12923863932386	1	NA	NA	NA	NA	NA	NA
110	I_1124971	I	1124971	abamectin_mean.EXT	0.803699130706912	3.12923863932386	1	NA	NA	NA	NA	NA	NA
111	I_1126463	I	1126463	abamectin_mean.EXT	0.803699130706912	3.12923863932386	1	NA	NA	NA	NA	NA	NA
112	I_1128647	I	1128647	abamectin_mean.EXT	0.803699130706912	3.12923863932386	1	NA	NA	NA	NA	NA	NA
113	I_1135725	I	1135725	abamectin_mean.EXT	0.803699130706912	3.12923863932386	1	NA	NA	NA	NA	NA	NA
114	I_1146993	I	1146993	abamectin_mean.EXT	0.931724693451444	3.12923863932386	1	NA	NA	NA	NA	NA	NA
115	I_1156845	I	1156845	abamectin_mean.EXT	0.965838020271703	3.12923863932386	1	NA	NA	NA	NA	NA	NA
116	I_1169919	I	1169919	abamectin_mean.EXT	0.965838020271703	3.12923863932386	1	NA	NA	NA	NA	NA	NA
117	I_1180974	I	1180974	abamectin_mean.EXT	0.971870417263421	3.12923863932386	1	NA	NA	NA	NA	NA	NA
118	I_1182448	I	1182448	abamectin_mean.EXT	0.971870417263421	3.12923863932386	1	NA	NA	NA	NA	NA	NA
119	I_1183342	I	1183342	abamectin_mean.EXT	1.00167183618396	3.12923863932386	1	NA	NA	NA	NA	NA	NA
120	I_1185402	I	1185402	abamectin_mean.EXT	0.66645681252246	3.12923863932386	1	NA	NA	NA	NA	NA	NA
121	I_1187276	I	1187276	abamectin_mean.EXT	0.771286514364655	3.12923863932386	1	NA	NA	NA	NA	NA	NA
122	I_1188668	I	1188668	abamectin_mean.EXT	0.771286514364655	3.12923863932386	1	NA	NA	NA	NA	NA	NA
123	I_1195173	I	1195173	abamectin_mean.EXT	0.770366841812423	3.12923863932386	1	NA	NA	NA	NA	NA	NA
124	I_1196470	I	1196470	abamectin_mean.EXT	0.63663237375589	3.12923863932386	1	NA	NA	NA	NA	NA	NA
125	I_1196513	I	1196513	abamectin_mean.EXT	0.63663237375589	3.12923863932386	1	NA	NA	NA	NA	NA	NA
126	I_1198263	I	1198263	abamectin_mean.EXT	0.63663237375589	3.12923863932386	1	NA	NA	NA	NA	NA	NA
127	I_1199049	I	1199049	abamectin_mean.EXT	0.63663237375589	3.12923863932386	1	NA	NA	NA	NA	NA	NA
128	I_1200447	I	1200447	abamectin_mean.EXT	0.63663237375589	3.12923863932386	1	NA	NA	NA	NA	NA	NA
129	I_1200512	I	1200512	abamectin_mean.EXT	0.63663237375589	3.12923863932386	1	NA	NA	NA	NA	NA	NA
130	I_1201793	I	1201793	abamectin_mean.EXT	0.63663237375589	3.12923863932386	1	NA	NA	NA	NA	NA	NA
131	I_1210926	I	1210926	abamectin_mean.EXT	0.63663237375589	3.12923863932386	1	NA	NA	NA	NA	NA	NA
132	I_1211692	I	1211692	abamectin_mean.EXT	0.63663237375589	3.12923863932386	1	NA	NA	NA	NA	NA	NA
133	I_1213163	I	1213163	abamectin_mean.EXT	0.63663237375589	3.12923863932386	1	NA	NA	NA	NA	NA	NA
134	I_1213450	I	1213450	abamectin_mean.EXT	0.63663237375589	3.12923863932386	1	NA	NA	NA	NA	NA	NA
135	I_1213532	I	1213532	abamectin_mean.EXT	0.63663237375589	3.12923863932386	1	NA	NA	NA	NA	NA	NA
136	I_1213625	I	1213625	abamectin_mean.EXT	0.63663237375589	3.12923863932386	1	NA	NA	NA	NA	NA	NA
137	I_1214348	I	1214348	abamectin_mean.EXT	0.63663237375589	3.12923863932386	1	NA	NA	NA	NA	NA	NA
138	I_1215000	I	1215000	abamectin_mean.EXT	0.63663237375589	3.12923863932386	1	NA	NA	NA	NA	NA	NA
139	I_1221189	I	1221189	abamectin_mean.EXT	0.63663237375589	3.12923863932386	1	NA	NA	NA	NA	NA	NA
140	I_1222416	I	1222416	abamectin_mean.EXT	0.63663237375589	3.12923863932386	1	NA	NA	NA	NA	NA	NA
141	I_1227294	I	1227294	abamectin_mean.EXT	0.63663237375589	3.12923863932386	1	NA	NA	NA	NA	NA	NA
142	I_1229032	I	1229032	abamectin_mean.EXT	0.63663237375589	3.12923863932386	1	NA	NA	NA	NA	NA	NA
143	I_1231531	I	1231531	abamectin_mean.EXT	0.536041465355572	3.12923863932386	1	NA	NA	NA	NA	NA	NA
144	I_1233395	I	1233395	abamectin_mean.EXT	0.536041465355572	3.12923863932386	1	NA	NA	NA	NA	NA	NA
145	I_1234526	I	1234526	abamectin_mean.EXT	0.460598219328196	3.12923863932386	1	NA	NA	NA	NA	NA	NA
146	I_1237086	I	1237086	abamectin_mean.EXT	0.354488206719809	3.12923863932386	1	NA	NA	NA	NA	NA	NA
147	I_1237844	I	1237844	abamectin_mean.EXT	0.354488206719809	3.12923863932386	1	NA	NA	NA	NA	NA	NA
148	I_1237890	I	1237890	abamectin_mean.EXT	0.285732945182364	3.12923863932386	1	NA	NA	NA	NA	NA	NA
149	I_1238141	I	1238141	abamectin_mean.EXT	0.285732945182364	3.12923863932386	1	NA	NA	NA	NA	NA	NA
150	I_1248624	I	1248624	abamectin_mean.EXT	0.285732945182364	3.12923863932386	1	NA	NA	NA	NA	NA	NA
151	I_1249364	I	1249364	abamectin_mean.EXT	0.312705218237875	3.12923863932386	1	NA	NA	NA	NA	NA	NA
152	I_1253971	I	1253971	abamectin_mean.EXT	0.35864507934858	3.12923863932386	1	NA	NA	NA	NA	NA	NA
153	I_1267574	I	1267574	abamectin_mean.EXT	0.35864507934858	3.12923863932386	1	NA	NA	NA	NA	NA	NA
154	I_1269253	I	1269253	abamectin_mean.EXT	0.35864507934858	3.12923863932386	1	NA	NA	NA	NA	NA	NA
155	I_1270428	I	1270428	abamectin_mean.EXT	0.35864507934858	3.12923863932386	1	NA	NA	NA	NA	NA	NA
156	I_1273893	I	1273893	abamectin_mean.EXT	0.232180223025794	3.12923863932386	1	NA	NA	NA	NA	NA	NA
157	I_1280348	I	1280348	abamectin_mean.EXT	0.232180223025794	3.12923863932386	1	NA	NA	NA	NA	NA	NA
158	I_1281109	I	1281109	abamectin_mean.EXT	0.232180223025794	3.12923863932386	1	NA	NA	NA	NA	NA	NA
159	I_1282314	I	1282314	abamectin_mean.EXT	0.232180223025794	3.12923863932386	1	NA	NA	NA	NA	NA	NA
160	I_1288030	I	1288030	abamectin_mean.EXT	0.232180223025794	3.12923863932386	1	NA	NA	NA	NA	NA	NA
161	I_1294610	I	1294610	abamectin_mean.EXT	0.261311161465462	3.12923863932386	1	NA	NA	NA	NA	NA	NA
162	I_1296794	I	1296794	abamectin_mean.EXT	0.2707393059301	3.12923863932386	1	NA	NA	NA	NA	NA	NA
163	I_1297082	I	1297082	abamectin_mean.EXT	0.34773160460289	3.12923863932386	1	NA	NA	NA	NA	NA	NA
164	I_1302564	I	1302564	abamectin_mean.EXT	0.34773160460289	3.12923863932386	1	NA	NA	NA	NA	NA	NA
165	I_1305437	I	1305437	abamectin_mean.EXT	0.481582576405859	3.12923863932386	1	NA	NA	NA	NA	NA	NA
166	I_1315291	I	1315291	abamectin_mean.EXT	0.481582576405859	3.12923863932386	1	NA	NA	NA	NA	NA	NA
167	I_1319456	I	1319456	abamectin_mean.EXT	0.455344790815301	3.12923863932386	1	NA	NA	NA	NA	NA	NA
168	I_1323149	I	1323149	abamectin_mean.EXT	0.455344790815301	3.12923863932386	1	NA	NA	NA	NA	NA	NA
169	I_1326154	I	1326154	abamectin_mean.EXT	0.443588470724011	3.12923863932386	1	NA	NA	NA	NA	NA	NA
170	I_1345627	I	1345627	abamectin_mean.EXT	0.365220928778253	3.12923863932386	1	NA	NA	NA	NA	NA	NA
171	I_1348421	I	1348421	abamectin_mean.EXT	0.30025690501364	3.12923863932386	1	NA	NA	NA	NA	NA	NA
172	I_1349871	I	1349871	abamectin_mean.EXT	0.30025690501364	3.12923863932386	1	NA	NA	NA	NA	NA	NA
173	I_1370806	I	1370806	abamectin_mean.EXT	0.30025690501364	3.12923863932386	1	NA	NA	NA	NA	NA	NA
174	I_1377453	I	1377453	abamectin_mean.EXT	0.184875749593179	3.12923863932386	1	NA	NA	NA	NA	NA	NA
175	I_1377549	I	1377549	abamectin_mean.EXT	0.149229756617849	3.12923863932386	1	NA	NA	NA	NA	NA	NA
176	I_1381124	I	1381124	abamectin_mean.EXT	0.105505013342873	3.12923863932386	1	NA	NA	NA	NA	NA	NA
177	I_1387757	I	1387757	abamectin_mean.EXT	0.10505338591983	3.12923863932386	1	NA	NA	NA	NA	NA	NA
178	I_1388441	I	1388441	abamectin_mean.EXT	0.10505338591983	3.12923863932386	1	NA	NA	NA	NA	NA	NA
179	I_1393874	I	1393874	abamectin_mean.EXT	0.10505338591983	3.12923863932386	1	NA	NA	NA	NA	NA	NA
180	I_1395878	I	1395878	abamectin_mean.EXT	0.10505338591983	3.12923863932386	1	NA	NA	NA	NA	NA	NA
181	I_1401681	I	1401681	abamectin_mean.EXT	0.10505338591983	3.12923863932386	1	NA	NA	NA	NA	NA	NA
182	I_1403694	I	1403694	abamectin_mean.EXT	0.10505338591983	3.12923863932386	1	NA	NA	NA	NA	NA	NA
183	I_1405907	I	1405907	abamectin_mean.EXT	0.10505338591983	3.12923863932386	1	NA	NA	NA	NA	NA	NA
184	I_1419429	I	1419429	abamectin_mean.EXT	0.10505338591983	3.12923863932386	1	NA	NA	NA	NA	NA	NA
185	I_1421474	I	1421474	abamectin_mean.EXT	0.10505338591983	3.12923863932386	1	NA	NA	NA	NA	NA	NA
186	I_1421598	I	1421598	abamectin_mean.EXT	0.10505338591983	3.12923863932386	1	NA	NA	NA	NA	NA	NA
187	I_1423022	I	1423022	abamectin_mean.EXT	0.10505338591983	3.12923863932386	1	NA	NA	NA	NA	NA	NA
188	I_1423968	I	1423968	abamectin_mean.EXT	0.10505338591983	3.12923863932386	1	NA	NA	NA	NA	NA	NA
189	I_1424395	I	1424395	abamectin_mean.EXT	0.10505338591983	3.12923863932386	1	NA	NA	NA	NA	NA	NA
190	I_1427548	I	1427548	abamectin_mean.EXT	0.10505338591983	3.12923863932386	1	NA	NA	NA	NA	NA	NA
191	I_1428538	I	1428538	abamectin_mean.EXT	0.10505338591983	3.12923863932386	1	NA	NA	NA	NA	NA	NA
192	I_1432003	I	1432003	abamectin_mean.EXT	0.0430398570450442	3.12923863932386	1	NA	NA	NA	NA	NA	NA
193	I_1432662	I	1432662	abamectin_mean.EXT	0.0430398570450442	3.12923863932386	1	NA	NA	NA	NA	NA	NA
194	I_1439676	I	1439676	abamectin_mean.EXT	0.105423895596878	3.12923863932386	1	NA	NA	NA	NA	NA	NA
195	I_1439691	I	1439691	abamectin_mean.EXT	0.105423895596878	3.12923863932386	1	NA	NA	NA	NA	NA	NA
196	I_1451409	I	1451409	abamectin_mean.EXT	0.105423895596878	3.12923863932386	1	NA	NA	NA	NA	NA	NA
197	I_1451570	I	1451570	abamectin_mean.EXT	0.105423895596878	3.12923863932386	1	NA	NA	NA	NA	NA	NA
198	I_1458735	I	1458735	abamectin_mean.EXT	0.105423895596878	3.12923863932386	1	NA	NA	NA	NA	NA	NA
199	I_1463479	I	1463479	abamectin_mean.EXT	0.105423895596878	3.12923863932386	1	NA	NA	NA	NA	NA	NA
200	I_1464461	I	1464461	abamectin_mean.EXT	0.09612445908912	3.12923863932386	1	NA	NA	NA	NA	NA	NA
201	I_1468649	I	1468649	abamectin_mean.EXT	0.0880947833908196	3.12923863932386	1	NA	NA	NA	NA	NA	NA
202	I_1472091	I	1472091	abamectin_mean.EXT	0.0880947833908196	3.12923863932386	1	NA	NA	NA	NA	NA	NA
203	I_1479698	I	1479698	abamectin_mean.EXT	0.169792285532807	3.12923863932386	1	NA	NA	NA	NA	NA	NA
204	I_1489796	I	1489796	abamectin_mean.EXT	0.146713563658581	3.12923863932386	1	NA	NA	NA	NA	NA	NA
205	I_1497898	I	1497898	abamectin_mean.EXT	0.162045411043519	3.12923863932386	1	NA	NA	NA	NA	NA	NA
206	I_1504302	I	1504302	abamectin_mean.EXT	0.185155840028383	3.12923863932386	1	NA	NA	NA	NA	NA	NA
207	I_1504824	I	1504824	abamectin_mean.EXT	0.248123268017971	3.12923863932386	1	NA	NA	NA	NA	NA	NA
208	I_1505527	I	1505527	abamectin_mean.EXT	0.248123268017971	3.12923863932386	1	NA	NA	NA	NA	NA	NA
209	I_1508520	I	1508520	abamectin_mean.EXT	0.248123268017971	3.12923863932386	1	NA	NA	NA	NA	NA	NA
210	I_1516275	I	1516275	abamectin_mean.EXT	0.248757929741032	3.12923863932386	1	NA	NA	NA	NA	NA	NA
211	I_1524356	I	1524356	abamectin_mean.EXT	0.248757929741032	3.12923863932386	1	NA	NA	NA	NA	NA	NA
212	I_1527522	I	1527522	abamectin_mean.EXT	0.289734800025547	3.12923863932386	1	NA	NA	NA	NA	NA	NA
213	I_1529135	I	1529135	abamectin_mean.EXT	0.301565661494271	3.12923863932386	1	NA	NA	NA	NA	NA	NA
214	I_1529574	I	1529574	abamectin_mean.EXT	0.290576089908403	3.12923863932386	1	NA	NA	NA	NA	NA	NA
215	I_1530424	I	1530424	abamectin_mean.EXT	0.290576089908403	3.12923863932386	1	NA	NA	NA	NA	NA	NA
216	I_1533040	I	1533040	abamectin_mean.EXT	0.23995301166022	3.12923863932386	1	NA	NA	NA	NA	NA	NA
217	I_1533876	I	1533876	abamectin_mean.EXT	0.23995301166022	3.12923863932386	1	NA	NA	NA	NA	NA	NA
218	I_1541336	I	1541336	abamectin_mean.EXT	0.23995301166022	3.12923863932386	1	NA	NA	NA	NA	NA	NA
219	I_1542277	I	1542277	abamectin_mean.EXT	0.231679275436971	3.12923863932386	1	NA	NA	NA	NA	NA	NA
220	I_1544157	I	1544157	abamectin_mean.EXT	0.19394492282103	3.12923863932386	1	NA	NA	NA	NA	NA	NA
221	I_1547779	I	1547779	abamectin_mean.EXT	0.19394492282103	3.12923863932386	1	NA	NA	NA	NA	NA	NA
222	I_1549341	I	1549341	abamectin_mean.EXT	0.206228977198007	3.12923863932386	1	NA	NA	NA	NA	NA	NA
223	I_1549969	I	1549969	abamectin_mean.EXT	0.225491813966293	3.12923863932386	1	NA	NA	NA	NA	NA	NA
224	I_1552630	I	1552630	abamectin_mean.EXT	0.225491813966293	3.12923863932386	1	NA	NA	NA	NA	NA	NA
225	I_1554967	I	1554967	abamectin_mean.EXT	0.225491813966293	3.12923863932386	1	NA	NA	NA	NA	NA	NA
226	I_1568684	I	1568684	abamectin_mean.EXT	0.178055457696091	3.12923863932386	1	NA	NA	NA	NA	NA	NA
227	I_1573863	I	1573863	abamectin_mean.EXT	0.178055457696091	3.12923863932386	1	NA	NA	NA	NA	NA	NA
228	I_1581196	I	1581196	abamectin_mean.EXT	0.338925981286436	3.12923863932386	1	NA	NA	NA	NA	NA	NA
229	I_1584563	I	1584563	abamectin_mean.EXT	0.338925981286436	3.12923863932386	1	NA	NA	NA	NA	NA	NA
230	I_1586739	I	1586739	abamectin_mean.EXT	0.338925981286436	3.12923863932386	1	NA	NA	NA	NA	NA	NA
231	I_1586901	I	1586901	abamectin_mean.EXT	0.338925981286436	3.12923863932386	1	NA	NA	NA	NA	NA	NA
232	I_1587117	I	1587117	abamectin_mean.EXT	0.338925981286436	3.12923863932386	1	NA	NA	NA	NA	NA	NA
233	I_1588888	I	1588888	abamectin_mean.EXT	0.338925981286436	3.12923863932386	1	NA	NA	NA	NA	NA	NA
234	I_1590071	I	1590071	abamectin_mean.EXT	0.338925981286436	3.12923863932386	1	NA	NA	NA	NA	NA	NA
235	I_1600696	I	1600696	abamectin_mean.EXT	0.338925981286436	3.12923863932386	1	NA	NA	NA	NA	NA	NA
236	I_1601965	I	1601965	abamectin_mean.EXT	0.338925981286436	3.12923863932386	1	NA	NA	NA	NA	NA	NA
237	I_1604842	I	1604842	abamectin_mean.EXT	0.200874717813765	3.12923863932386	1	NA	NA	NA	NA	NA	NA
238	I_1606208	I	1606208	abamectin_mean.EXT	0.201072763561723	3.12923863932386	1	NA	NA	NA	NA	NA	NA
239	I_1608765	I	1608765	abamectin_mean.EXT	0.210707878202087	3.12923863932386	1	NA	NA	NA	NA	NA	NA
240	I_1613933	I	1613933	abamectin_mean.EXT	0.224173999646737	3.12923863932386	1	NA	NA	NA	NA	NA	NA
241	I_1614974	I	1614974	abamectin_mean.EXT	0.224173999646737	3.12923863932386	1	NA	NA	NA	NA	NA	NA
242	I_1615180	I	1615180	abamectin_mean.EXT	0.224173999646737	3.12923863932386	1	NA	NA	NA	NA	NA	NA
243	I_1615534	I	1615534	abamectin_mean.EXT	0.224173999646737	3.12923863932386	1	NA	NA	NA	NA	NA	NA
244	I_1623032	I	1623032	abamectin_mean.EXT	0.224173999646737	3.12923863932386	1	NA	NA	NA	NA	NA	NA
245	I_1626276	I	1626276	abamectin_mean.EXT	0.306308072171081	3.12923863932386	1	NA	NA	NA	NA	NA	NA
246	I_1627878	I	1627878	abamectin_mean.EXT	0.306308072171081	3.12923863932386	1	NA	NA	NA	NA	NA	NA
247	I_1630320	I	1630320	abamectin_mean.EXT	0.306308072171081	3.12923863932386	1	NA	NA	NA	NA	NA	NA
248	I_1630376	I	1630376	abamectin_mean.EXT	0.25164320744864	3.12923863932386	1	NA	NA	NA	NA	NA	NA
249	I_1631930	I	1631930	abamectin_mean.EXT	0.25164320744864	3.12923863932386	1	NA	NA	NA	NA	NA	NA
250	I_1640195	I	1640195	abamectin_mean.EXT	0.203705794143896	3.12923863932386	1	NA	NA	NA	NA	NA	NA
251	I_1640685	I	1640685	abamectin_mean.EXT	0.178832927632459	3.12923863932386	1	NA	NA	NA	NA	NA	NA
252	I_1640743	I	1640743	abamectin_mean.EXT	0.178832927632459	3.12923863932386	1	NA	NA	NA	NA	NA	NA
253	I_1649397	I	1649397	abamectin_mean.EXT	0.116542782161898	3.12923863932386	1	NA	NA	NA	NA	NA	NA
254	I_1649813	I	1649813	abamectin_mean.EXT	0.116542782161898	3.12923863932386	1	NA	NA	NA	NA	NA	NA
255	I_1654587	I	1654587	abamectin_mean.EXT	0.116542782161898	3.12923863932386	1	NA	NA	NA	NA	NA	NA
256	I_1669237	I	1669237	abamectin_mean.EXT	0.116542782161898	3.12923863932386	1	NA	NA	NA	NA	NA	NA
257	I_1680353	I	1680353	abamectin_mean.EXT	0.116542782161898	3.12923863932386	1	NA	NA	NA	NA	NA	NA
258	I_1683528	I	1683528	abamectin_mean.EXT	0.116542782161898	3.12923863932386	1	NA	NA	NA	NA	NA	NA
259	I_1683933	I	1683933	abamectin_mean.EXT	0.116542782161898	3.12923863932386	1	NA	NA	NA	NA	NA	NA
260	I_1688137	I	1688137	abamectin_mean.EXT	0.116542782161898	3.12923863932386	1	NA	NA	NA	NA	NA	NA
261	I_1693737	I	1693737	abamectin_mean.EXT	0.0716117026214176	3.12923863932386	1	NA	NA	NA	NA	NA	NA
262	I_1695720	I	1695720	abamectin_mean.EXT	0.123285684366303	3.12923863932386	1	NA	NA	NA	NA	NA	NA
263	I_1696098	I	1696098	abamectin_mean.EXT	0.123285684366303	3.12923863932386	1	NA	NA	NA	NA	NA	NA
264	I_1696738	I	1696738	abamectin_mean.EXT	0.127476160932136	3.12923863932386	1	NA	NA	NA	NA	NA	NA
265	I_1697037	I	1697037	abamectin_mean.EXT	0.118071586312078	3.12923863932386	1	NA	NA	NA	NA	NA	NA
266	I_1699196	I	1699196	abamectin_mean.EXT	0.256518432902096	3.12923863932386	1	NA	NA	NA	NA	NA	NA
267	I_1700575	I	1700575	abamectin_mean.EXT	0.318957066093429	3.12923863932386	1	NA	NA	NA	NA	NA	NA
268	I_1706821	I	1706821	abamectin_mean.EXT	0.339874746174138	3.12923863932386	1	NA	NA	NA	NA	NA	NA
269	I_1709581	I	1709581	abamectin_mean.EXT	0.339874746174138	3.12923863932386	1	NA	NA	NA	NA	NA	NA
270	I_1712870	I	1712870	abamectin_mean.EXT	0.397663693860396	3.12923863932386	1	NA	NA	NA	NA	NA	NA
271	I_1715873	I	1715873	abamectin_mean.EXT	0.421927042122798	3.12923863932386	1	NA	NA	NA	NA	NA	NA
272	I_1716879	I	1716879	abamectin_mean.EXT	0.421927042122798	3.12923863932386	1	NA	NA	NA	NA	NA	NA
273	I_1718343	I	1718343	abamectin_mean.EXT	0.421927042122798	3.12923863932386	1	NA	NA	NA	NA	NA	NA
274	I_1719435	I	1719435	abamectin_mean.EXT	0.421927042122798	3.12923863932386	1	NA	NA	NA	NA	NA	NA
275	I_1721007	I	1721007	abamectin_mean.EXT	0.421927042122798	3.12923863932386	1	NA	NA	NA	NA	NA	NA
276	I_1723010	I	1723010	abamectin_mean.EXT	0.421927042122798	3.12923863932386	1	NA	NA	NA	NA	NA	NA
277	I_1729772	I	1729772	abamectin_mean.EXT	0.421927042122798	3.12923863932386	1	NA	NA	NA	NA	NA	NA
278	I_1732713	I	1732713	abamectin_mean.EXT	0.421927042122798	3.12923863932386	1	NA	NA	NA	NA	NA	NA
279	I_1732945	I	1732945	abamectin_mean.EXT	0.481257605097328	3.12923863932386	1	NA	NA	NA	NA	NA	NA
280	I_1733628	I	1733628	abamectin_mean.EXT	0.584440959644002	3.12923863932386	1	NA	NA	NA	NA	NA	NA
281	I_1736232	I	1736232	abamectin_mean.EXT	0.584440959644002	3.12923863932386	1	NA	NA	NA	NA	NA	NA
282	I_1736527	I	1736527	abamectin_mean.EXT	0.67046966016341	3.12923863932386	1	NA	NA	NA	NA	NA	NA
283	I_1739866	I	1739866	abamectin_mean.EXT	0.704219171414557	3.12923863932386	1	NA	NA	NA	NA	NA	NA
284	I_1742352	I	1742352	abamectin_mean.EXT	0.704219171414557	3.12923863932386	1	NA	NA	NA	NA	NA	NA
285	I_1745486	I	1745486	abamectin_mean.EXT	0.589742965194381	3.12923863932386	1	NA	NA	NA	NA	NA	NA
286	I_1748808	I	1748808	abamectin_mean.EXT	0.589742965194381	3.12923863932386	1	NA	NA	NA	NA	NA	NA
287	I_1749612	I	1749612	abamectin_mean.EXT	0.589742965194381	3.12923863932386	1	NA	NA	NA	NA	NA	NA
288	I_1759606	I	1759606	abamectin_mean.EXT	0.589742965194381	3.12923863932386	1	NA	NA	NA	NA	NA	NA
289	I_1763350	I	1763350	abamectin_mean.EXT	0.776240780112703	3.12923863932386	1	NA	NA	NA	NA	NA	NA
290	I_1763976	I	1763976	abamectin_mean.EXT	0.662628513224139	3.12923863932386	1	NA	NA	NA	NA	NA	NA
291	I_1764449	I	1764449	abamectin_mean.EXT	0.662628513224139	3.12923863932386	1	NA	NA	NA	NA	NA	NA
292	I_1765546	I	1765546	abamectin_mean.EXT	0.596238653656611	3.12923863932386	1	NA	NA	NA	NA	NA	NA
293	I_1767213	I	1767213	abamectin_mean.EXT	0.557143213911517	3.12923863932386	1	NA	NA	NA	NA	NA	NA
294	I_1767315	I	1767315	abamectin_mean.EXT	0.483746916709037	3.12923863932386	1	NA	NA	NA	NA	NA	NA
295	I_1767344	I	1767344	abamectin_mean.EXT	0.463281574942177	3.12923863932386	1	NA	NA	NA	NA	NA	NA
296	I_1781611	I	1781611	abamectin_mean.EXT	0.623533633329322	3.12923863932386	1	NA	NA	NA	NA	NA	NA
297	I_1802428	I	1802428	abamectin_mean.EXT	0.69583696257945	3.12923863932386	1	NA	NA	NA	NA	NA	NA
298	I_1806327	I	1806327	abamectin_mean.EXT	0.699482006626619	3.12923863932386	1	NA	NA	NA	NA	NA	NA
299	I_1811043	I	1811043	abamectin_mean.EXT	0.699482006626619	3.12923863932386	1	NA	NA	NA	NA	NA	NA
300	I_1821714	I	1821714	abamectin_mean.EXT	0.699482006626619	3.12923863932386	1	NA	NA	NA	NA	NA	NA
301	I_1830282	I	1830282	abamectin_mean.EXT	0.699482006626619	3.12923863932386	1	NA	NA	NA	NA	NA	NA
302	I_1835544	I	1835544	abamectin_mean.EXT	0.866121929287799	3.12923863932386	1	NA	NA	NA	NA	NA	NA
303	I_1838524	I	1838524	abamectin_mean.EXT	0.866121929287799	3.12923863932386	1	NA	NA	NA	NA	NA	NA
304	I_1852242	I	1852242	abamectin_mean.EXT	0.642115632370272	3.12923863932386	1	NA	NA	NA	NA	NA	NA
305	I_1859920	I	1859920	abamectin_mean.EXT	0.642115632370272	3.12923863932386	1	NA	NA	NA	NA	NA	NA
306	I_1864164	I	1864164	abamectin_mean.EXT	0.770053840266774	3.12923863932386	1	NA	NA	NA	NA	NA	NA
307	I_1864807	I	1864807	abamectin_mean.EXT	0.770053840266774	3.12923863932386	1	NA	NA	NA	NA	NA	NA
308	I_1865931	I	1865931	abamectin_mean.EXT	0.81920611622555	3.12923863932386	1	NA	NA	NA	NA	NA	NA
309	I_1868286	I	1868286	abamectin_mean.EXT	0.902439360966203	3.12923863932386	1	NA	NA	NA	NA	NA	NA
310	I_1868804	I	1868804	abamectin_mean.EXT	0.789208207535785	3.12923863932386	1	NA	NA	NA	NA	NA	NA
311	I_1869492	I	1869492	abamectin_mean.EXT	0.783506115613886	3.12923863932386	1	NA	NA	NA	NA	NA	NA
312	I_1869673	I	1869673	abamectin_mean.EXT	0.783506115613886	3.12923863932386	1	NA	NA	NA	NA	NA	NA
313	I_1874062	I	1874062	abamectin_mean.EXT	0.632540512262783	3.12923863932386	1	NA	NA	NA	NA	NA	NA
314	I_1881089	I	1881089	abamectin_mean.EXT	0.544770296668235	3.12923863932386	1	NA	NA	NA	NA	NA	NA
315	I_1901270	I	1901270	abamectin_mean.EXT	0.544770296668235	3.12923863932386	1	NA	NA	NA	NA	NA	NA
316	I_1901996	I	1901996	abamectin_mean.EXT	0.544770296668235	3.12923863932386	1	NA	NA	NA	NA	NA	NA
317	I_1903346	I	1903346	abamectin_mean.EXT	0.408150097284776	3.12923863932386	1	NA	NA	NA	NA	NA	NA
318	I_1904094	I	1904094	abamectin_mean.EXT	0.332467107102404	3.12923863932386	1	NA	NA	NA	NA	NA	NA
319	I_1904735	I	1904735	abamectin_mean.EXT	0.332467107102404	3.12923863932386	1	NA	NA	NA	NA	NA	NA
320	I_1907901	I	1907901	abamectin_mean.EXT	0.322543263556541	3.12923863932386	1	NA	NA	NA	NA	NA	NA
321	I_1908980	I	1908980	abamectin_mean.EXT	0.322543263556541	3.12923863932386	1	NA	NA	NA	NA	NA	NA
322	I_1909000	I	1909000	abamectin_mean.EXT	0.322543263556541	3.12923863932386	1	NA	NA	NA	NA	NA	NA
323	I_1913196	I	1913196	abamectin_mean.EXT	0.322543263556541	3.12923863932386	1	NA	NA	NA	NA	NA	NA
324	I_1916879	I	1916879	abamectin_mean.EXT	0.322543263556541	3.12923863932386	1	NA	NA	NA	NA	NA	NA
325	I_1917065	I	1917065	abamectin_mean.EXT	0.322543263556541	3.12923863932386	1	NA	NA	NA	NA	NA	NA
326	I_1918402	I	1918402	abamectin_mean.EXT	0.322543263556541	3.12923863932386	1	NA	NA	NA	NA	NA	NA
327	I_1919171	I	1919171	abamectin_mean.EXT	0.392119739286364	3.12923863932386	1	NA	NA	NA	NA	NA	NA
328	I_1919591	I	1919591	abamectin_mean.EXT	0.353089266658022	3.12923863932386	1	NA	NA	NA	NA	NA	NA
329	I_1922300	I	1922300	abamectin_mean.EXT	0.353089266658022	3.12923863932386	1	NA	NA	NA	NA	NA	NA
330	I_1922474	I	1922474	abamectin_mean.EXT	0.353089266658022	3.12923863932386	1	NA	NA	NA	NA	NA	NA
331	I_1922667	I	1922667	abamectin_mean.EXT	0.350390390733178	3.12923863932386	1	NA	NA	NA	NA	NA	NA
332	I_1923190	I	1923190	abamectin_mean.EXT	0.382549751049512	3.12923863932386	1	NA	NA	NA	NA	NA	NA
333	I_1924951	I	1924951	abamectin_mean.EXT	0.326926105187186	3.12923863932386	1	NA	NA	NA	NA	NA	NA
334	I_1928689	I	1928689	abamectin_mean.EXT	0.311048922226556	3.12923863932386	1	NA	NA	NA	NA	NA	NA
335	I_1932460	I	1932460	abamectin_mean.EXT	0.225197225353891	3.12923863932386	1	NA	NA	NA	NA	NA	NA
336	I_1933463	I	1933463	abamectin_mean.EXT	0.225197225353891	3.12923863932386	1	NA	NA	NA	NA	NA	NA
337	I_1934140	I	1934140	abamectin_mean.EXT	0.225197225353891	3.12923863932386	1	NA	NA	NA	NA	NA	NA
338	I_1942240	I	1942240	abamectin_mean.EXT	0.225197225353891	3.12923863932386	1	NA	NA	NA	NA	NA	NA
339	I_1942722	I	1942722	abamectin_mean.EXT	0.225197225353891	3.12923863932386	1	NA	NA	NA	NA	NA	NA
340	I_1945781	I	1945781	abamectin_mean.EXT	0.225197225353891	3.12923863932386	1	NA	NA	NA	NA	NA	NA
341	I_1952682	I	1952682	abamectin_mean.EXT	0.167748343953237	3.12923863932386	1	NA	NA	NA	NA	NA	NA
342	I_1957617	I	1957617	abamectin_mean.EXT	0.167748343953237	3.12923863932386	1	NA	NA	NA	NA	NA	NA
343	I_1960296	I	1960296	abamectin_mean.EXT	0.167748343953237	3.12923863932386	1	NA	NA	NA	NA	NA	NA
344	I_1962877	I	1962877	abamectin_mean.EXT	0.167748343953237	3.12923863932386	1	NA	NA	NA	NA	NA	NA
345	I_1986244	I	1986244	abamectin_mean.EXT	0.167748343953237	3.12923863932386	1	NA	NA	NA	NA	NA	NA
346	I_1987097	I	1987097	abamectin_mean.EXT	0.167748343953237	3.12923863932386	1	NA	NA	NA	NA	NA	NA
347	I_1998006	I	1998006	abamectin_mean.EXT	0.167748343953237	3.12923863932386	1	NA	NA	NA	NA	NA	NA
348	I_1999427	I	1999427	abamectin_mean.EXT	0.167748343953237	3.12923863932386	1	NA	NA	NA	NA	NA	NA
349	I_2003598	I	2003598	abamectin_mean.EXT	0.20342463854999	3.12923863932386	1	NA	NA	NA	NA	NA	NA
350	I_2014305	I	2014305	abamectin_mean.EXT	0.177231954855166	3.12923863932386	1	NA	NA	NA	NA	NA	NA
351	I_2014612	I	2014612	abamectin_mean.EXT	0.166174438333126	3.12923863932386	1	NA	NA	NA	NA	NA	NA
352	I_2020145	I	2020145	abamectin_mean.EXT	0.117714930835024	3.12923863932386	1	NA	NA	NA	NA	NA	NA
353	I_2026039	I	2026039	abamectin_mean.EXT	0.0666085434722546	3.12923863932386	1	NA	NA	NA	NA	NA	NA
354	I_2032213	I	2032213	abamectin_mean.EXT	0.0666085434722546	3.12923863932386	1	NA	NA	NA	NA	NA	NA
355	I_2033181	I	2033181	abamectin_mean.EXT	0.0661605467703915	3.12923863932386	1	NA	NA	NA	NA	NA	NA
356	I_2055292	I	2055292	abamectin_mean.EXT	0.019366105333304	3.12923863932386	1	NA	NA	NA	NA	NA	NA
357	I_2061433	I	2061433	abamectin_mean.EXT	0.019366105333304	3.12923863932386	1	NA	NA	NA	NA	NA	NA
358	I_2076745	I	2076745	abamectin_mean.EXT	0.019366105333304	3.12923863932386	1	NA	NA	NA	NA	NA	NA
359	I_2091114	I	2091114	abamectin_mean.EXT	0.019366105333304	3.12923863932386	1	NA	NA	NA	NA	NA	NA
360	I_2104684	I	2104684	abamectin_mean.EXT	0.0413367554227403	3.12923863932386	1	NA	NA	NA	NA	NA	NA
361	I_2114448	I	2114448	abamectin_mean.EXT	0.0413367554227403	3.12923863932386	1	NA	NA	NA	NA	NA	NA
362	I_2116700	I	2116700	abamectin_mean.EXT	0.0413367554227403	3.12923863932386	1	NA	NA	NA	NA	NA	NA
363	I_2122198	I	2122198	abamectin_mean.EXT	0.0413367554227403	3.12923863932386	1	NA	NA	NA	NA	NA	NA
364	I_2125151	I	2125151	abamectin_mean.EXT	0.0413367554227403	3.12923863932386	1	NA	NA	NA	NA	NA	NA
365	I_2128893	I	2128893	abamectin_mean.EXT	0.0413367554227403	3.12923863932386	1	NA	NA	NA	NA	NA	NA
366	I_2138339	I	2138339	abamectin_mean.EXT	0.0413367554227403	3.12923863932386	1	NA	NA	NA	NA	NA	NA
367	I_2157674	I	2157674	abamectin_mean.EXT	0.0923056681873358	3.12923863932386	1	NA	NA	NA	NA	NA	NA
368	I_2158219	I	2158219	abamectin_mean.EXT	0.0923056681873358	3.12923863932386	1	NA	NA	NA	NA	NA	NA
369	I_2160112	I	2160112	abamectin_mean.EXT	0.0923056681873358	3.12923863932386	1	NA	NA	NA	NA	NA	NA
370	I_2162336	I	2162336	abamectin_mean.EXT	0.0923056681873358	3.12923863932386	1	NA	NA	NA	NA	NA	NA
371	I_2163004	I	2163004	abamectin_mean.EXT	0.0923056681873358	3.12923863932386	1	NA	NA	NA	NA	NA	NA
372	I_2163385	I	2163385	abamectin_mean.EXT	0.0923056681873358	3.12923863932386	1	NA	NA	NA	NA	NA	NA
373	I_2166457	I	2166457	abamectin_mean.EXT	0.118343407209607	3.12923863932386	1	NA	NA	NA	NA	NA	NA
374	I_2167716	I	2167716	abamectin_mean.EXT	0.124217126206466	3.12923863932386	1	NA	NA	NA	NA	NA	NA
375	I_2173163	I	2173163	abamectin_mean.EXT	0.0897257358677104	3.12923863932386	1	NA	NA	NA	NA	NA	NA
376	I_2177606	I	2177606	abamectin_mean.EXT	0.0897257358677104	3.12923863932386	1	NA	NA	NA	NA	NA	NA
377	I_2181947	I	2181947	abamectin_mean.EXT	0.0897257358677104	3.12923863932386	1	NA	NA	NA	NA	NA	NA
378	I_2183003	I	2183003	abamectin_mean.EXT	0.0826135646829264	3.12923863932386	1	NA	NA	NA	NA	NA	NA
379	I_2190014	I	2190014	abamectin_mean.EXT	0.00753645757996474	3.12923863932386	1	NA	NA	NA	NA	NA	NA
380	I_2193256	I	2193256	abamectin_mean.EXT	0.0895662850427348	3.12923863932386	1	NA	NA	NA	NA	NA	NA
381	I_2193803	I	2193803	abamectin_mean.EXT	0.093825345898954	3.12923863932386	1	NA	NA	NA	NA	NA	NA
382	I_2197773	I	2197773	abamectin_mean.EXT	0.0949568704017503	3.12923863932386	1	NA	NA	NA	NA	NA	NA
383	I_2199052	I	2199052	abamectin_mean.EXT	0.0625076254337103	3.12923863932386	1	NA	NA	NA	NA	NA	NA
384	I_2201476	I	2201476	abamectin_mean.EXT	0.0625076254337103	3.12923863932386	1	NA	NA	NA	NA	NA	NA
385	I_2210991	I	2210991	abamectin_mean.EXT	0.0625076254337103	3.12923863932386	1	NA	NA	NA	NA	NA	NA
386	I_2211851	I	2211851	abamectin_mean.EXT	0.0625076254337103	3.12923863932386	1	NA	NA	NA	NA	NA	NA
387	I_2216296	I	2216296	abamectin_mean.EXT	0.0745534836289412	3.12923863932386	1	NA	NA	NA	NA	NA	NA
388	I_2250505	I	2250505	abamectin_mean.EXT	0.0353449059965712	3.12923863932386	1	NA	NA	NA	NA	NA	NA
389	I_2260201	I	2260201	abamectin_mean.EXT	0.0353449059965712	3.12923863932386	1	NA	NA	NA	NA	NA	NA
390	I_2260247	I	2260247	abamectin_mean.EXT	0.0353449059965712	3.12923863932386	1	NA	NA	NA	NA	NA	NA
391	I_2265165	I	2265165	abamectin_mean.EXT	0.0564617252320028	3.12923863932386	1	NA	NA	NA	NA	NA	NA
392	I_2266838	I	2266838	abamectin_mean.EXT	0.0721861180137092	3.12923863932386	1	NA	NA	NA	NA	NA	NA
393	I_2269061	I	2269061	abamectin_mean.EXT	0.0722266015616064	3.12923863932386	1	NA	NA	NA	NA	NA	NA
394	I_2283880	I	2283880	abamectin_mean.EXT	0.0975264810347066	3.12923863932386	1	NA	NA	NA	NA	NA	NA
395	I_2284272	I	2284272	abamectin_mean.EXT	0.0975264810347066	3.12923863932386	1	NA	NA	NA	NA	NA	NA
396	I_2284724	I	2284724	abamectin_mean.EXT	0.0975264810347066	3.12923863932386	1	NA	NA	NA	NA	NA	NA
397	I_2296425	I	2296425	abamectin_mean.EXT	0.0975264810347066	3.12923863932386	1	NA	NA	NA	NA	NA	NA
398	I_2329127	I	2329127	abamectin_mean.EXT	0.0975264810347066	3.12923863932386	1	NA	NA	NA	NA	NA	NA
399	I_2329994	I	2329994	abamectin_mean.EXT	0.0975264810347066	3.12923863932386	1	NA	NA	NA	NA	NA	NA
400	I_2330688	I	2330688	abamectin_mean.EXT	0.0975264810347066	3.12923863932386	1	NA	NA	NA	NA	NA	NA
401	I_2331794	I	2331794	abamectin_mean.EXT	0.0975264810347066	3.12923863932386	1	NA	NA	NA	NA	NA	NA
402	I_2331920	I	2331920	abamectin_mean.EXT	0.0975264810347066	3.12923863932386	1	NA	NA	NA	NA	NA	NA
403	I_2332396	I	2332396	abamectin_mean.EXT	0.0975264810347066	3.12923863932386	1	NA	NA	NA	NA	NA	NA
404	I_2332431	I	2332431	abamectin_mean.EXT	0.0975264810347066	3.12923863932386	1	NA	NA	NA	NA	NA	NA
405	I_2332468	I	2332468	abamectin_mean.EXT	0.0975264810347066	3.12923863932386	1	NA	NA	NA	NA	NA	NA
406	I_2333223	I	2333223	abamectin_mean.EXT	0.0975264810347066	3.12923863932386	1	NA	NA	NA	NA	NA	NA
407	I_2333252	I	2333252	abamectin_mean.EXT	0.0975264810347066	3.12923863932386	1	NA	NA	NA	NA	NA	NA
408	I_2334213	I	2334213	abamectin_mean.EXT	0.0975264810347066	3.12923863932386	1	NA	NA	NA	NA	NA	NA
409	I_2337208	I	2337208	abamectin_mean.EXT	0.0975264810347066	3.12923863932386	1	NA	NA	NA	NA	NA	NA
410	I_2337291	I	2337291	abamectin_mean.EXT	0.0975264810347066	3.12923863932386	1	NA	NA	NA	NA	NA	NA
411	I_2337338	I	2337338	abamectin_mean.EXT	0.0975264810347066	3.12923863932386	1	NA	NA	NA	NA	NA	NA
412	I_2337639	I	2337639	abamectin_mean.EXT	0.0975264810347066	3.12923863932386	1	NA	NA	NA	NA	NA	NA
413	I_2341135	I	2341135	abamectin_mean.EXT	0.0975264810347066	3.12923863932386	1	NA	NA	NA	NA	NA	NA
414	I_2341214	I	2341214	abamectin_mean.EXT	0.0975264810347066	3.12923863932386	1	NA	NA	NA	NA	NA	NA
415	I_2357820	I	2357820	abamectin_mean.EXT	0.0975264810347066	3.12923863932386	1	NA	NA	NA	NA	NA	NA
416	I_2359010	I	2359010	abamectin_mean.EXT	0.0975264810347066	3.12923863932386	1	NA	NA	NA	NA	NA	NA
417	I_2359242	I	2359242	abamectin_mean.EXT	0.0975264810347066	3.12923863932386	1	NA	NA	NA	NA	NA	NA
418	I_2359503	I	2359503	abamectin_mean.EXT	0.0975264810347066	3.12923863932386	1	NA	NA	NA	NA	NA	NA
419	I_2360052	I	2360052	abamectin_mean.EXT	0.0975264810347066	3.12923863932386	1	NA	NA	NA	NA	NA	NA
420	I_2364141	I	2364141	abamectin_mean.EXT	0.0975264810347066	3.12923863932386	1	NA	NA	NA	NA	NA	NA
421	I_2369327	I	2369327	abamectin_mean.EXT	0.068738192252305	3.12923863932386	1	NA	NA	NA	NA	NA	NA
422	I_2369886	I	2369886	abamectin_mean.EXT	0.0675487870903882	3.12923863932386	1	NA	NA	NA	NA	NA	NA
423	I_2378347	I	2378347	abamectin_mean.EXT	0.0642411744902566	3.12923863932386	1	NA	NA	NA	NA	NA	NA
424	I_2378604	I	2378604	abamectin_mean.EXT	0.0690832280436826	3.12923863932386	1	NA	NA	NA	NA	NA	NA
425	I_2382076	I	2382076	abamectin_mean.EXT	0.0603771614269615	3.12923863932386	1	NA	NA	NA	NA	NA	NA
426	I_2387077	I	2387077	abamectin_mean.EXT	0.0369208689661814	3.12923863932386	1	NA	NA	NA	NA	NA	NA
427	I_2390778	I	2390778	abamectin_mean.EXT	0.0369208689661814	3.12923863932386	1	NA	NA	NA	NA	NA	NA
428	I_2394565	I	2394565	abamectin_mean.EXT	0.0369208689661814	3.12923863932386	1	NA	NA	NA	NA	NA	NA
429	I_2401111	I	2401111	abamectin_mean.EXT	0.0369208689661814	3.12923863932386	1	NA	NA	NA	NA	NA	NA
430	I_2402745	I	2402745	abamectin_mean.EXT	0.0369208689661814	3.12923863932386	1	NA	NA	NA	NA	NA	NA
431	I_2408949	I	2408949	abamectin_mean.EXT	0.0620545703780204	3.12923863932386	1	NA	NA	NA	NA	NA	NA
432	I_2416945	I	2416945	abamectin_mean.EXT	0.0878594473102132	3.12923863932386	1	NA	NA	NA	NA	NA	NA
433	I_2421655	I	2421655	abamectin_mean.EXT	0.146253571434439	3.12923863932386	1	NA	NA	NA	NA	NA	NA
434	I_2425387	I	2425387	abamectin_mean.EXT	0.146253571434439	3.12923863932386	1	NA	NA	NA	NA	NA	NA
435	I_2426218	I	2426218	abamectin_mean.EXT	0.146253571434439	3.12923863932386	1	NA	NA	NA	NA	NA	NA
436	I_2430590	I	2430590	abamectin_mean.EXT	0.146253571434439	3.12923863932386	1	NA	NA	NA	NA	NA	NA
437	I_2435757	I	2435757	abamectin_mean.EXT	0.146253571434439	3.12923863932386	1	NA	NA	NA	NA	NA	NA
438	I_2437290	I	2437290	abamectin_mean.EXT	0.146253571434439	3.12923863932386	1	NA	NA	NA	NA	NA	NA
439	I_2437780	I	2437780	abamectin_mean.EXT	0.152678709383119	3.12923863932386	1	NA	NA	NA	NA	NA	NA
440	I_2438949	I	2438949	abamectin_mean.EXT	0.166843549569342	3.12923863932386	1	NA	NA	NA	NA	NA	NA
441	I_2447994	I	2447994	abamectin_mean.EXT	0.204957370885479	3.12923863932386	1	NA	NA	NA	NA	NA	NA
442	I_2465313	I	2465313	abamectin_mean.EXT	0.204957370885479	3.12923863932386	1	NA	NA	NA	NA	NA	NA
443	I_2469859	I	2469859	abamectin_mean.EXT	0.144860538635472	3.12923863932386	1	NA	NA	NA	NA	NA	NA
444	I_2473839	I	2473839	abamectin_mean.EXT	0.209415855925957	3.12923863932386	1	NA	NA	NA	NA	NA	NA
445	I_2474779	I	2474779	abamectin_mean.EXT	0.152636151574865	3.12923863932386	1	NA	NA	NA	NA	NA	NA
446	I_2475809	I	2475809	abamectin_mean.EXT	0.152636151574865	3.12923863932386	1	NA	NA	NA	NA	NA	NA
447	I_2475846	I	2475846	abamectin_mean.EXT	0.170095890729523	3.12923863932386	1	NA	NA	NA	NA	NA	NA
448	I_2479891	I	2479891	abamectin_mean.EXT	0.170095890729523	3.12923863932386	1	NA	NA	NA	NA	NA	NA
449	I_2481437	I	2481437	abamectin_mean.EXT	0.170095890729523	3.12923863932386	1	NA	NA	NA	NA	NA	NA
450	I_2489837	I	2489837	abamectin_mean.EXT	0.0865380965571012	3.12923863932386	1	NA	NA	NA	NA	NA	NA
451	I_2491566	I	2491566	abamectin_mean.EXT	0.0884864251146652	3.12923863932386	1	NA	NA	NA	NA	NA	NA
452	I_2498050	I	2498050	abamectin_mean.EXT	0.056811824415858	3.12923863932386	1	NA	NA	NA	NA	NA	NA
453	I_2499242	I	2499242	abamectin_mean.EXT	0.056811824415858	3.12923863932386	1	NA	NA	NA	NA	NA	NA
454	I_2504021	I	2504021	abamectin_mean.EXT	0.056811824415858	3.12923863932386	1	NA	NA	NA	NA	NA	NA
455	I_2505782	I	2505782	abamectin_mean.EXT	0.056811824415858	3.12923863932386	1	NA	NA	NA	NA	NA	NA
456	I_2506559	I	2506559	abamectin_mean.EXT	0.056811824415858	3.12923863932386	1	NA	NA	NA	NA	NA	NA
457	I_2511431	I	2511431	abamectin_mean.EXT	0.109057749333372	3.12923863932386	1	NA	NA	NA	NA	NA	NA
458	I_2528276	I	2528276	abamectin_mean.EXT	0.109057749333372	3.12923863932386	1	NA	NA	NA	NA	NA	NA
459	I_2534657	I	2534657	abamectin_mean.EXT	0.109057749333372	3.12923863932386	1	NA	NA	NA	NA	NA	NA
460	I_2536606	I	2536606	abamectin_mean.EXT	0.109057749333372	3.12923863932386	1	NA	NA	NA	NA	NA	NA
461	I_2545614	I	2545614	abamectin_mean.EXT	0.109057749333372	3.12923863932386	1	NA	NA	NA	NA	NA	NA
462	I_2547237	I	2547237	abamectin_mean.EXT	0.161827706804248	3.12923863932386	1	NA	NA	NA	NA	NA	NA
463	I_2556319	I	2556319	abamectin_mean.EXT	0.161827706804248	3.12923863932386	1	NA	NA	NA	NA	NA	NA
464	I_2557446	I	2557446	abamectin_mean.EXT	0.161827706804248	3.12923863932386	1	NA	NA	NA	NA	NA	NA
465	I_2558297	I	2558297	abamectin_mean.EXT	0.161827706804248	3.12923863932386	1	NA	NA	NA	NA	NA	NA
466	I_2559301	I	2559301	abamectin_mean.EXT	0.161827706804248	3.12923863932386	1	NA	NA	NA	NA	NA	NA
467	I_2560048	I	2560048	abamectin_mean.EXT	0.161827706804248	3.12923863932386	1	NA	NA	NA	NA	NA	NA
468	I_2560120	I	2560120	abamectin_mean.EXT	0.161827706804248	3.12923863932386	1	NA	NA	NA	NA	NA	NA
469	I_2560159	I	2560159	abamectin_mean.EXT	0.161827706804248	3.12923863932386	1	NA	NA	NA	NA	NA	NA
470	I_2560442	I	2560442	abamectin_mean.EXT	0.161827706804248	3.12923863932386	1	NA	NA	NA	NA	NA	NA
471	I_2560859	I	2560859	abamectin_mean.EXT	0.161827706804248	3.12923863932386	1	NA	NA	NA	NA	NA	NA
472	I_2560919	I	2560919	abamectin_mean.EXT	0.161827706804248	3.12923863932386	1	NA	NA	NA	NA	NA	NA
473	I_2561505	I	2561505	abamectin_mean.EXT	0.161827706804248	3.12923863932386	1	NA	NA	NA	NA	NA	NA
474	I_2574739	I	2574739	abamectin_mean.EXT	0.143823635341637	3.12923863932386	1	NA	NA	NA	NA	NA	NA
475	I_2588731	I	2588731	abamectin_mean.EXT	0.143823635341637	3.12923863932386	1	NA	NA	NA	NA	NA	NA
476	I_2590695	I	2590695	abamectin_mean.EXT	0.143823635341637	3.12923863932386	1	NA	NA	NA	NA	NA	NA
477	I_2594901	I	2594901	abamectin_mean.EXT	0.23625070877342	3.12923863932386	1	NA	NA	NA	NA	NA	NA
478	I_2595798	I	2595798	abamectin_mean.EXT	0.23625070877342	3.12923863932386	1	NA	NA	NA	NA	NA	NA
479	I_2598612	I	2598612	abamectin_mean.EXT	0.225795122132334	3.12923863932386	1	NA	NA	NA	NA	NA	NA
480	I_2602284	I	2602284	abamectin_mean.EXT	0.225795122132334	3.12923863932386	1	NA	NA	NA	NA	NA	NA
481	I_2605232	I	2605232	abamectin_mean.EXT	0.225795122132334	3.12923863932386	1	NA	NA	NA	NA	NA	NA
482	I_2615064	I	2615064	abamectin_mean.EXT	0.1577212767041	3.12923863932386	1	NA	NA	NA	NA	NA	NA
483	I_2615440	I	2615440	abamectin_mean.EXT	0.1577212767041	3.12923863932386	1	NA	NA	NA	NA	NA	NA
484	I_2619670	I	2619670	abamectin_mean.EXT	0.1577212767041	3.12923863932386	1	NA	NA	NA	NA	NA	NA
485	I_2624622	I	2624622	abamectin_mean.EXT	0.1577212767041	3.12923863932386	1	NA	NA	NA	NA	NA	NA
486	I_2643088	I	2643088	abamectin_mean.EXT	0.1577212767041	3.12923863932386	1	NA	NA	NA	NA	NA	NA
487	I_2661130	I	2661130	abamectin_mean.EXT	0.1577212767041	3.12923863932386	1	NA	NA	NA	NA	NA	NA
488	I_2663652	I	2663652	abamectin_mean.EXT	0.1577212767041	3.12923863932386	1	NA	NA	NA	NA	NA	NA
489	I_2693131	I	2693131	abamectin_mean.EXT	0.20409493901238	3.12923863932386	1	NA	NA	NA	NA	NA	NA
490	I_2693910	I	2693910	abamectin_mean.EXT	0.20409493901238	3.12923863932386	1	NA	NA	NA	NA	NA	NA
491	I_2694296	I	2694296	abamectin_mean.EXT	0.20409493901238	3.12923863932386	1	NA	NA	NA	NA	NA	NA
492	I_2702694	I	2702694	abamectin_mean.EXT	0.226945890942205	3.12923863932386	1	NA	NA	NA	NA	NA	NA
493	I_2708061	I	2708061	abamectin_mean.EXT	0.26214470634221	3.12923863932386	1	NA	NA	NA	NA	NA	NA
494	I_2713153	I	2713153	abamectin_mean.EXT	0.26214470634221	3.12923863932386	1	NA	NA	NA	NA	NA	NA
495	I_2713227	I	2713227	abamectin_mean.EXT	0.283267279700948	3.12923863932386	1	NA	NA	NA	NA	NA	NA
496	I_2716895	I	2716895	abamectin_mean.EXT	0.33424668059218	3.12923863932386	1	NA	NA	NA	NA	NA	NA
497	I_2729439	I	2729439	abamectin_mean.EXT	0.211877917134301	3.12923863932386	1	NA	NA	NA	NA	NA	NA
498	I_2733548	I	2733548	abamectin_mean.EXT	0.211877917134301	3.12923863932386	1	NA	NA	NA	NA	NA	NA
499	I_2734038	I	2734038	abamectin_mean.EXT	0.211877917134301	3.12923863932386	1	NA	NA	NA	NA	NA	NA
500	I_2746776	I	2746776	abamectin_mean.EXT	0.211877917134301	3.12923863932386	1	NA	NA	NA	NA	NA	NA
501	I_2756455	I	2756455	abamectin_mean.EXT	0.186017096863893	3.12923863932386	1	NA	NA	NA	NA	NA	NA
502	I_2764533	I	2764533	abamectin_mean.EXT	0.186017096863893	3.12923863932386	1	NA	NA	NA	NA	NA	NA
503	I_2769592	I	2769592	abamectin_mean.EXT	0.186017096863893	3.12923863932386	1	NA	NA	NA	NA	NA	NA
504	I_2771830	I	2771830	abamectin_mean.EXT	0.230270222043574	3.12923863932386	1	NA	NA	NA	NA	NA	NA
505	I_2772888	I	2772888	abamectin_mean.EXT	0.230270222043574	3.12923863932386	1	NA	NA	NA	NA	NA	NA
506	I_2773053	I	2773053	abamectin_mean.EXT	0.210236241170305	3.12923863932386	1	NA	NA	NA	NA	NA	NA
507	I_2780714	I	2780714	abamectin_mean.EXT	0.202911781579236	3.12923863932386	1	NA	NA	NA	NA	NA	NA
508	I_2793485	I	2793485	abamectin_mean.EXT	0.184936732870201	3.12923863932386	1	NA	NA	NA	NA	NA	NA
509	I_2798967	I	2798967	abamectin_mean.EXT	0.234863358744802	3.12923863932386	1	NA	NA	NA	NA	NA	NA
510	I_2799144	I	2799144	abamectin_mean.EXT	0.234863358744802	3.12923863932386	1	NA	NA	NA	NA	NA	NA
511	I_2799264	I	2799264	abamectin_mean.EXT	0.234863358744802	3.12923863932386	1	NA	NA	NA	NA	NA	NA
512	I_2799443	I	2799443	abamectin_mean.EXT	0.234863358744802	3.12923863932386	1	NA	NA	NA	NA	NA	NA
513	I_2799933	I	2799933	abamectin_mean.EXT	0.234863358744802	3.12923863932386	1	NA	NA	NA	NA	NA	NA
514	I_2800071	I	2800071	abamectin_mean.EXT	0.234863358744802	3.12923863932386	1	NA	NA	NA	NA	NA	NA
515	I_2800121	I	2800121	abamectin_mean.EXT	0.234863358744802	3.12923863932386	1	NA	NA	NA	NA	NA	NA
516	I_2804007	I	2804007	abamectin_mean.EXT	0.234863358744802	3.12923863932386	1	NA	NA	NA	NA	NA	NA
517	I_2807061	I	2807061	abamectin_mean.EXT	0.234863358744802	3.12923863932386	1	NA	NA	NA	NA	NA	NA
518	I_2807939	I	2807939	abamectin_mean.EXT	0.234863358744802	3.12923863932386	1	NA	NA	NA	NA	NA	NA
519	I_2808239	I	2808239	abamectin_mean.EXT	0.234863358744802	3.12923863932386	1	NA	NA	NA	NA	NA	NA
520	I_2808476	I	2808476	abamectin_mean.EXT	0.234863358744802	3.12923863932386	1	NA	NA	NA	NA	NA	NA
521	I_2808883	I	2808883	abamectin_mean.EXT	0.234863358744802	3.12923863932386	1	NA	NA	NA	NA	NA	NA
522	I_2813904	I	2813904	abamectin_mean.EXT	0.234863358744802	3.12923863932386	1	NA	NA	NA	NA	NA	NA
523	I_2814069	I	2814069	abamectin_mean.EXT	0.210285173438438	3.12923863932386	1	NA	NA	NA	NA	NA	NA
524	I_2814070	I	2814070	abamectin_mean.EXT	0.210285173438438	3.12923863932386	1	NA	NA	NA	NA	NA	NA
525	I_2820998	I	2820998	abamectin_mean.EXT	0.157098418071783	3.12923863932386	1	NA	NA	NA	NA	NA	NA
526	I_2821831	I	2821831	abamectin_mean.EXT	0.157098418071783	3.12923863932386	1	NA	NA	NA	NA	NA	NA
527	I_2826770	I	2826770	abamectin_mean.EXT	0.202162776372468	3.12923863932386	1	NA	NA	NA	NA	NA	NA
528	I_2840980	I	2840980	abamectin_mean.EXT	0.125472255547284	3.12923863932386	1	NA	NA	NA	NA	NA	NA
529	I_2852466	I	2852466	abamectin_mean.EXT	0.125472255547284	3.12923863932386	1	NA	NA	NA	NA	NA	NA
530	I_2861458	I	2861458	abamectin_mean.EXT	0.220345064960038	3.12923863932386	1	NA	NA	NA	NA	NA	NA
531	I_2862379	I	2862379	abamectin_mean.EXT	0.220345064960038	3.12923863932386	1	NA	NA	NA	NA	NA	NA
532	I_2862749	I	2862749	abamectin_mean.EXT	0.220345064960038	3.12923863932386	1	NA	NA	NA	NA	NA	NA
533	I_2874023	I	2874023	abamectin_mean.EXT	0.258160964029472	3.12923863932386	1	NA	NA	NA	NA	NA	NA
534	I_2878983	I	2878983	abamectin_mean.EXT	0.258160964029472	3.12923863932386	1	NA	NA	NA	NA	NA	NA
535	I_2882182	I	2882182	abamectin_mean.EXT	0.258160964029472	3.12923863932386	1	NA	NA	NA	NA	NA	NA
536	I_2911486	I	2911486	abamectin_mean.EXT	0.258550309502289	3.12923863932386	1	NA	NA	NA	NA	NA	NA
537	I_2923324	I	2923324	abamectin_mean.EXT	0.258550309502289	3.12923863932386	1	NA	NA	NA	NA	NA	NA
538	I_2926476	I	2926476	abamectin_mean.EXT	0.212266893314164	3.12923863932386	1	NA	NA	NA	NA	NA	NA
539	I_2927325	I	2927325	abamectin_mean.EXT	0.212266893314164	3.12923863932386	1	NA	NA	NA	NA	NA	NA
540	I_2928045	I	2928045	abamectin_mean.EXT	0.212266893314164	3.12923863932386	1	NA	NA	NA	NA	NA	NA
541	I_2931464	I	2931464	abamectin_mean.EXT	0.212266893314164	3.12923863932386	1	NA	NA	NA	NA	NA	NA
542	I_2933975	I	2933975	abamectin_mean.EXT	0.212266893314164	3.12923863932386	1	NA	NA	NA	NA	NA	NA
543	I_2943497	I	2943497	abamectin_mean.EXT	0.124676013891679	3.12923863932386	1	NA	NA	NA	NA	NA	NA
544	I_2945651	I	2945651	abamectin_mean.EXT	0.124676013891679	3.12923863932386	1	NA	NA	NA	NA	NA	NA
545	I_2945681	I	2945681	abamectin_mean.EXT	0.133506557725263	3.12923863932386	1	NA	NA	NA	NA	NA	NA
546	I_2946941	I	2946941	abamectin_mean.EXT	0.150690424611124	3.12923863932386	1	NA	NA	NA	NA	NA	NA
547	I_2951520	I	2951520	abamectin_mean.EXT	0.186137299057372	3.12923863932386	1	NA	NA	NA	NA	NA	NA
548	I_2954054	I	2954054	abamectin_mean.EXT	0.186137299057372	3.12923863932386	1	NA	NA	NA	NA	NA	NA
549	I_2963683	I	2963683	abamectin_mean.EXT	0.186137299057372	3.12923863932386	1	NA	NA	NA	NA	NA	NA
550	I_2967262	I	2967262	abamectin_mean.EXT	0.186137299057372	3.12923863932386	1	NA	NA	NA	NA	NA	NA
551	I_2971352	I	2971352	abamectin_mean.EXT	0.186137299057372	3.12923863932386	1	NA	NA	NA	NA	NA	NA
552	I_2981218	I	2981218	abamectin_mean.EXT	0.356238560354184	3.12923863932386	1	NA	NA	NA	NA	NA	NA
553	I_2984566	I	2984566	abamectin_mean.EXT	0.173697627183708	3.12923863932386	1	NA	NA	NA	NA	NA	NA
554	I_2985172	I	2985172	abamectin_mean.EXT	0.173697627183708	3.12923863932386	1	NA	NA	NA	NA	NA	NA
555	I_2985292	I	2985292	abamectin_mean.EXT	0.173697627183708	3.12923863932386	1	NA	NA	NA	NA	NA	NA
556	I_2988202	I	2988202	abamectin_mean.EXT	0.152951122967754	3.12923863932386	1	NA	NA	NA	NA	NA	NA
557	I_2992408	I	2992408	abamectin_mean.EXT	0.148111387756839	3.12923863932386	1	NA	NA	NA	NA	NA	NA
558	I_2993018	I	2993018	abamectin_mean.EXT	0.148111387756839	3.12923863932386	1	NA	NA	NA	NA	NA	NA
559	I_2993754	I	2993754	abamectin_mean.EXT	0.147899387916572	3.12923863932386	1	NA	NA	NA	NA	NA	NA
560	I_2995137	I	2995137	abamectin_mean.EXT	0.152612974300817	3.12923863932386	1	NA	NA	NA	NA	NA	NA
561	I_3012716	I	3012716	abamectin_mean.EXT	0.152612974300817	3.12923863932386	1	NA	NA	NA	NA	NA	NA
562	I_3015345	I	3015345	abamectin_mean.EXT	0.152612974300817	3.12923863932386	1	NA	NA	NA	NA	NA	NA
563	I_3018322	I	3018322	abamectin_mean.EXT	0.152612974300817	3.12923863932386	1	NA	NA	NA	NA	NA	NA
564	I_3019446	I	3019446	abamectin_mean.EXT	0.159478098118683	3.12923863932386	1	NA	NA	NA	NA	NA	NA
565	I_3026341	I	3026341	abamectin_mean.EXT	0.153015669999559	3.12923863932386	1	NA	NA	NA	NA	NA	NA
566	I_3026476	I	3026476	abamectin_mean.EXT	0.125486746680744	3.12923863932386	1	NA	NA	NA	NA	NA	NA
567	I_3050589	I	3050589	abamectin_mean.EXT	0.125486746680744	3.12923863932386	1	NA	NA	NA	NA	NA	NA
568	I_3056509	I	3056509	abamectin_mean.EXT	0.125486746680744	3.12923863932386	1	NA	NA	NA	NA	NA	NA
569	I_3060751	I	3060751	abamectin_mean.EXT	0.125486746680744	3.12923863932386	1	NA	NA	NA	NA	NA	NA
570	I_3061666	I	3061666	abamectin_mean.EXT	0.109559885677261	3.12923863932386	1	NA	NA	NA	NA	NA	NA
571	I_3071604	I	3071604	abamectin_mean.EXT	0.0843625628867746	3.12923863932386	1	NA	NA	NA	NA	NA	NA
572	I_3075642	I	3075642	abamectin_mean.EXT	0.0882960041586662	3.12923863932386	1	NA	NA	NA	NA	NA	NA
573	I_3078351	I	3078351	abamectin_mean.EXT	0.182476281846688	3.12923863932386	1	NA	NA	NA	NA	NA	NA
574	I_3079880	I	3079880	abamectin_mean.EXT	0.146425196304641	3.12923863932386	1	NA	NA	NA	NA	NA	NA
575	I_3081643	I	3081643	abamectin_mean.EXT	0.206659241282547	3.12923863932386	1	NA	NA	NA	NA	NA	NA
576	I_3089229	I	3089229	abamectin_mean.EXT	0.126303748997325	3.12923863932386	1	NA	NA	NA	NA	NA	NA
577	I_3090502	I	3090502	abamectin_mean.EXT	0.126303748997325	3.12923863932386	1	NA	NA	NA	NA	NA	NA
578	I_3095308	I	3095308	abamectin_mean.EXT	0.126303748997325	3.12923863932386	1	NA	NA	NA	NA	NA	NA
579	I_3096298	I	3096298	abamectin_mean.EXT	0.149433593375547	3.12923863932386	1	NA	NA	NA	NA	NA	NA
580	I_3097635	I	3097635	abamectin_mean.EXT	0.149433593375547	3.12923863932386	1	NA	NA	NA	NA	NA	NA
581	I_3102597	I	3102597	abamectin_mean.EXT	0.149433593375547	3.12923863932386	1	NA	NA	NA	NA	NA	NA
582	I_3111650	I	3111650	abamectin_mean.EXT	0.149433593375547	3.12923863932386	1	NA	NA	NA	NA	NA	NA
583	I_3120523	I	3120523	abamectin_mean.EXT	0.149433593375547	3.12923863932386	1	NA	NA	NA	NA	NA	NA
584	I_3122772	I	3122772	abamectin_mean.EXT	0.149433593375547	3.12923863932386	1	NA	NA	NA	NA	NA	NA
585	I_3125019	I	3125019	abamectin_mean.EXT	0.149433593375547	3.12923863932386	1	NA	NA	NA	NA	NA	NA
586	I_3128160	I	3128160	abamectin_mean.EXT	0.149433593375547	3.12923863932386	1	NA	NA	NA	NA	NA	NA
587	I_3131265	I	3131265	abamectin_mean.EXT	0.149433593375547	3.12923863932386	1	NA	NA	NA	NA	NA	NA
588	I_3131461	I	3131461	abamectin_mean.EXT	0.149433593375547	3.12923863932386	1	NA	NA	NA	NA	NA	NA
589	I_3139176	I	3139176	abamectin_mean.EXT	0.149433593375547	3.12923863932386	1	NA	NA	NA	NA	NA	NA
590	I_3143116	I	3143116	abamectin_mean.EXT	0.149433593375547	3.12923863932386	1	NA	NA	NA	NA	NA	NA
591	I_3161614	I	3161614	abamectin_mean.EXT	0.149433593375547	3.12923863932386	1	NA	NA	NA	NA	NA	NA
592	I_3164272	I	3164272	abamectin_mean.EXT	0.149433593375547	3.12923863932386	1	NA	NA	NA	NA	NA	NA
593	I_3167788	I	3167788	abamectin_mean.EXT	0.149433593375547	3.12923863932386	1	NA	NA	NA	NA	NA	NA
594	I_3174340	I	3174340	abamectin_mean.EXT	0.113945857331914	3.12923863932386	1	NA	NA	NA	NA	NA	NA
595	I_3175924	I	3175924	abamectin_mean.EXT	0.144405936936077	3.12923863932386	1	NA	NA	NA	NA	NA	NA
596	I_3178251	I	3178251	abamectin_mean.EXT	0.144405936936077	3.12923863932386	1	NA	NA	NA	NA	NA	NA
597	I_3179531	I	3179531	abamectin_mean.EXT	0.0426738275775846	3.12923863932386	1	NA	NA	NA	NA	NA	NA
598	I_3181585	I	3181585	abamectin_mean.EXT	0.0154147888232587	3.12923863932386	1	NA	NA	NA	NA	NA	NA
599	I_3181644	I	3181644	abamectin_mean.EXT	0.0154147888232587	3.12923863932386	1	NA	NA	NA	NA	NA	NA
600	I_3187020	I	3187020	abamectin_mean.EXT	0.00765845585133545	3.12923863932386	1	NA	NA	NA	NA	NA	NA
601	I_3191562	I	3191562	abamectin_mean.EXT	0.0101988799749705	3.12923863932386	1	NA	NA	NA	NA	NA	NA
602	I_3191956	I	3191956	abamectin_mean.EXT	0.0101988799749705	3.12923863932386	1	NA	NA	NA	NA	NA	NA
603	I_3193597	I	3193597	abamectin_mean.EXT	0.0101988799749705	3.12923863932386	1	NA	NA	NA	NA	NA	NA
604	I_3194186	I	3194186	abamectin_mean.EXT	0.0160408233448829	3.12923863932386	1	NA	NA	NA	NA	NA	NA
605	I_3196428	I	3196428	abamectin_mean.EXT	0.0160408233448829	3.12923863932386	1	NA	NA	NA	NA	NA	NA
606	I_3199139	I	3199139	abamectin_mean.EXT	0.0292828108771409	3.12923863932386	1	NA	NA	NA	NA	NA	NA
607	I_3208761	I	3208761	abamectin_mean.EXT	0.0455302985144431	3.12923863932386	1	NA	NA	NA	NA	NA	NA
608	I_3222134	I	3222134	abamectin_mean.EXT	0.0455302985144431	3.12923863932386	1	NA	NA	NA	NA	NA	NA
609	I_3226533	I	3226533	abamectin_mean.EXT	0.0455302985144431	3.12923863932386	1	NA	NA	NA	NA	NA	NA
610	I_3229353	I	3229353	abamectin_mean.EXT	0.0455302985144431	3.12923863932386	1	NA	NA	NA	NA	NA	NA
611	I_3231065	I	3231065	abamectin_mean.EXT	0.0455302985144431	3.12923863932386	1	NA	NA	NA	NA	NA	NA
612	I_3235916	I	3235916	abamectin_mean.EXT	0.0952159243536935	3.12923863932386	1	NA	NA	NA	NA	NA	NA
613	I_3238842	I	3238842	abamectin_mean.EXT	0.147517985787766	3.12923863932386	1	NA	NA	NA	NA	NA	NA
614	I_3247897	I	3247897	abamectin_mean.EXT	0.147517985787766	3.12923863932386	1	NA	NA	NA	NA	NA	NA
615	I_3249415	I	3249415	abamectin_mean.EXT	0.238760861272553	3.12923863932386	1	NA	NA	NA	NA	NA	NA
616	I_3252479	I	3252479	abamectin_mean.EXT	0.279468634576717	3.12923863932386	1	NA	NA	NA	NA	NA	NA
617	I_3273271	I	3273271	abamectin_mean.EXT	0.290716243363293	3.12923863932386	1	NA	NA	NA	NA	NA	NA
618	I_3277932	I	3277932	abamectin_mean.EXT	0.258583841483105	3.12923863932386	1	NA	NA	NA	NA	NA	NA
619	I_3278811	I	3278811	abamectin_mean.EXT	0.209099000217093	3.12923863932386	1	NA	NA	NA	NA	NA	NA
620	I_3287271	I	3287271	abamectin_mean.EXT	0.209099000217093	3.12923863932386	1	NA	NA	NA	NA	NA	NA
621	I_3293863	I	3293863	abamectin_mean.EXT	0.244623760759041	3.12923863932386	1	NA	NA	NA	NA	NA	NA
622	I_3303792	I	3303792	abamectin_mean.EXT	0.170456706373275	3.12923863932386	1	NA	NA	NA	NA	NA	NA
623	I_3307637	I	3307637	abamectin_mean.EXT	0.148859327698881	3.12923863932386	1	NA	NA	NA	NA	NA	NA
624	I_3308203	I	3308203	abamectin_mean.EXT	0.148859327698881	3.12923863932386	1	NA	NA	NA	NA	NA	NA
625	I_3310136	I	3310136	abamectin_mean.EXT	0.0846709508200159	3.12923863932386	1	NA	NA	NA	NA	NA	NA
626	I_3311664	I	3311664	abamectin_mean.EXT	0.0326577570210302	3.12923863932386	1	NA	NA	NA	NA	NA	NA
627	I_3321564	I	3321564	abamectin_mean.EXT	0.0122835028872497	3.12923863932386	1	NA	NA	NA	NA	NA	NA
628	I_3328298	I	3328298	abamectin_mean.EXT	0.0122835028872497	3.12923863932386	1	NA	NA	NA	NA	NA	NA
629	I_3332163	I	3332163	abamectin_mean.EXT	0.0122835028872497	3.12923863932386	1	NA	NA	NA	NA	NA	NA
630	I_3332898	I	3332898	abamectin_mean.EXT	0.000891658192146833	3.12923863932386	1	NA	NA	NA	NA	NA	NA
631	I_3338042	I	3338042	abamectin_mean.EXT	0.000891658192146833	3.12923863932386	1	NA	NA	NA	NA	NA	NA
632	I_3344745	I	3344745	abamectin_mean.EXT	0.000891658192146833	3.12923863932386	1	NA	NA	NA	NA	NA	NA
633	I_3358592	I	3358592	abamectin_mean.EXT	0.000891658192146833	3.12923863932386	1	NA	NA	NA	NA	NA	NA
634	I_3359691	I	3359691	abamectin_mean.EXT	0.00242540912507857	3.12923863932386	1	NA	NA	NA	NA	NA	NA
635	I_3368338	I	3368338	abamectin_mean.EXT	0.003348986372548	3.12923863932386	1	NA	NA	NA	NA	NA	NA
636	I_3375765	I	3375765	abamectin_mean.EXT	0.00254064645268606	3.12923863932386	1	NA	NA	NA	NA	NA	NA
637	I_3377556	I	3377556	abamectin_mean.EXT	0.000558434843676986	3.12923863932386	1	NA	NA	NA	NA	NA	NA
638	I_3383793	I	3383793	abamectin_mean.EXT	0.000558434843676986	3.12923863932386	1	NA	NA	NA	NA	NA	NA
639	I_3410953	I	3410953	abamectin_mean.EXT	0.0036643350118242	3.12923863932386	1	NA	NA	NA	NA	NA	NA
640	I_3414460	I	3414460	abamectin_mean.EXT	0.00544050844166207	3.12923863932386	1	NA	NA	NA	NA	NA	NA
641	I_3454973	I	3454973	abamectin_mean.EXT	0.00544050844166207	3.12923863932386	1	NA	NA	NA	NA	NA	NA
642	I_3458329	I	3458329	abamectin_mean.EXT	0.00544050844166207	3.12923863932386	1	NA	NA	NA	NA	NA	NA
643	I_3460186	I	3460186	abamectin_mean.EXT	0.00544050844166207	3.12923863932386	1	NA	NA	NA	NA	NA	NA
644	I_3461013	I	3461013	abamectin_mean.EXT	0.00544050844166207	3.12923863932386	1	NA	NA	NA	NA	NA	NA
645	I_3474343	I	3474343	abamectin_mean.EXT	0.000204220299438306	3.12923863932386	1	NA	NA	NA	NA	NA	NA
646	I_3476162	I	3476162	abamectin_mean.EXT	0.000151001249540834	3.12923863932386	1	NA	NA	NA	NA	NA	NA
647	I_3484854	I	3484854	abamectin_mean.EXT	0.0107445979184905	3.12923863932386	1	NA	NA	NA	NA	NA	NA
648	I_3503350	I	3503350	abamectin_mean.EXT	0.00102605327950925	3.12923863932386	1	NA	NA	NA	NA	NA	NA
649	I_3511120	I	3511120	abamectin_mean.EXT	7.41277383138708e-07	3.12923863932386	1	NA	NA	NA	NA	NA	NA
650	I_3516089	I	3516089	abamectin_mean.EXT	7.41277383138708e-07	3.12923863932386	1	NA	NA	NA	NA	NA	NA
651	I_3517036	I	3517036	abamectin_mean.EXT	7.41277383138708e-07	3.12923863932386	1	NA	NA	NA	NA	NA	NA
652	I_3518604	I	3518604	abamectin_mean.EXT	7.41277383138708e-07	3.12923863932386	1	NA	NA	NA	NA	NA	NA
653	I_3518901	I	3518901	abamectin_mean.EXT	0.00754944437783159	3.12923863932386	1	NA	NA	NA	NA	NA	NA
654	I_3541182	I	3541182	abamectin_mean.EXT	0.0396345047838091	3.12923863932386	1	NA	NA	NA	NA	NA	NA
655	I_3552678	I	3552678	abamectin_mean.EXT	0.00754944437783159	3.12923863932386	1	NA	NA	NA	NA	NA	NA
656	I_3567600	I	3567600	abamectin_mean.EXT	0.001956307517562	3.12923863932386	1	NA	NA	NA	NA	NA	NA
657	I_3568953	I	3568953	abamectin_mean.EXT	0.001956307517562	3.12923863932386	1	NA	NA	NA	NA	NA	NA
658	I_3577861	I	3577861	abamectin_mean.EXT	0.001956307517562	3.12923863932386	1	NA	NA	NA	NA	NA	NA
659	I_3586311	I	3586311	abamectin_mean.EXT	0.020574753252471	3.12923863932386	1	NA	NA	NA	NA	NA	NA
660	I_3588014	I	3588014	abamectin_mean.EXT	0.020574753252471	3.12923863932386	1	NA	NA	NA	NA	NA	NA
661	I_3594690	I	3594690	abamectin_mean.EXT	0.0347174189356791	3.12923863932386	1	NA	NA	NA	NA	NA	NA
662	I_3598329	I	3598329	abamectin_mean.EXT	0.0347174189356791	3.12923863932386	1	NA	NA	NA	NA	NA	NA
663	I_3598330	I	3598330	abamectin_mean.EXT	0.0347174189356791	3.12923863932386	1	NA	NA	NA	NA	NA	NA
664	I_3598519	I	3598519	abamectin_mean.EXT	0.0347174189356791	3.12923863932386	1	NA	NA	NA	NA	NA	NA
665	I_3598596	I	3598596	abamectin_mean.EXT	0.0347174189356791	3.12923863932386	1	NA	NA	NA	NA	NA	NA
666	I_3614037	I	3614037	abamectin_mean.EXT	0.0347174189356791	3.12923863932386	1	NA	NA	NA	NA	NA	NA
667	I_3624122	I	3624122	abamectin_mean.EXT	0.0347174189356791	3.12923863932386	1	NA	NA	NA	NA	NA	NA
668	I_3643830	I	3643830	abamectin_mean.EXT	0.0461309740013574	3.12923863932386	1	NA	NA	NA	NA	NA	NA
669	I_3644683	I	3644683	abamectin_mean.EXT	0.0744200023161614	3.12923863932386	1	NA	NA	NA	NA	NA	NA
670	I_3645993	I	3645993	abamectin_mean.EXT	0.0862760572715933	3.12923863932386	1	NA	NA	NA	NA	NA	NA
671	I_3667385	I	3667385	abamectin_mean.EXT	0.0862760572715933	3.12923863932386	1	NA	NA	NA	NA	NA	NA
672	I_3682557	I	3682557	abamectin_mean.EXT	0.0641878950130283	3.12923863932386	1	NA	NA	NA	NA	NA	NA
673	I_3687560	I	3687560	abamectin_mean.EXT	0.0641878950130283	3.12923863932386	1	NA	NA	NA	NA	NA	NA
674	I_3704521	I	3704521	abamectin_mean.EXT	0.0641878950130283	3.12923863932386	1	NA	NA	NA	NA	NA	NA
675	I_3709682	I	3709682	abamectin_mean.EXT	0.114388659882374	3.12923863932386	1	NA	NA	NA	NA	NA	NA
676	I_3723326	I	3723326	abamectin_mean.EXT	0.114388659882374	3.12923863932386	1	NA	NA	NA	NA	NA	NA
677	I_3724463	I	3724463	abamectin_mean.EXT	0.102624224432223	3.12923863932386	1	NA	NA	NA	NA	NA	NA
678	I_3733975	I	3733975	abamectin_mean.EXT	0.0742249210400935	3.12923863932386	1	NA	NA	NA	NA	NA	NA
679	I_3746514	I	3746514	abamectin_mean.EXT	0.0742249210400935	3.12923863932386	1	NA	NA	NA	NA	NA	NA
680	I_3753161	I	3753161	abamectin_mean.EXT	0.0927625745405764	3.12923863932386	1	NA	NA	NA	NA	NA	NA
681	I_3783305	I	3783305	abamectin_mean.EXT	0.138877418943027	3.12923863932386	1	NA	NA	NA	NA	NA	NA
682	I_3791134	I	3791134	abamectin_mean.EXT	0.138877418943027	3.12923863932386	1	NA	NA	NA	NA	NA	NA
683	I_3806107	I	3806107	abamectin_mean.EXT	0.138877418943027	3.12923863932386	1	NA	NA	NA	NA	NA	NA
684	I_3813267	I	3813267	abamectin_mean.EXT	0.138877418943027	3.12923863932386	1	NA	NA	NA	NA	NA	NA
685	I_3844882	I	3844882	abamectin_mean.EXT	0.138877418943027	3.12923863932386	1	NA	NA	NA	NA	NA	NA
686	I_3850714	I	3850714	abamectin_mean.EXT	0.138877418943027	3.12923863932386	1	NA	NA	NA	NA	NA	NA
687	I_3857936	I	3857936	abamectin_mean.EXT	0.138877418943027	3.12923863932386	1	NA	NA	NA	NA	NA	NA
688	I_3861144	I	3861144	abamectin_mean.EXT	0.138877418943027	3.12923863932386	1	NA	NA	NA	NA	NA	NA
689	I_3871122	I	3871122	abamectin_mean.EXT	0.138877418943027	3.12923863932386	1	NA	NA	NA	NA	NA	NA
690	I_3885168	I	3885168	abamectin_mean.EXT	0.156556915891495	3.12923863932386	1	NA	NA	NA	NA	NA	NA
691	I_3890033	I	3890033	abamectin_mean.EXT	0.156556915891495	3.12923863932386	1	NA	NA	NA	NA	NA	NA
692	I_3894133	I	3894133	abamectin_mean.EXT	0.173884317065636	3.12923863932386	1	NA	NA	NA	NA	NA	NA
693	I_3923864	I	3923864	abamectin_mean.EXT	0.25199074912123	3.12923863932386	1	NA	NA	NA	NA	NA	NA
694	I_4036507	I	4036507	abamectin_mean.EXT	0.25199074912123	3.12923863932386	1	NA	NA	NA	NA	NA	NA
695	I_4118488	I	4118488	abamectin_mean.EXT	0.261926860252144	3.12923863932386	1	NA	NA	NA	NA	NA	NA
696	I_4129329	I	4129329	abamectin_mean.EXT	0.261926860252144	3.12923863932386	1	NA	NA	NA	NA	NA	NA
697	I_4140978	I	4140978	abamectin_mean.EXT	0.261926860252144	3.12923863932386	1	NA	NA	NA	NA	NA	NA
698	I_4187461	I	4187461	abamectin_mean.EXT	0.189734661324044	3.12923863932386	1	NA	NA	NA	NA	NA	NA
699	I_4207054	I	4207054	abamectin_mean.EXT	0.274115018594352	3.12923863932386	1	NA	NA	NA	NA	NA	NA
700	I_4214934	I	4214934	abamectin_mean.EXT	0.274115018594352	3.12923863932386	1	NA	NA	NA	NA	NA	NA
701	I_4225559	I	4225559	abamectin_mean.EXT	0.274115018594352	3.12923863932386	1	NA	NA	NA	NA	NA	NA
702	I_4234430	I	4234430	abamectin_mean.EXT	0.274115018594352	3.12923863932386	1	NA	NA	NA	NA	NA	NA
703	I_4247580	I	4247580	abamectin_mean.EXT	0.274115018594352	3.12923863932386	1	NA	NA	NA	NA	NA	NA
704	I_4251330	I	4251330	abamectin_mean.EXT	0.274115018594352	3.12923863932386	1	NA	NA	NA	NA	NA	NA
705	I_4256443	I	4256443	abamectin_mean.EXT	0.274115018594352	3.12923863932386	1	NA	NA	NA	NA	NA	NA
706	I_4259878	I	4259878	abamectin_mean.EXT	0.274115018594352	3.12923863932386	1	NA	NA	NA	NA	NA	NA
707	I_4305556	I	4305556	abamectin_mean.EXT	0.274115018594352	3.12923863932386	1	NA	NA	NA	NA	NA	NA
708	I_4330620	I	4330620	abamectin_mean.EXT	0.199376651227402	3.12923863932386	1	NA	NA	NA	NA	NA	NA
709	I_4339135	I	4339135	abamectin_mean.EXT	0.199376651227402	3.12923863932386	1	NA	NA	NA	NA	NA	NA
710	I_4410491	I	4410491	abamectin_mean.EXT	0.199376651227402	3.12923863932386	1	NA	NA	NA	NA	NA	NA
711	I_4418950	I	4418950	abamectin_mean.EXT	0.199376651227402	3.12923863932386	1	NA	NA	NA	NA	NA	NA
712	I_4435352	I	4435352	abamectin_mean.EXT	0.199376651227402	3.12923863932386	1	NA	NA	NA	NA	NA	NA
713	I_4443504	I	4443504	abamectin_mean.EXT	0.199376651227402	3.12923863932386	1	NA	NA	NA	NA	NA	NA
714	I_4450866	I	4450866	abamectin_mean.EXT	0.179673365762135	3.12923863932386	1	NA	NA	NA	NA	NA	NA
715	I_4451411	I	4451411	abamectin_mean.EXT	0.179673365762135	3.12923863932386	1	NA	NA	NA	NA	NA	NA
716	I_4453037	I	4453037	abamectin_mean.EXT	0.179673365762135	3.12923863932386	1	NA	NA	NA	NA	NA	NA
717	I_4465991	I	4465991	abamectin_mean.EXT	0.186993515935213	3.12923863932386	1	NA	NA	NA	NA	NA	NA
718	I_4474585	I	4474585	abamectin_mean.EXT	0.186993515935213	3.12923863932386	1	NA	NA	NA	NA	NA	NA
719	I_4480458	I	4480458	abamectin_mean.EXT	0.186993515935213	3.12923863932386	1	NA	NA	NA	NA	NA	NA
720	I_4483082	I	4483082	abamectin_mean.EXT	0.186993515935213	3.12923863932386	1	NA	NA	NA	NA	NA	NA
721	I_4484429	I	4484429	abamectin_mean.EXT	0.186993515935213	3.12923863932386	1	NA	NA	NA	NA	NA	NA
722	I_4523453	I	4523453	abamectin_mean.EXT	0.186993515935213	3.12923863932386	1	NA	NA	NA	NA	NA	NA
723	I_4534501	I	4534501	abamectin_mean.EXT	0.249393645745754	3.12923863932386	1	NA	NA	NA	NA	NA	NA
724	I_4536119	I	4536119	abamectin_mean.EXT	0.20905710562497	3.12923863932386	1	NA	NA	NA	NA	NA	NA
725	I_4593295	I	4593295	abamectin_mean.EXT	0.222146257527937	3.12923863932386	1	NA	NA	NA	NA	NA	NA
726	I_4594013	I	4594013	abamectin_mean.EXT	0.222146257527937	3.12923863932386	1	NA	NA	NA	NA	NA	NA
727	I_4607506	I	4607506	abamectin_mean.EXT	0.193163537568736	3.12923863932386	1	NA	NA	NA	NA	NA	NA
728	I_4616205	I	4616205	abamectin_mean.EXT	0.250210953616803	3.12923863932386	1	NA	NA	NA	NA	NA	NA
729	I_4616780	I	4616780	abamectin_mean.EXT	0.250210953616803	3.12923863932386	1	NA	NA	NA	NA	NA	NA
730	I_4628982	I	4628982	abamectin_mean.EXT	0.250210953616803	3.12923863932386	1	NA	NA	NA	NA	NA	NA
731	I_4631874	I	4631874	abamectin_mean.EXT	0.250210953616803	3.12923863932386	1	NA	NA	NA	NA	NA	NA
732	I_4647480	I	4647480	abamectin_mean.EXT	0.250210953616803	3.12923863932386	1	NA	NA	NA	NA	NA	NA
733	I_4650804	I	4650804	abamectin_mean.EXT	0.250210953616803	3.12923863932386	1	NA	NA	NA	NA	NA	NA
734	I_4665902	I	4665902	abamectin_mean.EXT	0.250210953616803	3.12923863932386	1	NA	NA	NA	NA	NA	NA
735	I_4675552	I	4675552	abamectin_mean.EXT	0.250210953616803	3.12923863932386	1	NA	NA	NA	NA	NA	NA
736	I_4685144	I	4685144	abamectin_mean.EXT	0.250210953616803	3.12923863932386	1	NA	NA	NA	NA	NA	NA
737	I_4696914	I	4696914	abamectin_mean.EXT	0.250210953616803	3.12923863932386	1	NA	NA	NA	NA	NA	NA
738	I_4702300	I	4702300	abamectin_mean.EXT	0.250210953616803	3.12923863932386	1	NA	NA	NA	NA	NA	NA
739	I_4715035	I	4715035	abamectin_mean.EXT	0.250210953616803	3.12923863932386	1	NA	NA	NA	NA	NA	NA
740	I_4720749	I	4720749	abamectin_mean.EXT	0.250210953616803	3.12923863932386	1	NA	NA	NA	NA	NA	NA
741	I_4763262	I	4763262	abamectin_mean.EXT	0.315221934283447	3.12923863932386	1	NA	NA	NA	NA	NA	NA
742	I_4772808	I	4772808	abamectin_mean.EXT	0.315221934283447	3.12923863932386	1	NA	NA	NA	NA	NA	NA
743	I_4775095	I	4775095	abamectin_mean.EXT	0.315221934283447	3.12923863932386	1	NA	NA	NA	NA	NA	NA
744	I_4795749	I	4795749	abamectin_mean.EXT	0.315221934283447	3.12923863932386	1	NA	NA	NA	NA	NA	NA
745	I_4803542	I	4803542	abamectin_mean.EXT	0.315221934283447	3.12923863932386	1	NA	NA	NA	NA	NA	NA
746	I_4825011	I	4825011	abamectin_mean.EXT	0.341000154424861	3.12923863932386	1	NA	NA	NA	NA	NA	NA
747	I_4827489	I	4827489	abamectin_mean.EXT	0.341000154424861	3.12923863932386	1	NA	NA	NA	NA	NA	NA
748	I_4843830	I	4843830	abamectin_mean.EXT	0.341000154424861	3.12923863932386	1	NA	NA	NA	NA	NA	NA
749	I_4845514	I	4845514	abamectin_mean.EXT	0.341000154424861	3.12923863932386	1	NA	NA	NA	NA	NA	NA
750	I_4855280	I	4855280	abamectin_mean.EXT	0.341000154424861	3.12923863932386	1	NA	NA	NA	NA	NA	NA
751	I_4961504	I	4961504	abamectin_mean.EXT	0.33414348001609	3.12923863932386	1	NA	NA	NA	NA	NA	NA
752	I_4997003	I	4997003	abamectin_mean.EXT	0.33414348001609	3.12923863932386	1	NA	NA	NA	NA	NA	NA
753	I_5165633	I	5165633	abamectin_mean.EXT	0.269034927043079	3.12923863932386	1	NA	NA	NA	NA	NA	NA
754	I_5186488	I	5186488	abamectin_mean.EXT	0.269034927043079	3.12923863932386	1	NA	NA	NA	NA	NA	NA
755	I_5199089	I	5199089	abamectin_mean.EXT	0.257333450863168	3.12923863932386	1	NA	NA	NA	NA	NA	NA
756	I_5204384	I	5204384	abamectin_mean.EXT	0.318873478953853	3.12923863932386	1	NA	NA	NA	NA	NA	NA
757	I_5289115	I	5289115	abamectin_mean.EXT	0.357657805677727	3.12923863932386	1	NA	NA	NA	NA	NA	NA
758	I_5371779	I	5371779	abamectin_mean.EXT	0.357657805677727	3.12923863932386	1	NA	NA	NA	NA	NA	NA
759	I_5392890	I	5392890	abamectin_mean.EXT	0.286147651431745	3.12923863932386	1	NA	NA	NA	NA	NA	NA
760	I_5405999	I	5405999	abamectin_mean.EXT	0.286147651431745	3.12923863932386	1	NA	NA	NA	NA	NA	NA
761	I_5417411	I	5417411	abamectin_mean.EXT	0.286147651431745	3.12923863932386	1	NA	NA	NA	NA	NA	NA
762	I_5471434	I	5471434	abamectin_mean.EXT	0.286147651431745	3.12923863932386	1	NA	NA	NA	NA	NA	NA
763	I_5480997	I	5480997	abamectin_mean.EXT	0.286147651431745	3.12923863932386	1	NA	NA	NA	NA	NA	NA
764	I_5497576	I	5497576	abamectin_mean.EXT	0.286147651431745	3.12923863932386	1	NA	NA	NA	NA	NA	NA
765	I_5498193	I	5498193	abamectin_mean.EXT	0.254172384119047	3.12923863932386	1	NA	NA	NA	NA	NA	NA
766	I_5547473	I	5547473	abamectin_mean.EXT	0.183168132333332	3.12923863932386	1	NA	NA	NA	NA	NA	NA
767	I_5638580	I	5638580	abamectin_mean.EXT	0.24456310861734	3.12923863932386	1	NA	NA	NA	NA	NA	NA
768	I_5678132	I	5678132	abamectin_mean.EXT	0.24456310861734	3.12923863932386	1	NA	NA	NA	NA	NA	NA
769	I_5748413	I	5748413	abamectin_mean.EXT	0.24456310861734	3.12923863932386	1	NA	NA	NA	NA	NA	NA
770	I_5780707	I	5780707	abamectin_mean.EXT	0.24456310861734	3.12923863932386	1	NA	NA	NA	NA	NA	NA
771	I_5821684	I	5821684	abamectin_mean.EXT	0.24456310861734	3.12923863932386	1	NA	NA	NA	NA	NA	NA
772	I_5825029	I	5825029	abamectin_mean.EXT	0.24456310861734	3.12923863932386	1	NA	NA	NA	NA	NA	NA
773	I_5885757	I	5885757	abamectin_mean.EXT	0.24456310861734	3.12923863932386	1	NA	NA	NA	NA	NA	NA
774	I_5961172	I	5961172	abamectin_mean.EXT	0.24456310861734	3.12923863932386	1	NA	NA	NA	NA	NA	NA
775	I_5966805	I	5966805	abamectin_mean.EXT	0.24456310861734	3.12923863932386	1	NA	NA	NA	NA	NA	NA
776	I_6001199	I	6001199	abamectin_mean.EXT	0.24456310861734	3.12923863932386	1	NA	NA	NA	NA	NA	NA
777	I_6037330	I	6037330	abamectin_mean.EXT	0.24456310861734	3.12923863932386	1	NA	NA	NA	NA	NA	NA
778	I_6370071	I	6370071	abamectin_mean.EXT	0.24456310861734	3.12923863932386	1	NA	NA	NA	NA	NA	NA
779	I_6375940	I	6375940	abamectin_mean.EXT	0.24456310861734	3.12923863932386	1	NA	NA	NA	NA	NA	NA
780	I_6404866	I	6404866	abamectin_mean.EXT	0.24456310861734	3.12923863932386	1	NA	NA	NA	NA	NA	NA
781	I_6425151	I	6425151	abamectin_mean.EXT	0.24456310861734	3.12923863932386	1	NA	NA	NA	NA	NA	NA
782	I_6466803	I	6466803	abamectin_mean.EXT	0.377120578820543	3.12923863932386	1	NA	NA	NA	NA	NA	NA
783	I_6651082	I	6651082	abamectin_mean.EXT	0.377120578820543	3.12923863932386	1	NA	NA	NA	NA	NA	NA
784	I_6697114	I	6697114	abamectin_mean.EXT	0.377120578820543	3.12923863932386	1	NA	NA	NA	NA	NA	NA
785	I_6862722	I	6862722	abamectin_mean.EXT	0.266716916642816	3.12923863932386	1	NA	NA	NA	NA	NA	NA
786	I_6876469	I	6876469	abamectin_mean.EXT	0.36560550602171	3.12923863932386	1	NA	NA	NA	NA	NA	NA
787	I_6984178	I	6984178	abamectin_mean.EXT	0.372789571811429	3.12923863932386	1	NA	NA	NA	NA	NA	NA
788	I_7115834	I	7115834	abamectin_mean.EXT	0.372789571811429	3.12923863932386	1	NA	NA	NA	NA	NA	NA
789	I_7131010	I	7131010	abamectin_mean.EXT	0.372789571811429	3.12923863932386	1	NA	NA	NA	NA	NA	NA
790	I_7139308	I	7139308	abamectin_mean.EXT	0.32198186335854	3.12923863932386	1	NA	NA	NA	NA	NA	NA
791	I_7151497	I	7151497	abamectin_mean.EXT	0.354595102866022	3.12923863932386	1	NA	NA	NA	NA	NA	NA
792	I_7158584	I	7158584	abamectin_mean.EXT	0.354595102866022	3.12923863932386	1	NA	NA	NA	NA	NA	NA
793	I_7273652	I	7273652	abamectin_mean.EXT	0.354595102866022	3.12923863932386	1	NA	NA	NA	NA	NA	NA
794	I_7283697	I	7283697	abamectin_mean.EXT	0.354595102866022	3.12923863932386	1	NA	NA	NA	NA	NA	NA
795	I_7357149	I	7357149	abamectin_mean.EXT	0.354595102866022	3.12923863932386	1	NA	NA	NA	NA	NA	NA
796	I_7423288	I	7423288	abamectin_mean.EXT	0.379700516269533	3.12923863932386	1	NA	NA	NA	NA	NA	NA
797	I_7475497	I	7475497	abamectin_mean.EXT	0.379700516269533	3.12923863932386	1	NA	NA	NA	NA	NA	NA
798	I_7480653	I	7480653	abamectin_mean.EXT	0.428657810523366	3.12923863932386	1	NA	NA	NA	NA	NA	NA
799	I_7602154	I	7602154	abamectin_mean.EXT	0.428657810523366	3.12923863932386	1	NA	NA	NA	NA	NA	NA
800	I_7681708	I	7681708	abamectin_mean.EXT	0.335356727499607	3.12923863932386	1	NA	NA	NA	NA	NA	NA
801	I_7781489	I	7781489	abamectin_mean.EXT	0.395168557525328	3.12923863932386	1	NA	NA	NA	NA	NA	NA
802	I_7805252	I	7805252	abamectin_mean.EXT	0.395168557525328	3.12923863932386	1	NA	NA	NA	NA	NA	NA
803	I_7848828	I	7848828	abamectin_mean.EXT	0.395168557525328	3.12923863932386	1	NA	NA	NA	NA	NA	NA
804	I_7849034	I	7849034	abamectin_mean.EXT	0.395168557525328	3.12923863932386	1	NA	NA	NA	NA	NA	NA
805	I_7893266	I	7893266	abamectin_mean.EXT	0.356129660994497	3.12923863932386	1	NA	NA	NA	NA	NA	NA
806	I_7912406	I	7912406	abamectin_mean.EXT	0.356129660994497	3.12923863932386	1	NA	NA	NA	NA	NA	NA
807	I_7922839	I	7922839	abamectin_mean.EXT	0.356129660994497	3.12923863932386	1	NA	NA	NA	NA	NA	NA
808	I_7944141	I	7944141	abamectin_mean.EXT	0.267341455348244	3.12923863932386	1	NA	NA	NA	NA	NA	NA
809	I_7950215	I	7950215	abamectin_mean.EXT	0.267341455348244	3.12923863932386	1	NA	NA	NA	NA	NA	NA
810	I_7961783	I	7961783	abamectin_mean.EXT	0.267341455348244	3.12923863932386	1	NA	NA	NA	NA	NA	NA
811	I_7964832	I	7964832	abamectin_mean.EXT	0.267341455348244	3.12923863932386	1	NA	NA	NA	NA	NA	NA
812	I_7966514	I	7966514	abamectin_mean.EXT	0.321137145115853	3.12923863932386	1	NA	NA	NA	NA	NA	NA
813	I_7969987	I	7969987	abamectin_mean.EXT	0.321137145115853	3.12923863932386	1	NA	NA	NA	NA	NA	NA
814	I_8014139	I	8014139	abamectin_mean.EXT	0.321137145115853	3.12923863932386	1	NA	NA	NA	NA	NA	NA
815	I_8048026	I	8048026	abamectin_mean.EXT	0.367856914134626	3.12923863932386	1	NA	NA	NA	NA	NA	NA
816	I_8055348	I	8055348	abamectin_mean.EXT	0.367856914134626	3.12923863932386	1	NA	NA	NA	NA	NA	NA
817	I_8071410	I	8071410	abamectin_mean.EXT	0.367856914134626	3.12923863932386	1	NA	NA	NA	NA	NA	NA
818	I_8229113	I	8229113	abamectin_mean.EXT	0.367856914134626	3.12923863932386	1	NA	NA	NA	NA	NA	NA
819	I_8270456	I	8270456	abamectin_mean.EXT	0.440426897864621	3.12923863932386	1	NA	NA	NA	NA	NA	NA
820	I_8346637	I	8346637	abamectin_mean.EXT	0.440426897864621	3.12923863932386	1	NA	NA	NA	NA	NA	NA
821	I_8480089	I	8480089	abamectin_mean.EXT	0.552089130504391	3.12923863932386	1	NA	NA	NA	NA	NA	NA
822	I_8499762	I	8499762	abamectin_mean.EXT	0.300989634510929	3.12923863932386	1	NA	NA	NA	NA	NA	NA
823	I_8597419	I	8597419	abamectin_mean.EXT	0.300989634510929	3.12923863932386	1	NA	NA	NA	NA	NA	NA
824	I_8735377	I	8735377	abamectin_mean.EXT	0.300989634510929	3.12923863932386	1	NA	NA	NA	NA	NA	NA
825	I_8740825	I	8740825	abamectin_mean.EXT	0.2434822608195	3.12923863932386	1	NA	NA	NA	NA	NA	NA
826	I_8816770	I	8816770	abamectin_mean.EXT	0.2434822608195	3.12923863932386	1	NA	NA	NA	NA	NA	NA
827	I_8852890	I	8852890	abamectin_mean.EXT	0.2381438144257	3.12923863932386	1	NA	NA	NA	NA	NA	NA
828	I_8859357	I	8859357	abamectin_mean.EXT	0.2381438144257	3.12923863932386	1	NA	NA	NA	NA	NA	NA
829	I_8955681	I	8955681	abamectin_mean.EXT	0.2381438144257	3.12923863932386	1	NA	NA	NA	NA	NA	NA
830	I_9000872	I	9000872	abamectin_mean.EXT	0.2381438144257	3.12923863932386	1	NA	NA	NA	NA	NA	NA
831	I_9097209	I	9097209	abamectin_mean.EXT	0.2381438144257	3.12923863932386	1	NA	NA	NA	NA	NA	NA
832	I_9194339	I	9194339	abamectin_mean.EXT	0.440804920976316	3.12923863932386	1	NA	NA	NA	NA	NA	NA
833	I_9196803	I	9196803	abamectin_mean.EXT	0.440804920976316	3.12923863932386	1	NA	NA	NA	NA	NA	NA
834	I_9214560	I	9214560	abamectin_mean.EXT	0.440804920976316	3.12923863932386	1	NA	NA	NA	NA	NA	NA
835	I_9337804	I	9337804	abamectin_mean.EXT	0.440804920976316	3.12923863932386	1	NA	NA	NA	NA	NA	NA
836	I_9348087	I	9348087	abamectin_mean.EXT	0.440804920976316	3.12923863932386	1	NA	NA	NA	NA	NA	NA
837	I_9349030	I	9349030	abamectin_mean.EXT	0.440804920976316	3.12923863932386	1	NA	NA	NA	NA	NA	NA
838	I_9368840	I	9368840	abamectin_mean.EXT	0.440804920976316	3.12923863932386	1	NA	NA	NA	NA	NA	NA
839	I_9378143	I	9378143	abamectin_mean.EXT	0.440804920976316	3.12923863932386	1	NA	NA	NA	NA	NA	NA
840	I_9429198	I	9429198	abamectin_mean.EXT	0.375295037281835	3.12923863932386	1	NA	NA	NA	NA	NA	NA
841	I_9497198	I	9497198	abamectin_mean.EXT	0.53204799356028	3.12923863932386	1	NA	NA	NA	NA	NA	NA
842	I_9523381	I	9523381	abamectin_mean.EXT	0.459648333638241	3.12923863932386	1	NA	NA	NA	NA	NA	NA
843	I_9554938	I	9554938	abamectin_mean.EXT	0.459648333638241	3.12923863932386	1	NA	NA	NA	NA	NA	NA
844	I_9631422	I	9631422	abamectin_mean.EXT	0.459648333638241	3.12923863932386	1	NA	NA	NA	NA	NA	NA
845	I_9696873	I	9696873	abamectin_mean.EXT	0.459648333638241	3.12923863932386	1	NA	NA	NA	NA	NA	NA
846	I_9701366	I	9701366	abamectin_mean.EXT	0.459648333638241	3.12923863932386	1	NA	NA	NA	NA	NA	NA
847	I_9729023	I	9729023	abamectin_mean.EXT	0.459648333638241	3.12923863932386	1	NA	NA	NA	NA	NA	NA
848	I_9816593	I	9816593	abamectin_mean.EXT	0.459648333638241	3.12923863932386	1	NA	NA	NA	NA	NA	NA
849	I_9832733	I	9832733	abamectin_mean.EXT	0.459648333638241	3.12923863932386	1	NA	NA	NA	NA	NA	NA
850	I_9880498	I	9880498	abamectin_mean.EXT	0.520343489264913	3.12923863932386	1	NA	NA	NA	NA	NA	NA
851	I_9887673	I	9887673	abamectin_mean.EXT	0.520343489264913	3.12923863932386	1	NA	NA	NA	NA	NA	NA
852	I_9896916	I	9896916	abamectin_mean.EXT	0.595916692339775	3.12923863932386	1	NA	NA	NA	NA	NA	NA
853	I_9920276	I	9920276	abamectin_mean.EXT	0.478569290985319	3.12923863932386	1	NA	NA	NA	NA	NA	NA
854	I_9941265	I	9941265	abamectin_mean.EXT	0.478569290985319	3.12923863932386	1	NA	NA	NA	NA	NA	NA
855	I_9947985	I	9947985	abamectin_mean.EXT	0.478569290985319	3.12923863932386	1	NA	NA	NA	NA	NA	NA
856	I_9964637	I	9964637	abamectin_mean.EXT	0.478569290985319	3.12923863932386	1	NA	NA	NA	NA	NA	NA
857	I_10044711	I	10044711	abamectin_mean.EXT	0.344872831588095	3.12923863932386	1	NA	NA	NA	NA	NA	NA
858	I_10045203	I	10045203	abamectin_mean.EXT	0.344872831588095	3.12923863932386	1	NA	NA	NA	NA	NA	NA
859	I_10076101	I	10076101	abamectin_mean.EXT	0.344872831588095	3.12923863932386	1	NA	NA	NA	NA	NA	NA
860	I_10084096	I	10084096	abamectin_mean.EXT	0.344872831588095	3.12923863932386	1	NA	NA	NA	NA	NA	NA
861	I_10093210	I	10093210	abamectin_mean.EXT	0.344872831588095	3.12923863932386	1	NA	NA	NA	NA	NA	NA
862	I_10094608	I	10094608	abamectin_mean.EXT	0.344872831588095	3.12923863932386	1	NA	NA	NA	NA	NA	NA
863	I_10147200	I	10147200	abamectin_mean.EXT	0.289173167411932	3.12923863932386	1	NA	NA	NA	NA	NA	NA
864	I_10158231	I	10158231	abamectin_mean.EXT	0.289173167411932	3.12923863932386	1	NA	NA	NA	NA	NA	NA
865	I_10163992	I	10163992	abamectin_mean.EXT	0.289173167411932	3.12923863932386	1	NA	NA	NA	NA	NA	NA
866	I_10170689	I	10170689	abamectin_mean.EXT	0.217072558338406	3.12923863932386	1	NA	NA	NA	NA	NA	NA
867	I_10178771	I	10178771	abamectin_mean.EXT	0.217072558338406	3.12923863932386	1	NA	NA	NA	NA	NA	NA
868	I_10179663	I	10179663	abamectin_mean.EXT	0.217072558338406	3.12923863932386	1	NA	NA	NA	NA	NA	NA
869	I_10228183	I	10228183	abamectin_mean.EXT	0.217072558338406	3.12923863932386	1	NA	NA	NA	NA	NA	NA
870	I_10285994	I	10285994	abamectin_mean.EXT	0.217072558338406	3.12923863932386	1	NA	NA	NA	NA	NA	NA
871	I_10301627	I	10301627	abamectin_mean.EXT	0.217072558338406	3.12923863932386	1	NA	NA	NA	NA	NA	NA
872	I_10311367	I	10311367	abamectin_mean.EXT	0.292037718863516	3.12923863932386	1	NA	NA	NA	NA	NA	NA
873	I_10313044	I	10313044	abamectin_mean.EXT	0.376604133831892	3.12923863932386	1	NA	NA	NA	NA	NA	NA
874	I_10336958	I	10336958	abamectin_mean.EXT	0.376604133831892	3.12923863932386	1	NA	NA	NA	NA	NA	NA
875	I_10382536	I	10382536	abamectin_mean.EXT	0.376604133831892	3.12923863932386	1	NA	NA	NA	NA	NA	NA
876	I_10411512	I	10411512	abamectin_mean.EXT	0.516687518541255	3.12923863932386	1	NA	NA	NA	NA	NA	NA
877	I_10497087	I	10497087	abamectin_mean.EXT	0.417493423082429	3.12923863932386	1	NA	NA	NA	NA	NA	NA
878	I_10501532	I	10501532	abamectin_mean.EXT	0.417493423082429	3.12923863932386	1	NA	NA	NA	NA	NA	NA
879	I_10516108	I	10516108	abamectin_mean.EXT	0.314475100961465	3.12923863932386	1	NA	NA	NA	NA	NA	NA
880	I_10528175	I	10528175	abamectin_mean.EXT	0.228729585139866	3.12923863932386	1	NA	NA	NA	NA	NA	NA
881	I_10533236	I	10533236	abamectin_mean.EXT	0.217433096333028	3.12923863932386	1	NA	NA	NA	NA	NA	NA
882	I_10575568	I	10575568	abamectin_mean.EXT	0.217433096333028	3.12923863932386	1	NA	NA	NA	NA	NA	NA
883	I_10579627	I	10579627	abamectin_mean.EXT	0.217433096333028	3.12923863932386	1	NA	NA	NA	NA	NA	NA
884	I_10580881	I	10580881	abamectin_mean.EXT	0.288796298707227	3.12923863932386	1	NA	NA	NA	NA	NA	NA
885	I_10619296	I	10619296	abamectin_mean.EXT	0.23691538014551	3.12923863932386	1	NA	NA	NA	NA	NA	NA
886	I_10623293	I	10623293	abamectin_mean.EXT	0.23691538014551	3.12923863932386	1	NA	NA	NA	NA	NA	NA
887	I_10627424	I	10627424	abamectin_mean.EXT	0.23691538014551	3.12923863932386	1	NA	NA	NA	NA	NA	NA
888	I_10656118	I	10656118	abamectin_mean.EXT	0.183228053894519	3.12923863932386	1	NA	NA	NA	NA	NA	NA
889	I_10656139	I	10656139	abamectin_mean.EXT	0.183228053894519	3.12923863932386	1	NA	NA	NA	NA	NA	NA
890	I_10660937	I	10660937	abamectin_mean.EXT	0.183228053894519	3.12923863932386	1	NA	NA	NA	NA	NA	NA
891	I_10668944	I	10668944	abamectin_mean.EXT	0.183228053894519	3.12923863932386	1	NA	NA	NA	NA	NA	NA
892	I_10676576	I	10676576	abamectin_mean.EXT	0.183228053894519	3.12923863932386	1	NA	NA	NA	NA	NA	NA
893	I_10677025	I	10677025	abamectin_mean.EXT	0.162722075148064	3.12923863932386	1	NA	NA	NA	NA	NA	NA
894	I_10694959	I	10694959	abamectin_mean.EXT	0.0848812673972189	3.12923863932386	1	NA	NA	NA	NA	NA	NA
895	I_10707574	I	10707574	abamectin_mean.EXT	0.0848812673972189	3.12923863932386	1	NA	NA	NA	NA	NA	NA
896	I_10722400	I	10722400	abamectin_mean.EXT	0.0848812673972189	3.12923863932386	1	NA	NA	NA	NA	NA	NA
897	I_10725150	I	10725150	abamectin_mean.EXT	0.0848812673972189	3.12923863932386	1	NA	NA	NA	NA	NA	NA
898	I_10734516	I	10734516	abamectin_mean.EXT	0.0848812673972189	3.12923863932386	1	NA	NA	NA	NA	NA	NA
899	I_10734844	I	10734844	abamectin_mean.EXT	0.0848812673972189	3.12923863932386	1	NA	NA	NA	NA	NA	NA
900	I_10768427	I	10768427	abamectin_mean.EXT	0.0848812673972189	3.12923863932386	1	NA	NA	NA	NA	NA	NA
901	I_10789225	I	10789225	abamectin_mean.EXT	0.0631590642176119	3.12923863932386	1	NA	NA	NA	NA	NA	NA
902	I_10813115	I	10813115	abamectin_mean.EXT	0.0631590642176119	3.12923863932386	1	NA	NA	NA	NA	NA	NA
903	I_10815269	I	10815269	abamectin_mean.EXT	0.0631590642176119	3.12923863932386	1	NA	NA	NA	NA	NA	NA
904	I_10819782	I	10819782	abamectin_mean.EXT	0.0645081295533839	3.12923863932386	1	NA	NA	NA	NA	NA	NA
905	I_10826560	I	10826560	abamectin_mean.EXT	0.0645081295533839	3.12923863932386	1	NA	NA	NA	NA	NA	NA
906	I_10836447	I	10836447	abamectin_mean.EXT	0.0296149062464405	3.12923863932386	1	NA	NA	NA	NA	NA	NA
907	I_10837723	I	10837723	abamectin_mean.EXT	0.0296149062464405	3.12923863932386	1	NA	NA	NA	NA	NA	NA
908	I_10844191	I	10844191	abamectin_mean.EXT	0.0296149062464405	3.12923863932386	1	NA	NA	NA	NA	NA	NA
909	I_10856205	I	10856205	abamectin_mean.EXT	0.0847156257778544	3.12923863932386	1	NA	NA	NA	NA	NA	NA
910	I_10868042	I	10868042	abamectin_mean.EXT	0.106791657324088	3.12923863932386	1	NA	NA	NA	NA	NA	NA
911	I_10870381	I	10870381	abamectin_mean.EXT	0.0692221776901113	3.12923863932386	1	NA	NA	NA	NA	NA	NA
912	I_10873501	I	10873501	abamectin_mean.EXT	0.0496051803943934	3.12923863932386	1	NA	NA	NA	NA	NA	NA
913	I_10905928	I	10905928	abamectin_mean.EXT	0.0532248293160188	3.12923863932386	1	NA	NA	NA	NA	NA	NA
914	I_10925416	I	10925416	abamectin_mean.EXT	0.0532248293160188	3.12923863932386	1	NA	NA	NA	NA	NA	NA
915	I_10931099	I	10931099	abamectin_mean.EXT	0.0235763384028058	3.12923863932386	1	NA	NA	NA	NA	NA	NA
916	I_10933295	I	10933295	abamectin_mean.EXT	0.0128214086795368	3.12923863932386	1	NA	NA	NA	NA	NA	NA
917	I_10938369	I	10938369	abamectin_mean.EXT	0.00764758682559696	3.12923863932386	1	NA	NA	NA	NA	NA	NA
918	I_10939367	I	10939367	abamectin_mean.EXT	0.00764758682559696	3.12923863932386	1	NA	NA	NA	NA	NA	NA
919	I_10939387	I	10939387	abamectin_mean.EXT	0.00360193459349522	3.12923863932386	1	NA	NA	NA	NA	NA	NA
920	I_10939444	I	10939444	abamectin_mean.EXT	0.00185645085845957	3.12923863932386	1	NA	NA	NA	NA	NA	NA
921	I_10940616	I	10940616	abamectin_mean.EXT	0.00185645085845957	3.12923863932386	1	NA	NA	NA	NA	NA	NA
922	I_10941517	I	10941517	abamectin_mean.EXT	0.00428384567322084	3.12923863932386	1	NA	NA	NA	NA	NA	NA
923	I_10941813	I	10941813	abamectin_mean.EXT	0.00428384567322084	3.12923863932386	1	NA	NA	NA	NA	NA	NA
924	I_10965447	I	10965447	abamectin_mean.EXT	0.000536620201598734	3.12923863932386	1	NA	NA	NA	NA	NA	NA
925	I_10995040	I	10995040	abamectin_mean.EXT	0.000536620201598734	3.12923863932386	1	NA	NA	NA	NA	NA	NA
926	I_11004221	I	11004221	abamectin_mean.EXT	0.00933721926308867	3.12923863932386	1	NA	NA	NA	NA	NA	NA
927	I_11031270	I	11031270	abamectin_mean.EXT	0.00933721926308867	3.12923863932386	1	NA	NA	NA	NA	NA	NA
928	I_11081471	I	11081471	abamectin_mean.EXT	0.00933721926308867	3.12923863932386	1	NA	NA	NA	NA	NA	NA
929	I_11094186	I	11094186	abamectin_mean.EXT	0.0038642337154203	3.12923863932386	1	NA	NA	NA	NA	NA	NA
930	I_11099097	I	11099097	abamectin_mean.EXT	0.00111779383834107	3.12923863932386	1	NA	NA	NA	NA	NA	NA
931	I_11102824	I	11102824	abamectin_mean.EXT	0.000385826183324046	3.12923863932386	1	NA	NA	NA	NA	NA	NA
932	I_11109587	I	11109587	abamectin_mean.EXT	8.28656192083188e-05	3.12923863932386	1	NA	NA	NA	NA	NA	NA
933	I_11112506	I	11112506	abamectin_mean.EXT	8.28656192083188e-05	3.12923863932386	1	NA	NA	NA	NA	NA	NA
934	I_11124176	I	11124176	abamectin_mean.EXT	0.00549506033679293	3.12923863932386	1	NA	NA	NA	NA	NA	NA
935	I_11125292	I	11125292	abamectin_mean.EXT	0.00549506033679293	3.12923863932386	1	NA	NA	NA	NA	NA	NA
936	I_11133785	I	11133785	abamectin_mean.EXT	0.00549506033679293	3.12923863932386	1	NA	NA	NA	NA	NA	NA
937	I_11139185	I	11139185	abamectin_mean.EXT	0.00549506033679293	3.12923863932386	1	NA	NA	NA	NA	NA	NA
938	I_11144028	I	11144028	abamectin_mean.EXT	0.00549506033679293	3.12923863932386	1	NA	NA	NA	NA	NA	NA
939	I_11147861	I	11147861	abamectin_mean.EXT	0.00549506033679293	3.12923863932386	1	NA	NA	NA	NA	NA	NA
940	I_11149404	I	11149404	abamectin_mean.EXT	0.00549506033679293	3.12923863932386	1	NA	NA	NA	NA	NA	NA
941	I_11150607	I	11150607	abamectin_mean.EXT	0.00549506033679293	3.12923863932386	1	NA	NA	NA	NA	NA	NA
942	I_11153417	I	11153417	abamectin_mean.EXT	2.70748031133551e-05	3.12923863932386	1	NA	NA	NA	NA	NA	NA
943	I_11166808	I	11166808	abamectin_mean.EXT	2.70748031133551e-05	3.12923863932386	1	NA	NA	NA	NA	NA	NA
944	I_11179022	I	11179022	abamectin_mean.EXT	8.76354213068957e-05	3.12923863932386	1	NA	NA	NA	NA	NA	NA
945	I_11191583	I	11191583	abamectin_mean.EXT	0.000367608424901769	3.12923863932386	1	NA	NA	NA	NA	NA	NA
946	I_11194137	I	11194137	abamectin_mean.EXT	0.000367608424901769	3.12923863932386	1	NA	NA	NA	NA	NA	NA
947	I_11196496	I	11196496	abamectin_mean.EXT	0.000367608424901769	3.12923863932386	1	NA	NA	NA	NA	NA	NA
948	I_11255799	I	11255799	abamectin_mean.EXT	0.00510314712180753	3.12923863932386	1	NA	NA	NA	NA	NA	NA
949	I_11255909	I	11255909	abamectin_mean.EXT	0.00163439287600934	3.12923863932386	1	NA	NA	NA	NA	NA	NA
950	I_11268082	I	11268082	abamectin_mean.EXT	0.00163439287600934	3.12923863932386	1	NA	NA	NA	NA	NA	NA
951	I_11292537	I	11292537	abamectin_mean.EXT	0.00163439287600934	3.12923863932386	1	NA	NA	NA	NA	NA	NA
952	I_11319472	I	11319472	abamectin_mean.EXT	0.00163439287600934	3.12923863932386	1	NA	NA	NA	NA	NA	NA
953	I_11321542	I	11321542	abamectin_mean.EXT	0.012194580409359	3.12923863932386	1	NA	NA	NA	NA	NA	NA
954	I_11323723	I	11323723	abamectin_mean.EXT	0.00470563111741639	3.12923863932386	1	NA	NA	NA	NA	NA	NA
955	I_11324714	I	11324714	abamectin_mean.EXT	0.00470563111741639	3.12923863932386	1	NA	NA	NA	NA	NA	NA
956	I_11373077	I	11373077	abamectin_mean.EXT	0.00713654991767763	3.12923863932386	1	NA	NA	NA	NA	NA	NA
957	I_11373614	I	11373614	abamectin_mean.EXT	0.00713654991767763	3.12923863932386	1	NA	NA	NA	NA	NA	NA
958	I_11376289	I	11376289	abamectin_mean.EXT	0.00713654991767763	3.12923863932386	1	NA	NA	NA	NA	NA	NA
959	I_11388363	I	11388363	abamectin_mean.EXT	0.00713654991767763	3.12923863932386	1	NA	NA	NA	NA	NA	NA
960	I_11391086	I	11391086	abamectin_mean.EXT	0.00713654991767763	3.12923863932386	1	NA	NA	NA	NA	NA	NA
961	I_11399238	I	11399238	abamectin_mean.EXT	0.012345426977015	3.12923863932386	1	NA	NA	NA	NA	NA	NA
962	I_11405401	I	11405401	abamectin_mean.EXT	0.012345426977015	3.12923863932386	1	NA	NA	NA	NA	NA	NA
963	I_11409522	I	11409522	abamectin_mean.EXT	0.012345426977015	3.12923863932386	1	NA	NA	NA	NA	NA	NA
964	I_11424624	I	11424624	abamectin_mean.EXT	0.00566029496949861	3.12923863932386	1	NA	NA	NA	NA	NA	NA
965	I_11430355	I	11430355	abamectin_mean.EXT	0.00566029496949861	3.12923863932386	1	NA	NA	NA	NA	NA	NA
966	I_11462776	I	11462776	abamectin_mean.EXT	0.00970800661568475	3.12923863932386	1	NA	NA	NA	NA	NA	NA
967	I_11464112	I	11464112	abamectin_mean.EXT	0.00570299261959054	3.12923863932386	1	NA	NA	NA	NA	NA	NA
968	I_11475178	I	11475178	abamectin_mean.EXT	0.0095484188851785	3.12923863932386	1	NA	NA	NA	NA	NA	NA
969	I_11475536	I	11475536	abamectin_mean.EXT	0.0275785759216625	3.12923863932386	1	NA	NA	NA	NA	NA	NA
970	I_11488612	I	11488612	abamectin_mean.EXT	0.0275785759216625	3.12923863932386	1	NA	NA	NA	NA	NA	NA
971	I_11500249	I	11500249	abamectin_mean.EXT	0.0275785759216625	3.12923863932386	1	NA	NA	NA	NA	NA	NA
972	I_11503122	I	11503122	abamectin_mean.EXT	0.0721451404496484	3.12923863932386	1	NA	NA	NA	NA	NA	NA
973	I_11507003	I	11507003	abamectin_mean.EXT	0.0721451404496484	3.12923863932386	1	NA	NA	NA	NA	NA	NA
974	I_11516668	I	11516668	abamectin_mean.EXT	0.0721451404496484	3.12923863932386	1	NA	NA	NA	NA	NA	NA
975	I_11519871	I	11519871	abamectin_mean.EXT	0.0721451404496484	3.12923863932386	1	NA	NA	NA	NA	NA	NA
976	I_11530236	I	11530236	abamectin_mean.EXT	0.0721451404496484	3.12923863932386	1	NA	NA	NA	NA	NA	NA
977	I_11533211	I	11533211	abamectin_mean.EXT	0.0721451404496484	3.12923863932386	1	NA	NA	NA	NA	NA	NA
978	I_11541005	I	11541005	abamectin_mean.EXT	0.0968511374766499	3.12923863932386	1	NA	NA	NA	NA	NA	NA
979	I_11541403	I	11541403	abamectin_mean.EXT	0.0794706849250076	3.12923863932386	1	NA	NA	NA	NA	NA	NA
980	I_11543723	I	11543723	abamectin_mean.EXT	0.0574860623086514	3.12923863932386	1	NA	NA	NA	NA	NA	NA
981	I_11545278	I	11545278	abamectin_mean.EXT	0.0574860623086514	3.12923863932386	1	NA	NA	NA	NA	NA	NA
982	I_11546930	I	11546930	abamectin_mean.EXT	0.0574860623086514	3.12923863932386	1	NA	NA	NA	NA	NA	NA
983	I_11550390	I	11550390	abamectin_mean.EXT	0.0574860623086514	3.12923863932386	1	NA	NA	NA	NA	NA	NA
984	I_11552026	I	11552026	abamectin_mean.EXT	0.0574860623086514	3.12923863932386	1	NA	NA	NA	NA	NA	NA
985	I_11555190	I	11555190	abamectin_mean.EXT	0.0574860623086514	3.12923863932386	1	NA	NA	NA	NA	NA	NA
986	I_11559112	I	11559112	abamectin_mean.EXT	0.0574860623086514	3.12923863932386	1	NA	NA	NA	NA	NA	NA
987	I_11565159	I	11565159	abamectin_mean.EXT	0.0779106808971895	3.12923863932386	1	NA	NA	NA	NA	NA	NA
988	I_11567851	I	11567851	abamectin_mean.EXT	0.0445773226994746	3.12923863932386	1	NA	NA	NA	NA	NA	NA
989	I_11567966	I	11567966	abamectin_mean.EXT	0.0735393522316321	3.12923863932386	1	NA	NA	NA	NA	NA	NA
990	I_11569240	I	11569240	abamectin_mean.EXT	0.118423045902993	3.12923863932386	1	NA	NA	NA	NA	NA	NA
991	I_11571710	I	11571710	abamectin_mean.EXT	0.161367739157431	3.12923863932386	1	NA	NA	NA	NA	NA	NA
992	I_11572593	I	11572593	abamectin_mean.EXT	0.161367739157431	3.12923863932386	1	NA	NA	NA	NA	NA	NA
993	I_11573225	I	11573225	abamectin_mean.EXT	0.161367739157431	3.12923863932386	1	NA	NA	NA	NA	NA	NA
994	I_11575178	I	11575178	abamectin_mean.EXT	0.13878771055271	3.12923863932386	1	NA	NA	NA	NA	NA	NA
995	I_11575781	I	11575781	abamectin_mean.EXT	0.100606141985448	3.12923863932386	1	NA	NA	NA	NA	NA	NA
996	I_11588010	I	11588010	abamectin_mean.EXT	0.0888809439138999	3.12923863932386	1	NA	NA	NA	NA	NA	NA
997	I_11604995	I	11604995	abamectin_mean.EXT	0.0888809439138999	3.12923863932386	1	NA	NA	NA	NA	NA	NA
998	I_11607522	I	11607522	abamectin_mean.EXT	0.169572649649206	3.12923863932386	1	NA	NA	NA	NA	NA	NA
999	I_11608708	I	11608708	abamectin_mean.EXT	0.169572649649206	3.12923863932386	1	NA	NA	NA	NA	NA	NA
1000	I_11610568	I	11610568	abamectin_mean.EXT	0.238563004051446	3.12923863932386	1	NA	NA	NA	NA	NA	NA
1001	I_11612804	I	11612804	abamectin_mean.EXT	0.238563004051446	3.12923863932386	1	NA	NA	NA	NA	NA	NA
1002	I_11613902	I	11613902	abamectin_mean.EXT	0.238563004051446	3.12923863932386	1	NA	NA	NA	NA	NA	NA
1003	I_11614838	I	11614838	abamectin_mean.EXT	0.238563004051446	3.12923863932386	1	NA	NA	NA	NA	NA	NA
1004	I_11627655	I	11627655	abamectin_mean.EXT	0.226943707739957	3.12923863932386	1	NA	NA	NA	NA	NA	NA
1005	I_11643719	I	11643719	abamectin_mean.EXT	0.226943707739957	3.12923863932386	1	NA	NA	NA	NA	NA	NA
1006	I_11645934	I	11645934	abamectin_mean.EXT	0.226943707739957	3.12923863932386	1	NA	NA	NA	NA	NA	NA
1007	I_11646225	I	11646225	abamectin_mean.EXT	0.228188118932523	3.12923863932386	1	NA	NA	NA	NA	NA	NA
1008	I_11666065	I	11666065	abamectin_mean.EXT	0.228188118932523	3.12923863932386	1	NA	NA	NA	NA	NA	NA
1009	I_11703395	I	11703395	abamectin_mean.EXT	0.228188118932523	3.12923863932386	1	NA	NA	NA	NA	NA	NA
1010	I_11714873	I	11714873	abamectin_mean.EXT	0.30981508627715	3.12923863932386	1	NA	NA	NA	NA	NA	NA
1011	I_11716129	I	11716129	abamectin_mean.EXT	0.30981508627715	3.12923863932386	1	NA	NA	NA	NA	NA	NA
1012	I_11716465	I	11716465	abamectin_mean.EXT	0.30981508627715	3.12923863932386	1	NA	NA	NA	NA	NA	NA
1013	I_11724761	I	11724761	abamectin_mean.EXT	0.252817311544493	3.12923863932386	1	NA	NA	NA	NA	NA	NA
1014	I_11739068	I	11739068	abamectin_mean.EXT	0.218558651052962	3.12923863932386	1	NA	NA	NA	NA	NA	NA
1015	I_11740037	I	11740037	abamectin_mean.EXT	0.218558651052962	3.12923863932386	1	NA	NA	NA	NA	NA	NA
1016	I_11741937	I	11741937	abamectin_mean.EXT	0.218558651052962	3.12923863932386	1	NA	NA	NA	NA	NA	NA
1017	I_11742102	I	11742102	abamectin_mean.EXT	0.184628848269752	3.12923863932386	1	NA	NA	NA	NA	NA	NA
1018	I_11744404	I	11744404	abamectin_mean.EXT	0.184628848269752	3.12923863932386	1	NA	NA	NA	NA	NA	NA
1019	I_11777069	I	11777069	abamectin_mean.EXT	0.201473819125991	3.12923863932386	1	NA	NA	NA	NA	NA	NA
1020	I_11777239	I	11777239	abamectin_mean.EXT	0.201473819125991	3.12923863932386	1	NA	NA	NA	NA	NA	NA
1021	I_11780711	I	11780711	abamectin_mean.EXT	0.201473819125991	3.12923863932386	1	NA	NA	NA	NA	NA	NA
1022	I_11781452	I	11781452	abamectin_mean.EXT	0.201473819125991	3.12923863932386	1	NA	NA	NA	NA	NA	NA
1023	I_11789623	I	11789623	abamectin_mean.EXT	0.201473819125991	3.12923863932386	1	NA	NA	NA	NA	NA	NA
1024	I_11796358	I	11796358	abamectin_mean.EXT	0.145770724478556	3.12923863932386	1	NA	NA	NA	NA	NA	NA
1025	I_11814261	I	11814261	abamectin_mean.EXT	0.145770724478556	3.12923863932386	1	NA	NA	NA	NA	NA	NA
1026	I_11814297	I	11814297	abamectin_mean.EXT	0.145770724478556	3.12923863932386	1	NA	NA	NA	NA	NA	NA
1027	I_11831655	I	11831655	abamectin_mean.EXT	0.145770724478556	3.12923863932386	1	NA	NA	NA	NA	NA	NA
1028	I_11833643	I	11833643	abamectin_mean.EXT	0.124116379903853	3.12923863932386	1	NA	NA	NA	NA	NA	NA
1029	I_11843531	I	11843531	abamectin_mean.EXT	0.137688045099352	3.12923863932386	1	NA	NA	NA	NA	NA	NA
1030	I_11844309	I	11844309	abamectin_mean.EXT	0.137688045099352	3.12923863932386	1	NA	NA	NA	NA	NA	NA
1031	I_11853308	I	11853308	abamectin_mean.EXT	0.099312692410907	3.12923863932386	1	NA	NA	NA	NA	NA	NA
1032	I_11855563	I	11855563	abamectin_mean.EXT	0.0574837394701909	3.12923863932386	1	NA	NA	NA	NA	NA	NA
1033	I_11856485	I	11856485	abamectin_mean.EXT	0.0420326522063801	3.12923863932386	1	NA	NA	NA	NA	NA	NA
1034	I_11858299	I	11858299	abamectin_mean.EXT	0.0472515483363693	3.12923863932386	1	NA	NA	NA	NA	NA	NA
1035	I_11858851	I	11858851	abamectin_mean.EXT	0.0463409556212447	3.12923863932386	1	NA	NA	NA	NA	NA	NA
1036	I_11862636	I	11862636	abamectin_mean.EXT	0.0463409556212447	3.12923863932386	1	NA	NA	NA	NA	NA	NA
1037	I_11862740	I	11862740	abamectin_mean.EXT	0.0463409556212447	3.12923863932386	1	NA	NA	NA	NA	NA	NA
1038	I_11863382	I	11863382	abamectin_mean.EXT	0.0463409556212447	3.12923863932386	1	NA	NA	NA	NA	NA	NA
1039	I_11864384	I	11864384	abamectin_mean.EXT	0.0463409556212447	3.12923863932386	1	NA	NA	NA	NA	NA	NA
1040	I_11865594	I	11865594	abamectin_mean.EXT	0.0439929436996889	3.12923863932386	1	NA	NA	NA	NA	NA	NA
1041	I_11868440	I	11868440	abamectin_mean.EXT	0.0291593388842999	3.12923863932386	1	NA	NA	NA	NA	NA	NA
1042	I_11870784	I	11870784	abamectin_mean.EXT	0.0291593388842999	3.12923863932386	1	NA	NA	NA	NA	NA	NA
1043	I_11885484	I	11885484	abamectin_mean.EXT	0.0494700670267827	3.12923863932386	1	NA	NA	NA	NA	NA	NA
1044	I_11887312	I	11887312	abamectin_mean.EXT	0.0494700670267827	3.12923863932386	1	NA	NA	NA	NA	NA	NA
1045	I_11896878	I	11896878	abamectin_mean.EXT	0.0494700670267827	3.12923863932386	1	NA	NA	NA	NA	NA	NA
1046	I_11902882	I	11902882	abamectin_mean.EXT	0.0494700670267827	3.12923863932386	1	NA	NA	NA	NA	NA	NA
1047	I_11914510	I	11914510	abamectin_mean.EXT	0.0494700670267827	3.12923863932386	1	NA	NA	NA	NA	NA	NA
1048	I_11915690	I	11915690	abamectin_mean.EXT	0.0657340974824381	3.12923863932386	1	NA	NA	NA	NA	NA	NA
1049	I_11918853	I	11918853	abamectin_mean.EXT	0.0610977879945161	3.12923863932386	1	NA	NA	NA	NA	NA	NA
1050	I_11920241	I	11920241	abamectin_mean.EXT	0.0610977879945161	3.12923863932386	1	NA	NA	NA	NA	NA	NA
1051	I_11921650	I	11921650	abamectin_mean.EXT	0.0773722251517408	3.12923863932386	1	NA	NA	NA	NA	NA	NA
1052	I_11924271	I	11924271	abamectin_mean.EXT	0.0773722251517408	3.12923863932386	1	NA	NA	NA	NA	NA	NA
1053	I_11926653	I	11926653	abamectin_mean.EXT	0.0773722251517408	3.12923863932386	1	NA	NA	NA	NA	NA	NA
1054	I_11929752	I	11929752	abamectin_mean.EXT	0.0773722251517408	3.12923863932386	1	NA	NA	NA	NA	NA	NA
1055	I_11931946	I	11931946	abamectin_mean.EXT	0.0773722251517408	3.12923863932386	1	NA	NA	NA	NA	NA	NA
1056	I_11937120	I	11937120	abamectin_mean.EXT	0.0773722251517408	3.12923863932386	1	NA	NA	NA	NA	NA	NA
1057	I_11943121	I	11943121	abamectin_mean.EXT	0.0773722251517408	3.12923863932386	1	NA	NA	NA	NA	NA	NA
1058	I_11948529	I	11948529	abamectin_mean.EXT	0.122745556147942	3.12923863932386	1	NA	NA	NA	NA	NA	NA
1059	I_11949692	I	11949692	abamectin_mean.EXT	0.0838921014977469	3.12923863932386	1	NA	NA	NA	NA	NA	NA
1060	I_11954235	I	11954235	abamectin_mean.EXT	0.0838921014977469	3.12923863932386	1	NA	NA	NA	NA	NA	NA
1061	I_11955881	I	11955881	abamectin_mean.EXT	0.0838921014977469	3.12923863932386	1	NA	NA	NA	NA	NA	NA
1062	I_11958741	I	11958741	abamectin_mean.EXT	0.0187980023794444	3.12923863932386	1	NA	NA	NA	NA	NA	NA
1063	I_11959037	I	11959037	abamectin_mean.EXT	0.0187980023794444	3.12923863932386	1	NA	NA	NA	NA	NA	NA
1064	I_11959318	I	11959318	abamectin_mean.EXT	0.0187980023794444	3.12923863932386	1	NA	NA	NA	NA	NA	NA
1065	I_11960521	I	11960521	abamectin_mean.EXT	0.0187980023794444	3.12923863932386	1	NA	NA	NA	NA	NA	NA
1066	I_11965483	I	11965483	abamectin_mean.EXT	0.0372904105813653	3.12923863932386	1	NA	NA	NA	NA	NA	NA
1067	I_11977272	I	11977272	abamectin_mean.EXT	0.0372904105813653	3.12923863932386	1	NA	NA	NA	NA	NA	NA
1068	I_11985587	I	11985587	abamectin_mean.EXT	0.0372904105813653	3.12923863932386	1	NA	NA	NA	NA	NA	NA
1069	I_11992110	I	11992110	abamectin_mean.EXT	0.0919067660772628	3.12923863932386	1	NA	NA	NA	NA	NA	NA
1070	I_11992373	I	11992373	abamectin_mean.EXT	0.0919067660772628	3.12923863932386	1	NA	NA	NA	NA	NA	NA
1071	I_12012449	I	12012449	abamectin_mean.EXT	0.0919067660772628	3.12923863932386	1	NA	NA	NA	NA	NA	NA
1072	I_12024694	I	12024694	abamectin_mean.EXT	0.156287724420357	3.12923863932386	1	NA	NA	NA	NA	NA	NA
1073	I_12032384	I	12032384	abamectin_mean.EXT	0.156287724420357	3.12923863932386	1	NA	NA	NA	NA	NA	NA
1074	I_12035065	I	12035065	abamectin_mean.EXT	0.156287724420357	3.12923863932386	1	NA	NA	NA	NA	NA	NA
1075	I_12042476	I	12042476	abamectin_mean.EXT	0.12329436985157	3.12923863932386	1	NA	NA	NA	NA	NA	NA
1076	I_12042988	I	12042988	abamectin_mean.EXT	0.12329436985157	3.12923863932386	1	NA	NA	NA	NA	NA	NA
1077	I_12046754	I	12046754	abamectin_mean.EXT	0.12329436985157	3.12923863932386	1	NA	NA	NA	NA	NA	NA
1078	I_12048245	I	12048245	abamectin_mean.EXT	0.12329436985157	3.12923863932386	1	NA	NA	NA	NA	NA	NA
1079	I_12048357	I	12048357	abamectin_mean.EXT	0.12329436985157	3.12923863932386	1	NA	NA	NA	NA	NA	NA
1080	I_12052126	I	12052126	abamectin_mean.EXT	0.12329436985157	3.12923863932386	1	NA	NA	NA	NA	NA	NA
1081	I_12059647	I	12059647	abamectin_mean.EXT	0.0989357799652558	3.12923863932386	1	NA	NA	NA	NA	NA	NA
1082	I_12061313	I	12061313	abamectin_mean.EXT	0.0989357799652558	3.12923863932386	1	NA	NA	NA	NA	NA	NA
1083	I_12065459	I	12065459	abamectin_mean.EXT	0.0989357799652558	3.12923863932386	1	NA	NA	NA	NA	NA	NA
1084	I_12065560	I	12065560	abamectin_mean.EXT	0.0989357799652558	3.12923863932386	1	NA	NA	NA	NA	NA	NA
1085	I_12066156	I	12066156	abamectin_mean.EXT	0.0989357799652558	3.12923863932386	1	NA	NA	NA	NA	NA	NA
1086	I_12066205	I	12066205	abamectin_mean.EXT	0.0989357799652558	3.12923863932386	1	NA	NA	NA	NA	NA	NA
1087	I_12085286	I	12085286	abamectin_mean.EXT	0.0989357799652558	3.12923863932386	1	NA	NA	NA	NA	NA	NA
1088	I_12088290	I	12088290	abamectin_mean.EXT	0.0989357799652558	3.12923863932386	1	NA	NA	NA	NA	NA	NA
1089	I_12097737	I	12097737	abamectin_mean.EXT	0.0989357799652558	3.12923863932386	1	NA	NA	NA	NA	NA	NA
1090	I_12098639	I	12098639	abamectin_mean.EXT	0.0989357799652558	3.12923863932386	1	NA	NA	NA	NA	NA	NA
1091	I_12104063	I	12104063	abamectin_mean.EXT	0.0989357799652558	3.12923863932386	1	NA	NA	NA	NA	NA	NA
1092	I_12105982	I	12105982	abamectin_mean.EXT	0.0989357799652558	3.12923863932386	1	NA	NA	NA	NA	NA	NA
1093	I_12106431	I	12106431	abamectin_mean.EXT	0.0989357799652558	3.12923863932386	1	NA	NA	NA	NA	NA	NA
1094	I_12107303	I	12107303	abamectin_mean.EXT	0.0989357799652558	3.12923863932386	1	NA	NA	NA	NA	NA	NA
1095	I_12119896	I	12119896	abamectin_mean.EXT	0.0989357799652558	3.12923863932386	1	NA	NA	NA	NA	NA	NA
1096	I_12143342	I	12143342	abamectin_mean.EXT	0.0989357799652558	3.12923863932386	1	NA	NA	NA	NA	NA	NA
1097	I_12147931	I	12147931	abamectin_mean.EXT	0.0989357799652558	3.12923863932386	1	NA	NA	NA	NA	NA	NA
1098	I_12148240	I	12148240	abamectin_mean.EXT	0.0989357799652558	3.12923863932386	1	NA	NA	NA	NA	NA	NA
1099	I_12162580	I	12162580	abamectin_mean.EXT	0.0572548617364804	3.12923863932386	1	NA	NA	NA	NA	NA	NA
1100	I_12164974	I	12164974	abamectin_mean.EXT	0.0572548617364804	3.12923863932386	1	NA	NA	NA	NA	NA	NA
1101	I_12166168	I	12166168	abamectin_mean.EXT	0.0572548617364804	3.12923863932386	1	NA	NA	NA	NA	NA	NA
1102	I_12166346	I	12166346	abamectin_mean.EXT	0.0718553949823044	3.12923863932386	1	NA	NA	NA	NA	NA	NA
1103	I_12176355	I	12176355	abamectin_mean.EXT	0.0377262135149148	3.12923863932386	1	NA	NA	NA	NA	NA	NA
1104	I_12189120	I	12189120	abamectin_mean.EXT	0.0377262135149148	3.12923863932386	1	NA	NA	NA	NA	NA	NA
1105	I_12198594	I	12198594	abamectin_mean.EXT	0.0377262135149148	3.12923863932386	1	NA	NA	NA	NA	NA	NA
1106	I_12204620	I	12204620	abamectin_mean.EXT	0.0377262135149148	3.12923863932386	1	NA	NA	NA	NA	NA	NA
1107	I_12214510	I	12214510	abamectin_mean.EXT	0.0377262135149148	3.12923863932386	1	NA	NA	NA	NA	NA	NA
1108	I_12219867	I	12219867	abamectin_mean.EXT	0.0377262135149148	3.12923863932386	1	NA	NA	NA	NA	NA	NA
1109	I_12227795	I	12227795	abamectin_mean.EXT	0.0377262135149148	3.12923863932386	1	NA	NA	NA	NA	NA	NA
1110	I_12231088	I	12231088	abamectin_mean.EXT	0.0377262135149148	3.12923863932386	1	NA	NA	NA	NA	NA	NA
1111	I_12252142	I	12252142	abamectin_mean.EXT	0.0377262135149148	3.12923863932386	1	NA	NA	NA	NA	NA	NA
1112	I_12258273	I	12258273	abamectin_mean.EXT	0.0437715055595868	3.12923863932386	1	NA	NA	NA	NA	NA	NA
1113	I_12277687	I	12277687	abamectin_mean.EXT	0.0437715055595868	3.12923863932386	1	NA	NA	NA	NA	NA	NA
1114	I_12298297	I	12298297	abamectin_mean.EXT	0.0437715055595868	3.12923863932386	1	NA	NA	NA	NA	NA	NA
1115	I_12299646	I	12299646	abamectin_mean.EXT	0.101672955917863	3.12923863932386	1	NA	NA	NA	NA	NA	NA
1116	I_12300309	I	12300309	abamectin_mean.EXT	0.101672955917863	3.12923863932386	1	NA	NA	NA	NA	NA	NA
1117	I_12301107	I	12301107	abamectin_mean.EXT	0.101672955917863	3.12923863932386	1	NA	NA	NA	NA	NA	NA
1118	I_12303093	I	12303093	abamectin_mean.EXT	0.101672955917863	3.12923863932386	1	NA	NA	NA	NA	NA	NA
1119	I_12318658	I	12318658	abamectin_mean.EXT	0.101672955917863	3.12923863932386	1	NA	NA	NA	NA	NA	NA
1120	I_12343109	I	12343109	abamectin_mean.EXT	0.124589898218663	3.12923863932386	1	NA	NA	NA	NA	NA	NA
1121	I_12343937	I	12343937	abamectin_mean.EXT	0.124589898218663	3.12923863932386	1	NA	NA	NA	NA	NA	NA
1122	I_12347443	I	12347443	abamectin_mean.EXT	0.131795107255765	3.12923863932386	1	NA	NA	NA	NA	NA	NA
1123	I_12351378	I	12351378	abamectin_mean.EXT	0.170597726452153	3.12923863932386	1	NA	NA	NA	NA	NA	NA
1124	I_12363856	I	12363856	abamectin_mean.EXT	0.170597726452153	3.12923863932386	1	NA	NA	NA	NA	NA	NA
1125	I_12364083	I	12364083	abamectin_mean.EXT	0.150789156615247	3.12923863932386	1	NA	NA	NA	NA	NA	NA
1126	I_12365683	I	12365683	abamectin_mean.EXT	0.117911361572806	3.12923863932386	1	NA	NA	NA	NA	NA	NA
1127	I_12366094	I	12366094	abamectin_mean.EXT	0.116617026526526	3.12923863932386	1	NA	NA	NA	NA	NA	NA
1128	I_12368100	I	12368100	abamectin_mean.EXT	0.0840320434938591	3.12923863932386	1	NA	NA	NA	NA	NA	NA
1129	I_12376663	I	12376663	abamectin_mean.EXT	0.0840320434938591	3.12923863932386	1	NA	NA	NA	NA	NA	NA
1130	I_12404569	I	12404569	abamectin_mean.EXT	0.0840320434938591	3.12923863932386	1	NA	NA	NA	NA	NA	NA
1131	I_12417145	I	12417145	abamectin_mean.EXT	0.0840320434938591	3.12923863932386	1	NA	NA	NA	NA	NA	NA
1132	I_12430088	I	12430088	abamectin_mean.EXT	0.0840320434938591	3.12923863932386	1	NA	NA	NA	NA	NA	NA
1133	I_12483360	I	12483360	abamectin_mean.EXT	0.0840320434938591	3.12923863932386	1	NA	NA	NA	NA	NA	NA
1134	I_12504759	I	12504759	abamectin_mean.EXT	0.0840320434938591	3.12923863932386	1	NA	NA	NA	NA	NA	NA
1135	I_12521404	I	12521404	abamectin_mean.EXT	0.137908070325463	3.12923863932386	1	NA	NA	NA	NA	NA	NA
1136	I_12530021	I	12530021	abamectin_mean.EXT	0.130478929457094	3.12923863932386	1	NA	NA	NA	NA	NA	NA
1137	I_12536073	I	12536073	abamectin_mean.EXT	0.130478929457094	3.12923863932386	1	NA	NA	NA	NA	NA	NA
1138	I_12542101	I	12542101	abamectin_mean.EXT	0.125538860210283	3.12923863932386	1	NA	NA	NA	NA	NA	NA
1139	I_12547983	I	12547983	abamectin_mean.EXT	0.165005863280327	3.12923863932386	1	NA	NA	NA	NA	NA	NA
1140	I_12565375	I	12565375	abamectin_mean.EXT	0.165005863280327	3.12923863932386	1	NA	NA	NA	NA	NA	NA
1141	I_12568684	I	12568684	abamectin_mean.EXT	0.165005863280327	3.12923863932386	1	NA	NA	NA	NA	NA	NA
1142	I_12571899	I	12571899	abamectin_mean.EXT	0.165005863280327	3.12923863932386	1	NA	NA	NA	NA	NA	NA
1143	I_12595694	I	12595694	abamectin_mean.EXT	0.165005863280327	3.12923863932386	1	NA	NA	NA	NA	NA	NA
1144	I_12596472	I	12596472	abamectin_mean.EXT	0.165005863280327	3.12923863932386	1	NA	NA	NA	NA	NA	NA
1145	I_12597637	I	12597637	abamectin_mean.EXT	0.165005863280327	3.12923863932386	1	NA	NA	NA	NA	NA	NA
1146	I_12598674	I	12598674	abamectin_mean.EXT	0.165005863280327	3.12923863932386	1	NA	NA	NA	NA	NA	NA
1147	I_12599304	I	12599304	abamectin_mean.EXT	0.165005863280327	3.12923863932386	1	NA	NA	NA	NA	NA	NA
1148	I_12607684	I	12607684	abamectin_mean.EXT	0.165005863280327	3.12923863932386	1	NA	NA	NA	NA	NA	NA
1149	I_12609552	I	12609552	abamectin_mean.EXT	0.202946647336505	3.12923863932386	1	NA	NA	NA	NA	NA	NA
1150	I_12615949	I	12615949	abamectin_mean.EXT	0.202946647336505	3.12923863932386	1	NA	NA	NA	NA	NA	NA
1151	I_12618908	I	12618908	abamectin_mean.EXT	0.202946647336505	3.12923863932386	1	NA	NA	NA	NA	NA	NA
1152	I_12620037	I	12620037	abamectin_mean.EXT	0.202946647336505	3.12923863932386	1	NA	NA	NA	NA	NA	NA
1153	I_12621522	I	12621522	abamectin_mean.EXT	0.202946647336505	3.12923863932386	1	NA	NA	NA	NA	NA	NA
1154	I_12622896	I	12622896	abamectin_mean.EXT	0.202946647336505	3.12923863932386	1	NA	NA	NA	NA	NA	NA
1155	I_12623100	I	12623100	abamectin_mean.EXT	0.202946647336505	3.12923863932386	1	NA	NA	NA	NA	NA	NA
1156	I_12624371	I	12624371	abamectin_mean.EXT	0.202946647336505	3.12923863932386	1	NA	NA	NA	NA	NA	NA
1157	I_12625280	I	12625280	abamectin_mean.EXT	0.202946647336505	3.12923863932386	1	NA	NA	NA	NA	NA	NA
1158	I_12649342	I	12649342	abamectin_mean.EXT	0.202946647336505	3.12923863932386	1	NA	NA	NA	NA	NA	NA
1159	I_12650385	I	12650385	abamectin_mean.EXT	0.202946647336505	3.12923863932386	1	NA	NA	NA	NA	NA	NA
1160	I_12650913	I	12650913	abamectin_mean.EXT	0.202946647336505	3.12923863932386	1	NA	NA	NA	NA	NA	NA
1161	I_12664766	I	12664766	abamectin_mean.EXT	0.202946647336505	3.12923863932386	1	NA	NA	NA	NA	NA	NA
1162	I_12668049	I	12668049	abamectin_mean.EXT	0.202946647336505	3.12923863932386	1	NA	NA	NA	NA	NA	NA
1163	I_12668788	I	12668788	abamectin_mean.EXT	0.202946647336505	3.12923863932386	1	NA	NA	NA	NA	NA	NA
1164	I_12668877	I	12668877	abamectin_mean.EXT	0.242219149379411	3.12923863932386	1	NA	NA	NA	NA	NA	NA
1165	I_12675750	I	12675750	abamectin_mean.EXT	0.245970874127959	3.12923863932386	1	NA	NA	NA	NA	NA	NA
1166	I_12676765	I	12676765	abamectin_mean.EXT	0.245970874127959	3.12923863932386	1	NA	NA	NA	NA	NA	NA
1167	I_12689783	I	12689783	abamectin_mean.EXT	0.245970874127959	3.12923863932386	1	NA	NA	NA	NA	NA	NA
1168	I_12690450	I	12690450	abamectin_mean.EXT	0.245970874127959	3.12923863932386	1	NA	NA	NA	NA	NA	NA
1169	I_12719079	I	12719079	abamectin_mean.EXT	0.245970874127959	3.12923863932386	1	NA	NA	NA	NA	NA	NA
1170	I_12721985	I	12721985	abamectin_mean.EXT	0.245970874127959	3.12923863932386	1	NA	NA	NA	NA	NA	NA
1171	I_12722343	I	12722343	abamectin_mean.EXT	0.31767085470099	3.12923863932386	1	NA	NA	NA	NA	NA	NA
1172	I_12722566	I	12722566	abamectin_mean.EXT	0.31767085470099	3.12923863932386	1	NA	NA	NA	NA	NA	NA
1173	I_12724456	I	12724456	abamectin_mean.EXT	0.31767085470099	3.12923863932386	1	NA	NA	NA	NA	NA	NA
1174	I_12728311	I	12728311	abamectin_mean.EXT	0.520527683143852	3.12923863932386	1	NA	NA	NA	NA	NA	NA
1175	I_12728892	I	12728892	abamectin_mean.EXT	0.556219479663263	3.12923863932386	1	NA	NA	NA	NA	NA	NA
1176	I_12729331	I	12729331	abamectin_mean.EXT	0.556219479663263	3.12923863932386	1	NA	NA	NA	NA	NA	NA
1177	I_12729824	I	12729824	abamectin_mean.EXT	0.556219479663263	3.12923863932386	1	NA	NA	NA	NA	NA	NA
1178	I_12732062	I	12732062	abamectin_mean.EXT	0.699923280855352	3.12923863932386	1	NA	NA	NA	NA	NA	NA
1179	I_12735358	I	12735358	abamectin_mean.EXT	0.732231240542033	3.12923863932386	1	NA	NA	NA	NA	NA	NA
1180	I_12738906	I	12738906	abamectin_mean.EXT	0.75822642881577	3.12923863932386	1	NA	NA	NA	NA	NA	NA
1181	I_12740393	I	12740393	abamectin_mean.EXT	0.75822642881577	3.12923863932386	1	NA	NA	NA	NA	NA	NA
1182	I_12745387	I	12745387	abamectin_mean.EXT	0.75822642881577	3.12923863932386	1	NA	NA	NA	NA	NA	NA
1183	I_12746311	I	12746311	abamectin_mean.EXT	0.819642783579948	3.12923863932386	1	NA	NA	NA	NA	NA	NA
1184	I_12746578	I	12746578	abamectin_mean.EXT	0.79255100474033	3.12923863932386	1	NA	NA	NA	NA	NA	NA
1185	I_12747046	I	12747046	abamectin_mean.EXT	0.79255100474033	3.12923863932386	1	NA	NA	NA	NA	NA	NA
1186	I_12749359	I	12749359	abamectin_mean.EXT	0.759066533086008	3.12923863932386	1	NA	NA	NA	NA	NA	NA
1187	I_12758712	I	12758712	abamectin_mean.EXT	0.762471504303368	3.12923863932386	1	NA	NA	NA	NA	NA	NA
1188	I_12759929	I	12759929	abamectin_mean.EXT	0.758298938983799	3.12923863932386	1	NA	NA	NA	NA	NA	NA
1189	I_12762647	I	12762647	abamectin_mean.EXT	0.758298938983799	3.12923863932386	1	NA	NA	NA	NA	NA	NA
1190	I_12762753	I	12762753	abamectin_mean.EXT	0.757600025212782	3.12923863932386	1	NA	NA	NA	NA	NA	NA
1191	I_12765535	I	12765535	abamectin_mean.EXT	0.70908289511487	3.12923863932386	1	NA	NA	NA	NA	NA	NA
1192	I_12765760	I	12765760	abamectin_mean.EXT	0.653933994539238	3.12923863932386	1	NA	NA	NA	NA	NA	NA
1193	I_12766278	I	12766278	abamectin_mean.EXT	1.18625288622253	3.12923863932386	1	NA	NA	NA	NA	NA	NA
1194	I_12766753	I	12766753	abamectin_mean.EXT	1.17433607881004	3.12923863932386	1	NA	NA	NA	NA	NA	NA
1195	I_12771938	I	12771938	abamectin_mean.EXT	0.576820125357146	3.12923863932386	1	NA	NA	NA	NA	NA	NA
1196	I_12772853	I	12772853	abamectin_mean.EXT	0.593989266960908	3.12923863932386	1	NA	NA	NA	NA	NA	NA
1197	I_12775585	I	12775585	abamectin_mean.EXT	0.480296169249305	3.12923863932386	1	NA	NA	NA	NA	NA	NA
1198	I_12776255	I	12776255	abamectin_mean.EXT	0.480296169249305	3.12923863932386	1	NA	NA	NA	NA	NA	NA
1199	I_12777445	I	12777445	abamectin_mean.EXT	0.480296169249305	3.12923863932386	1	NA	NA	NA	NA	NA	NA
1200	I_12779251	I	12779251	abamectin_mean.EXT	0.480296169249305	3.12923863932386	1	NA	NA	NA	NA	NA	NA
1201	I_12779808	I	12779808	abamectin_mean.EXT	0.480296169249305	3.12923863932386	1	NA	NA	NA	NA	NA	NA
1202	I_12780398	I	12780398	abamectin_mean.EXT	0.495901613991498	3.12923863932386	1	NA	NA	NA	NA	NA	NA
1203	I_12781507	I	12781507	abamectin_mean.EXT	0.495901613991498	3.12923863932386	1	NA	NA	NA	NA	NA	NA
1204	I_12786864	I	12786864	abamectin_mean.EXT	0.495901613991498	3.12923863932386	1	NA	NA	NA	NA	NA	NA
1205	I_12788204	I	12788204	abamectin_mean.EXT	0.495901613991498	3.12923863932386	1	NA	NA	NA	NA	NA	NA
1206	I_12791473	I	12791473	abamectin_mean.EXT	0.463700751999656	3.12923863932386	1	NA	NA	NA	NA	NA	NA
1207	I_12791897	I	12791897	abamectin_mean.EXT	0.497326654545994	3.12923863932386	1	NA	NA	NA	NA	NA	NA
1208	I_12793799	I	12793799	abamectin_mean.EXT	0.556574349183934	3.12923863932386	1	NA	NA	NA	NA	NA	NA
1209	I_12795936	I	12795936	abamectin_mean.EXT	0.826442220762035	3.12923863932386	1	NA	NA	NA	NA	NA	NA
1210	I_12799812	I	12799812	abamectin_mean.EXT	0.692057469845437	3.12923863932386	1	NA	NA	NA	NA	NA	NA
1211	I_12800816	I	12800816	abamectin_mean.EXT	0.692057469845437	3.12923863932386	1	NA	NA	NA	NA	NA	NA
1212	I_12801899	I	12801899	abamectin_mean.EXT	0.698463060998035	3.12923863932386	1	NA	NA	NA	NA	NA	NA
1213	I_12803795	I	12803795	abamectin_mean.EXT	0.697896932205007	3.12923863932386	1	NA	NA	NA	NA	NA	NA
1214	I_12804007	I	12804007	abamectin_mean.EXT	0.697896932205007	3.12923863932386	1	NA	NA	NA	NA	NA	NA
1215	I_12804294	I	12804294	abamectin_mean.EXT	0.697896932205007	3.12923863932386	1	NA	NA	NA	NA	NA	NA
1216	I_12804661	I	12804661	abamectin_mean.EXT	0.697896932205007	3.12923863932386	1	NA	NA	NA	NA	NA	NA
1217	I_12805399	I	12805399	abamectin_mean.EXT	0.697896932205007	3.12923863932386	1	NA	NA	NA	NA	NA	NA
1218	I_12806423	I	12806423	abamectin_mean.EXT	0.697896932205007	3.12923863932386	1	NA	NA	NA	NA	NA	NA
1219	I_12811946	I	12811946	abamectin_mean.EXT	0.697896932205007	3.12923863932386	1	NA	NA	NA	NA	NA	NA
1220	I_12816395	I	12816395	abamectin_mean.EXT	0.690475546002986	3.12923863932386	1	NA	NA	NA	NA	NA	NA
1221	I_12817183	I	12817183	abamectin_mean.EXT	0.690475546002986	3.12923863932386	1	NA	NA	NA	NA	NA	NA
1222	I_12818795	I	12818795	abamectin_mean.EXT	0.690475546002986	3.12923863932386	1	NA	NA	NA	NA	NA	NA
1223	I_12819821	I	12819821	abamectin_mean.EXT	0.518651215653405	3.12923863932386	1	NA	NA	NA	NA	NA	NA
1224	I_12824093	I	12824093	abamectin_mean.EXT	0.518651215653405	3.12923863932386	1	NA	NA	NA	NA	NA	NA
1225	I_12826551	I	12826551	abamectin_mean.EXT	0.518651215653405	3.12923863932386	1	NA	NA	NA	NA	NA	NA
1226	I_12833013	I	12833013	abamectin_mean.EXT	0.518651215653405	3.12923863932386	1	NA	NA	NA	NA	NA	NA
1227	I_12839318	I	12839318	abamectin_mean.EXT	0.521433084120943	3.12923863932386	1	NA	NA	NA	NA	NA	NA
1228	I_12846782	I	12846782	abamectin_mean.EXT	0.521433084120943	3.12923863932386	1	NA	NA	NA	NA	NA	NA
1229	I_12847722	I	12847722	abamectin_mean.EXT	0.521433084120943	3.12923863932386	1	NA	NA	NA	NA	NA	NA
1230	I_12848109	I	12848109	abamectin_mean.EXT	0.579897987247984	3.12923863932386	1	NA	NA	NA	NA	NA	NA
1231	I_12849131	I	12849131	abamectin_mean.EXT	0.579897987247984	3.12923863932386	1	NA	NA	NA	NA	NA	NA
1232	I_12849994	I	12849994	abamectin_mean.EXT	0.579897987247984	3.12923863932386	1	NA	NA	NA	NA	NA	NA
1233	I_12853238	I	12853238	abamectin_mean.EXT	0.579897987247984	3.12923863932386	1	NA	NA	NA	NA	NA	NA
1234	I_12854103	I	12854103	abamectin_mean.EXT	0.553280469471634	3.12923863932386	1	NA	NA	NA	NA	NA	NA
1235	I_12865109	I	12865109	abamectin_mean.EXT	0.643441203591205	3.12923863932386	1	NA	NA	NA	NA	NA	NA
1236	I_12868203	I	12868203	abamectin_mean.EXT	0.643441203591205	3.12923863932386	1	NA	NA	NA	NA	NA	NA
1237	I_12869494	I	12869494	abamectin_mean.EXT	0.643441203591205	3.12923863932386	1	NA	NA	NA	NA	NA	NA
1238	I_12873730	I	12873730	abamectin_mean.EXT	0.643441203591205	3.12923863932386	1	NA	NA	NA	NA	NA	NA
1239	I_12883096	I	12883096	abamectin_mean.EXT	0.643441203591205	3.12923863932386	1	NA	NA	NA	NA	NA	NA
1240	I_12883670	I	12883670	abamectin_mean.EXT	0.643441203591205	3.12923863932386	1	NA	NA	NA	NA	NA	NA
1241	I_12883880	I	12883880	abamectin_mean.EXT	0.643441203591205	3.12923863932386	1	NA	NA	NA	NA	NA	NA
1242	I_12883918	I	12883918	abamectin_mean.EXT	0.643441203591205	3.12923863932386	1	NA	NA	NA	NA	NA	NA
1243	I_12884357	I	12884357	abamectin_mean.EXT	0.643441203591205	3.12923863932386	1	NA	NA	NA	NA	NA	NA
1244	I_12886420	I	12886420	abamectin_mean.EXT	0.590245098541998	3.12923863932386	1	NA	NA	NA	NA	NA	NA
1245	I_12891362	I	12891362	abamectin_mean.EXT	0.528782696725519	3.12923863932386	1	NA	NA	NA	NA	NA	NA
1246	I_12892410	I	12892410	abamectin_mean.EXT	0.528782696725519	3.12923863932386	1	NA	NA	NA	NA	NA	NA
1247	I_12897292	I	12897292	abamectin_mean.EXT	0.528782696725519	3.12923863932386	1	NA	NA	NA	NA	NA	NA
1248	I_12900672	I	12900672	abamectin_mean.EXT	0.699056927459935	3.12923863932386	1	NA	NA	NA	NA	NA	NA
1249	I_12901011	I	12901011	abamectin_mean.EXT	0.699056927459935	3.12923863932386	1	NA	NA	NA	NA	NA	NA
1250	I_12932809	I	12932809	abamectin_mean.EXT	0.463820615300462	3.12923863932386	1	NA	NA	NA	NA	NA	NA
1251	I_12934208	I	12934208	abamectin_mean.EXT	0.516471968374842	3.12923863932386	1	NA	NA	NA	NA	NA	NA
1252	I_12936127	I	12936127	abamectin_mean.EXT	0.491362603695163	3.12923863932386	1	NA	NA	NA	NA	NA	NA
1253	I_12936946	I	12936946	abamectin_mean.EXT	0.5378847378422	3.12923863932386	1	NA	NA	NA	NA	NA	NA
1254	I_12937472	I	12937472	abamectin_mean.EXT	0.5378847378422	3.12923863932386	1	NA	NA	NA	NA	NA	NA
1255	I_12942790	I	12942790	abamectin_mean.EXT	0.605856010933398	3.12923863932386	1	NA	NA	NA	NA	NA	NA
1256	I_12955937	I	12955937	abamectin_mean.EXT	0.605856010933398	3.12923863932386	1	NA	NA	NA	NA	NA	NA
1257	I_12957859	I	12957859	abamectin_mean.EXT	0.605856010933398	3.12923863932386	1	NA	NA	NA	NA	NA	NA
1258	I_12958276	I	12958276	abamectin_mean.EXT	0.605856010933398	3.12923863932386	1	NA	NA	NA	NA	NA	NA
1259	I_12959042	I	12959042	abamectin_mean.EXT	0.605856010933398	3.12923863932386	1	NA	NA	NA	NA	NA	NA
1260	I_12959964	I	12959964	abamectin_mean.EXT	0.605856010933398	3.12923863932386	1	NA	NA	NA	NA	NA	NA
1261	I_12960957	I	12960957	abamectin_mean.EXT	0.605856010933398	3.12923863932386	1	NA	NA	NA	NA	NA	NA
1262	I_12964194	I	12964194	abamectin_mean.EXT	0.605856010933398	3.12923863932386	1	NA	NA	NA	NA	NA	NA
1263	I_12969217	I	12969217	abamectin_mean.EXT	0.605856010933398	3.12923863932386	1	NA	NA	NA	NA	NA	NA
1264	I_12972348	I	12972348	abamectin_mean.EXT	0.956611814623065	3.12923863932386	1	NA	NA	NA	NA	NA	NA
1265	I_12975685	I	12975685	abamectin_mean.EXT	0.956611814623065	3.12923863932386	1	NA	NA	NA	NA	NA	NA
1266	I_12975696	I	12975696	abamectin_mean.EXT	0.956611814623065	3.12923863932386	1	NA	NA	NA	NA	NA	NA
1267	I_12978632	I	12978632	abamectin_mean.EXT	0.956611814623065	3.12923863932386	1	NA	NA	NA	NA	NA	NA
1268	I_12979385	I	12979385	abamectin_mean.EXT	0.956611814623065	3.12923863932386	1	NA	NA	NA	NA	NA	NA
1269	I_12981738	I	12981738	abamectin_mean.EXT	0.956611814623065	3.12923863932386	1	NA	NA	NA	NA	NA	NA
1270	I_12982590	I	12982590	abamectin_mean.EXT	0.956611814623065	3.12923863932386	1	NA	NA	NA	NA	NA	NA
1271	I_12983458	I	12983458	abamectin_mean.EXT	0.956611814623065	3.12923863932386	1	NA	NA	NA	NA	NA	NA
1272	I_12988124	I	12988124	abamectin_mean.EXT	0.956611814623065	3.12923863932386	1	NA	NA	NA	NA	NA	NA
1273	I_12994223	I	12994223	abamectin_mean.EXT	0.956611814623065	3.12923863932386	1	NA	NA	NA	NA	NA	NA
1274	I_12998973	I	12998973	abamectin_mean.EXT	0.906207345552291	3.12923863932386	1	NA	NA	NA	NA	NA	NA
1275	I_13001102	I	13001102	abamectin_mean.EXT	0.906207345552291	3.12923863932386	1	NA	NA	NA	NA	NA	NA
1276	I_13002299	I	13002299	abamectin_mean.EXT	0.960292795365573	3.12923863932386	1	NA	NA	NA	NA	NA	NA
1277	I_13005006	I	13005006	abamectin_mean.EXT	0.978165711546502	3.12923863932386	1	NA	NA	NA	NA	NA	NA
1278	I_13008740	I	13008740	abamectin_mean.EXT	0.998447971720394	3.12923863932386	1	NA	NA	NA	NA	NA	NA
1279	I_13020860	I	13020860	abamectin_mean.EXT	0.953924711208194	3.12923863932386	1	NA	NA	NA	NA	NA	NA
1280	I_13021794	I	13021794	abamectin_mean.EXT	1.16417274976082	3.12923863932386	1	NA	NA	NA	NA	NA	NA
1281	I_13023158	I	13023158	abamectin_mean.EXT	1.16417274976082	3.12923863932386	1	NA	NA	NA	NA	NA	NA
1282	I_13025135	I	13025135	abamectin_mean.EXT	1.16417274976082	3.12923863932386	1	NA	NA	NA	NA	NA	NA
1283	I_13025179	I	13025179	abamectin_mean.EXT	1.16417274976082	3.12923863932386	1	NA	NA	NA	NA	NA	NA
1284	I_13027232	I	13027232	abamectin_mean.EXT	1.23791166565153	3.12923863932386	1	NA	NA	NA	NA	NA	NA
1285	I_13029830	I	13029830	abamectin_mean.EXT	1.25320296213849	3.12923863932386	1	NA	NA	NA	NA	NA	NA
1286	I_13034593	I	13034593	abamectin_mean.EXT	1.25320296213849	3.12923863932386	1	NA	NA	NA	NA	NA	NA
1287	I_13036533	I	13036533	abamectin_mean.EXT	1.25320296213849	3.12923863932386	1	NA	NA	NA	NA	NA	NA
1288	I_13037341	I	13037341	abamectin_mean.EXT	1.25320296213849	3.12923863932386	1	NA	NA	NA	NA	NA	NA
1289	I_13043390	I	13043390	abamectin_mean.EXT	1.47260193889652	3.12923863932386	1	NA	NA	NA	NA	NA	NA
1290	I_13044229	I	13044229	abamectin_mean.EXT	1.61628176799	3.12923863932386	1	NA	NA	NA	NA	NA	NA
1291	I_13048902	I	13048902	abamectin_mean.EXT	1.61628176799	3.12923863932386	1	NA	NA	NA	NA	NA	NA
1292	I_13059619	I	13059619	abamectin_mean.EXT	1.36565281595263	3.12923863932386	1	NA	NA	NA	NA	NA	NA
1293	I_13060197	I	13060197	abamectin_mean.EXT	1.27780124762264	3.12923863932386	1	NA	NA	NA	NA	NA	NA
1294	I_13076159	I	13076159	abamectin_mean.EXT	0.896587423336351	3.12923863932386	1	NA	NA	NA	NA	NA	NA
1295	I_13087297	I	13087297	abamectin_mean.EXT	1.00002313084215	3.12923863932386	1	NA	NA	NA	NA	NA	NA
1296	I_13106193	I	13106193	abamectin_mean.EXT	1.00002313084215	3.12923863932386	1	NA	NA	NA	NA	NA	NA
1297	I_13106526	I	13106526	abamectin_mean.EXT	1.00002313084215	3.12923863932386	1	NA	NA	NA	NA	NA	NA
1298	I_13109597	I	13109597	abamectin_mean.EXT	1.00002313084215	3.12923863932386	1	NA	NA	NA	NA	NA	NA
1299	I_13118716	I	13118716	abamectin_mean.EXT	1.00002313084215	3.12923863932386	1	NA	NA	NA	NA	NA	NA
1300	I_13119822	I	13119822	abamectin_mean.EXT	1.00002313084215	3.12923863932386	1	NA	NA	NA	NA	NA	NA
1301	I_13127253	I	13127253	abamectin_mean.EXT	1.10739732300439	3.12923863932386	1	NA	NA	NA	NA	NA	NA
1302	I_13139175	I	13139175	abamectin_mean.EXT	1.1910335687688	3.12923863932386	1	NA	NA	NA	NA	NA	NA
1303	I_13152082	I	13152082	abamectin_mean.EXT	1.28576434681134	3.12923863932386	1	NA	NA	NA	NA	NA	NA
1304	I_13164442	I	13164442	abamectin_mean.EXT	1.12841195179976	3.12923863932386	1	NA	NA	NA	NA	NA	NA
1305	I_13170438	I	13170438	abamectin_mean.EXT	1.12841195179976	3.12923863932386	1	NA	NA	NA	NA	NA	NA
1306	I_13176898	I	13176898	abamectin_mean.EXT	1.18118950603142	3.12923863932386	1	NA	NA	NA	NA	NA	NA
1307	I_13182056	I	13182056	abamectin_mean.EXT	1.21935384808648	3.12923863932386	1	NA	NA	NA	NA	NA	NA
1308	I_13191405	I	13191405	abamectin_mean.EXT	1.17989031126655	3.12923863932386	1	NA	NA	NA	NA	NA	NA
1309	I_13205179	I	13205179	abamectin_mean.EXT	1.12498464675535	3.12923863932386	1	NA	NA	NA	NA	NA	NA
1310	I_13218962	I	13218962	abamectin_mean.EXT	1.12498464675535	3.12923863932386	1	NA	NA	NA	NA	NA	NA
1311	I_13226874	I	13226874	abamectin_mean.EXT	1.12498464675535	3.12923863932386	1	NA	NA	NA	NA	NA	NA
1312	I_13228075	I	13228075	abamectin_mean.EXT	1.12498464675535	3.12923863932386	1	NA	NA	NA	NA	NA	NA
1313	I_13237585	I	13237585	abamectin_mean.EXT	1.12498464675535	3.12923863932386	1	NA	NA	NA	NA	NA	NA
1314	I_13254938	I	13254938	abamectin_mean.EXT	1.12498464675535	3.12923863932386	1	NA	NA	NA	NA	NA	NA
1315	I_13259208	I	13259208	abamectin_mean.EXT	1.12498464675535	3.12923863932386	1	NA	NA	NA	NA	NA	NA
1316	I_13262067	I	13262067	abamectin_mean.EXT	1.11500346301366	3.12923863932386	1	NA	NA	NA	NA	NA	NA
1317	I_13264060	I	13264060	abamectin_mean.EXT	1.46868584885596	3.12923863932386	1	NA	NA	NA	NA	NA	NA
1318	I_13267755	I	13267755	abamectin_mean.EXT	1.44071751560398	3.12923863932386	1	NA	NA	NA	NA	NA	NA
1319	I_13278149	I	13278149	abamectin_mean.EXT	1.44071751560398	3.12923863932386	1	NA	NA	NA	NA	NA	NA
1320	I_13281022	I	13281022	abamectin_mean.EXT	1.44071751560398	3.12923863932386	1	NA	NA	NA	NA	NA	NA
1321	I_13285145	I	13285145	abamectin_mean.EXT	1.44071751560398	3.12923863932386	1	NA	NA	NA	NA	NA	NA
1322	I_13286850	I	13286850	abamectin_mean.EXT	1.44071751560398	3.12923863932386	1	NA	NA	NA	NA	NA	NA
1323	I_13290317	I	13290317	abamectin_mean.EXT	1.44071751560398	3.12923863932386	1	NA	NA	NA	NA	NA	NA
1324	I_13294291	I	13294291	abamectin_mean.EXT	1.44071751560398	3.12923863932386	1	NA	NA	NA	NA	NA	NA
1325	I_13298029	I	13298029	abamectin_mean.EXT	1.42037701749374	3.12923863932386	1	NA	NA	NA	NA	NA	NA
1326	I_13299554	I	13299554	abamectin_mean.EXT	1.42037701749374	3.12923863932386	1	NA	NA	NA	NA	NA	NA
1327	I_13303932	I	13303932	abamectin_mean.EXT	1.42037701749374	3.12923863932386	1	NA	NA	NA	NA	NA	NA
1328	I_13307128	I	13307128	abamectin_mean.EXT	1.42037701749374	3.12923863932386	1	NA	NA	NA	NA	NA	NA
1329	I_13316670	I	13316670	abamectin_mean.EXT	1.42037701749374	3.12923863932386	1	NA	NA	NA	NA	NA	NA
1330	I_13317029	I	13317029	abamectin_mean.EXT	1.42037701749374	3.12923863932386	1	NA	NA	NA	NA	NA	NA
1331	I_13330512	I	13330512	abamectin_mean.EXT	1.21050579798463	3.12923863932386	1	NA	NA	NA	NA	NA	NA
1332	I_13339328	I	13339328	abamectin_mean.EXT	1.20220983784817	3.12923863932386	1	NA	NA	NA	NA	NA	NA
1333	I_13343508	I	13343508	abamectin_mean.EXT	1.20220983784817	3.12923863932386	1	NA	NA	NA	NA	NA	NA
1334	I_13346810	I	13346810	abamectin_mean.EXT	1.20220983784817	3.12923863932386	1	NA	NA	NA	NA	NA	NA
1335	I_13349072	I	13349072	abamectin_mean.EXT	1.20220983784817	3.12923863932386	1	NA	NA	NA	NA	NA	NA
1336	I_13349990	I	13349990	abamectin_mean.EXT	1.16252886701241	3.12923863932386	1	NA	NA	NA	NA	NA	NA
1337	I_13351093	I	13351093	abamectin_mean.EXT	1.16252886701241	3.12923863932386	1	NA	NA	NA	NA	NA	NA
1338	I_13351874	I	13351874	abamectin_mean.EXT	1.16252886701241	3.12923863932386	1	NA	NA	NA	NA	NA	NA
1339	I_13353501	I	13353501	abamectin_mean.EXT	1.27006299875334	3.12923863932386	1	NA	NA	NA	NA	NA	NA
1340	I_13356001	I	13356001	abamectin_mean.EXT	1.35360658930739	3.12923863932386	1	NA	NA	NA	NA	NA	NA
1341	I_13359410	I	13359410	abamectin_mean.EXT	1.46136030020449	3.12923863932386	1	NA	NA	NA	NA	NA	NA
1342	I_13360879	I	13360879	abamectin_mean.EXT	1.58878317539715	3.12923863932386	1	NA	NA	NA	NA	NA	NA
1343	I_13362027	I	13362027	abamectin_mean.EXT	1.52211736059445	3.12923863932386	1	NA	NA	NA	NA	NA	NA
1344	I_13363377	I	13363377	abamectin_mean.EXT	1.63904707103012	3.12923863932386	1	NA	NA	NA	NA	NA	NA
1345	I_13366121	I	13366121	abamectin_mean.EXT	1.63904707103012	3.12923863932386	1	NA	NA	NA	NA	NA	NA
1346	I_13366208	I	13366208	abamectin_mean.EXT	1.70018620136696	3.12923863932386	1	NA	NA	NA	NA	NA	NA
1347	I_13367071	I	13367071	abamectin_mean.EXT	1.70018620136696	3.12923863932386	1	NA	NA	NA	NA	NA	NA
1348	I_13375137	I	13375137	abamectin_mean.EXT	1.74037336525178	3.12923863932386	1	NA	NA	NA	NA	NA	NA
1349	I_13381210	I	13381210	abamectin_mean.EXT	1.74037336525178	3.12923863932386	1	NA	NA	NA	NA	NA	NA
1350	I_13383753	I	13383753	abamectin_mean.EXT	1.74037336525178	3.12923863932386	1	NA	NA	NA	NA	NA	NA
1351	I_13384845	I	13384845	abamectin_mean.EXT	1.74037336525178	3.12923863932386	1	NA	NA	NA	NA	NA	NA
1352	I_13385096	I	13385096	abamectin_mean.EXT	1.74037336525178	3.12923863932386	1	NA	NA	NA	NA	NA	NA
1353	I_13385188	I	13385188	abamectin_mean.EXT	1.74037336525178	3.12923863932386	1	NA	NA	NA	NA	NA	NA
1354	I_13388993	I	13388993	abamectin_mean.EXT	1.74037336525178	3.12923863932386	1	NA	NA	NA	NA	NA	NA
1355	I_13389906	I	13389906	abamectin_mean.EXT	1.63286196345737	3.12923863932386	1	NA	NA	NA	NA	NA	NA
1356	I_13391041	I	13391041	abamectin_mean.EXT	1.61383422985045	3.12923863932386	1	NA	NA	NA	NA	NA	NA
1357	I_13391625	I	13391625	abamectin_mean.EXT	1.70814176938108	3.12923863932386	1	NA	NA	NA	NA	NA	NA
1358	I_13392010	I	13392010	abamectin_mean.EXT	1.70814176938108	3.12923863932386	1	NA	NA	NA	NA	NA	NA
1359	I_13393831	I	13393831	abamectin_mean.EXT	1.69063628044067	3.12923863932386	1	NA	NA	NA	NA	NA	NA
1360	I_13394201	I	13394201	abamectin_mean.EXT	1.69063628044067	3.12923863932386	1	NA	NA	NA	NA	NA	NA
1361	I_13395385	I	13395385	abamectin_mean.EXT	1.69063628044067	3.12923863932386	1	NA	NA	NA	NA	NA	NA
1362	I_13395979	I	13395979	abamectin_mean.EXT	1.69063628044067	3.12923863932386	1	NA	NA	NA	NA	NA	NA
1363	I_13398787	I	13398787	abamectin_mean.EXT	1.69063628044067	3.12923863932386	1	NA	NA	NA	NA	NA	NA
1364	I_13399538	I	13399538	abamectin_mean.EXT	1.69063628044067	3.12923863932386	1	NA	NA	NA	NA	NA	NA
1365	I_13414068	I	13414068	abamectin_mean.EXT	1.97912740923332	3.12923863932386	1	NA	NA	NA	NA	NA	NA
1366	I_13428076	I	13428076	abamectin_mean.EXT	1.97912740923332	3.12923863932386	1	NA	NA	NA	NA	NA	NA
1367	I_13428523	I	13428523	abamectin_mean.EXT	1.97912740923332	3.12923863932386	1	NA	NA	NA	NA	NA	NA
1368	I_13430146	I	13430146	abamectin_mean.EXT	1.97912740923332	3.12923863932386	1	NA	NA	NA	NA	NA	NA
1369	I_13439433	I	13439433	abamectin_mean.EXT	1.66433607370442	3.12923863932386	1	NA	NA	NA	NA	NA	NA
1370	I_13440345	I	13440345	abamectin_mean.EXT	1.66433607370442	3.12923863932386	1	NA	NA	NA	NA	NA	NA
1371	I_13446396	I	13446396	abamectin_mean.EXT	1.66433607370442	3.12923863932386	1	NA	NA	NA	NA	NA	NA
1372	I_13452110	I	13452110	abamectin_mean.EXT	1.66433607370442	3.12923863932386	1	NA	NA	NA	NA	NA	NA
1373	I_13452811	I	13452811	abamectin_mean.EXT	1.78233675670502	3.12923863932386	1	NA	NA	NA	NA	NA	NA
1374	I_13463476	I	13463476	abamectin_mean.EXT	1.78233675670502	3.12923863932386	1	NA	NA	NA	NA	NA	NA
1375	I_13551265	I	13551265	abamectin_mean.EXT	1.66907664998608	3.12923863932386	1	NA	NA	NA	NA	NA	NA
1376	I_13569471	I	13569471	abamectin_mean.EXT	1.66907664998608	3.12923863932386	1	NA	NA	NA	NA	NA	NA
1377	I_13590174	I	13590174	abamectin_mean.EXT	1.66907664998608	3.12923863932386	1	NA	NA	NA	NA	NA	NA
1378	I_13603496	I	13603496	abamectin_mean.EXT	1.66907664998608	3.12923863932386	1	NA	NA	NA	NA	NA	NA
1379	I_13623980	I	13623980	abamectin_mean.EXT	1.81104533890768	3.12923863932386	1	NA	NA	NA	NA	NA	NA
1380	I_13625786	I	13625786	abamectin_mean.EXT	1.81104533890768	3.12923863932386	1	NA	NA	NA	NA	NA	NA
1381	I_13647369	I	13647369	abamectin_mean.EXT	1.67187037576246	3.12923863932386	1	NA	NA	NA	NA	NA	NA
1382	I_13649127	I	13649127	abamectin_mean.EXT	1.67187037576246	3.12923863932386	1	NA	NA	NA	NA	NA	NA
1383	I_13666888	I	13666888	abamectin_mean.EXT	1.67187037576246	3.12923863932386	1	NA	NA	NA	NA	NA	NA
1384	I_13685760	I	13685760	abamectin_mean.EXT	1.67187037576246	3.12923863932386	1	NA	NA	NA	NA	NA	NA
1385	I_13688946	I	13688946	abamectin_mean.EXT	1.67187037576246	3.12923863932386	1	NA	NA	NA	NA	NA	NA
1386	I_13696504	I	13696504	abamectin_mean.EXT	1.67187037576246	3.12923863932386	1	NA	NA	NA	NA	NA	NA
1387	I_13709331	I	13709331	abamectin_mean.EXT	1.74762641326582	3.12923863932386	1	NA	NA	NA	NA	NA	NA
1388	I_13731484	I	13731484	abamectin_mean.EXT	1.74762641326582	3.12923863932386	1	NA	NA	NA	NA	NA	NA
1389	I_13779641	I	13779641	abamectin_mean.EXT	1.6266800287318	3.12923863932386	1	NA	NA	NA	NA	NA	NA
1390	I_13788926	I	13788926	abamectin_mean.EXT	1.6266800287318	3.12923863932386	1	NA	NA	NA	NA	NA	NA
1391	I_13792781	I	13792781	abamectin_mean.EXT	1.37196188131637	3.12923863932386	1	NA	NA	NA	NA	NA	NA
1392	I_13853980	I	13853980	abamectin_mean.EXT	1.37196188131637	3.12923863932386	1	NA	NA	NA	NA	NA	NA
1393	I_13860554	I	13860554	abamectin_mean.EXT	1.79455865836299	3.12923863932386	1	NA	NA	NA	NA	NA	NA
1394	I_13875092	I	13875092	abamectin_mean.EXT	1.81260432799904	3.12923863932386	1	NA	NA	NA	NA	NA	NA
1395	I_13880964	I	13880964	abamectin_mean.EXT	1.81260432799904	3.12923863932386	1	NA	NA	NA	NA	NA	NA
1396	I_13886754	I	13886754	abamectin_mean.EXT	1.8779081019078	3.12923863932386	1	NA	NA	NA	NA	NA	NA
1397	I_13914474	I	13914474	abamectin_mean.EXT	1.8779081019078	3.12923863932386	1	NA	NA	NA	NA	NA	NA
1398	I_13942896	I	13942896	abamectin_mean.EXT	1.8779081019078	3.12923863932386	1	NA	NA	NA	NA	NA	NA
1399	I_13979708	I	13979708	abamectin_mean.EXT	1.8779081019078	3.12923863932386	1	NA	NA	NA	NA	NA	NA
1400	I_13992600	I	13992600	abamectin_mean.EXT	2.11432257366326	3.12923863932386	1	NA	NA	NA	NA	NA	NA
1401	I_14006590	I	14006590	abamectin_mean.EXT	2.31636983541154	3.12923863932386	1	NA	NA	NA	NA	NA	NA
1402	I_14010408	I	14010408	abamectin_mean.EXT	2.64233425011652	3.12923863932386	1	NA	NA	NA	NA	NA	NA
1403	I_14012129	I	14012129	abamectin_mean.EXT	2.61822330451396	3.12923863932386	1	NA	NA	NA	NA	NA	NA
1404	I_14014482	I	14014482	abamectin_mean.EXT	2.61822330451396	3.12923863932386	1	NA	NA	NA	NA	NA	NA
1405	I_14035932	I	14035932	abamectin_mean.EXT	2.86483360981175	3.12923863932386	1	NA	NA	NA	NA	NA	NA
1406	I_14040544	I	14040544	abamectin_mean.EXT	2.49601615740963	3.12923863932386	1	NA	NA	NA	NA	NA	NA
1407	I_14049392	I	14049392	abamectin_mean.EXT	1.79607898790862	3.12923863932386	1	NA	NA	NA	NA	NA	NA
1408	I_14055519	I	14055519	abamectin_mean.EXT	1.72957453920766	3.12923863932386	1	NA	NA	NA	NA	NA	NA
1409	I_14102974	I	14102974	abamectin_mean.EXT	1.72957453920766	3.12923863932386	1	NA	NA	NA	NA	NA	NA
1410	I_14103309	I	14103309	abamectin_mean.EXT	1.62096428756524	3.12923863932386	1	NA	NA	NA	NA	NA	NA
1411	I_14105321	I	14105321	abamectin_mean.EXT	1.76418026820319	3.12923863932386	1	NA	NA	NA	NA	NA	NA
1412	I_14108956	I	14108956	abamectin_mean.EXT	1.87713515873869	3.12923863932386	1	NA	NA	NA	NA	NA	NA
1413	I_14116647	I	14116647	abamectin_mean.EXT	1.87713515873869	3.12923863932386	1	NA	NA	NA	NA	NA	NA
1414	I_14119923	I	14119923	abamectin_mean.EXT	1.87713515873869	3.12923863932386	1	NA	NA	NA	NA	NA	NA
1415	I_14140181	I	14140181	abamectin_mean.EXT	1.87713515873869	3.12923863932386	1	NA	NA	NA	NA	NA	NA
1416	I_14142386	I	14142386	abamectin_mean.EXT	1.87713515873869	3.12923863932386	1	NA	NA	NA	NA	NA	NA
1417	I_14142791	I	14142791	abamectin_mean.EXT	1.84186275739824	3.12923863932386	1	NA	NA	NA	NA	NA	NA
1418	I_14144363	I	14144363	abamectin_mean.EXT	1.65675751721796	3.12923863932386	1	NA	NA	NA	NA	NA	NA
1419	I_14158297	I	14158297	abamectin_mean.EXT	1.65675751721796	3.12923863932386	1	NA	NA	NA	NA	NA	NA
1420	I_14164665	I	14164665	abamectin_mean.EXT	1.46882064105726	3.12923863932386	1	NA	NA	NA	NA	NA	NA
1421	I_14166753	I	14166753	abamectin_mean.EXT	1.46882064105726	3.12923863932386	1	NA	NA	NA	NA	NA	NA
1422	I_14169370	I	14169370	abamectin_mean.EXT	1.46882064105726	3.12923863932386	1	NA	NA	NA	NA	NA	NA
1423	I_14178480	I	14178480	abamectin_mean.EXT	1.34150607688631	3.12923863932386	1	NA	NA	NA	NA	NA	NA
1424	I_14182461	I	14182461	abamectin_mean.EXT	1.34150607688631	3.12923863932386	1	NA	NA	NA	NA	NA	NA
1425	I_14183206	I	14183206	abamectin_mean.EXT	1.24221582459112	3.12923863932386	1	NA	NA	NA	NA	NA	NA
1426	I_14183811	I	14183811	abamectin_mean.EXT	1.23688965827267	3.12923863932386	1	NA	NA	NA	NA	NA	NA
1427	I_14185571	I	14185571	abamectin_mean.EXT	1.3161743889154	3.12923863932386	1	NA	NA	NA	NA	NA	NA
1428	I_14193863	I	14193863	abamectin_mean.EXT	1.29702131351361	3.12923863932386	1	NA	NA	NA	NA	NA	NA
1429	I_14199774	I	14199774	abamectin_mean.EXT	1.67796188448051	3.12923863932386	1	NA	NA	NA	NA	NA	NA
1430	I_14201579	I	14201579	abamectin_mean.EXT	1.66689478470746	3.12923863932386	1	NA	NA	NA	NA	NA	NA
1431	I_14210742	I	14210742	abamectin_mean.EXT	1.94354300729712	3.12923863932386	1	NA	NA	NA	NA	NA	NA
1432	I_14219502	I	14219502	abamectin_mean.EXT	2.06011243412893	3.12923863932386	1	NA	NA	NA	NA	NA	NA
1433	I_14243159	I	14243159	abamectin_mean.EXT	1.54420004568761	3.12923863932386	1	NA	NA	NA	NA	NA	NA
1434	I_14289937	I	14289937	abamectin_mean.EXT	1.27542965561543	3.12923863932386	1	NA	NA	NA	NA	NA	NA
1435	I_14315954	I	14315954	abamectin_mean.EXT	1.27542965561543	3.12923863932386	1	NA	NA	NA	NA	NA	NA
1436	I_14315961	I	14315961	abamectin_mean.EXT	1.27542965561543	3.12923863932386	1	NA	NA	NA	NA	NA	NA
1437	I_14316531	I	14316531	abamectin_mean.EXT	1.52160856586992	3.12923863932386	1	NA	NA	NA	NA	NA	NA
1438	I_14318555	I	14318555	abamectin_mean.EXT	1.55117947486754	3.12923863932386	1	NA	NA	NA	NA	NA	NA
1439	I_14323087	I	14323087	abamectin_mean.EXT	1.55117947486754	3.12923863932386	1	NA	NA	NA	NA	NA	NA
1440	I_14333561	I	14333561	abamectin_mean.EXT	1.62102077609782	3.12923863932386	1	NA	NA	NA	NA	NA	NA
1441	I_14348106	I	14348106	abamectin_mean.EXT	1.62102077609782	3.12923863932386	1	NA	NA	NA	NA	NA	NA
1442	I_14361048	I	14361048	abamectin_mean.EXT	1.62102077609782	3.12923863932386	1	NA	NA	NA	NA	NA	NA
1443	I_14376054	I	14376054	abamectin_mean.EXT	1.43335158897922	3.12923863932386	1	NA	NA	NA	NA	NA	NA
1444	I_14379544	I	14379544	abamectin_mean.EXT	1.43335158897922	3.12923863932386	1	NA	NA	NA	NA	NA	NA
1445	I_14391274	I	14391274	abamectin_mean.EXT	1.43335158897922	3.12923863932386	1	NA	NA	NA	NA	NA	NA
1446	I_14395913	I	14395913	abamectin_mean.EXT	1.43335158897922	3.12923863932386	1	NA	NA	NA	NA	NA	NA
1447	I_14405536	I	14405536	abamectin_mean.EXT	1.43335158897922	3.12923863932386	1	NA	NA	NA	NA	NA	NA
1448	I_14409004	I	14409004	abamectin_mean.EXT	1.43335158897922	3.12923863932386	1	NA	NA	NA	NA	NA	NA
1449	I_14410476	I	14410476	abamectin_mean.EXT	1.43335158897922	3.12923863932386	1	NA	NA	NA	NA	NA	NA
1450	I_14419199	I	14419199	abamectin_mean.EXT	1.57883781624597	3.12923863932386	1	NA	NA	NA	NA	NA	NA
1451	I_14420075	I	14420075	abamectin_mean.EXT	1.5103995343142	3.12923863932386	1	NA	NA	NA	NA	NA	NA
1452	I_14425387	I	14425387	abamectin_mean.EXT	1.43478598608208	3.12923863932386	1	NA	NA	NA	NA	NA	NA
1453	I_14433480	I	14433480	abamectin_mean.EXT	1.43478598608208	3.12923863932386	1	NA	NA	NA	NA	NA	NA
1454	I_14445068	I	14445068	abamectin_mean.EXT	1.32154376859832	3.12923863932386	1	NA	NA	NA	NA	NA	NA
1455	I_14447285	I	14447285	abamectin_mean.EXT	1.32154376859832	3.12923863932386	1	NA	NA	NA	NA	NA	NA
1456	I_14452126	I	14452126	abamectin_mean.EXT	1.32154376859832	3.12923863932386	1	NA	NA	NA	NA	NA	NA
1457	I_14452335	I	14452335	abamectin_mean.EXT	1.32154376859832	3.12923863932386	1	NA	NA	NA	NA	NA	NA
1458	I_14455328	I	14455328	abamectin_mean.EXT	1.32154376859832	3.12923863932386	1	NA	NA	NA	NA	NA	NA
1459	I_14459579	I	14459579	abamectin_mean.EXT	1.32154376859832	3.12923863932386	1	NA	NA	NA	NA	NA	NA
1460	I_14463305	I	14463305	abamectin_mean.EXT	1.32154376859832	3.12923863932386	1	NA	NA	NA	NA	NA	NA
1461	I_14468743	I	14468743	abamectin_mean.EXT	1.32154376859832	3.12923863932386	1	NA	NA	NA	NA	NA	NA
1462	I_14469444	I	14469444	abamectin_mean.EXT	1.32154376859832	3.12923863932386	1	NA	NA	NA	NA	NA	NA
1463	I_14470256	I	14470256	abamectin_mean.EXT	1.32154376859832	3.12923863932386	1	NA	NA	NA	NA	NA	NA
1464	I_14472083	I	14472083	abamectin_mean.EXT	1.32154376859832	3.12923863932386	1	NA	NA	NA	NA	NA	NA
1465	I_14472629	I	14472629	abamectin_mean.EXT	1.32154376859832	3.12923863932386	1	NA	NA	NA	NA	NA	NA
1466	I_14472641	I	14472641	abamectin_mean.EXT	1.46086085738759	3.12923863932386	1	NA	NA	NA	NA	NA	NA
1467	I_14475143	I	14475143	abamectin_mean.EXT	1.46086085738759	3.12923863932386	1	NA	NA	NA	NA	NA	NA
1468	I_14475736	I	14475736	abamectin_mean.EXT	1.46086085738759	3.12923863932386	1	NA	NA	NA	NA	NA	NA
1469	I_14475856	I	14475856	abamectin_mean.EXT	1.46086085738759	3.12923863932386	1	NA	NA	NA	NA	NA	NA
1470	I_14476884	I	14476884	abamectin_mean.EXT	1.46086085738759	3.12923863932386	1	NA	NA	NA	NA	NA	NA
1471	I_14478662	I	14478662	abamectin_mean.EXT	1.46086085738759	3.12923863932386	1	NA	NA	NA	NA	NA	NA
1472	I_14480472	I	14480472	abamectin_mean.EXT	1.45229119320488	3.12923863932386	1	NA	NA	NA	NA	NA	NA
1473	I_14484525	I	14484525	abamectin_mean.EXT	1.45229119320488	3.12923863932386	1	NA	NA	NA	NA	NA	NA
1474	I_14484676	I	14484676	abamectin_mean.EXT	1.45229119320488	3.12923863932386	1	NA	NA	NA	NA	NA	NA
1475	I_14485506	I	14485506	abamectin_mean.EXT	1.45229119320488	3.12923863932386	1	NA	NA	NA	NA	NA	NA
1476	I_14486815	I	14486815	abamectin_mean.EXT	1.46350597967805	3.12923863932386	1	NA	NA	NA	NA	NA	NA
1477	I_14486883	I	14486883	abamectin_mean.EXT	1.41332729418805	3.12923863932386	1	NA	NA	NA	NA	NA	NA
1478	I_14487015	I	14487015	abamectin_mean.EXT	1.30946720538067	3.12923863932386	1	NA	NA	NA	NA	NA	NA
1479	I_14488028	I	14488028	abamectin_mean.EXT	1.28333735033171	3.12923863932386	1	NA	NA	NA	NA	NA	NA
1480	I_14489264	I	14489264	abamectin_mean.EXT	1.18009183508528	3.12923863932386	1	NA	NA	NA	NA	NA	NA
1481	I_14491885	I	14491885	abamectin_mean.EXT	0.847293782088452	3.12923863932386	1	NA	NA	NA	NA	NA	NA
1482	I_14492974	I	14492974	abamectin_mean.EXT	0.772023669457593	3.12923863932386	1	NA	NA	NA	NA	NA	NA
1483	I_14493853	I	14493853	abamectin_mean.EXT	0.772023669457593	3.12923863932386	1	NA	NA	NA	NA	NA	NA
1484	I_14505697	I	14505697	abamectin_mean.EXT	0.693082435279699	3.12923863932386	1	NA	NA	NA	NA	NA	NA
1485	I_14508257	I	14508257	abamectin_mean.EXT	0.693082435279699	3.12923863932386	1	NA	NA	NA	NA	NA	NA
1486	I_14512844	I	14512844	abamectin_mean.EXT	0.693082435279699	3.12923863932386	1	NA	NA	NA	NA	NA	NA
1487	I_14517934	I	14517934	abamectin_mean.EXT	0.693082435279699	3.12923863932386	1	NA	NA	NA	NA	NA	NA
1488	I_14519512	I	14519512	abamectin_mean.EXT	0.693082435279699	3.12923863932386	1	NA	NA	NA	NA	NA	NA
1489	I_14521001	I	14521001	abamectin_mean.EXT	0.681274933267998	3.12923863932386	1	NA	NA	NA	NA	NA	NA
1490	I_14523101	I	14523101	abamectin_mean.EXT	0.375738778190296	3.12923863932386	1	NA	NA	NA	NA	NA	NA
1491	I_14525364	I	14525364	abamectin_mean.EXT	0.375738778190296	3.12923863932386	1	NA	NA	NA	NA	NA	NA
1492	I_14526202	I	14526202	abamectin_mean.EXT	0.323645104175908	3.12923863932386	1	NA	NA	NA	NA	NA	NA
1493	I_14530614	I	14530614	abamectin_mean.EXT	0.323645104175908	3.12923863932386	1	NA	NA	NA	NA	NA	NA
1494	I_14532835	I	14532835	abamectin_mean.EXT	0.323645104175908	3.12923863932386	1	NA	NA	NA	NA	NA	NA
1495	I_14535232	I	14535232	abamectin_mean.EXT	0.250020348219321	3.12923863932386	1	NA	NA	NA	NA	NA	NA
1496	I_14536206	I	14536206	abamectin_mean.EXT	0.250020348219321	3.12923863932386	1	NA	NA	NA	NA	NA	NA
1497	I_14536393	I	14536393	abamectin_mean.EXT	0.272380698643125	3.12923863932386	1	NA	NA	NA	NA	NA	NA
1498	I_14537701	I	14537701	abamectin_mean.EXT	0.497361337717558	3.12923863932386	1	NA	NA	NA	NA	NA	NA
1499	I_14543060	I	14543060	abamectin_mean.EXT	0.528274312266259	3.12923863932386	1	NA	NA	NA	NA	NA	NA
1500	I_14545223	I	14545223	abamectin_mean.EXT	0.528274312266259	3.12923863932386	1	NA	NA	NA	NA	NA	NA
1501	I_14548152	I	14548152	abamectin_mean.EXT	0.38677132190451	3.12923863932386	1	NA	NA	NA	NA	NA	NA
1502	I_14549521	I	14549521	abamectin_mean.EXT	0.38677132190451	3.12923863932386	1	NA	NA	NA	NA	NA	NA
1503	I_14549577	I	14549577	abamectin_mean.EXT	0.434097942419179	3.12923863932386	1	NA	NA	NA	NA	NA	NA
1504	I_14555905	I	14555905	abamectin_mean.EXT	0.484033834957408	3.12923863932386	1	NA	NA	NA	NA	NA	NA
1505	I_14557357	I	14557357	abamectin_mean.EXT	0.484033834957408	3.12923863932386	1	NA	NA	NA	NA	NA	NA
1506	I_14558365	I	14558365	abamectin_mean.EXT	0.484033834957408	3.12923863932386	1	NA	NA	NA	NA	NA	NA
1507	I_14560705	I	14560705	abamectin_mean.EXT	0.484033834957408	3.12923863932386	1	NA	NA	NA	NA	NA	NA
1508	I_14560706	I	14560706	abamectin_mean.EXT	0.484033834957408	3.12923863932386	1	NA	NA	NA	NA	NA	NA
1509	I_14570625	I	14570625	abamectin_mean.EXT	0.484033834957408	3.12923863932386	1	NA	NA	NA	NA	NA	NA
1510	I_14571362	I	14571362	abamectin_mean.EXT	0.484033834957408	3.12923863932386	1	NA	NA	NA	NA	NA	NA
1511	I_14588025	I	14588025	abamectin_mean.EXT	0.352915273687345	3.12923863932386	1	NA	NA	NA	NA	NA	NA
1512	I_14594612	I	14594612	abamectin_mean.EXT	0.232517545178787	3.12923863932386	1	NA	NA	NA	NA	NA	NA
1513	I_14598844	I	14598844	abamectin_mean.EXT	0.232517545178787	3.12923863932386	1	NA	NA	NA	NA	NA	NA
1514	I_14602738	I	14602738	abamectin_mean.EXT	0.232517545178787	3.12923863932386	1	NA	NA	NA	NA	NA	NA
1515	I_14606990	I	14606990	abamectin_mean.EXT	0.102637606573596	3.12923863932386	1	NA	NA	NA	NA	NA	NA
1516	I_14607655	I	14607655	abamectin_mean.EXT	0.0489782357486284	3.12923863932386	1	NA	NA	NA	NA	NA	NA
1517	I_14612293	I	14612293	abamectin_mean.EXT	0.0489782357486284	3.12923863932386	1	NA	NA	NA	NA	NA	NA
1518	I_14619207	I	14619207	abamectin_mean.EXT	0.126232642026218	3.12923863932386	1	NA	NA	NA	NA	NA	NA
1519	I_14635769	I	14635769	abamectin_mean.EXT	0.0982785243799495	3.12923863932386	1	NA	NA	NA	NA	NA	NA
1520	I_14637770	I	14637770	abamectin_mean.EXT	0.0982785243799495	3.12923863932386	1	NA	NA	NA	NA	NA	NA
1521	I_14639202	I	14639202	abamectin_mean.EXT	0.0982785243799495	3.12923863932386	1	NA	NA	NA	NA	NA	NA
1522	I_14640290	I	14640290	abamectin_mean.EXT	0.0982785243799495	3.12923863932386	1	NA	NA	NA	NA	NA	NA
1523	I_14645228	I	14645228	abamectin_mean.EXT	0.0588189317655883	3.12923863932386	1	NA	NA	NA	NA	NA	NA
1524	I_14646433	I	14646433	abamectin_mean.EXT	0.0671109435326051	3.12923863932386	1	NA	NA	NA	NA	NA	NA
1525	I_14651159	I	14651159	abamectin_mean.EXT	0.0612019558580996	3.12923863932386	1	NA	NA	NA	NA	NA	NA
1526	I_14653151	I	14653151	abamectin_mean.EXT	0.0612019558580996	3.12923863932386	1	NA	NA	NA	NA	NA	NA
1527	I_14661982	I	14661982	abamectin_mean.EXT	0.0448953736533469	3.12923863932386	1	NA	NA	NA	NA	NA	NA
1528	I_14662515	I	14662515	abamectin_mean.EXT	0.0448953736533469	3.12923863932386	1	NA	NA	NA	NA	NA	NA
1529	I_14663203	I	14663203	abamectin_mean.EXT	0.0448953736533469	3.12923863932386	1	NA	NA	NA	NA	NA	NA
1530	I_14666940	I	14666940	abamectin_mean.EXT	0.0448953736533469	3.12923863932386	1	NA	NA	NA	NA	NA	NA
1531	I_14668407	I	14668407	abamectin_mean.EXT	0.0448953736533469	3.12923863932386	1	NA	NA	NA	NA	NA	NA
1532	I_14668653	I	14668653	abamectin_mean.EXT	0.0448953736533469	3.12923863932386	1	NA	NA	NA	NA	NA	NA
1533	I_14674725	I	14674725	abamectin_mean.EXT	0.0598807329302075	3.12923863932386	1	NA	NA	NA	NA	NA	NA
1534	I_14682966	I	14682966	abamectin_mean.EXT	0.0887091639108291	3.12923863932386	1	NA	NA	NA	NA	NA	NA
1535	I_14683220	I	14683220	abamectin_mean.EXT	0.0887091639108291	3.12923863932386	1	NA	NA	NA	NA	NA	NA
1536	I_14691768	I	14691768	abamectin_mean.EXT	0.0887091639108291	3.12923863932386	1	NA	NA	NA	NA	NA	NA
1537	I_14692754	I	14692754	abamectin_mean.EXT	0.0887091639108291	3.12923863932386	1	NA	NA	NA	NA	NA	NA
1538	I_14696180	I	14696180	abamectin_mean.EXT	0.0887091639108291	3.12923863932386	1	NA	NA	NA	NA	NA	NA
1539	I_14696837	I	14696837	abamectin_mean.EXT	0.0887091639108291	3.12923863932386	1	NA	NA	NA	NA	NA	NA
1540	I_14698156	I	14698156	abamectin_mean.EXT	0.0887091639108291	3.12923863932386	1	NA	NA	NA	NA	NA	NA
1541	I_14702813	I	14702813	abamectin_mean.EXT	0.0900735945756033	3.12923863932386	1	NA	NA	NA	NA	NA	NA
1542	I_14702982	I	14702982	abamectin_mean.EXT	0.0900735945756033	3.12923863932386	1	NA	NA	NA	NA	NA	NA
1543	I_14704325	I	14704325	abamectin_mean.EXT	0.0900735945756033	3.12923863932386	1	NA	NA	NA	NA	NA	NA
1544	I_14705545	I	14705545	abamectin_mean.EXT	0.0900735945756033	3.12923863932386	1	NA	NA	NA	NA	NA	NA
1545	I_14707324	I	14707324	abamectin_mean.EXT	0.0900735945756033	3.12923863932386	1	NA	NA	NA	NA	NA	NA
1546	I_14710600	I	14710600	abamectin_mean.EXT	0.0557222081343356	3.12923863932386	1	NA	NA	NA	NA	NA	NA
1547	I_14715905	I	14715905	abamectin_mean.EXT	0.0214101310919514	3.12923863932386	1	NA	NA	NA	NA	NA	NA
1548	I_14717977	I	14717977	abamectin_mean.EXT	0.0214101310919514	3.12923863932386	1	NA	NA	NA	NA	NA	NA
1549	I_14721276	I	14721276	abamectin_mean.EXT	0.0179778929892029	3.12923863932386	1	NA	NA	NA	NA	NA	NA
1550	I_14734963	I	14734963	abamectin_mean.EXT	0.0179778929892029	3.12923863932386	1	NA	NA	NA	NA	NA	NA
1551	I_14743544	I	14743544	abamectin_mean.EXT	0.0179778929892029	3.12923863932386	1	NA	NA	NA	NA	NA	NA
1552	I_14744485	I	14744485	abamectin_mean.EXT	0.00859200981111474	3.12923863932386	1	NA	NA	NA	NA	NA	NA
1553	I_14755839	I	14755839	abamectin_mean.EXT	0.0282314963678931	3.12923863932386	1	NA	NA	NA	NA	NA	NA
1554	I_14760191	I	14760191	abamectin_mean.EXT	0.0282314963678931	3.12923863932386	1	NA	NA	NA	NA	NA	NA
1555	I_14762005	I	14762005	abamectin_mean.EXT	0.0282314963678931	3.12923863932386	1	NA	NA	NA	NA	NA	NA
1556	I_14763117	I	14763117	abamectin_mean.EXT	0.0282314963678931	3.12923863932386	1	NA	NA	NA	NA	NA	NA
1557	I_14763403	I	14763403	abamectin_mean.EXT	0.0282314963678931	3.12923863932386	1	NA	NA	NA	NA	NA	NA
1558	I_14766317	I	14766317	abamectin_mean.EXT	0.0280179401069259	3.12923863932386	1	NA	NA	NA	NA	NA	NA
1559	I_14767397	I	14767397	abamectin_mean.EXT	0.0274294463319739	3.12923863932386	1	NA	NA	NA	NA	NA	NA
1560	I_14768030	I	14768030	abamectin_mean.EXT	0.0274294463319739	3.12923863932386	1	NA	NA	NA	NA	NA	NA
1561	I_14769863	I	14769863	abamectin_mean.EXT	0.0274294463319739	3.12923863932386	1	NA	NA	NA	NA	NA	NA
1562	I_14774273	I	14774273	abamectin_mean.EXT	0.0633137024243568	3.12923863932386	1	NA	NA	NA	NA	NA	NA
1563	I_14775100	I	14775100	abamectin_mean.EXT	0.0633137024243568	3.12923863932386	1	NA	NA	NA	NA	NA	NA
1564	I_14775931	I	14775931	abamectin_mean.EXT	0.0633137024243568	3.12923863932386	1	NA	NA	NA	NA	NA	NA
1565	I_14776886	I	14776886	abamectin_mean.EXT	0.0633137024243568	3.12923863932386	1	NA	NA	NA	NA	NA	NA
1566	I_14777598	I	14777598	abamectin_mean.EXT	0.0633137024243568	3.12923863932386	1	NA	NA	NA	NA	NA	NA
1567	I_14778655	I	14778655	abamectin_mean.EXT	0.0633137024243568	3.12923863932386	1	NA	NA	NA	NA	NA	NA
1568	I_14779325	I	14779325	abamectin_mean.EXT	0.0633137024243568	3.12923863932386	1	NA	NA	NA	NA	NA	NA
1569	I_14782858	I	14782858	abamectin_mean.EXT	0.127105850377191	3.12923863932386	1	NA	NA	NA	NA	NA	NA
1570	I_14783694	I	14783694	abamectin_mean.EXT	0.127105850377191	3.12923863932386	1	NA	NA	NA	NA	NA	NA
1571	I_14788131	I	14788131	abamectin_mean.EXT	0.158175749935216	3.12923863932386	1	NA	NA	NA	NA	NA	NA
1572	I_14797233	I	14797233	abamectin_mean.EXT	0.158175749935216	3.12923863932386	1	NA	NA	NA	NA	NA	NA
1573	I_14799168	I	14799168	abamectin_mean.EXT	0.187367333506143	3.12923863932386	1	NA	NA	NA	NA	NA	NA
1574	I_14809107	I	14809107	abamectin_mean.EXT	0.214228378579497	3.12923863932386	1	NA	NA	NA	NA	NA	NA
1575	I_14811508	I	14811508	abamectin_mean.EXT	0.214228378579497	3.12923863932386	1	NA	NA	NA	NA	NA	NA
1576	I_14821667	I	14821667	abamectin_mean.EXT	0.122163893214465	3.12923863932386	1	NA	NA	NA	NA	NA	NA
1577	I_14827067	I	14827067	abamectin_mean.EXT	0.113625656936133	3.12923863932386	1	NA	NA	NA	NA	NA	NA
1578	I_14828127	I	14828127	abamectin_mean.EXT	0.113625656936133	3.12923863932386	1	NA	NA	NA	NA	NA	NA
1579	I_14832565	I	14832565	abamectin_mean.EXT	0.0653719301933871	3.12923863932386	1	NA	NA	NA	NA	NA	NA
1580	I_14834574	I	14834574	abamectin_mean.EXT	0.0653719301933871	3.12923863932386	1	NA	NA	NA	NA	NA	NA
1581	I_14838357	I	14838357	abamectin_mean.EXT	0.0653719301933871	3.12923863932386	1	NA	NA	NA	NA	NA	NA
1582	I_14842185	I	14842185	abamectin_mean.EXT	0.0653719301933871	3.12923863932386	1	NA	NA	NA	NA	NA	NA
1583	I_14844275	I	14844275	abamectin_mean.EXT	0.0653719301933871	3.12923863932386	1	NA	NA	NA	NA	NA	NA
1584	I_14845874	I	14845874	abamectin_mean.EXT	0.0653719301933871	3.12923863932386	1	NA	NA	NA	NA	NA	NA
1585	I_14854921	I	14854921	abamectin_mean.EXT	0.0653719301933871	3.12923863932386	1	NA	NA	NA	NA	NA	NA
1586	I_14863715	I	14863715	abamectin_mean.EXT	0.110502160834242	3.12923863932386	1	NA	NA	NA	NA	NA	NA
1587	I_14874140	I	14874140	abamectin_mean.EXT	0.153728655090084	3.12923863932386	1	NA	NA	NA	NA	NA	NA
1588	I_14875249	I	14875249	abamectin_mean.EXT	0.153728655090084	3.12923863932386	1	NA	NA	NA	NA	NA	NA
1589	I_14878614	I	14878614	abamectin_mean.EXT	0.153728655090084	3.12923863932386	1	NA	NA	NA	NA	NA	NA
1590	I_14879178	I	14879178	abamectin_mean.EXT	0.153728655090084	3.12923863932386	1	NA	NA	NA	NA	NA	NA
1591	I_14879856	I	14879856	abamectin_mean.EXT	0.149908026111029	3.12923863932386	1	NA	NA	NA	NA	NA	NA
1592	I_14893003	I	14893003	abamectin_mean.EXT	0.143542386720809	3.12923863932386	1	NA	NA	NA	NA	NA	NA
1593	I_14896937	I	14896937	abamectin_mean.EXT	0.143542386720809	3.12923863932386	1	NA	NA	NA	NA	NA	NA
1594	I_14898607	I	14898607	abamectin_mean.EXT	0.143542386720809	3.12923863932386	1	NA	NA	NA	NA	NA	NA
1595	I_14906125	I	14906125	abamectin_mean.EXT	0.143542386720809	3.12923863932386	1	NA	NA	NA	NA	NA	NA
1596	I_14913657	I	14913657	abamectin_mean.EXT	0.143542386720809	3.12923863932386	1	NA	NA	NA	NA	NA	NA
1597	I_14919923	I	14919923	abamectin_mean.EXT	0.0363850275004123	3.12923863932386	1	NA	NA	NA	NA	NA	NA
1598	I_14921034	I	14921034	abamectin_mean.EXT	0.0363850275004123	3.12923863932386	1	NA	NA	NA	NA	NA	NA
1599	I_14926629	I	14926629	abamectin_mean.EXT	0.0363850275004123	3.12923863932386	1	NA	NA	NA	NA	NA	NA
1600	I_14950601	I	14950601	abamectin_mean.EXT	0.0363850275004123	3.12923863932386	1	NA	NA	NA	NA	NA	NA
1601	I_14963052	I	14963052	abamectin_mean.EXT	0.0228857172293728	3.12923863932386	1	NA	NA	NA	NA	NA	NA
1602	I_14994340	I	14994340	abamectin_mean.EXT	0.0228857172293728	3.12923863932386	1	NA	NA	NA	NA	NA	NA
1603	I_15008707	I	15008707	abamectin_mean.EXT	0.0228857172293728	3.12923863932386	1	NA	NA	NA	NA	NA	NA
1604	I_15048468	I	15048468	abamectin_mean.EXT	0.0228857172293728	3.12923863932386	1	NA	NA	NA	NA	NA	NA
1605	I_15052955	I	15052955	abamectin_mean.EXT	0.0228857172293728	3.12923863932386	1	NA	NA	NA	NA	NA	NA
1606	I_15055212	I	15055212	abamectin_mean.EXT	0.0180567312115598	3.12923863932386	1	NA	NA	NA	NA	NA	NA
1607	I_15058920	I	15058920	abamectin_mean.EXT	0.0113428950840726	3.12923863932386	1	NA	NA	NA	NA	NA	NA
1608	II_6368	II	6368	abamectin_mean.EXT	0.0199001814694299	3.12923863932386	1	NA	NA	NA	NA	NA	NA
1609	II_9186	II	9186	abamectin_mean.EXT	0.0573219965493246	3.12923863932386	1	NA	NA	NA	NA	NA	NA
1610	II_38371	II	38371	abamectin_mean.EXT	0.0573219965493246	3.12923863932386	1	NA	NA	NA	NA	NA	NA
1611	II_153281	II	153281	abamectin_mean.EXT	0.0573219965493246	3.12923863932386	1	NA	NA	NA	NA	NA	NA
1612	II_168920	II	168920	abamectin_mean.EXT	0.0573219965493246	3.12923863932386	1	NA	NA	NA	NA	NA	NA
1613	II_249866	II	249866	abamectin_mean.EXT	0.0573219965493246	3.12923863932386	1	NA	NA	NA	NA	NA	NA
1614	II_343260	II	343260	abamectin_mean.EXT	0.0573219965493246	3.12923863932386	1	NA	NA	NA	NA	NA	NA
1615	II_344280	II	344280	abamectin_mean.EXT	0.0743606480284866	3.12923863932386	1	NA	NA	NA	NA	NA	NA
1616	II_352386	II	352386	abamectin_mean.EXT	0.0669075408530861	3.12923863932386	1	NA	NA	NA	NA	NA	NA
1617	II_405260	II	405260	abamectin_mean.EXT	0.0821684255007735	3.12923863932386	1	NA	NA	NA	NA	NA	NA
1618	II_409392	II	409392	abamectin_mean.EXT	0.0821684255007735	3.12923863932386	1	NA	NA	NA	NA	NA	NA
1619	II_457115	II	457115	abamectin_mean.EXT	0.0821684255007735	3.12923863932386	1	NA	NA	NA	NA	NA	NA
1620	II_487967	II	487967	abamectin_mean.EXT	0.0821684255007735	3.12923863932386	1	NA	NA	NA	NA	NA	NA
1621	II_499064	II	499064	abamectin_mean.EXT	0.0526620460707003	3.12923863932386	1	NA	NA	NA	NA	NA	NA
1622	II_503527	II	503527	abamectin_mean.EXT	0.0526620460707003	3.12923863932386	1	NA	NA	NA	NA	NA	NA
1623	II_505240	II	505240	abamectin_mean.EXT	0.0526620460707003	3.12923863932386	1	NA	NA	NA	NA	NA	NA
1624	II_533080	II	533080	abamectin_mean.EXT	0.0526620460707003	3.12923863932386	1	NA	NA	NA	NA	NA	NA
1625	II_567519	II	567519	abamectin_mean.EXT	0.0526620460707003	3.12923863932386	1	NA	NA	NA	NA	NA	NA
1626	II_591211	II	591211	abamectin_mean.EXT	0.0560511238926102	3.12923863932386	1	NA	NA	NA	NA	NA	NA
1627	II_594482	II	594482	abamectin_mean.EXT	0.0544946097143308	3.12923863932386	1	NA	NA	NA	NA	NA	NA
1628	II_606293	II	606293	abamectin_mean.EXT	0.0544946097143308	3.12923863932386	1	NA	NA	NA	NA	NA	NA
1629	II_618295	II	618295	abamectin_mean.EXT	0.0544946097143308	3.12923863932386	1	NA	NA	NA	NA	NA	NA
1630	II_643539	II	643539	abamectin_mean.EXT	0.0513846485004577	3.12923863932386	1	NA	NA	NA	NA	NA	NA
1631	II_651789	II	651789	abamectin_mean.EXT	0.0513846485004577	3.12923863932386	1	NA	NA	NA	NA	NA	NA
1632	II_652361	II	652361	abamectin_mean.EXT	0.0513846485004577	3.12923863932386	1	NA	NA	NA	NA	NA	NA
1633	II_652393	II	652393	abamectin_mean.EXT	0.0513846485004577	3.12923863932386	1	NA	NA	NA	NA	NA	NA
1634	II_658806	II	658806	abamectin_mean.EXT	0.0513846485004577	3.12923863932386	1	NA	NA	NA	NA	NA	NA
1635	II_659261	II	659261	abamectin_mean.EXT	0.0513846485004577	3.12923863932386	1	NA	NA	NA	NA	NA	NA
1636	II_659986	II	659986	abamectin_mean.EXT	0.0513846485004577	3.12923863932386	1	NA	NA	NA	NA	NA	NA
1637	II_663021	II	663021	abamectin_mean.EXT	0.0513846485004577	3.12923863932386	1	NA	NA	NA	NA	NA	NA
1638	II_669698	II	669698	abamectin_mean.EXT	0.0513846485004577	3.12923863932386	1	NA	NA	NA	NA	NA	NA
1639	II_683543	II	683543	abamectin_mean.EXT	0.0164418866620002	3.12923863932386	1	NA	NA	NA	NA	NA	NA
1640	II_688252	II	688252	abamectin_mean.EXT	0.0164418866620002	3.12923863932386	1	NA	NA	NA	NA	NA	NA
1641	II_693206	II	693206	abamectin_mean.EXT	0.0164418866620002	3.12923863932386	1	NA	NA	NA	NA	NA	NA
1642	II_708299	II	708299	abamectin_mean.EXT	0.0164418866620002	3.12923863932386	1	NA	NA	NA	NA	NA	NA
1643	II_714839	II	714839	abamectin_mean.EXT	0.0164418866620002	3.12923863932386	1	NA	NA	NA	NA	NA	NA
1644	II_717830	II	717830	abamectin_mean.EXT	0.0080288521660989	3.12923863932386	1	NA	NA	NA	NA	NA	NA
1645	II_719111	II	719111	abamectin_mean.EXT	0.0080288521660989	3.12923863932386	1	NA	NA	NA	NA	NA	NA
1646	II_719430	II	719430	abamectin_mean.EXT	0.0080288521660989	3.12923863932386	1	NA	NA	NA	NA	NA	NA
1647	II_733570	II	733570	abamectin_mean.EXT	0.0080288521660989	3.12923863932386	1	NA	NA	NA	NA	NA	NA
1648	II_736515	II	736515	abamectin_mean.EXT	0.0080288521660989	3.12923863932386	1	NA	NA	NA	NA	NA	NA
1649	II_736677	II	736677	abamectin_mean.EXT	0.0080288521660989	3.12923863932386	1	NA	NA	NA	NA	NA	NA
1650	II_737015	II	737015	abamectin_mean.EXT	0.0114027376333501	3.12923863932386	1	NA	NA	NA	NA	NA	NA
1651	II_737076	II	737076	abamectin_mean.EXT	0.0136761376656157	3.12923863932386	1	NA	NA	NA	NA	NA	NA
1652	II_740888	II	740888	abamectin_mean.EXT	0.00278462928835529	3.12923863932386	1	NA	NA	NA	NA	NA	NA
1653	II_741896	II	741896	abamectin_mean.EXT	0.00278462928835529	3.12923863932386	1	NA	NA	NA	NA	NA	NA
1654	II_753124	II	753124	abamectin_mean.EXT	0.00278462928835529	3.12923863932386	1	NA	NA	NA	NA	NA	NA
1655	II_755334	II	755334	abamectin_mean.EXT	0.000190129911372349	3.12923863932386	1	NA	NA	NA	NA	NA	NA
1656	II_765839	II	765839	abamectin_mean.EXT	0.000995113504840733	3.12923863932386	1	NA	NA	NA	NA	NA	NA
1657	II_786256	II	786256	abamectin_mean.EXT	0.000995113504840733	3.12923863932386	1	NA	NA	NA	NA	NA	NA
1658	II_815429	II	815429	abamectin_mean.EXT	0.00132112063971089	3.12923863932386	1	NA	NA	NA	NA	NA	NA
1659	II_831837	II	831837	abamectin_mean.EXT	0.00132112063971089	3.12923863932386	1	NA	NA	NA	NA	NA	NA
1660	II_843384	II	843384	abamectin_mean.EXT	0.00132112063971089	3.12923863932386	1	NA	NA	NA	NA	NA	NA
1661	II_857941	II	857941	abamectin_mean.EXT	0.00217061106866008	3.12923863932386	1	NA	NA	NA	NA	NA	NA
1662	II_869219	II	869219	abamectin_mean.EXT	0.000844964167663213	3.12923863932386	1	NA	NA	NA	NA	NA	NA
1663	II_900675	II	900675	abamectin_mean.EXT	0.000844964167663213	3.12923863932386	1	NA	NA	NA	NA	NA	NA
1664	II_906013	II	906013	abamectin_mean.EXT	0.000844964167663213	3.12923863932386	1	NA	NA	NA	NA	NA	NA
1665	II_907474	II	907474	abamectin_mean.EXT	0.00522451691719722	3.12923863932386	1	NA	NA	NA	NA	NA	NA
1666	II_913646	II	913646	abamectin_mean.EXT	0.00144460521544455	3.12923863932386	1	NA	NA	NA	NA	NA	NA
1667	II_916957	II	916957	abamectin_mean.EXT	0.00144460521544455	3.12923863932386	1	NA	NA	NA	NA	NA	NA
1668	II_925446	II	925446	abamectin_mean.EXT	0.00891391493697829	3.12923863932386	1	NA	NA	NA	NA	NA	NA
1669	II_941037	II	941037	abamectin_mean.EXT	0.00468279681896368	3.12923863932386	1	NA	NA	NA	NA	NA	NA
1670	II_952791	II	952791	abamectin_mean.EXT	0.00468279681896368	3.12923863932386	1	NA	NA	NA	NA	NA	NA
1671	II_955033	II	955033	abamectin_mean.EXT	0.00468279681896368	3.12923863932386	1	NA	NA	NA	NA	NA	NA
1672	II_973124	II	973124	abamectin_mean.EXT	0.0080182884171102	3.12923863932386	1	NA	NA	NA	NA	NA	NA
1673	II_982259	II	982259	abamectin_mean.EXT	0.0080182884171102	3.12923863932386	1	NA	NA	NA	NA	NA	NA
1674	II_991617	II	991617	abamectin_mean.EXT	0.0370905917006902	3.12923863932386	1	NA	NA	NA	NA	NA	NA
1675	II_992040	II	992040	abamectin_mean.EXT	0.0237190961985211	3.12923863932386	1	NA	NA	NA	NA	NA	NA
1676	II_1001182	II	1001182	abamectin_mean.EXT	0.0237190961985211	3.12923863932386	1	NA	NA	NA	NA	NA	NA
1677	II_1001529	II	1001529	abamectin_mean.EXT	0.0237190961985211	3.12923863932386	1	NA	NA	NA	NA	NA	NA
1678	II_1001778	II	1001778	abamectin_mean.EXT	0.0237190961985211	3.12923863932386	1	NA	NA	NA	NA	NA	NA
1679	II_1002925	II	1002925	abamectin_mean.EXT	0.0237190961985211	3.12923863932386	1	NA	NA	NA	NA	NA	NA
1680	II_1027505	II	1027505	abamectin_mean.EXT	0.0237190961985211	3.12923863932386	1	NA	NA	NA	NA	NA	NA
1681	II_1031489	II	1031489	abamectin_mean.EXT	0.0237190961985211	3.12923863932386	1	NA	NA	NA	NA	NA	NA
1682	II_1040750	II	1040750	abamectin_mean.EXT	0.0349908666834223	3.12923863932386	1	NA	NA	NA	NA	NA	NA
1683	II_1041031	II	1041031	abamectin_mean.EXT	0.0349908666834223	3.12923863932386	1	NA	NA	NA	NA	NA	NA
1684	II_1041078	II	1041078	abamectin_mean.EXT	0.0349908666834223	3.12923863932386	1	NA	NA	NA	NA	NA	NA
1685	II_1041137	II	1041137	abamectin_mean.EXT	0.0349908666834223	3.12923863932386	1	NA	NA	NA	NA	NA	NA
1686	II_1041546	II	1041546	abamectin_mean.EXT	0.0349908666834223	3.12923863932386	1	NA	NA	NA	NA	NA	NA
1687	II_1041816	II	1041816	abamectin_mean.EXT	0.0349908666834223	3.12923863932386	1	NA	NA	NA	NA	NA	NA
1688	II_1042378	II	1042378	abamectin_mean.EXT	0.0349908666834223	3.12923863932386	1	NA	NA	NA	NA	NA	NA
1689	II_1048134	II	1048134	abamectin_mean.EXT	0.0349908666834223	3.12923863932386	1	NA	NA	NA	NA	NA	NA
1690	II_1048319	II	1048319	abamectin_mean.EXT	0.0349908666834223	3.12923863932386	1	NA	NA	NA	NA	NA	NA
1691	II_1048435	II	1048435	abamectin_mean.EXT	0.0349908666834223	3.12923863932386	1	NA	NA	NA	NA	NA	NA
1692	II_1049598	II	1049598	abamectin_mean.EXT	0.0349908666834223	3.12923863932386	1	NA	NA	NA	NA	NA	NA
1693	II_1050505	II	1050505	abamectin_mean.EXT	0.0349908666834223	3.12923863932386	1	NA	NA	NA	NA	NA	NA
1694	II_1070107	II	1070107	abamectin_mean.EXT	0.0349908666834223	3.12923863932386	1	NA	NA	NA	NA	NA	NA
1695	II_1070159	II	1070159	abamectin_mean.EXT	0.0362611613665347	3.12923863932386	1	NA	NA	NA	NA	NA	NA
1696	II_1070283	II	1070283	abamectin_mean.EXT	0.0362611613665347	3.12923863932386	1	NA	NA	NA	NA	NA	NA
1697	II_1070341	II	1070341	abamectin_mean.EXT	0.0362611613665347	3.12923863932386	1	NA	NA	NA	NA	NA	NA
1698	II_1072393	II	1072393	abamectin_mean.EXT	0.0349908666834223	3.12923863932386	1	NA	NA	NA	NA	NA	NA
1699	II_1092170	II	1092170	abamectin_mean.EXT	0.0349908666834223	3.12923863932386	1	NA	NA	NA	NA	NA	NA
1700	II_1107963	II	1107963	abamectin_mean.EXT	0.0349908666834223	3.12923863932386	1	NA	NA	NA	NA	NA	NA
1701	II_1114871	II	1114871	abamectin_mean.EXT	0.0349908666834223	3.12923863932386	1	NA	NA	NA	NA	NA	NA
1702	II_1121505	II	1121505	abamectin_mean.EXT	0.0349908666834223	3.12923863932386	1	NA	NA	NA	NA	NA	NA
1703	II_1135848	II	1135848	abamectin_mean.EXT	0.0349908666834223	3.12923863932386	1	NA	NA	NA	NA	NA	NA
1704	II_1137072	II	1137072	abamectin_mean.EXT	0.0338332508359711	3.12923863932386	1	NA	NA	NA	NA	NA	NA
1705	II_1164001	II	1164001	abamectin_mean.EXT	0.0338332508359711	3.12923863932386	1	NA	NA	NA	NA	NA	NA
1706	II_1164068	II	1164068	abamectin_mean.EXT	0.0338332508359711	3.12923863932386	1	NA	NA	NA	NA	NA	NA
1707	II_1171825	II	1171825	abamectin_mean.EXT	0.0364359492839322	3.12923863932386	1	NA	NA	NA	NA	NA	NA
1708	II_1173098	II	1173098	abamectin_mean.EXT	0.0364359492839322	3.12923863932386	1	NA	NA	NA	NA	NA	NA
1709	II_1186750	II	1186750	abamectin_mean.EXT	0.0364359492839322	3.12923863932386	1	NA	NA	NA	NA	NA	NA
1710	II_1192233	II	1192233	abamectin_mean.EXT	0.0401250525869648	3.12923863932386	1	NA	NA	NA	NA	NA	NA
1711	II_1211577	II	1211577	abamectin_mean.EXT	0.021502564821735	3.12923863932386	1	NA	NA	NA	NA	NA	NA
1712	II_1223891	II	1223891	abamectin_mean.EXT	0.021502564821735	3.12923863932386	1	NA	NA	NA	NA	NA	NA
1713	II_1238714	II	1238714	abamectin_mean.EXT	0.00650137086921172	3.12923863932386	1	NA	NA	NA	NA	NA	NA
1714	II_1244551	II	1244551	abamectin_mean.EXT	8.72442784375011e-05	3.12923863932386	1	NA	NA	NA	NA	NA	NA
1715	II_1248004	II	1248004	abamectin_mean.EXT	0.0083321049128302	3.12923863932386	1	NA	NA	NA	NA	NA	NA
1716	II_1278144	II	1278144	abamectin_mean.EXT	0.000176926964969247	3.12923863932386	1	NA	NA	NA	NA	NA	NA
1717	II_1289608	II	1289608	abamectin_mean.EXT	0.00717986475078716	3.12923863932386	1	NA	NA	NA	NA	NA	NA
1718	II_1296443	II	1296443	abamectin_mean.EXT	0.00717986475078716	3.12923863932386	1	NA	NA	NA	NA	NA	NA
1719	II_1324489	II	1324489	abamectin_mean.EXT	0.00717986475078716	3.12923863932386	1	NA	NA	NA	NA	NA	NA
1720	II_1348804	II	1348804	abamectin_mean.EXT	0.00717986475078716	3.12923863932386	1	NA	NA	NA	NA	NA	NA
1721	II_1358358	II	1358358	abamectin_mean.EXT	0.000633497320379447	3.12923863932386	1	NA	NA	NA	NA	NA	NA
1722	II_1363110	II	1363110	abamectin_mean.EXT	0.000633497320379447	3.12923863932386	1	NA	NA	NA	NA	NA	NA
1723	II_1376703	II	1376703	abamectin_mean.EXT	0.000633497320379447	3.12923863932386	1	NA	NA	NA	NA	NA	NA
1724	II_1384108	II	1384108	abamectin_mean.EXT	0.000296961750382296	3.12923863932386	1	NA	NA	NA	NA	NA	NA
1725	II_1387673	II	1387673	abamectin_mean.EXT	0.000296961750382296	3.12923863932386	1	NA	NA	NA	NA	NA	NA
1726	II_1414185	II	1414185	abamectin_mean.EXT	0.000553083464577134	3.12923863932386	1	NA	NA	NA	NA	NA	NA
1727	II_1416870	II	1416870	abamectin_mean.EXT	0.000553083464577134	3.12923863932386	1	NA	NA	NA	NA	NA	NA
1728	II_1417887	II	1417887	abamectin_mean.EXT	0.000553083464577134	3.12923863932386	1	NA	NA	NA	NA	NA	NA
1729	II_1418895	II	1418895	abamectin_mean.EXT	0.000553083464577134	3.12923863932386	1	NA	NA	NA	NA	NA	NA
1730	II_1422477	II	1422477	abamectin_mean.EXT	0.000715326063963883	3.12923863932386	1	NA	NA	NA	NA	NA	NA
1731	II_1427688	II	1427688	abamectin_mean.EXT	0.000715326063963883	3.12923863932386	1	NA	NA	NA	NA	NA	NA
1732	II_1428905	II	1428905	abamectin_mean.EXT	0.000715326063963883	3.12923863932386	1	NA	NA	NA	NA	NA	NA
1733	II_1489106	II	1489106	abamectin_mean.EXT	0.000715326063963883	3.12923863932386	1	NA	NA	NA	NA	NA	NA
1734	II_1494417	II	1494417	abamectin_mean.EXT	0.000715326063963883	3.12923863932386	1	NA	NA	NA	NA	NA	NA
1735	II_1501777	II	1501777	abamectin_mean.EXT	0.000715326063963883	3.12923863932386	1	NA	NA	NA	NA	NA	NA
1736	II_1523287	II	1523287	abamectin_mean.EXT	0.00286323264364001	3.12923863932386	1	NA	NA	NA	NA	NA	NA
1737	II_1527253	II	1527253	abamectin_mean.EXT	0.00286323264364001	3.12923863932386	1	NA	NA	NA	NA	NA	NA
1738	II_1527254	II	1527254	abamectin_mean.EXT	0.00286323264364001	3.12923863932386	1	NA	NA	NA	NA	NA	NA
1739	II_1531314	II	1531314	abamectin_mean.EXT	0.00286323264364001	3.12923863932386	1	NA	NA	NA	NA	NA	NA
1740	II_1531492	II	1531492	abamectin_mean.EXT	0.00286323264364001	3.12923863932386	1	NA	NA	NA	NA	NA	NA
1741	II_1531501	II	1531501	abamectin_mean.EXT	0.00286323264364001	3.12923863932386	1	NA	NA	NA	NA	NA	NA
1742	II_1531731	II	1531731	abamectin_mean.EXT	0.00286323264364001	3.12923863932386	1	NA	NA	NA	NA	NA	NA
1743	II_1532502	II	1532502	abamectin_mean.EXT	0.00286323264364001	3.12923863932386	1	NA	NA	NA	NA	NA	NA
1744	II_1533403	II	1533403	abamectin_mean.EXT	0.00286323264364001	3.12923863932386	1	NA	NA	NA	NA	NA	NA
1745	II_1534119	II	1534119	abamectin_mean.EXT	0.00286323264364001	3.12923863932386	1	NA	NA	NA	NA	NA	NA
1746	II_1534254	II	1534254	abamectin_mean.EXT	0.00286323264364001	3.12923863932386	1	NA	NA	NA	NA	NA	NA
1747	II_1534317	II	1534317	abamectin_mean.EXT	0.00286323264364001	3.12923863932386	1	NA	NA	NA	NA	NA	NA
1748	II_1534604	II	1534604	abamectin_mean.EXT	0.00286323264364001	3.12923863932386	1	NA	NA	NA	NA	NA	NA
1749	II_1535118	II	1535118	abamectin_mean.EXT	0.00286323264364001	3.12923863932386	1	NA	NA	NA	NA	NA	NA
1750	II_1535122	II	1535122	abamectin_mean.EXT	0.00286323264364001	3.12923863932386	1	NA	NA	NA	NA	NA	NA
1751	II_1535372	II	1535372	abamectin_mean.EXT	0.00286323264364001	3.12923863932386	1	NA	NA	NA	NA	NA	NA
1752	II_1537424	II	1537424	abamectin_mean.EXT	0.00286323264364001	3.12923863932386	1	NA	NA	NA	NA	NA	NA
1753	II_1537680	II	1537680	abamectin_mean.EXT	0.00286323264364001	3.12923863932386	1	NA	NA	NA	NA	NA	NA
1754	II_1538050	II	1538050	abamectin_mean.EXT	0.00286323264364001	3.12923863932386	1	NA	NA	NA	NA	NA	NA
1755	II_1538393	II	1538393	abamectin_mean.EXT	0.000118612094135552	3.12923863932386	1	NA	NA	NA	NA	NA	NA
1756	II_1538855	II	1538855	abamectin_mean.EXT	0.00456952154388447	3.12923863932386	1	NA	NA	NA	NA	NA	NA
1757	II_1539033	II	1539033	abamectin_mean.EXT	0.0128852467351889	3.12923863932386	1	NA	NA	NA	NA	NA	NA
1758	II_1539276	II	1539276	abamectin_mean.EXT	0.000620204089922932	3.12923863932386	1	NA	NA	NA	NA	NA	NA
1759	II_1539302	II	1539302	abamectin_mean.EXT	0.000118612094135552	3.12923863932386	1	NA	NA	NA	NA	NA	NA
1760	II_1539689	II	1539689	abamectin_mean.EXT	0.000118612094135552	3.12923863932386	1	NA	NA	NA	NA	NA	NA
1761	II_1539874	II	1539874	abamectin_mean.EXT	0.00620806441314257	3.12923863932386	1	NA	NA	NA	NA	NA	NA
1762	II_1544978	II	1544978	abamectin_mean.EXT	0.00286323264364001	3.12923863932386	1	NA	NA	NA	NA	NA	NA
1763	II_1545976	II	1545976	abamectin_mean.EXT	0.00286323264364001	3.12923863932386	1	NA	NA	NA	NA	NA	NA
1764	II_1546335	II	1546335	abamectin_mean.EXT	0.00286323264364001	3.12923863932386	1	NA	NA	NA	NA	NA	NA
1765	II_1546805	II	1546805	abamectin_mean.EXT	0.00286323264364001	3.12923863932386	1	NA	NA	NA	NA	NA	NA
1766	II_1547773	II	1547773	abamectin_mean.EXT	0.00286323264364001	3.12923863932386	1	NA	NA	NA	NA	NA	NA
1767	II_1568779	II	1568779	abamectin_mean.EXT	0.00286323264364001	3.12923863932386	1	NA	NA	NA	NA	NA	NA
1768	II_1568885	II	1568885	abamectin_mean.EXT	0.00769827561663225	3.12923863932386	1	NA	NA	NA	NA	NA	NA
1769	II_1569019	II	1569019	abamectin_mean.EXT	0.00286323264364001	3.12923863932386	1	NA	NA	NA	NA	NA	NA
1770	II_1569524	II	1569524	abamectin_mean.EXT	0.00286323264364001	3.12923863932386	1	NA	NA	NA	NA	NA	NA
1771	II_1572482	II	1572482	abamectin_mean.EXT	0.00286323264364001	3.12923863932386	1	NA	NA	NA	NA	NA	NA
1772	II_1572632	II	1572632	abamectin_mean.EXT	0.00286323264364001	3.12923863932386	1	NA	NA	NA	NA	NA	NA
1773	II_1572772	II	1572772	abamectin_mean.EXT	0.00286323264364001	3.12923863932386	1	NA	NA	NA	NA	NA	NA
1774	II_1573058	II	1573058	abamectin_mean.EXT	0.00286323264364001	3.12923863932386	1	NA	NA	NA	NA	NA	NA
1775	II_1575902	II	1575902	abamectin_mean.EXT	0.00286323264364001	3.12923863932386	1	NA	NA	NA	NA	NA	NA
1776	II_1579399	II	1579399	abamectin_mean.EXT	0.00286323264364001	3.12923863932386	1	NA	NA	NA	NA	NA	NA
1777	II_1580786	II	1580786	abamectin_mean.EXT	0.00286323264364001	3.12923863932386	1	NA	NA	NA	NA	NA	NA
1778	II_1580817	II	1580817	abamectin_mean.EXT	0.00286323264364001	3.12923863932386	1	NA	NA	NA	NA	NA	NA
1779	II_1581386	II	1581386	abamectin_mean.EXT	0.00286323264364001	3.12923863932386	1	NA	NA	NA	NA	NA	NA
1780	II_1581506	II	1581506	abamectin_mean.EXT	0.00286323264364001	3.12923863932386	1	NA	NA	NA	NA	NA	NA
1781	II_1582772	II	1582772	abamectin_mean.EXT	0.00286323264364001	3.12923863932386	1	NA	NA	NA	NA	NA	NA
1782	II_1582883	II	1582883	abamectin_mean.EXT	0.00769827561663225	3.12923863932386	1	NA	NA	NA	NA	NA	NA
1783	II_1582925	II	1582925	abamectin_mean.EXT	0.00769827561663225	3.12923863932386	1	NA	NA	NA	NA	NA	NA
1784	II_1583275	II	1583275	abamectin_mean.EXT	0.00286323264364001	3.12923863932386	1	NA	NA	NA	NA	NA	NA
1785	II_1589527	II	1589527	abamectin_mean.EXT	0.00286323264364001	3.12923863932386	1	NA	NA	NA	NA	NA	NA
1786	II_1592799	II	1592799	abamectin_mean.EXT	0.00286323264364001	3.12923863932386	1	NA	NA	NA	NA	NA	NA
1787	II_1593566	II	1593566	abamectin_mean.EXT	0.00286323264364001	3.12923863932386	1	NA	NA	NA	NA	NA	NA
1788	II_1599002	II	1599002	abamectin_mean.EXT	0.000114477838790144	3.12923863932386	1	NA	NA	NA	NA	NA	NA
1789	II_1605015	II	1605015	abamectin_mean.EXT	0.0193159263605462	3.12923863932386	1	NA	NA	NA	NA	NA	NA
1790	II_1607237	II	1607237	abamectin_mean.EXT	0.0193159263605462	3.12923863932386	1	NA	NA	NA	NA	NA	NA
1791	II_1614199	II	1614199	abamectin_mean.EXT	0.0441880727760159	3.12923863932386	1	NA	NA	NA	NA	NA	NA
1792	II_1614400	II	1614400	abamectin_mean.EXT	0.0441880727760159	3.12923863932386	1	NA	NA	NA	NA	NA	NA
1793	II_1615613	II	1615613	abamectin_mean.EXT	0.0441880727760159	3.12923863932386	1	NA	NA	NA	NA	NA	NA
1794	II_1615932	II	1615932	abamectin_mean.EXT	0.0441880727760159	3.12923863932386	1	NA	NA	NA	NA	NA	NA
1795	II_1616045	II	1616045	abamectin_mean.EXT	0.0441880727760159	3.12923863932386	1	NA	NA	NA	NA	NA	NA
1796	II_1616198	II	1616198	abamectin_mean.EXT	0.0441880727760159	3.12923863932386	1	NA	NA	NA	NA	NA	NA
1797	II_1618355	II	1618355	abamectin_mean.EXT	0.0441880727760159	3.12923863932386	1	NA	NA	NA	NA	NA	NA
1798	II_1618934	II	1618934	abamectin_mean.EXT	0.0441880727760159	3.12923863932386	1	NA	NA	NA	NA	NA	NA
1799	II_1619961	II	1619961	abamectin_mean.EXT	0.0441880727760159	3.12923863932386	1	NA	NA	NA	NA	NA	NA
1800	II_1619984	II	1619984	abamectin_mean.EXT	0.0441880727760159	3.12923863932386	1	NA	NA	NA	NA	NA	NA
1801	II_1620424	II	1620424	abamectin_mean.EXT	0.0441880727760159	3.12923863932386	1	NA	NA	NA	NA	NA	NA
1802	II_1620536	II	1620536	abamectin_mean.EXT	0.0441880727760159	3.12923863932386	1	NA	NA	NA	NA	NA	NA
1803	II_1620981	II	1620981	abamectin_mean.EXT	0.0441880727760159	3.12923863932386	1	NA	NA	NA	NA	NA	NA
1804	II_1622926	II	1622926	abamectin_mean.EXT	0.0627485058543101	3.12923863932386	1	NA	NA	NA	NA	NA	NA
1805	II_1623120	II	1623120	abamectin_mean.EXT	0.0627485058543101	3.12923863932386	1	NA	NA	NA	NA	NA	NA
1806	II_1623688	II	1623688	abamectin_mean.EXT	0.0627485058543101	3.12923863932386	1	NA	NA	NA	NA	NA	NA
1807	II_1623865	II	1623865	abamectin_mean.EXT	0.0627485058543101	3.12923863932386	1	NA	NA	NA	NA	NA	NA
1808	II_1624006	II	1624006	abamectin_mean.EXT	0.0797419750725758	3.12923863932386	1	NA	NA	NA	NA	NA	NA
1809	II_1624095	II	1624095	abamectin_mean.EXT	0.0797419750725758	3.12923863932386	1	NA	NA	NA	NA	NA	NA
1810	II_1624459	II	1624459	abamectin_mean.EXT	0.0441880727760159	3.12923863932386	1	NA	NA	NA	NA	NA	NA
1811	II_1624599	II	1624599	abamectin_mean.EXT	0.0441880727760159	3.12923863932386	1	NA	NA	NA	NA	NA	NA
1812	II_1624911	II	1624911	abamectin_mean.EXT	0.0441880727760159	3.12923863932386	1	NA	NA	NA	NA	NA	NA
1813	II_1625111	II	1625111	abamectin_mean.EXT	0.0441880727760159	3.12923863932386	1	NA	NA	NA	NA	NA	NA
1814	II_1625826	II	1625826	abamectin_mean.EXT	0.0441880727760159	3.12923863932386	1	NA	NA	NA	NA	NA	NA
1815	II_1625938	II	1625938	abamectin_mean.EXT	0.0441880727760159	3.12923863932386	1	NA	NA	NA	NA	NA	NA
1816	II_1626129	II	1626129	abamectin_mean.EXT	0.0441880727760159	3.12923863932386	1	NA	NA	NA	NA	NA	NA
1817	II_1626808	II	1626808	abamectin_mean.EXT	0.0441880727760159	3.12923863932386	1	NA	NA	NA	NA	NA	NA
1818	II_1637492	II	1637492	abamectin_mean.EXT	0.0441880727760159	3.12923863932386	1	NA	NA	NA	NA	NA	NA
1819	II_1637598	II	1637598	abamectin_mean.EXT	0.0441880727760159	3.12923863932386	1	NA	NA	NA	NA	NA	NA
1820	II_1637611	II	1637611	abamectin_mean.EXT	0.0441880727760159	3.12923863932386	1	NA	NA	NA	NA	NA	NA
1821	II_1637970	II	1637970	abamectin_mean.EXT	0.0441880727760159	3.12923863932386	1	NA	NA	NA	NA	NA	NA
1822	II_1641531	II	1641531	abamectin_mean.EXT	0.0441880727760159	3.12923863932386	1	NA	NA	NA	NA	NA	NA
1823	II_1641540	II	1641540	abamectin_mean.EXT	0.0441880727760159	3.12923863932386	1	NA	NA	NA	NA	NA	NA
1824	II_1645381	II	1645381	abamectin_mean.EXT	0.0674570239806126	3.12923863932386	1	NA	NA	NA	NA	NA	NA
1825	II_1646697	II	1646697	abamectin_mean.EXT	0.0972818816919545	3.12923863932386	1	NA	NA	NA	NA	NA	NA
1826	II_1646886	II	1646886	abamectin_mean.EXT	0.0972818816919545	3.12923863932386	1	NA	NA	NA	NA	NA	NA
1827	II_1646887	II	1646887	abamectin_mean.EXT	0.0972818816919545	3.12923863932386	1	NA	NA	NA	NA	NA	NA
1828	II_1649935	II	1649935	abamectin_mean.EXT	0.0972818816919545	3.12923863932386	1	NA	NA	NA	NA	NA	NA
1829	II_1650098	II	1650098	abamectin_mean.EXT	0.0972818816919545	3.12923863932386	1	NA	NA	NA	NA	NA	NA
1830	II_1650189	II	1650189	abamectin_mean.EXT	0.0972818816919545	3.12923863932386	1	NA	NA	NA	NA	NA	NA
1831	II_1650240	II	1650240	abamectin_mean.EXT	0.0972818816919545	3.12923863932386	1	NA	NA	NA	NA	NA	NA
1832	II_1651097	II	1651097	abamectin_mean.EXT	0.0972818816919545	3.12923863932386	1	NA	NA	NA	NA	NA	NA
1833	II_1651488	II	1651488	abamectin_mean.EXT	0.0972818816919545	3.12923863932386	1	NA	NA	NA	NA	NA	NA
1834	II_1652483	II	1652483	abamectin_mean.EXT	0.0972818816919545	3.12923863932386	1	NA	NA	NA	NA	NA	NA
1835	II_1652694	II	1652694	abamectin_mean.EXT	0.0972818816919545	3.12923863932386	1	NA	NA	NA	NA	NA	NA
1836	II_1652764	II	1652764	abamectin_mean.EXT	0.0972818816919545	3.12923863932386	1	NA	NA	NA	NA	NA	NA
1837	II_1652873	II	1652873	abamectin_mean.EXT	0.0972818816919545	3.12923863932386	1	NA	NA	NA	NA	NA	NA
1838	II_1652932	II	1652932	abamectin_mean.EXT	0.0972818816919545	3.12923863932386	1	NA	NA	NA	NA	NA	NA
1839	II_1652978	II	1652978	abamectin_mean.EXT	0.0972818816919545	3.12923863932386	1	NA	NA	NA	NA	NA	NA
1840	II_1653081	II	1653081	abamectin_mean.EXT	0.0972818816919545	3.12923863932386	1	NA	NA	NA	NA	NA	NA
1841	II_1653129	II	1653129	abamectin_mean.EXT	0.0972818816919545	3.12923863932386	1	NA	NA	NA	NA	NA	NA
1842	II_1653187	II	1653187	abamectin_mean.EXT	0.0972818816919545	3.12923863932386	1	NA	NA	NA	NA	NA	NA
1843	II_1653259	II	1653259	abamectin_mean.EXT	0.0972818816919545	3.12923863932386	1	NA	NA	NA	NA	NA	NA
1844	II_1653448	II	1653448	abamectin_mean.EXT	0.0972818816919545	3.12923863932386	1	NA	NA	NA	NA	NA	NA
1845	II_1653522	II	1653522	abamectin_mean.EXT	0.0972818816919545	3.12923863932386	1	NA	NA	NA	NA	NA	NA
1846	II_1653582	II	1653582	abamectin_mean.EXT	0.0972818816919545	3.12923863932386	1	NA	NA	NA	NA	NA	NA
1847	II_1653599	II	1653599	abamectin_mean.EXT	0.0972818816919545	3.12923863932386	1	NA	NA	NA	NA	NA	NA
1848	II_1653608	II	1653608	abamectin_mean.EXT	0.0972818816919545	3.12923863932386	1	NA	NA	NA	NA	NA	NA
1849	II_1654209	II	1654209	abamectin_mean.EXT	0.0972818816919545	3.12923863932386	1	NA	NA	NA	NA	NA	NA
1850	II_1654575	II	1654575	abamectin_mean.EXT	0.0972818816919545	3.12923863932386	1	NA	NA	NA	NA	NA	NA
1851	II_1654892	II	1654892	abamectin_mean.EXT	0.0972818816919545	3.12923863932386	1	NA	NA	NA	NA	NA	NA
1852	II_1654970	II	1654970	abamectin_mean.EXT	0.0972818816919545	3.12923863932386	1	NA	NA	NA	NA	NA	NA
1853	II_1655359	II	1655359	abamectin_mean.EXT	0.0972818816919545	3.12923863932386	1	NA	NA	NA	NA	NA	NA
1854	II_1663292	II	1663292	abamectin_mean.EXT	0.0972818816919545	3.12923863932386	1	NA	NA	NA	NA	NA	NA
1855	II_1663463	II	1663463	abamectin_mean.EXT	0.0972818816919545	3.12923863932386	1	NA	NA	NA	NA	NA	NA
1856	II_1664407	II	1664407	abamectin_mean.EXT	0.0972818816919545	3.12923863932386	1	NA	NA	NA	NA	NA	NA
1857	II_1664582	II	1664582	abamectin_mean.EXT	0.0972818816919545	3.12923863932386	1	NA	NA	NA	NA	NA	NA
1858	II_1664590	II	1664590	abamectin_mean.EXT	0.0972818816919545	3.12923863932386	1	NA	NA	NA	NA	NA	NA
1859	II_1664627	II	1664627	abamectin_mean.EXT	0.0972818816919545	3.12923863932386	1	NA	NA	NA	NA	NA	NA
1860	II_1665254	II	1665254	abamectin_mean.EXT	0.0972818816919545	3.12923863932386	1	NA	NA	NA	NA	NA	NA
1861	II_1665320	II	1665320	abamectin_mean.EXT	0.0972818816919545	3.12923863932386	1	NA	NA	NA	NA	NA	NA
1862	II_1665448	II	1665448	abamectin_mean.EXT	0.0972818816919545	3.12923863932386	1	NA	NA	NA	NA	NA	NA
1863	II_1665541	II	1665541	abamectin_mean.EXT	0.0972818816919545	3.12923863932386	1	NA	NA	NA	NA	NA	NA
1864	II_1666235	II	1666235	abamectin_mean.EXT	0.0972818816919545	3.12923863932386	1	NA	NA	NA	NA	NA	NA
1865	II_1666453	II	1666453	abamectin_mean.EXT	0.0972818816919545	3.12923863932386	1	NA	NA	NA	NA	NA	NA
1866	II_1666513	II	1666513	abamectin_mean.EXT	0.0972818816919545	3.12923863932386	1	NA	NA	NA	NA	NA	NA
1867	II_1667204	II	1667204	abamectin_mean.EXT	0.0972818816919545	3.12923863932386	1	NA	NA	NA	NA	NA	NA
1868	II_1667299	II	1667299	abamectin_mean.EXT	0.0972818816919545	3.12923863932386	1	NA	NA	NA	NA	NA	NA
1869	II_1669227	II	1669227	abamectin_mean.EXT	0.0972818816919545	3.12923863932386	1	NA	NA	NA	NA	NA	NA
1870	II_1670667	II	1670667	abamectin_mean.EXT	0.0972818816919545	3.12923863932386	1	NA	NA	NA	NA	NA	NA
1871	II_1670986	II	1670986	abamectin_mean.EXT	0.0972818816919545	3.12923863932386	1	NA	NA	NA	NA	NA	NA
1872	II_1676549	II	1676549	abamectin_mean.EXT	0.0972818816919545	3.12923863932386	1	NA	NA	NA	NA	NA	NA
1873	II_1680838	II	1680838	abamectin_mean.EXT	0.0972818816919545	3.12923863932386	1	NA	NA	NA	NA	NA	NA
1874	II_1682125	II	1682125	abamectin_mean.EXT	0.0972818816919545	3.12923863932386	1	NA	NA	NA	NA	NA	NA
1875	II_1684306	II	1684306	abamectin_mean.EXT	0.0972818816919545	3.12923863932386	1	NA	NA	NA	NA	NA	NA
1876	II_1708094	II	1708094	abamectin_mean.EXT	0.04726203101806	3.12923863932386	1	NA	NA	NA	NA	NA	NA
1877	II_1709378	II	1709378	abamectin_mean.EXT	0.04726203101806	3.12923863932386	1	NA	NA	NA	NA	NA	NA
1878	II_1718365	II	1718365	abamectin_mean.EXT	0.04726203101806	3.12923863932386	1	NA	NA	NA	NA	NA	NA
1879	II_1727040	II	1727040	abamectin_mean.EXT	0.04726203101806	3.12923863932386	1	NA	NA	NA	NA	NA	NA
1880	II_1732850	II	1732850	abamectin_mean.EXT	0.04726203101806	3.12923863932386	1	NA	NA	NA	NA	NA	NA
1881	II_1745892	II	1745892	abamectin_mean.EXT	0.04726203101806	3.12923863932386	1	NA	NA	NA	NA	NA	NA
1882	II_1746994	II	1746994	abamectin_mean.EXT	0.04726203101806	3.12923863932386	1	NA	NA	NA	NA	NA	NA
1883	II_1749162	II	1749162	abamectin_mean.EXT	0.04726203101806	3.12923863932386	1	NA	NA	NA	NA	NA	NA
1884	II_1749979	II	1749979	abamectin_mean.EXT	0.04726203101806	3.12923863932386	1	NA	NA	NA	NA	NA	NA
1885	II_1750321	II	1750321	abamectin_mean.EXT	0.04726203101806	3.12923863932386	1	NA	NA	NA	NA	NA	NA
1886	II_1750568	II	1750568	abamectin_mean.EXT	0.04726203101806	3.12923863932386	1	NA	NA	NA	NA	NA	NA
1887	II_1756558	II	1756558	abamectin_mean.EXT	0.04726203101806	3.12923863932386	1	NA	NA	NA	NA	NA	NA
1888	II_1756794	II	1756794	abamectin_mean.EXT	0.04726203101806	3.12923863932386	1	NA	NA	NA	NA	NA	NA
1889	II_1756996	II	1756996	abamectin_mean.EXT	0.04726203101806	3.12923863932386	1	NA	NA	NA	NA	NA	NA
1890	II_1757237	II	1757237	abamectin_mean.EXT	0.04726203101806	3.12923863932386	1	NA	NA	NA	NA	NA	NA
1891	II_1757335	II	1757335	abamectin_mean.EXT	0.0260503684550198	3.12923863932386	1	NA	NA	NA	NA	NA	NA
1892	II_1757345	II	1757345	abamectin_mean.EXT	0.0354452675778453	3.12923863932386	1	NA	NA	NA	NA	NA	NA
1893	II_1758502	II	1758502	abamectin_mean.EXT	0.04726203101806	3.12923863932386	1	NA	NA	NA	NA	NA	NA
1894	II_1758742	II	1758742	abamectin_mean.EXT	0.04726203101806	3.12923863932386	1	NA	NA	NA	NA	NA	NA
1895	II_1759026	II	1759026	abamectin_mean.EXT	0.04726203101806	3.12923863932386	1	NA	NA	NA	NA	NA	NA
1896	II_1759047	II	1759047	abamectin_mean.EXT	0.04726203101806	3.12923863932386	1	NA	NA	NA	NA	NA	NA
1897	II_1759637	II	1759637	abamectin_mean.EXT	0.04726203101806	3.12923863932386	1	NA	NA	NA	NA	NA	NA
1898	II_1759961	II	1759961	abamectin_mean.EXT	0.04726203101806	3.12923863932386	1	NA	NA	NA	NA	NA	NA
1899	II_1760066	II	1760066	abamectin_mean.EXT	0.04726203101806	3.12923863932386	1	NA	NA	NA	NA	NA	NA
1900	II_1760109	II	1760109	abamectin_mean.EXT	0.04726203101806	3.12923863932386	1	NA	NA	NA	NA	NA	NA
1901	II_1760257	II	1760257	abamectin_mean.EXT	0.04726203101806	3.12923863932386	1	NA	NA	NA	NA	NA	NA
1902	II_1760727	II	1760727	abamectin_mean.EXT	0.04726203101806	3.12923863932386	1	NA	NA	NA	NA	NA	NA
1903	II_1760797	II	1760797	abamectin_mean.EXT	0.04726203101806	3.12923863932386	1	NA	NA	NA	NA	NA	NA
1904	II_1760814	II	1760814	abamectin_mean.EXT	0.04726203101806	3.12923863932386	1	NA	NA	NA	NA	NA	NA
1905	II_1761002	II	1761002	abamectin_mean.EXT	0.04726203101806	3.12923863932386	1	NA	NA	NA	NA	NA	NA
1906	II_1761012	II	1761012	abamectin_mean.EXT	0.04726203101806	3.12923863932386	1	NA	NA	NA	NA	NA	NA
1907	II_1761027	II	1761027	abamectin_mean.EXT	0.049168552604742	3.12923863932386	1	NA	NA	NA	NA	NA	NA
1908	II_1761256	II	1761256	abamectin_mean.EXT	0.0499490853638449	3.12923863932386	1	NA	NA	NA	NA	NA	NA
1909	II_1761813	II	1761813	abamectin_mean.EXT	0.049168552604742	3.12923863932386	1	NA	NA	NA	NA	NA	NA
1910	II_1761860	II	1761860	abamectin_mean.EXT	0.04726203101806	3.12923863932386	1	NA	NA	NA	NA	NA	NA
1911	II_1761921	II	1761921	abamectin_mean.EXT	0.04726203101806	3.12923863932386	1	NA	NA	NA	NA	NA	NA
1912	II_1761946	II	1761946	abamectin_mean.EXT	0.04726203101806	3.12923863932386	1	NA	NA	NA	NA	NA	NA
1913	II_1761958	II	1761958	abamectin_mean.EXT	0.04726203101806	3.12923863932386	1	NA	NA	NA	NA	NA	NA
1914	II_1762703	II	1762703	abamectin_mean.EXT	0.04726203101806	3.12923863932386	1	NA	NA	NA	NA	NA	NA
1915	II_1762746	II	1762746	abamectin_mean.EXT	0.04726203101806	3.12923863932386	1	NA	NA	NA	NA	NA	NA
1916	II_1767648	II	1767648	abamectin_mean.EXT	0.04726203101806	3.12923863932386	1	NA	NA	NA	NA	NA	NA
1917	II_1775711	II	1775711	abamectin_mean.EXT	0.04726203101806	3.12923863932386	1	NA	NA	NA	NA	NA	NA
1918	II_1776258	II	1776258	abamectin_mean.EXT	0.04726203101806	3.12923863932386	1	NA	NA	NA	NA	NA	NA
1919	II_1776504	II	1776504	abamectin_mean.EXT	0.04726203101806	3.12923863932386	1	NA	NA	NA	NA	NA	NA
1920	II_1776578	II	1776578	abamectin_mean.EXT	0.04726203101806	3.12923863932386	1	NA	NA	NA	NA	NA	NA
1921	II_1777002	II	1777002	abamectin_mean.EXT	0.04726203101806	3.12923863932386	1	NA	NA	NA	NA	NA	NA
1922	II_1777025	II	1777025	abamectin_mean.EXT	0.04726203101806	3.12923863932386	1	NA	NA	NA	NA	NA	NA
1923	II_1783840	II	1783840	abamectin_mean.EXT	0.04726203101806	3.12923863932386	1	NA	NA	NA	NA	NA	NA
1924	II_1784376	II	1784376	abamectin_mean.EXT	0.04726203101806	3.12923863932386	1	NA	NA	NA	NA	NA	NA
1925	II_1785489	II	1785489	abamectin_mean.EXT	0.04726203101806	3.12923863932386	1	NA	NA	NA	NA	NA	NA
1926	II_1785531	II	1785531	abamectin_mean.EXT	0.04726203101806	3.12923863932386	1	NA	NA	NA	NA	NA	NA
1927	II_1785582	II	1785582	abamectin_mean.EXT	0.04726203101806	3.12923863932386	1	NA	NA	NA	NA	NA	NA
1928	II_1785814	II	1785814	abamectin_mean.EXT	0.04726203101806	3.12923863932386	1	NA	NA	NA	NA	NA	NA
1929	II_1786415	II	1786415	abamectin_mean.EXT	0.04726203101806	3.12923863932386	1	NA	NA	NA	NA	NA	NA
1930	II_1786579	II	1786579	abamectin_mean.EXT	0.04726203101806	3.12923863932386	1	NA	NA	NA	NA	NA	NA
1931	II_1787029	II	1787029	abamectin_mean.EXT	0.0260503684550198	3.12923863932386	1	NA	NA	NA	NA	NA	NA
1932	II_1787043	II	1787043	abamectin_mean.EXT	0.0260503684550198	3.12923863932386	1	NA	NA	NA	NA	NA	NA
1933	II_1787803	II	1787803	abamectin_mean.EXT	0.04726203101806	3.12923863932386	1	NA	NA	NA	NA	NA	NA
1934	II_1788184	II	1788184	abamectin_mean.EXT	0.04726203101806	3.12923863932386	1	NA	NA	NA	NA	NA	NA
1935	II_1788190	II	1788190	abamectin_mean.EXT	0.04726203101806	3.12923863932386	1	NA	NA	NA	NA	NA	NA
1936	II_1788272	II	1788272	abamectin_mean.EXT	0.04726203101806	3.12923863932386	1	NA	NA	NA	NA	NA	NA
1937	II_1788556	II	1788556	abamectin_mean.EXT	0.04726203101806	3.12923863932386	1	NA	NA	NA	NA	NA	NA
1938	II_1789007	II	1789007	abamectin_mean.EXT	0.04726203101806	3.12923863932386	1	NA	NA	NA	NA	NA	NA
1939	II_1789700	II	1789700	abamectin_mean.EXT	0.04726203101806	3.12923863932386	1	NA	NA	NA	NA	NA	NA
1940	II_1790738	II	1790738	abamectin_mean.EXT	0.04726203101806	3.12923863932386	1	NA	NA	NA	NA	NA	NA
1941	II_1791121	II	1791121	abamectin_mean.EXT	0.0173863529547829	3.12923863932386	1	NA	NA	NA	NA	NA	NA
1942	II_1791126	II	1791126	abamectin_mean.EXT	0.0173863529547829	3.12923863932386	1	NA	NA	NA	NA	NA	NA
1943	II_1791272	II	1791272	abamectin_mean.EXT	0.0027995767053611	3.12923863932386	1	NA	NA	NA	NA	NA	NA
1944	II_1791372	II	1791372	abamectin_mean.EXT	0.0027995767053611	3.12923863932386	1	NA	NA	NA	NA	NA	NA
1945	II_1791564	II	1791564	abamectin_mean.EXT	0.0027995767053611	3.12923863932386	1	NA	NA	NA	NA	NA	NA
1946	II_1791722	II	1791722	abamectin_mean.EXT	0.00942049417784987	3.12923863932386	1	NA	NA	NA	NA	NA	NA
1947	II_1799318	II	1799318	abamectin_mean.EXT	0.0585235757125856	3.12923863932386	1	NA	NA	NA	NA	NA	NA
1948	II_1799871	II	1799871	abamectin_mean.EXT	0.04726203101806	3.12923863932386	1	NA	NA	NA	NA	NA	NA
1949	II_1800694	II	1800694	abamectin_mean.EXT	0.04726203101806	3.12923863932386	1	NA	NA	NA	NA	NA	NA
1950	II_1800913	II	1800913	abamectin_mean.EXT	0.04726203101806	3.12923863932386	1	NA	NA	NA	NA	NA	NA
1951	II_1802084	II	1802084	abamectin_mean.EXT	0.04726203101806	3.12923863932386	1	NA	NA	NA	NA	NA	NA
1952	II_1802263	II	1802263	abamectin_mean.EXT	0.04726203101806	3.12923863932386	1	NA	NA	NA	NA	NA	NA
1953	II_1803111	II	1803111	abamectin_mean.EXT	0.04726203101806	3.12923863932386	1	NA	NA	NA	NA	NA	NA
1954	II_1807396	II	1807396	abamectin_mean.EXT	0.04726203101806	3.12923863932386	1	NA	NA	NA	NA	NA	NA
1955	II_1807481	II	1807481	abamectin_mean.EXT	0.04726203101806	3.12923863932386	1	NA	NA	NA	NA	NA	NA
1956	II_1807709	II	1807709	abamectin_mean.EXT	0.04726203101806	3.12923863932386	1	NA	NA	NA	NA	NA	NA
1957	II_1807762	II	1807762	abamectin_mean.EXT	0.04726203101806	3.12923863932386	1	NA	NA	NA	NA	NA	NA
1958	II_1808541	II	1808541	abamectin_mean.EXT	0.04726203101806	3.12923863932386	1	NA	NA	NA	NA	NA	NA
1959	II_1808917	II	1808917	abamectin_mean.EXT	0.04726203101806	3.12923863932386	1	NA	NA	NA	NA	NA	NA
1960	II_1811664	II	1811664	abamectin_mean.EXT	0.04726203101806	3.12923863932386	1	NA	NA	NA	NA	NA	NA
1961	II_1817491	II	1817491	abamectin_mean.EXT	0.04726203101806	3.12923863932386	1	NA	NA	NA	NA	NA	NA
1962	II_1817887	II	1817887	abamectin_mean.EXT	0.04726203101806	3.12923863932386	1	NA	NA	NA	NA	NA	NA
1963	II_1817982	II	1817982	abamectin_mean.EXT	0.04726203101806	3.12923863932386	1	NA	NA	NA	NA	NA	NA
1964	II_1818007	II	1818007	abamectin_mean.EXT	0.04726203101806	3.12923863932386	1	NA	NA	NA	NA	NA	NA
1965	II_1818120	II	1818120	abamectin_mean.EXT	0.04726203101806	3.12923863932386	1	NA	NA	NA	NA	NA	NA
1966	II_1818172	II	1818172	abamectin_mean.EXT	0.04726203101806	3.12923863932386	1	NA	NA	NA	NA	NA	NA
1967	II_1818335	II	1818335	abamectin_mean.EXT	0.04726203101806	3.12923863932386	1	NA	NA	NA	NA	NA	NA
1968	II_1819216	II	1819216	abamectin_mean.EXT	0.04726203101806	3.12923863932386	1	NA	NA	NA	NA	NA	NA
1969	II_1819596	II	1819596	abamectin_mean.EXT	0.04726203101806	3.12923863932386	1	NA	NA	NA	NA	NA	NA
1970	II_1819719	II	1819719	abamectin_mean.EXT	0.04726203101806	3.12923863932386	1	NA	NA	NA	NA	NA	NA
1971	II_1819934	II	1819934	abamectin_mean.EXT	0.04726203101806	3.12923863932386	1	NA	NA	NA	NA	NA	NA
1972	II_1820267	II	1820267	abamectin_mean.EXT	0.04726203101806	3.12923863932386	1	NA	NA	NA	NA	NA	NA
1973	II_1820674	II	1820674	abamectin_mean.EXT	0.04726203101806	3.12923863932386	1	NA	NA	NA	NA	NA	NA
1974	II_1820807	II	1820807	abamectin_mean.EXT	0.04726203101806	3.12923863932386	1	NA	NA	NA	NA	NA	NA
1975	II_1821537	II	1821537	abamectin_mean.EXT	0.04726203101806	3.12923863932386	1	NA	NA	NA	NA	NA	NA
1976	II_1821650	II	1821650	abamectin_mean.EXT	0.04726203101806	3.12923863932386	1	NA	NA	NA	NA	NA	NA
1977	II_1822001	II	1822001	abamectin_mean.EXT	0.04726203101806	3.12923863932386	1	NA	NA	NA	NA	NA	NA
1978	II_1822205	II	1822205	abamectin_mean.EXT	0.04726203101806	3.12923863932386	1	NA	NA	NA	NA	NA	NA
1979	II_1822479	II	1822479	abamectin_mean.EXT	0.04726203101806	3.12923863932386	1	NA	NA	NA	NA	NA	NA
1980	II_1822645	II	1822645	abamectin_mean.EXT	0.04726203101806	3.12923863932386	1	NA	NA	NA	NA	NA	NA
1981	II_1823448	II	1823448	abamectin_mean.EXT	0.04726203101806	3.12923863932386	1	NA	NA	NA	NA	NA	NA
1982	II_1829248	II	1829248	abamectin_mean.EXT	0.04726203101806	3.12923863932386	1	NA	NA	NA	NA	NA	NA
1983	II_1829546	II	1829546	abamectin_mean.EXT	0.04726203101806	3.12923863932386	1	NA	NA	NA	NA	NA	NA
1984	II_1829653	II	1829653	abamectin_mean.EXT	0.04726203101806	3.12923863932386	1	NA	NA	NA	NA	NA	NA
1985	II_1829716	II	1829716	abamectin_mean.EXT	0.0269729637288742	3.12923863932386	1	NA	NA	NA	NA	NA	NA
1986	II_1831926	II	1831926	abamectin_mean.EXT	0.0269729637288742	3.12923863932386	1	NA	NA	NA	NA	NA	NA
1987	II_1832435	II	1832435	abamectin_mean.EXT	0.04726203101806	3.12923863932386	1	NA	NA	NA	NA	NA	NA
1988	II_1833419	II	1833419	abamectin_mean.EXT	0.04726203101806	3.12923863932386	1	NA	NA	NA	NA	NA	NA
1989	II_1834231	II	1834231	abamectin_mean.EXT	0.04726203101806	3.12923863932386	1	NA	NA	NA	NA	NA	NA
1990	II_1834300	II	1834300	abamectin_mean.EXT	0.0459283039255293	3.12923863932386	1	NA	NA	NA	NA	NA	NA
1991	II_1835159	II	1835159	abamectin_mean.EXT	0.0459283039255293	3.12923863932386	1	NA	NA	NA	NA	NA	NA
1992	II_1835950	II	1835950	abamectin_mean.EXT	0.0459283039255293	3.12923863932386	1	NA	NA	NA	NA	NA	NA
1993	II_1836364	II	1836364	abamectin_mean.EXT	0.0477750410366765	3.12923863932386	1	NA	NA	NA	NA	NA	NA
1994	II_1836474	II	1836474	abamectin_mean.EXT	0.0489349434857518	3.12923863932386	1	NA	NA	NA	NA	NA	NA
1995	II_1836721	II	1836721	abamectin_mean.EXT	0.04726203101806	3.12923863932386	1	NA	NA	NA	NA	NA	NA
1996	II_1836954	II	1836954	abamectin_mean.EXT	0.04726203101806	3.12923863932386	1	NA	NA	NA	NA	NA	NA
1997	II_1836955	II	1836955	abamectin_mean.EXT	0.04726203101806	3.12923863932386	1	NA	NA	NA	NA	NA	NA
1998	II_1837063	II	1837063	abamectin_mean.EXT	0.04726203101806	3.12923863932386	1	NA	NA	NA	NA	NA	NA
1999	II_1841741	II	1841741	abamectin_mean.EXT	0.04726203101806	3.12923863932386	1	NA	NA	NA	NA	NA	NA
[truncated: 232,055 more rows]
