# Supplementary material for: Two novel loci underlie natural differences in Caenorhabditis elegans abamectin responses
Source: PLoS Pathog. 2021 Mar 15;17(3):e1009297. doi: 10.1371/journal.ppat.1009297 (PMC7993787; doi:10.1371/journal.ppat.1009297)
Supplement: S6 File — Summary of the scan2 object containing data from the two-dimensional genome scan with animal optical density (mean.EXT) in abamectin. (CSV) [file ppat.1009297.s017.csv]

	chr1	chr2	pos1f	pos2f	lod.full	lod.fv1	lod.int	pos1a	pos2a	lod.add	lod.av1	fv1_thresh	full_thresh	add_thresh	av1_thresh	int_thresh
1	I	I	14006590	14049392	5.51806032941984	2.68145168128105	1.18837697252541	14035932	14049392	4.32968335689443	1.49307470875564	5.3719495839189	7.15968172449397	5.83094838372372	3.97519480939965	4.32453967483215
2	I	II	14035932	6881097	7.74793411482848	2.97038323727844	0.20619205302917	14035932	6881097	7.54174206179931	2.76419118424927	5.3719495839189	7.15968172449397	5.83094838372372	3.97519480939965	4.32453967483215
3	I	III	14012129	1531841	5.26538736962905	2.42877872149026	0.993863799090607	14035932	1504112	4.27152357053845	1.43491492239965	5.3719495839189	7.15968172449397	5.83094838372372	3.97519480939965	4.32453967483215
4	I	IV	14035932	3114992	4.29753113911482	1.46092249097603	0.159621109121365	14035932	3114992	4.13791002999345	1.30130138185466	5.3719495839189	7.15968172449397	5.83094838372372	3.97519480939965	4.32453967483215
5	I	V	1185402	6529123	17.3863524227496	2.5470180323302	0.828554378653209	1767315	7341410	16.5577980440964	1.718463653677	5.3719495839189	7.15968172449397	5.83094838372372	3.97519480939965	4.32453967483215
6	I	X	13414068	14747881	6.7582382072823	3.92162955914351	0.890426017345873	14035932	16091851	5.86781218993642	3.03120354179763	5.3719495839189	7.15968172449397	5.83094838372372	3.97519480939965	4.32453967483215
7	II	II	3782019	10693447	6.73020846252992	1.95265758497988	0.727942464750357	3782019	10693447	6.00226599777956	1.22471512022952	5.3719495839189	7.15968172449397	5.83094838372372	3.97519480939965	4.32453967483215
8	II	III	10487177	2155430	7.59874985955991	2.82119898200987	1.47378970567545	4532532	2066300	6.12496015388446	1.34740927633442	5.3719495839189	7.15968172449397	5.83094838372372	3.97519480939965	4.32453967483215
9	II	IV	6881097	3114992	7.42716865112083	2.64961777357079	0.0409359919156049	6881097	3114992	7.38623265920523	2.60868178165519	5.3719495839189	7.15968172449397	5.83094838372372	3.97519480939965	4.32453967483215
10	II	V	3836753	7341815	20.7940475320438	5.9547131416244	0.150935575202006	3782019	7341815	20.6431119568418	5.80377756642239	5.3719495839189	7.15968172449397	5.83094838372372	3.97519480939965	4.32453967483215
11	II	X	4591831	16721846	8.03643288564735	3.25888200809731	0.910061318339485	6881097	16091851	7.12637156730787	2.34882068975783	5.3719495839189	7.15968172449397	5.83094838372372	3.97519480939965	4.32453967483215
12	III	III	748848	3837150	4.17500345014353	2.49936143754899	0.545183667414495	2494361	2537404	3.62981978272904	1.95417777013449	5.3719495839189	7.15968172449397	5.83094838372372	3.97519480939965	4.32453967483215
13	III	IV	1658968	14030640	3.50996073801678	1.83431872542224	0.355608196809822	1522977	3114992	3.15435254120696	1.47871052861241	5.3719495839189	7.15968172449397	5.83094838372372	3.97519480939965	4.32453967483215
14	III	V	1516956	7341410	17.213713806346	2.37437941592661	0.294868604617044	1516956	7341410	16.918845201729	2.07951081130957	5.3719495839189	7.15968172449397	5.83094838372372	3.97519480939965	4.32453967483215
15	III	X	1509944	16091851	5.326776057124	2.67038685237035	0.609520853455319	1993508	16091851	4.71725520366868	2.06086599891504	5.3719495839189	7.15968172449397	5.83094838372372	3.97519480939965	4.32453967483215
16	IV	IV	2323788	3120601	4.93838206128044	3.44886410310523	1.31289900042167	1299749	1361996	3.62548306085878	2.13596510268357	5.3719495839189	7.15968172449397	5.83094838372372	3.97519480939965	4.32453967483215
17	IV	V	1347753	7341410	16.0231723101962	1.18383791977677	0.15434958091241	3114992	6529123	15.8688227292838	1.02948833886436	5.3719495839189	7.15968172449397	5.83094838372372	3.97519480939965	4.32453967483215
18	IV	X	2530706	16187161	4.37530781176775	1.7189186070141	0.358020028054181	3107971	16091851	4.01728778371357	1.36089857895992	5.3719495839189	7.15968172449397	5.83094838372372	3.97519480939965	4.32453967483215
19	V	V	7341410	16184549	19.5354664478063	4.69613205738693	0.286565435575106	7341410	16184549	19.2489010122312	4.40956662181183	5.3719495839189	7.15968172449397	5.83094838372372	3.97519480939965	4.32453967483215
20	V	X	7341815	16721846	19.9309258075544	5.09159141713504	0.873540106232905	7341815	16091851	19.0573857013215	4.21805131090213	5.3719495839189	7.15968172449397	5.83094838372372	3.97519480939965	4.32453967483215
21	X	X	5110406	16091851	4.60358728281173	1.94719807805808	0.0169047423165161	5110406	16091851	4.58668254049521	1.93029333574157	5.3719495839189	7.15968172449397	5.83094838372372	3.97519480939965	4.32453967483215
