# Supplementary material for: Two novel loci underlie natural differences in Caenorhabditis elegans abamectin responses
Source: PLoS Pathog. 2021 Mar 15;17(3):e1009297. doi: 10.1371/journal.ppat.1009297 (PMC7993787; doi:10.1371/journal.ppat.1009297)
Supplement: S7 File — Correlation values and annotations for all variants on chromosome V. (ZIP) [file ppat.1009297.s018.zip]

Archive with 3 entries (2 files):
- FileS7_variants_chrV.csv
- __MACOSX/
- __MACOSX/._FileS7_variants_chrV.csv
