# Supplementary material for: Two novel loci underlie natural differences in Caenorhabditis elegans abamectin responses
Source: PLoS Pathog. 2021 Mar 15;17(3):e1009297. doi: 10.1371/journal.ppat.1009297 (PMC7993787; doi:10.1371/journal.ppat.1009297)
Supplement: S7 File — Correlation values and annotations for all variants on chromosome V. (ZIP) [file ppat.1009297.s018.zip › FileS7_variants_chrV.csv]

	marker	CHROM	POS	log10p	REF	ALT	strain	allele	effect	impact	gene_name	gene_id	feature_type	feature_id	transcript_biotype	nt_change	aa_change
1	V_826	V	826	0	T	G	CB4856	T	NA	NA	NA	NA	NA	NA	NA	NA	NA
2	V_853	V	853	0	T	C	CB4856	T	NA	NA	NA	NA	NA	NA	NA	NA	NA
3	V_910	V	910	0	G	T	CB4856	G	NA	NA	NA	NA	NA	NA	NA	NA	NA
4	V_931	V	931	0	G	A	CB4856	G	NA	NA	NA	NA	NA	NA	NA	NA	NA
5	V_960	V	960	0	T	G	CB4856	G	NA	NA	NA	NA	NA	NA	NA	NA	NA
6	V_997	V	997	0	T	A	CB4856	T	NA	NA	NA	NA	NA	NA	NA	NA	NA
7	V_1021	V	1021	0	T	G	CB4856	T	NA	NA	NA	NA	NA	NA	NA	NA	NA
8	V_1101	V	1101	0	C	G	CB4856	C	NA	NA	NA	NA	NA	NA	NA	NA	NA
9	V_1114	V	1114	0	G	T	CB4856	G	NA	NA	NA	NA	NA	NA	NA	NA	NA
10	V_1116	V	1116	0	G	A	CB4856	G	NA	NA	NA	NA	NA	NA	NA	NA	NA
11	V_1169	V	1169	0.286274824560996	G	A	CB4856	G	NA	NA	NA	NA	NA	NA	NA	NA	NA
12	V_1174	V	1174	0	C	G	CB4856	C	NA	NA	NA	NA	NA	NA	NA	NA	NA
13	V_1175	V	1175	0	G	A	CB4856	G	NA	NA	NA	NA	NA	NA	NA	NA	NA
14	V_1178	V	1178	0	A	G	CB4856	A	NA	NA	NA	NA	NA	NA	NA	NA	NA
15	V_1191	V	1191	0	A	G	CB4856	A	NA	NA	NA	NA	NA	NA	NA	NA	NA
16	V_1198	V	1198	0	C	T	CB4856	C	NA	NA	NA	NA	NA	NA	NA	NA	NA
17	V_1226	V	1226	0	G	A	CB4856	G	NA	NA	NA	NA	NA	NA	NA	NA	NA
18	V_1237	V	1237	0	A	T	CB4856	A	NA	NA	NA	NA	NA	NA	NA	NA	NA
19	V_1244	V	1244	0	T	A	CB4856	T	NA	NA	NA	NA	NA	NA	NA	NA	NA
20	V_1246	V	1246	0	G	A	CB4856	G	NA	NA	NA	NA	NA	NA	NA	NA	NA
21	V_1327	V	1327	0	T	A	CB4856	T	NA	NA	NA	NA	NA	NA	NA	NA	NA
22	V_1339	V	1339	0	C	G	CB4856	C	NA	NA	NA	NA	NA	NA	NA	NA	NA
23	V_1341	V	1341	0	C	T	CB4856	C	NA	NA	NA	NA	NA	NA	NA	NA	NA
24	V_1350	V	1350	0	T	G	CB4856	T	NA	NA	NA	NA	NA	NA	NA	NA	NA
25	V_1358	V	1358	0	A	T	CB4856	A	NA	NA	NA	NA	NA	NA	NA	NA	NA
26	V_1360	V	1360	0	C	T	CB4856	C	NA	NA	NA	NA	NA	NA	NA	NA	NA
27	V_1365	V	1365	0	G	A	CB4856	G	NA	NA	NA	NA	NA	NA	NA	NA	NA
28	V_1423	V	1423	0	A	G	CB4856	A	NA	NA	NA	NA	NA	NA	NA	NA	NA
29	V_1439	V	1439	0	T	A	CB4856	T	NA	NA	NA	NA	NA	NA	NA	NA	NA
30	V_1496	V	1496	0	A	T	CB4856	A	NA	NA	NA	NA	NA	NA	NA	NA	NA
31	V_1662	V	1662	0	T	A	CB4856	T	NA	NA	NA	NA	NA	NA	NA	NA	NA
32	V_1668	V	1668	0	C	T	CB4856	C	NA	NA	NA	NA	NA	NA	NA	NA	NA
33	V_1680	V	1680	0	C	T	CB4856	C	NA	NA	NA	NA	NA	NA	NA	NA	NA
34	V_1714	V	1714	0.907106306072814	G	T	CB4856	G	NA	NA	NA	NA	NA	NA	NA	NA	NA
35	V_1798	V	1798	0	G	A	CB4856	G	NA	NA	NA	NA	NA	NA	NA	NA	NA
36	V_1806	V	1806	0	A	G	CB4856	A	NA	NA	NA	NA	NA	NA	NA	NA	NA
37	V_1810	V	1810	0	T	A	CB4856	T	NA	NA	NA	NA	NA	NA	NA	NA	NA
38	V_1814	V	1814	0	A	G	CB4856	A	NA	NA	NA	NA	NA	NA	NA	NA	NA
39	V_1816	V	1816	0	A	T	CB4856	A	NA	NA	NA	NA	NA	NA	NA	NA	NA
40	V_1823	V	1823	0	T	A	CB4856	T	NA	NA	NA	NA	NA	NA	NA	NA	NA
41	V_1829	V	1829	0	A	G	CB4856	A	NA	NA	NA	NA	NA	NA	NA	NA	NA
42	V_1831	V	1831	0.729400565234181	A	T	CB4856	A	NA	NA	NA	NA	NA	NA	NA	NA	NA
43	V_1834	V	1834	0	T	A	CB4856	T	NA	NA	NA	NA	NA	NA	NA	NA	NA
44	V_1858	V	1858	0	T	C	CB4856	T	NA	NA	NA	NA	NA	NA	NA	NA	NA
45	V_1861	V	1861	0	A	G	CB4856	A	NA	NA	NA	NA	NA	NA	NA	NA	NA
46	V_1897	V	1897	0	A	G	CB4856	A	NA	NA	NA	NA	NA	NA	NA	NA	NA
47	V_1908	V	1908	0	G	C	CB4856	G	NA	NA	NA	NA	NA	NA	NA	NA	NA
48	V_1911	V	1911	0	A	C	CB4856	A	NA	NA	NA	NA	NA	NA	NA	NA	NA
49	V_1916	V	1916	0	T	A	CB4856	T	NA	NA	NA	NA	NA	NA	NA	NA	NA
50	V_1958	V	1958	0	C	T	CB4856	C	NA	NA	NA	NA	NA	NA	NA	NA	NA
51	V_2123	V	2123	0	G	C	CB4856	G	NA	NA	NA	NA	NA	NA	NA	NA	NA
52	V_2135	V	2135	0	C	T	CB4856	C	NA	NA	NA	NA	NA	NA	NA	NA	NA
53	V_2146	V	2146	0	T	A	CB4856	T	NA	NA	NA	NA	NA	NA	NA	NA	NA
54	V_2218	V	2218	0	T	A	CB4856	T	NA	NA	NA	NA	NA	NA	NA	NA	NA
55	V_2219	V	2219	0	A	T	CB4856	A	NA	NA	NA	NA	NA	NA	NA	NA	NA
56	V_2220	V	2220	0	A	T	CB4856	A	NA	NA	NA	NA	NA	NA	NA	NA	NA
57	V_2244	V	2244	0	G	A	CB4856	G	NA	NA	NA	NA	NA	NA	NA	NA	NA
58	V_2250	V	2250	0	C	T	CB4856	C	NA	NA	NA	NA	NA	NA	NA	NA	NA
59	V_2259	V	2259	0	T	C	CB4856	T	NA	NA	NA	NA	NA	NA	NA	NA	NA
60	V_2267	V	2267	0	T	A	CB4856	T	NA	NA	NA	NA	NA	NA	NA	NA	NA
61	V_2277	V	2277	0	T	C	CB4856	T	NA	NA	NA	NA	NA	NA	NA	NA	NA
62	V_2281	V	2281	0	G	A	CB4856	G	NA	NA	NA	NA	NA	NA	NA	NA	NA
63	V_2292	V	2292	0	G	A	CB4856	G	NA	NA	NA	NA	NA	NA	NA	NA	NA
64	V_2293	V	2293	0	T	A	CB4856	T	NA	NA	NA	NA	NA	NA	NA	NA	NA
65	V_2309	V	2309	0	G	A	CB4856	G	NA	NA	NA	NA	NA	NA	NA	NA	NA
66	V_2312	V	2312	0	A	C	CB4856	A	NA	NA	NA	NA	NA	NA	NA	NA	NA
67	V_2317	V	2317	0	T	C	CB4856	T	NA	NA	NA	NA	NA	NA	NA	NA	NA
68	V_2318	V	2318	0	C	T	CB4856	C	NA	NA	NA	NA	NA	NA	NA	NA	NA
69	V_2392	V	2392	0	A	G	CB4856	A	NA	NA	NA	NA	NA	NA	NA	NA	NA
70	V_2399	V	2399	0	T	G	CB4856	T	NA	NA	NA	NA	NA	NA	NA	NA	NA
71	V_2407	V	2407	0	A	C	CB4856	A	NA	NA	NA	NA	NA	NA	NA	NA	NA
72	V_2410	V	2410	0	G	A	CB4856	G	NA	NA	NA	NA	NA	NA	NA	NA	NA
73	V_2470	V	2470	0	T	G	CB4856	T	NA	NA	NA	NA	NA	NA	NA	NA	NA
74	V_2678	V	2678	0	C	A	CB4856	C	NA	NA	NA	NA	NA	NA	NA	NA	NA
75	V_2691	V	2691	0	C	G	CB4856	C	NA	NA	NA	NA	NA	NA	NA	NA	NA
76	V_2698	V	2698	0	G	A	CB4856	G	NA	NA	NA	NA	NA	NA	NA	NA	NA
77	V_2706	V	2706	0	G	T	CB4856	G	NA	NA	NA	NA	NA	NA	NA	NA	NA
78	V_2710	V	2710	0	T	C	CB4856	T	NA	NA	NA	NA	NA	NA	NA	NA	NA
79	V_2721	V	2721	0	A	C	CB4856	A	NA	NA	NA	NA	NA	NA	NA	NA	NA
80	V_2747	V	2747	0	G	A	CB4856	G	NA	NA	NA	NA	NA	NA	NA	NA	NA
81	V_2786	V	2786	0	C	T	CB4856	C	NA	NA	NA	NA	NA	NA	NA	NA	NA
82	V_2829	V	2829	0.63606193227509	G	C	CB4856	C	NA	NA	NA	NA	NA	NA	NA	NA	NA
83	V_2833	V	2833	0	T	C	CB4856	T	NA	NA	NA	NA	NA	NA	NA	NA	NA
84	V_2878	V	2878	0	T	A	CB4856	T	missense_variant	MODERATE	WBGene00015153	WBGene00015153	transcript	B0348.5a.1	protein_coding	c.28T>A	p.Leu10Ile
85	V_2890	V	2890	0	C	T	CB4856	C	synonymous_variant	LOW	WBGene00015153	WBGene00015153	transcript	B0348.5a.1	protein_coding	c.40C>T	p.Leu14Leu
86	V_2913	V	2913	0	G	A	CB4856	G	synonymous_variant	LOW	WBGene00015153	WBGene00015153	transcript	B0348.5a.1	protein_coding	c.63G>A	p.Val21Val
87	V_2951	V	2951	0	T	C	CB4856	T	missense_variant	MODERATE	WBGene00015153	WBGene00015153	transcript	B0348.5a.1	protein_coding	c.101T>C	p.Ile34Thr
88	V_2964	V	2964	0	C	T	CB4856	C	synonymous_variant	LOW	WBGene00015153	WBGene00015153	transcript	B0348.5a.1	protein_coding	c.114C>T	p.Asn38Asn
89	V_2976	V	2976	0	A	T	CB4856	A	synonymous_variant	LOW	WBGene00015153	WBGene00015153	transcript	B0348.5a.1	protein_coding	c.126A>T	p.Pro42Pro
90	V_3009	V	3009	0	A	G	CB4856	A	synonymous_variant	LOW	WBGene00015153	WBGene00015153	transcript	B0348.5a.1	protein_coding	c.159A>G	p.Gly53Gly
91	V_3010	V	3010	0	G	C	CB4856	G	missense_variant	MODERATE	WBGene00015153	WBGene00015153	transcript	B0348.5a.1	protein_coding	c.160G>C	p.Asp54His
92	V_3030	V	3030	0	C	G	CB4856	C	intron_variant	MODIFIER	WBGene00015153	WBGene00015153	transcript	B0348.5a.1	protein_coding	c.169+11C>G	NA
93	V_3062	V	3062	0	G	A	CB4856	G	intron_variant	MODIFIER	WBGene00015153	WBGene00015153	transcript	B0348.5a.1	protein_coding	c.169+43G>A	NA
94	V_3074	V	3074	0	G	T	CB4856	G	intron_variant	MODIFIER	WBGene00015153	WBGene00015153	transcript	B0348.5a.1	protein_coding	c.169+55G>T	NA
95	V_3140	V	3140	0	G	T	CB4856	G	intron_variant	MODIFIER	WBGene00015153	WBGene00015153	transcript	B0348.5a.1	protein_coding	c.169+121G>T	NA
96	V_3147	V	3147	0	G	T	CB4856	G	intron_variant	MODIFIER	WBGene00015153	WBGene00015153	transcript	B0348.5a.1	protein_coding	c.169+128G>T	NA
97	V_3178	V	3178	0	G	T	CB4856	G	intron_variant	MODIFIER	WBGene00015153	WBGene00015153	transcript	B0348.5a.1	protein_coding	c.169+159G>T	NA
98	V_3179	V	3179	0	T	C	CB4856	T	intron_variant	MODIFIER	WBGene00015153	WBGene00015153	transcript	B0348.5a.1	protein_coding	c.169+160T>C	NA
99	V_3183	V	3183	0	T	G	CB4856	T	intron_variant	MODIFIER	WBGene00015153	WBGene00015153	transcript	B0348.5a.1	protein_coding	c.169+164T>G	NA
100	V_3211	V	3211	0	T	A	CB4856	T	intron_variant	MODIFIER	WBGene00015153	WBGene00015153	transcript	B0348.5a.1	protein_coding	c.169+192T>A	NA
101	V_3212	V	3212	0	C	T	CB4856	C	intron_variant	MODIFIER	WBGene00015153	WBGene00015153	transcript	B0348.5a.1	protein_coding	c.169+193C>T	NA
102	V_3231	V	3231	0	T	C	CB4856	T	intron_variant	MODIFIER	WBGene00015153	WBGene00015153	transcript	B0348.5a.1	protein_coding	c.169+212T>C	NA
103	V_3237	V	3237	0	C	G	CB4856	C	intron_variant	MODIFIER	WBGene00015153	WBGene00015153	transcript	B0348.5a.1	protein_coding	c.169+218C>G	NA
104	V_3305	V	3305	0	T	A	CB4856	T	intron_variant	MODIFIER	WBGene00015153	WBGene00015153	transcript	B0348.5a.1	protein_coding	c.169+286T>A	NA
105	V_3309	V	3309	0	T	C	CB4856	T	intron_variant	MODIFIER	WBGene00015153	WBGene00015153	transcript	B0348.5a.1	protein_coding	c.169+290T>C	NA
106	V_3317	V	3317	0	C	G	CB4856	C	intron_variant	MODIFIER	WBGene00015153	WBGene00015153	transcript	B0348.5a.1	protein_coding	c.169+298C>G	NA
107	V_3336	V	3336	0	C	T	CB4856	C	intron_variant	MODIFIER	WBGene00015153	WBGene00015153	transcript	B0348.5a.1	protein_coding	c.169+317C>T	NA
108	V_3347	V	3347	0	C	T	CB4856	C	intron_variant	MODIFIER	WBGene00015153	WBGene00015153	transcript	B0348.5a.1	protein_coding	c.169+328C>T	NA
109	V_3358	V	3358	0	G	A	CB4856	G	intron_variant	MODIFIER	WBGene00015153	WBGene00015153	transcript	B0348.5a.1	protein_coding	c.169+339G>A	NA
110	V_3374	V	3374	0	G	T	CB4856	G	intron_variant	MODIFIER	WBGene00015153	WBGene00015153	transcript	B0348.5a.1	protein_coding	c.169+355G>T	NA
111	V_3375	V	3375	0	T	C	CB4856	T	intron_variant	MODIFIER	WBGene00015153	WBGene00015153	transcript	B0348.5a.1	protein_coding	c.169+356T>C	NA
112	V_3381	V	3381	0	G	A	CB4856	G	intron_variant	MODIFIER	WBGene00015153	WBGene00015153	transcript	B0348.5a.1	protein_coding	c.169+362G>A	NA
113	V_5222	V	5222	0	G	C	CB4856	G	intron_variant	MODIFIER	WBGene00015153	WBGene00015153	transcript	B0348.5a.1	protein_coding	c.170-316G>C	NA
114	V_5246	V	5246	0.729400565234181	A	G	CB4856	A	intron_variant	MODIFIER	WBGene00015153	WBGene00015153	transcript	B0348.5a.1	protein_coding	c.170-292A>G	NA
115	V_5257	V	5257	0	A	T	CB4856	A	intron_variant	MODIFIER	WBGene00015153	WBGene00015153	transcript	B0348.5a.1	protein_coding	c.170-281A>T	NA
116	V_5263	V	5263	0	C	G	CB4856	C	intron_variant	MODIFIER	WBGene00015153	WBGene00015153	transcript	B0348.5a.1	protein_coding	c.170-275C>G	NA
117	V_5267	V	5267	0	T	C	CB4856	T	intron_variant	MODIFIER	WBGene00015153	WBGene00015153	transcript	B0348.5a.1	protein_coding	c.170-271T>C	NA
118	V_5310	V	5310	0.196727667088198	C	A	CB4856	C	intron_variant	MODIFIER	WBGene00015153	WBGene00015153	transcript	B0348.5a.1	protein_coding	c.170-228C>A	NA
119	V_5314	V	5314	0	A	G	CB4856	A	intron_variant	MODIFIER	WBGene00015153	WBGene00015153	transcript	B0348.5a.1	protein_coding	c.170-224A>G	NA
120	V_5339	V	5339	0	C	A	CB4856	C	intron_variant	MODIFIER	WBGene00015153	WBGene00015153	transcript	B0348.5a.1	protein_coding	c.170-199C>A	NA
121	V_5433	V	5433	0	C	A	CB4856	C	intron_variant	MODIFIER	WBGene00015153	WBGene00015153	transcript	B0348.5a.1	protein_coding	c.170-105C>A	NA
122	V_5441	V	5441	0	T	A	CB4856	T	intron_variant	MODIFIER	WBGene00015153	WBGene00015153	transcript	B0348.5a.1	protein_coding	c.170-97T>A	NA
123	V_5446	V	5446	0	T	G	CB4856	T	intron_variant	MODIFIER	WBGene00015153	WBGene00015153	transcript	B0348.5a.1	protein_coding	c.170-92T>G	NA
124	V_5453	V	5453	0	A	T	CB4856	A	intron_variant	MODIFIER	WBGene00015153	WBGene00015153	transcript	B0348.5a.1	protein_coding	c.170-85A>T	NA
125	V_5457	V	5457	0	G	C	CB4856	G	intron_variant	MODIFIER	WBGene00015153	WBGene00015153	transcript	B0348.5a.1	protein_coding	c.170-81G>C	NA
126	V_5458	V	5458	0	G	A	CB4856	G	intron_variant	MODIFIER	WBGene00015153	WBGene00015153	transcript	B0348.5a.1	protein_coding	c.170-80G>A	NA
127	V_5474	V	5474	0	A	G	CB4856	A	intron_variant	MODIFIER	WBGene00015153	WBGene00015153	transcript	B0348.5a.1	protein_coding	c.170-64A>G	NA
128	V_5489	V	5489	0	C	A	CB4856	C	intron_variant	MODIFIER	WBGene00015153	WBGene00015153	transcript	B0348.5a.1	protein_coding	c.170-49C>A	NA
129	V_5495	V	5495	0	G	A	CB4856	G	intron_variant	MODIFIER	WBGene00015153	WBGene00015153	transcript	B0348.5a.1	protein_coding	c.170-43G>A	NA
130	V_5517	V	5517	0	A	T	CB4856	A	intron_variant	MODIFIER	WBGene00015153	WBGene00015153	transcript	B0348.5a.1	protein_coding	c.170-21A>T	NA
131	V_5539	V	5539	0	T	C	CB4856	T	splice_region_variant&synonymous_variant	LOW	WBGene00015153	WBGene00015153	transcript	B0348.5a.1	protein_coding	c.171T>C	p.Gly57Gly
132	V_5542	V	5542	0	C	T	CB4856	C	synonymous_variant	LOW	WBGene00015153	WBGene00015153	transcript	B0348.5a.1	protein_coding	c.174C>T	p.Ser58Ser
133	V_5608	V	5608	0	A	C	CB4856	A	synonymous_variant	LOW	WBGene00015153	WBGene00015153	transcript	B0348.5a.1	protein_coding	c.240A>C	p.Arg80Arg
134	V_5626	V	5626	0	C	A	CB4856	C	synonymous_variant	LOW	WBGene00015153	WBGene00015153	transcript	B0348.5a.1	protein_coding	c.258C>A	p.Ala86Ala
135	V_5631	V	5631	0	T	A	CB4856	T	missense_variant	MODERATE	WBGene00015153	WBGene00015153	transcript	B0348.5a.1	protein_coding	c.263T>A	p.Phe88Tyr
136	V_5681	V	5681	0	T	A	CB4856	T	missense_variant	MODERATE	WBGene00015153	WBGene00015153	transcript	B0348.5a.1	protein_coding	c.313T>A	p.Ser105Thr
137	V_5738	V	5738	0	C	T	CB4856	C	missense_variant	MODERATE	WBGene00015153	WBGene00015153	transcript	B0348.5a.1	protein_coding	c.370C>T	p.Leu124Phe
138	V_5811	V	5811	0	T	C	CB4856	T	missense_variant	MODERATE	WBGene00015153	WBGene00015153	transcript	B0348.5a.1	protein_coding	c.443T>C	p.Leu148Pro
139	V_5869	V	5869	0	A	T	CB4856	A	synonymous_variant	LOW	WBGene00015153	WBGene00015153	transcript	B0348.5a.1	protein_coding	c.501A>T	p.Arg167Arg
140	V_5917	V	5917	0	G	T	CB4856	G	synonymous_variant	LOW	WBGene00015153	WBGene00015153	transcript	B0348.5a.1	protein_coding	c.549G>T	p.Val183Val
141	V_5947	V	5947	0	T	C	CB4856	T	synonymous_variant	LOW	WBGene00015153	WBGene00015153	transcript	B0348.5a.1	protein_coding	c.579T>C	p.Ile193Ile
142	V_5948	V	5948	0	C	A	CB4856	C	missense_variant	MODERATE	WBGene00015153	WBGene00015153	transcript	B0348.5a.1	protein_coding	c.580C>A	p.Pro194Thr
143	V_5979	V	5979	0.120776422646625	T	C	CB4856	T	intron_variant	MODIFIER	WBGene00015153	WBGene00015153	transcript	B0348.5a.1	protein_coding	c.598+13T>C	NA
144	V_5988	V	5988	0	G	A	CB4856	G	intron_variant	MODIFIER	WBGene00015153	WBGene00015153	transcript	B0348.5a.1	protein_coding	c.598+22G>A	NA
145	V_5993	V	5993	0	A	T	CB4856	A	intron_variant	MODIFIER	WBGene00015153	WBGene00015153	transcript	B0348.5a.1	protein_coding	c.598+27A>T	NA
146	V_5995	V	5995	0	A	T	CB4856	A	intron_variant	MODIFIER	WBGene00015153	WBGene00015153	transcript	B0348.5a.1	protein_coding	c.598+29A>T	NA
147	V_6005	V	6005	0	A	T	CB4856	A	intron_variant	MODIFIER	WBGene00015153	WBGene00015153	transcript	B0348.5a.1	protein_coding	c.599-19A>T	NA
148	V_6014	V	6014	0	T	G	CB4856	T	intron_variant	MODIFIER	WBGene00015153	WBGene00015153	transcript	B0348.5a.1	protein_coding	c.599-10T>G	NA
149	V_6030	V	6030	0	A	G	CB4856	A	missense_variant	MODERATE	WBGene00015153	WBGene00015153	transcript	B0348.5a.1	protein_coding	c.605A>G	p.Tyr202Cys
150	V_6033	V	6033	0	C	T	CB4856	C	missense_variant	MODERATE	WBGene00015153	WBGene00015153	transcript	B0348.5a.1	protein_coding	c.608C>T	p.Ala203Val
151	V_6046	V	6046	0	G	A	CB4856	G	synonymous_variant	LOW	WBGene00015153	WBGene00015153	transcript	B0348.5a.1	protein_coding	c.621G>A	p.Leu207Leu
152	V_6076	V	6076	0	C	T	CB4856	C	synonymous_variant	LOW	WBGene00015153	WBGene00015153	transcript	B0348.5a.1	protein_coding	c.651C>T	p.Ser217Ser
153	V_6106	V	6106	0	C	G	CB4856	C	synonymous_variant	LOW	WBGene00015153	WBGene00015153	transcript	B0348.5a.1	protein_coding	c.681C>G	p.Thr227Thr
154	V_6118	V	6118	0	C	T	CB4856	C	synonymous_variant	LOW	WBGene00015153	WBGene00015153	transcript	B0348.5a.1	protein_coding	c.693C>T	p.Arg231Arg
155	V_6167	V	6167	0	C	A	CB4856	C	missense_variant	MODERATE	WBGene00015153	WBGene00015153	transcript	B0348.5a.1	protein_coding	c.742C>A	p.Leu248Ile
156	V_6169	V	6169	0	T	G	CB4856	T	synonymous_variant	LOW	WBGene00015153	WBGene00015153	transcript	B0348.5a.1	protein_coding	c.744T>G	p.Leu248Leu
157	V_6180	V	6180	0	T	C	CB4856	T	missense_variant	MODERATE	WBGene00015153	WBGene00015153	transcript	B0348.5a.1	protein_coding	c.755T>C	p.Leu252Pro
158	V_6208	V	6208	0	A	T	CB4856	A	synonymous_variant	LOW	WBGene00015153	WBGene00015153	transcript	B0348.5a.1	protein_coding	c.783A>T	p.Pro261Pro
159	V_6232	V	6232	0	A	T	CB4856	A	synonymous_variant	LOW	WBGene00015153	WBGene00015153	transcript	B0348.5a.1	protein_coding	c.807A>T	p.Ile269Ile
160	V_6281	V	6281	0	T	G	CB4856	T	missense_variant	MODERATE	WBGene00015153	WBGene00015153	transcript	B0348.5a.1	protein_coding	c.856T>G	p.Ser286Ala
161	V_6298	V	6298	0	G	C	CB4856	G	missense_variant	MODERATE	WBGene00015153	WBGene00015153	transcript	B0348.5a.1	protein_coding	c.873G>C	p.Met291Ile
162	V_6363	V	6363	0	G	C	CB4856	G	missense_variant	MODERATE	WBGene00015153	WBGene00015153	transcript	B0348.5a.1	protein_coding	c.938G>C	p.Gly313Ala
163	V_6394	V	6394	0	T	G	CB4856	T	synonymous_variant	LOW	WBGene00015153	WBGene00015153	transcript	B0348.5a.1	protein_coding	c.969T>G	p.Pro323Pro
164	V_6513	V	6513	0	A	C	CB4856	A	3_prime_UTR_variant	MODIFIER	WBGene00015153	WBGene00015153	transcript	B0348.5a.1	protein_coding	c.*2A>C	NA
165	V_6530	V	6530	0	T	A	CB4856	T	3_prime_UTR_variant	MODIFIER	WBGene00015153	WBGene00015153	transcript	B0348.5a.1	protein_coding	c.*19T>A	NA
166	V_6531	V	6531	0	T	A	CB4856	T	3_prime_UTR_variant	MODIFIER	WBGene00015153	WBGene00015153	transcript	B0348.5a.1	protein_coding	c.*20T>A	NA
167	V_6538	V	6538	0	A	C	CB4856	A	3_prime_UTR_variant	MODIFIER	WBGene00015153	WBGene00015153	transcript	B0348.5a.1	protein_coding	c.*27A>C	NA
168	V_6546	V	6546	0	A	G	CB4856	A	3_prime_UTR_variant	MODIFIER	WBGene00015153	WBGene00015153	transcript	B0348.5a.1	protein_coding	c.*35A>G	NA
169	V_6696	V	6696	0	C	G	CB4856	C	3_prime_UTR_variant	MODIFIER	WBGene00002061	WBGene00002061	transcript	B0348.6b.1	protein_coding	c.*240G>C	NA
170	V_6704	V	6704	0	C	A	CB4856	C	3_prime_UTR_variant	MODIFIER	WBGene00002061	WBGene00002061	transcript	B0348.6b.1	protein_coding	c.*232G>T	NA
171	V_6710	V	6710	0	G	A	CB4856	G	splice_region_variant&intron_variant	LOW	WBGene00002061	WBGene00002061	transcript	B0348.6c.2	protein_coding	c.*145-3C>T	NA
172	V_6845	V	6845	0	A	T	CB4856	A	3_prime_UTR_variant	MODIFIER	WBGene00002061	WBGene00002061	transcript	B0348.6b.1	protein_coding	c.*91T>A	NA
173	V_6925	V	6925	0	T	A	CB4856	T	3_prime_UTR_variant	MODIFIER	WBGene00002061	WBGene00002061	transcript	B0348.6b.1	protein_coding	c.*11A>T	NA
174	V_6957	V	6957	0	A	T	CB4856	A	synonymous_variant	LOW	WBGene00002061	WBGene00002061	transcript	B0348.6b.1	protein_coding	c.735T>A	p.Ser245Ser
175	V_6968	V	6968	0	T	C	CB4856	T	missense_variant	MODERATE	WBGene00002061	WBGene00002061	transcript	B0348.6b.1	protein_coding	c.724A>G	p.Thr242Ala
176	V_6997	V	6997	0	G	C	CB4856	G	missense_variant	MODERATE	WBGene00002061	WBGene00002061	transcript	B0348.6b.1	protein_coding	c.695C>G	p.Thr232Ser
177	V_7140	V	7140	0	C	T	CB4856	C	intron_variant	MODIFIER	WBGene00002061	WBGene00002061	transcript	B0348.6b.1	protein_coding	c.581+18G>A	NA
178	V_7310	V	7310	0	G	A	CB4856	G	synonymous_variant	LOW	WBGene00002061	WBGene00002061	transcript	B0348.6b.1	protein_coding	c.429C>T	p.Tyr143Tyr
179	V_7379	V	7379	0	T	C	CB4856	T	synonymous_variant	LOW	WBGene00002061	WBGene00002061	transcript	B0348.6b.1	protein_coding	c.360A>G	p.Arg120Arg
180	V_7541	V	7541	0	T	C	CB4856	T	synonymous_variant	LOW	WBGene00002061	WBGene00002061	transcript	B0348.6b.1	protein_coding	c.237A>G	p.Gly79Gly
181	V_7568	V	7568	0	C	T	CB4856	C	synonymous_variant	LOW	WBGene00002061	WBGene00002061	transcript	B0348.6b.1	protein_coding	c.210G>A	p.Leu70Leu
182	V_7613	V	7613	0	G	A	CB4856	G	splice_region_variant&intron_variant	LOW	WBGene00002061	WBGene00002061	transcript	B0348.6b.1	protein_coding	c.169-4C>T	NA
183	V_7618	V	7618	0	A	G	CB4856	A	intron_variant	MODIFIER	WBGene00002061	WBGene00002061	transcript	B0348.6b.1	protein_coding	c.169-9T>C	NA
184	V_7634	V	7634	0.353060478250694	A	T	CB4856	A	intron_variant	MODIFIER	WBGene00002061	WBGene00002061	transcript	B0348.6b.1	protein_coding	c.168+17T>A	NA
185	V_7776	V	7776	0	C	T	CB4856	C	missense_variant	MODERATE	WBGene00002061	WBGene00002061	transcript	B0348.6b.1	protein_coding	c.43G>A	p.Gly15Ser
186	V_7807	V	7807	0	G	T	CB4856	G	synonymous_variant	LOW	WBGene00002061	WBGene00002061	transcript	B0348.6b.1	protein_coding	c.12C>A	p.Ser4Ser
187	V_7832	V	7832	0	G	A	CB4856	G	NA	NA	NA	NA	NA	NA	NA	NA	NA
188	V_7917	V	7917	0	A	C	CB4856	A	NA	NA	NA	NA	NA	NA	NA	NA	NA
189	V_7998	V	7998	0	T	C	CB4856	T	NA	NA	NA	NA	NA	NA	NA	NA	NA
190	V_8115	V	8115	0	C	A	CB4856	C	NA	NA	NA	NA	NA	NA	NA	NA	NA
191	V_8120	V	8120	0	T	A	CB4856	T	NA	NA	NA	NA	NA	NA	NA	NA	NA
192	V_8159	V	8159	0	G	A	CB4856	G	NA	NA	NA	NA	NA	NA	NA	NA	NA
193	V_8242	V	8242	0	C	T	CB4856	C	NA	NA	NA	NA	NA	NA	NA	NA	NA
194	V_8282	V	8282	0	C	A	CB4856	C	NA	NA	NA	NA	NA	NA	NA	NA	NA
195	V_8377	V	8377	0	C	T	CB4856	C	NA	NA	NA	NA	NA	NA	NA	NA	NA
196	V_8450	V	8450	0	T	A	CB4856	T	NA	NA	NA	NA	NA	NA	NA	NA	NA
197	V_8451	V	8451	0	C	T	CB4856	C	NA	NA	NA	NA	NA	NA	NA	NA	NA
198	V_8455	V	8455	0	C	T	CB4856	C	NA	NA	NA	NA	NA	NA	NA	NA	NA
199	V_8461	V	8461	0	A	T	CB4856	A	NA	NA	NA	NA	NA	NA	NA	NA	NA
200	V_8472	V	8472	0	A	G	CB4856	A	NA	NA	NA	NA	NA	NA	NA	NA	NA
201	V_8504	V	8504	0	T	C	CB4856	T	NA	NA	NA	NA	NA	NA	NA	NA	NA
202	V_8506	V	8506	0	T	A	CB4856	T	NA	NA	NA	NA	NA	NA	NA	NA	NA
203	V_8595	V	8595	0	A	C	CB4856	A	missense_variant	MODERATE	WBGene00255704	WBGene00255704	transcript	B0348.10.1	protein_coding	c.145T>G	p.Trp49Gly
204	V_8597	V	8597	0	G	T	CB4856	G	stop_gained	HIGH	WBGene00255704	WBGene00255704	transcript	B0348.10.1	protein_coding	c.143C>A	p.Ser48*
205	V_8621	V	8621	0	C	G	CB4856	C	missense_variant	MODERATE	WBGene00255704	WBGene00255704	transcript	B0348.10.1	protein_coding	c.119G>C	p.Gly40Ala
206	V_8706	V	8706	0	A	G	CB4856	A	missense_variant	MODERATE	WBGene00255704	WBGene00255704	transcript	B0348.10.1	protein_coding	c.34T>C	p.Ser12Pro
207	V_8721	V	8721	0	G	A	CB4856	G	synonymous_variant	LOW	WBGene00255704	WBGene00255704	transcript	B0348.10.1	protein_coding	c.19C>T	p.Leu7Leu
208	V_8753	V	8753	0	T	C	CB4856	T	NA	NA	NA	NA	NA	NA	NA	NA	NA
209	V_8789	V	8789	0	C	T	CB4856	C	NA	NA	NA	NA	NA	NA	NA	NA	NA
210	V_8801	V	8801	0	G	C	CB4856	G	NA	NA	NA	NA	NA	NA	NA	NA	NA
211	V_8810	V	8810	0	C	T	CB4856	C	NA	NA	NA	NA	NA	NA	NA	NA	NA
212	V_8881	V	8881	0.729400565234181	G	T	CB4856	G	NA	NA	NA	NA	NA	NA	NA	NA	NA
213	V_8934	V	8934	0	A	G	CB4856	A	NA	NA	NA	NA	NA	NA	NA	NA	NA
214	V_8946	V	8946	0	T	G	CB4856	T	NA	NA	NA	NA	NA	NA	NA	NA	NA
215	V_8969	V	8969	0	C	T	CB4856	C	NA	NA	NA	NA	NA	NA	NA	NA	NA
216	V_8983	V	8983	0	G	T	CB4856	G	NA	NA	NA	NA	NA	NA	NA	NA	NA
217	V_9005	V	9005	0	T	C	CB4856	T	NA	NA	NA	NA	NA	NA	NA	NA	NA
218	V_9050	V	9050	0	C	G	CB4856	C	NA	NA	NA	NA	NA	NA	NA	NA	NA
219	V_9100	V	9100	0	C	T	CB4856	C	NA	NA	NA	NA	NA	NA	NA	NA	NA
220	V_9252	V	9252	0	C	G	CB4856	C	NA	NA	NA	NA	NA	NA	NA	NA	NA
221	V_9256	V	9256	0	G	T	CB4856	G	NA	NA	NA	NA	NA	NA	NA	NA	NA
222	V_9309	V	9309	0	C	A	CB4856	C	NA	NA	NA	NA	NA	NA	NA	NA	NA
223	V_9355	V	9355	0.353060478250694	A	T	CB4856	A	NA	NA	NA	NA	NA	NA	NA	NA	NA
224	V_9404	V	9404	0	C	G	CB4856	C	NA	NA	NA	NA	NA	NA	NA	NA	NA
225	V_9416	V	9416	0	A	T	CB4856	A	NA	NA	NA	NA	NA	NA	NA	NA	NA
226	V_9497	V	9497	0	C	T	CB4856	C	NA	NA	NA	NA	NA	NA	NA	NA	NA
227	V_9505	V	9505	0	T	C	CB4856	T	NA	NA	NA	NA	NA	NA	NA	NA	NA
228	V_9546	V	9546	0	A	C	CB4856	A	NA	NA	NA	NA	NA	NA	NA	NA	NA
229	V_9547	V	9547	0	T	A	CB4856	T	NA	NA	NA	NA	NA	NA	NA	NA	NA
230	V_9607	V	9607	0	G	A	CB4856	G	NA	NA	NA	NA	NA	NA	NA	NA	NA
231	V_9694	V	9694	0	T	C	CB4856	T	NA	NA	NA	NA	NA	NA	NA	NA	NA
232	V_9715	V	9715	0	A	G	CB4856	A	NA	NA	NA	NA	NA	NA	NA	NA	NA
233	V_9719	V	9719	0	A	C	CB4856	A	NA	NA	NA	NA	NA	NA	NA	NA	NA
234	V_9731	V	9731	0	C	T	CB4856	C	NA	NA	NA	NA	NA	NA	NA	NA	NA
235	V_9776	V	9776	0	A	C	CB4856	A	NA	NA	NA	NA	NA	NA	NA	NA	NA
236	V_9777	V	9777	0	C	T	CB4856	C	NA	NA	NA	NA	NA	NA	NA	NA	NA
237	V_9781	V	9781	0	A	G	CB4856	A	NA	NA	NA	NA	NA	NA	NA	NA	NA
238	V_9806	V	9806	0	C	T	CB4856	C	NA	NA	NA	NA	NA	NA	NA	NA	NA
239	V_9813	V	9813	0	A	T	CB4856	A	NA	NA	NA	NA	NA	NA	NA	NA	NA
240	V_9816	V	9816	0	C	T	CB4856	C	NA	NA	NA	NA	NA	NA	NA	NA	NA
241	V_9826	V	9826	0	G	A	CB4856	G	NA	NA	NA	NA	NA	NA	NA	NA	NA
242	V_9851	V	9851	0	C	A	CB4856	C	NA	NA	NA	NA	NA	NA	NA	NA	NA
243	V_11582	V	11582	0	C	T	CB4856	C	NA	NA	NA	NA	NA	NA	NA	NA	NA
244	V_11612	V	11612	0	C	A	CB4856	C	NA	NA	NA	NA	NA	NA	NA	NA	NA
245	V_11640	V	11640	0	C	T	CB4856	C	NA	NA	NA	NA	NA	NA	NA	NA	NA
246	V_11655	V	11655	0	G	A	CB4856	G	NA	NA	NA	NA	NA	NA	NA	NA	NA
247	V_11702	V	11702	0	T	G	CB4856	T	NA	NA	NA	NA	NA	NA	NA	NA	NA
248	V_11709	V	11709	0	G	T	CB4856	G	NA	NA	NA	NA	NA	NA	NA	NA	NA
249	V_11713	V	11713	0	A	T	CB4856	A	NA	NA	NA	NA	NA	NA	NA	NA	NA
250	V_11796	V	11796	0.286274824560996	G	T	CB4856	G	NA	NA	NA	NA	NA	NA	NA	NA	NA
251	V_11840	V	11840	0	T	G	CB4856	T	NA	NA	NA	NA	NA	NA	NA	NA	NA
252	V_11842	V	11842	0	T	A	CB4856	T	NA	NA	NA	NA	NA	NA	NA	NA	NA
253	V_11888	V	11888	0	T	C	CB4856	T	NA	NA	NA	NA	NA	NA	NA	NA	NA
254	V_11892	V	11892	0	A	C	CB4856	A	NA	NA	NA	NA	NA	NA	NA	NA	NA
255	V_11898	V	11898	0	C	T	CB4856	C	NA	NA	NA	NA	NA	NA	NA	NA	NA
256	V_11902	V	11902	0	C	G	CB4856	C	NA	NA	NA	NA	NA	NA	NA	NA	NA
257	V_12367	V	12367	0	C	T	CB4856	C	NA	NA	NA	NA	NA	NA	NA	NA	NA
258	V_12371	V	12371	0.729400565234181	C	T	CB4856	C	NA	NA	NA	NA	NA	NA	NA	NA	NA
259	V_12390	V	12390	0.286274824560996	A	T	CB4856	A	NA	NA	NA	NA	NA	NA	NA	NA	NA
260	V_12394	V	12394	0	C	A	CB4856	C	NA	NA	NA	NA	NA	NA	NA	NA	NA
261	V_12402	V	12402	0	A	G	CB4856	A	NA	NA	NA	NA	NA	NA	NA	NA	NA
262	V_12434	V	12434	0	A	G	CB4856	A	NA	NA	NA	NA	NA	NA	NA	NA	NA
263	V_12503	V	12503	0	G	C	CB4856	G	NA	NA	NA	NA	NA	NA	NA	NA	NA
264	V_12529	V	12529	0	G	T	CB4856	G	non_coding_transcript_exon_variant	MODIFIER	WBGene00235314	WBGene00235314	transcript	B0348.9	lincRNA	n.216C>A	NA
265	V_12581	V	12581	0	C	T	CB4856	C	non_coding_transcript_exon_variant	MODIFIER	WBGene00235314	WBGene00235314	transcript	B0348.9	lincRNA	n.164G>A	NA
266	V_12656	V	12656	0	A	T	CB4856	A	intron_variant	MODIFIER	WBGene00235314	WBGene00235314	transcript	B0348.9	lincRNA	n.150-61T>A	NA
267	V_12673	V	12673	0	T	A	CB4856	T	intron_variant	MODIFIER	WBGene00235314	WBGene00235314	transcript	B0348.9	lincRNA	n.150-78A>T	NA
268	V_12715	V	12715	0	A	G	CB4856	A	intron_variant	MODIFIER	WBGene00235314	WBGene00235314	transcript	B0348.9	lincRNA	n.150-120T>C	NA
269	V_12720	V	12720	0	A	G	CB4856	A	intron_variant	MODIFIER	WBGene00235314	WBGene00235314	transcript	B0348.9	lincRNA	n.150-125T>C	NA
270	V_12734	V	12734	0	C	T	CB4856	C	intron_variant	MODIFIER	WBGene00235314	WBGene00235314	transcript	B0348.9	lincRNA	n.150-139G>A	NA
271	V_12757	V	12757	0	A	G	CB4856	A	intron_variant	MODIFIER	WBGene00235314	WBGene00235314	transcript	B0348.9	lincRNA	n.150-162T>C	NA
272	V_12808	V	12808	0	C	T	CB4856	C	intron_variant	MODIFIER	WBGene00235314	WBGene00235314	transcript	B0348.9	lincRNA	n.150-213G>A	NA
273	V_13015	V	13015	0	C	A	CB4856	C	intron_variant	MODIFIER	WBGene00235314	WBGene00235314	transcript	B0348.9	lincRNA	n.149+206G>T	NA
274	V_13032	V	13032	0	C	T	CB4856	C	intron_variant	MODIFIER	WBGene00235314	WBGene00235314	transcript	B0348.9	lincRNA	n.149+189G>A	NA
275	V_13127	V	13127	0	T	A	CB4856	T	intron_variant	MODIFIER	WBGene00235314	WBGene00235314	transcript	B0348.9	lincRNA	n.149+94A>T	NA
276	V_13148	V	13148	0	A	T	CB4856	A	intron_variant	MODIFIER	WBGene00235314	WBGene00235314	transcript	B0348.9	lincRNA	n.149+73T>A	NA
277	V_13160	V	13160	0	A	G	CB4856	A	intron_variant	MODIFIER	WBGene00235314	WBGene00235314	transcript	B0348.9	lincRNA	n.149+61T>C	NA
278	V_13163	V	13163	0	A	G	CB4856	A	intron_variant	MODIFIER	WBGene00235314	WBGene00235314	transcript	B0348.9	lincRNA	n.149+58T>C	NA
279	V_13252	V	13252	0	A	G	CB4856	A	non_coding_transcript_exon_variant	MODIFIER	WBGene00235314	WBGene00235314	transcript	B0348.9	lincRNA	n.118T>C	NA
280	V_13273	V	13273	0	C	T	CB4856	C	non_coding_transcript_exon_variant	MODIFIER	WBGene00235314	WBGene00235314	transcript	B0348.9	lincRNA	n.97G>A	NA
281	V_13286	V	13286	0	T	C	CB4856	T	non_coding_transcript_exon_variant	MODIFIER	WBGene00235314	WBGene00235314	transcript	B0348.9	lincRNA	n.84A>G	NA
282	V_13289	V	13289	0	G	A	CB4856	G	non_coding_transcript_exon_variant	MODIFIER	WBGene00235314	WBGene00235314	transcript	B0348.9	lincRNA	n.81C>T	NA
283	V_13293	V	13293	0	T	C	CB4856	T	non_coding_transcript_exon_variant	MODIFIER	WBGene00235314	WBGene00235314	transcript	B0348.9	lincRNA	n.77A>G	NA
284	V_13319	V	13319	0	T	C	CB4856	T	non_coding_transcript_exon_variant	MODIFIER	WBGene00235314	WBGene00235314	transcript	B0348.9	lincRNA	n.51A>G	NA
285	V_13331	V	13331	0	C	A	CB4856	C	non_coding_transcript_exon_variant	MODIFIER	WBGene00235314	WBGene00235314	transcript	B0348.9	lincRNA	n.39G>T	NA
286	V_13352	V	13352	0	T	A	CB4856	T	non_coding_transcript_exon_variant	MODIFIER	WBGene00235314	WBGene00235314	transcript	B0348.9	lincRNA	n.18A>T	NA
287	V_13371	V	13371	0	A	G	CB4856	A	NA	NA	NA	NA	NA	NA	NA	NA	NA
288	V_13382	V	13382	0.133954312795675	A	G	CB4856	A	NA	NA	NA	NA	NA	NA	NA	NA	NA
289	V_13408	V	13408	0	A	G	CB4856	A	NA	NA	NA	NA	NA	NA	NA	NA	NA
290	V_13420	V	13420	0.286274824560996	G	A	CB4856	G	NA	NA	NA	NA	NA	NA	NA	NA	NA
291	V_13495	V	13495	0	G	A	CB4856	G	NA	NA	NA	NA	NA	NA	NA	NA	NA
292	V_13544	V	13544	0	C	T	CB4856	C	NA	NA	NA	NA	NA	NA	NA	NA	NA
293	V_13577	V	13577	0	A	C	CB4856	A	NA	NA	NA	NA	NA	NA	NA	NA	NA
294	V_13624	V	13624	0	A	G	CB4856	A	NA	NA	NA	NA	NA	NA	NA	NA	NA
295	V_13646	V	13646	0	G	T	CB4856	G	NA	NA	NA	NA	NA	NA	NA	NA	NA
296	V_13648	V	13648	0	A	C	CB4856	A	NA	NA	NA	NA	NA	NA	NA	NA	NA
297	V_13649	V	13649	0	G	T	CB4856	G	NA	NA	NA	NA	NA	NA	NA	NA	NA
298	V_13656	V	13656	0	T	G	CB4856	T	NA	NA	NA	NA	NA	NA	NA	NA	NA
299	V_13657	V	13657	0	G	T	CB4856	G	NA	NA	NA	NA	NA	NA	NA	NA	NA
300	V_13690	V	13690	0	T	C	CB4856	T	NA	NA	NA	NA	NA	NA	NA	NA	NA
301	V_13691	V	13691	0	A	C	CB4856	A	NA	NA	NA	NA	NA	NA	NA	NA	NA
302	V_13733	V	13733	0	A	T	CB4856	A	NA	NA	NA	NA	NA	NA	NA	NA	NA
303	V_13961	V	13961	0	G	A	CB4856	G	NA	NA	NA	NA	NA	NA	NA	NA	NA
304	V_13962	V	13962	0	G	A	CB4856	G	NA	NA	NA	NA	NA	NA	NA	NA	NA
305	V_13973	V	13973	0	C	A	CB4856	C	NA	NA	NA	NA	NA	NA	NA	NA	NA
306	V_14159	V	14159	0.286274824560996	T	C	CB4856	T	NA	NA	NA	NA	NA	NA	NA	NA	NA
307	V_14180	V	14180	0	C	A	CB4856	C	NA	NA	NA	NA	NA	NA	NA	NA	NA
308	V_14186	V	14186	0	G	A	CB4856	G	NA	NA	NA	NA	NA	NA	NA	NA	NA
309	V_14209	V	14209	0	C	T	CB4856	C	NA	NA	NA	NA	NA	NA	NA	NA	NA
310	V_14215	V	14215	0	C	T	CB4856	C	NA	NA	NA	NA	NA	NA	NA	NA	NA
311	V_14234	V	14234	0	A	G	CB4856	A	NA	NA	NA	NA	NA	NA	NA	NA	NA
312	V_14243	V	14243	0	A	C	CB4856	A	NA	NA	NA	NA	NA	NA	NA	NA	NA
313	V_14255	V	14255	0	G	A	CB4856	G	NA	NA	NA	NA	NA	NA	NA	NA	NA
314	V_14271	V	14271	0.286274824560996	T	C	CB4856	T	NA	NA	NA	NA	NA	NA	NA	NA	NA
315	V_14278	V	14278	0	T	A	CB4856	T	NA	NA	NA	NA	NA	NA	NA	NA	NA
316	V_14285	V	14285	0	T	G	CB4856	T	NA	NA	NA	NA	NA	NA	NA	NA	NA
317	V_14289	V	14289	0	T	C	CB4856	T	NA	NA	NA	NA	NA	NA	NA	NA	NA
318	V_14296	V	14296	0	T	A	CB4856	T	NA	NA	NA	NA	NA	NA	NA	NA	NA
319	V_14307	V	14307	0	T	A	CB4856	T	NA	NA	NA	NA	NA	NA	NA	NA	NA
320	V_14310	V	14310	0	G	A	CB4856	G	NA	NA	NA	NA	NA	NA	NA	NA	NA
321	V_14319	V	14319	0	C	T	CB4856	C	NA	NA	NA	NA	NA	NA	NA	NA	NA
322	V_14364	V	14364	0	T	C	CB4856	T	NA	NA	NA	NA	NA	NA	NA	NA	NA
323	V_14367	V	14367	0.286274824560996	C	A	CB4856	C	NA	NA	NA	NA	NA	NA	NA	NA	NA
324	V_14379	V	14379	0	T	C	CB4856	T	NA	NA	NA	NA	NA	NA	NA	NA	NA
325	V_14395	V	14395	0	C	A	CB4856	C	NA	NA	NA	NA	NA	NA	NA	NA	NA
326	V_14405	V	14405	0	G	A	CB4856	G	NA	NA	NA	NA	NA	NA	NA	NA	NA
327	V_15446	V	15446	0	C	A	CB4856	C	NA	NA	NA	NA	NA	NA	NA	NA	NA
328	V_15461	V	15461	0	C	T	CB4856	C	NA	NA	NA	NA	NA	NA	NA	NA	NA
329	V_15462	V	15462	0	C	G	CB4856	C	NA	NA	NA	NA	NA	NA	NA	NA	NA
330	V_15475	V	15475	0	T	C	CB4856	T	NA	NA	NA	NA	NA	NA	NA	NA	NA
331	V_15493	V	15493	0	A	C	CB4856	A	NA	NA	NA	NA	NA	NA	NA	NA	NA
332	V_15498	V	15498	0	A	C	CB4856	A	NA	NA	NA	NA	NA	NA	NA	NA	NA
333	V_15502	V	15502	0	A	C	CB4856	A	NA	NA	NA	NA	NA	NA	NA	NA	NA
334	V_15519	V	15519	0	A	G	CB4856	A	NA	NA	NA	NA	NA	NA	NA	NA	NA
335	V_15544	V	15544	0	T	C	CB4856	T	NA	NA	NA	NA	NA	NA	NA	NA	NA
336	V_15558	V	15558	0	G	T	CB4856	G	NA	NA	NA	NA	NA	NA	NA	NA	NA
337	V_15559	V	15559	0	A	G	CB4856	A	NA	NA	NA	NA	NA	NA	NA	NA	NA
338	V_15565	V	15565	0	C	T	CB4856	C	NA	NA	NA	NA	NA	NA	NA	NA	NA
339	V_15690	V	15690	0	T	A	CB4856	T	NA	NA	NA	NA	NA	NA	NA	NA	NA
340	V_15714	V	15714	0	G	C	CB4856	G	NA	NA	NA	NA	NA	NA	NA	NA	NA
341	V_15735	V	15735	0	C	A	CB4856	C	NA	NA	NA	NA	NA	NA	NA	NA	NA
342	V_15738	V	15738	0	T	C	CB4856	T	NA	NA	NA	NA	NA	NA	NA	NA	NA
343	V_15779	V	15779	0	C	G	CB4856	C	NA	NA	NA	NA	NA	NA	NA	NA	NA
344	V_15781	V	15781	0	C	T	CB4856	C	NA	NA	NA	NA	NA	NA	NA	NA	NA
345	V_15856	V	15856	0	A	G	CB4856	A	NA	NA	NA	NA	NA	NA	NA	NA	NA
346	V_16322	V	16322	0	A	C	CB4856	A	NA	NA	NA	NA	NA	NA	NA	NA	NA
347	V_16350	V	16350	0	A	G	CB4856	A	NA	NA	NA	NA	NA	NA	NA	NA	NA
348	V_16361	V	16361	0	A	G	CB4856	A	NA	NA	NA	NA	NA	NA	NA	NA	NA
349	V_16367	V	16367	0	C	T	CB4856	C	NA	NA	NA	NA	NA	NA	NA	NA	NA
350	V_16372	V	16372	0	C	T	CB4856	C	NA	NA	NA	NA	NA	NA	NA	NA	NA
351	V_16410	V	16410	0	A	T	CB4856	A	NA	NA	NA	NA	NA	NA	NA	NA	NA
352	V_16435	V	16435	0	G	A	CB4856	G	NA	NA	NA	NA	NA	NA	NA	NA	NA
353	V_16469	V	16469	0	T	A	CB4856	T	NA	NA	NA	NA	NA	NA	NA	NA	NA
354	V_16471	V	16471	0	G	A	CB4856	G	NA	NA	NA	NA	NA	NA	NA	NA	NA
355	V_16472	V	16472	0	T	C	CB4856	T	NA	NA	NA	NA	NA	NA	NA	NA	NA
356	V_16569	V	16569	0	G	A	CB4856	G	NA	NA	NA	NA	NA	NA	NA	NA	NA
357	V_16597	V	16597	0	A	T	CB4856	A	NA	NA	NA	NA	NA	NA	NA	NA	NA
358	V_16623	V	16623	0	T	C	CB4856	T	NA	NA	NA	NA	NA	NA	NA	NA	NA
359	V_16681	V	16681	0	C	A	CB4856	C	NA	NA	NA	NA	NA	NA	NA	NA	NA
360	V_16685	V	16685	0.286274824560996	T	C	CB4856	T	NA	NA	NA	NA	NA	NA	NA	NA	NA
361	V_16708	V	16708	0	T	C	CB4856	T	NA	NA	NA	NA	NA	NA	NA	NA	NA
362	V_16787	V	16787	0	T	C	CB4856	T	NA	NA	NA	NA	NA	NA	NA	NA	NA
363	V_16844	V	16844	0	A	G	CB4856	A	NA	NA	NA	NA	NA	NA	NA	NA	NA
364	V_16854	V	16854	0.286274824560996	T	C	CB4856	T	NA	NA	NA	NA	NA	NA	NA	NA	NA
365	V_16860	V	16860	0	C	A	CB4856	C	NA	NA	NA	NA	NA	NA	NA	NA	NA
366	V_16861	V	16861	0	T	C	CB4856	T	NA	NA	NA	NA	NA	NA	NA	NA	NA
367	V_16865	V	16865	0	T	C	CB4856	T	NA	NA	NA	NA	NA	NA	NA	NA	NA
368	V_16867	V	16867	0	A	C	CB4856	A	NA	NA	NA	NA	NA	NA	NA	NA	NA
369	V_16868	V	16868	0	C	T	CB4856	C	NA	NA	NA	NA	NA	NA	NA	NA	NA
370	V_16896	V	16896	0.171956531052628	T	A	CB4856	T	NA	NA	NA	NA	NA	NA	NA	NA	NA
371	V_16897	V	16897	0	A	T	CB4856	A	NA	NA	NA	NA	NA	NA	NA	NA	NA
372	V_16900	V	16900	0	C	T	CB4856	C	NA	NA	NA	NA	NA	NA	NA	NA	NA
373	V_16911	V	16911	0	C	A	CB4856	C	NA	NA	NA	NA	NA	NA	NA	NA	NA
374	V_16919	V	16919	0	G	C	CB4856	G	NA	NA	NA	NA	NA	NA	NA	NA	NA
375	V_16958	V	16958	0	C	G	CB4856	C	NA	NA	NA	NA	NA	NA	NA	NA	NA
376	V_16984	V	16984	0	C	T	CB4856	C	NA	NA	NA	NA	NA	NA	NA	NA	NA
377	V_17058	V	17058	0	G	T	CB4856	G	NA	NA	NA	NA	NA	NA	NA	NA	NA
378	V_17072	V	17072	0	C	T	CB4856	C	NA	NA	NA	NA	NA	NA	NA	NA	NA
379	V_17108	V	17108	0	G	A	CB4856	G	NA	NA	NA	NA	NA	NA	NA	NA	NA
380	V_17159	V	17159	0	T	C	CB4856	T	NA	NA	NA	NA	NA	NA	NA	NA	NA
381	V_17161	V	17161	0.286274824560996	T	C	CB4856	T	NA	NA	NA	NA	NA	NA	NA	NA	NA
382	V_17189	V	17189	0	T	G	CB4856	T	NA	NA	NA	NA	NA	NA	NA	NA	NA
383	V_17271	V	17271	0	C	T	CB4856	C	NA	NA	NA	NA	NA	NA	NA	NA	NA
384	V_17336	V	17336	0	A	T	CB4856	A	NA	NA	NA	NA	NA	NA	NA	NA	NA
385	V_17361	V	17361	0	A	T	CB4856	A	NA	NA	NA	NA	NA	NA	NA	NA	NA
386	V_17543	V	17543	0	T	G	CB4856	T	NA	NA	NA	NA	NA	NA	NA	NA	NA
387	V_17560	V	17560	0	C	T	CB4856	C	NA	NA	NA	NA	NA	NA	NA	NA	NA
388	V_17571	V	17571	0	T	A	CB4856	T	NA	NA	NA	NA	NA	NA	NA	NA	NA
389	V_17579	V	17579	0	A	T	CB4856	A	NA	NA	NA	NA	NA	NA	NA	NA	NA
390	V_17581	V	17581	0	G	T	CB4856	G	NA	NA	NA	NA	NA	NA	NA	NA	NA
391	V_17592	V	17592	0	T	C	CB4856	T	NA	NA	NA	NA	NA	NA	NA	NA	NA
392	V_17593	V	17593	0	T	C	CB4856	T	NA	NA	NA	NA	NA	NA	NA	NA	NA
393	V_17602	V	17602	0	A	T	CB4856	A	NA	NA	NA	NA	NA	NA	NA	NA	NA
394	V_17603	V	17603	0	G	T	CB4856	G	NA	NA	NA	NA	NA	NA	NA	NA	NA
395	V_17983	V	17983	0	A	G	CB4856	A	NA	NA	NA	NA	NA	NA	NA	NA	NA
396	V_18099	V	18099	0	C	T	CB4856	C	NA	NA	NA	NA	NA	NA	NA	NA	NA
397	V_18115	V	18115	0.353060478250694	A	G	CB4856	A	NA	NA	NA	NA	NA	NA	NA	NA	NA
398	V_18186	V	18186	0	A	C	CB4856	A	NA	NA	NA	NA	NA	NA	NA	NA	NA
399	V_18230	V	18230	0	T	C	CB4856	T	NA	NA	NA	NA	NA	NA	NA	NA	NA
400	V_18297	V	18297	0	C	A	CB4856	C	NA	NA	NA	NA	NA	NA	NA	NA	NA
401	V_18351	V	18351	0	T	A	CB4856	T	NA	NA	NA	NA	NA	NA	NA	NA	NA
402	V_18362	V	18362	0	G	T	CB4856	T	NA	NA	NA	NA	NA	NA	NA	NA	NA
403	V_18376	V	18376	0.286274824560996	T	G	CB4856	T	NA	NA	NA	NA	NA	NA	NA	NA	NA
404	V_18413	V	18413	0.729400565234181	C	T	CB4856	C	NA	NA	NA	NA	NA	NA	NA	NA	NA
405	V_18501	V	18501	0	G	A	CB4856	G	NA	NA	NA	NA	NA	NA	NA	NA	NA
406	V_18511	V	18511	0	G	A	CB4856	G	NA	NA	NA	NA	NA	NA	NA	NA	NA
407	V_18519	V	18519	0	C	A	CB4856	C	NA	NA	NA	NA	NA	NA	NA	NA	NA
408	V_18530	V	18530	0	C	T	CB4856	C	NA	NA	NA	NA	NA	NA	NA	NA	NA
409	V_18563	V	18563	0	G	C	CB4856	G	NA	NA	NA	NA	NA	NA	NA	NA	NA
410	V_18591	V	18591	0	C	T	CB4856	C	NA	NA	NA	NA	NA	NA	NA	NA	NA
411	V_18593	V	18593	0	G	A	CB4856	G	NA	NA	NA	NA	NA	NA	NA	NA	NA
412	V_18596	V	18596	0	T	A	CB4856	T	NA	NA	NA	NA	NA	NA	NA	NA	NA
413	V_18610	V	18610	0	A	T	CB4856	A	NA	NA	NA	NA	NA	NA	NA	NA	NA
414	V_18622	V	18622	0.286274824560996	A	G	CB4856	A	NA	NA	NA	NA	NA	NA	NA	NA	NA
415	V_18647	V	18647	0	A	T	CB4856	A	NA	NA	NA	NA	NA	NA	NA	NA	NA
416	V_18886	V	18886	0.133954312795675	C	T	CB4856	C	NA	NA	NA	NA	NA	NA	NA	NA	NA
417	V_18890	V	18890	0	A	G	CB4856	A	NA	NA	NA	NA	NA	NA	NA	NA	NA
418	V_19294	V	19294	0.120776422646625	T	A	CB4856	T	NA	NA	NA	NA	NA	NA	NA	NA	NA
419	V_19320	V	19320	0	G	A	CB4856	G	NA	NA	NA	NA	NA	NA	NA	NA	NA
420	V_19374	V	19374	0	T	C	CB4856	T	NA	NA	NA	NA	NA	NA	NA	NA	NA
421	V_19487	V	19487	0	C	T	CB4856	C	NA	NA	NA	NA	NA	NA	NA	NA	NA
422	V_19508	V	19508	0	A	T	CB4856	A	NA	NA	NA	NA	NA	NA	NA	NA	NA
423	V_19844	V	19844	0	C	T	CB4856	C	NA	NA	NA	NA	NA	NA	NA	NA	NA
424	V_20058	V	20058	0	A	G	CB4856	A	NA	NA	NA	NA	NA	NA	NA	NA	NA
425	V_20280	V	20280	0	C	A	CB4856	C	NA	NA	NA	NA	NA	NA	NA	NA	NA
426	V_20286	V	20286	0	T	C	CB4856	T	NA	NA	NA	NA	NA	NA	NA	NA	NA
427	V_20588	V	20588	0	A	C	CB4856	A	NA	NA	NA	NA	NA	NA	NA	NA	NA
428	V_20596	V	20596	0	A	C	CB4856	A	NA	NA	NA	NA	NA	NA	NA	NA	NA
429	V_20607	V	20607	0	T	A	CB4856	T	NA	NA	NA	NA	NA	NA	NA	NA	NA
430	V_20610	V	20610	0	G	T	CB4856	G	NA	NA	NA	NA	NA	NA	NA	NA	NA
431	V_20611	V	20611	0	A	C	CB4856	A	NA	NA	NA	NA	NA	NA	NA	NA	NA
432	V_20706	V	20706	0	G	A	CB4856	G	NA	NA	NA	NA	NA	NA	NA	NA	NA
433	V_20714	V	20714	0	C	T	CB4856	C	NA	NA	NA	NA	NA	NA	NA	NA	NA
434	V_20715	V	20715	0	T	C	CB4856	T	NA	NA	NA	NA	NA	NA	NA	NA	NA
435	V_20759	V	20759	0	A	T	CB4856	A	NA	NA	NA	NA	NA	NA	NA	NA	NA
436	V_20765	V	20765	0	A	G	CB4856	A	NA	NA	NA	NA	NA	NA	NA	NA	NA
437	V_20769	V	20769	0	A	T	CB4856	A	NA	NA	NA	NA	NA	NA	NA	NA	NA
438	V_20789	V	20789	0	T	C	CB4856	T	NA	NA	NA	NA	NA	NA	NA	NA	NA
439	V_20792	V	20792	0	C	T	CB4856	C	NA	NA	NA	NA	NA	NA	NA	NA	NA
440	V_20795	V	20795	0	C	A	CB4856	C	NA	NA	NA	NA	NA	NA	NA	NA	NA
441	V_20808	V	20808	0	A	T	CB4856	A	NA	NA	NA	NA	NA	NA	NA	NA	NA
442	V_20811	V	20811	0	A	G	CB4856	A	NA	NA	NA	NA	NA	NA	NA	NA	NA
443	V_20825	V	20825	0	C	T	CB4856	C	5_prime_UTR_variant	MODIFIER	WBGene00001177	WBGene00001177	transcript	B0348.4c.1	protein_coding	c.-182C>T	NA
444	V_20830	V	20830	0	C	T	CB4856	C	5_prime_UTR_variant	MODIFIER	WBGene00001177	WBGene00001177	transcript	B0348.4c.1	protein_coding	c.-177C>T	NA
445	V_20978	V	20978	0	T	A	CB4856	T	5_prime_UTR_variant	MODIFIER	WBGene00001177	WBGene00001177	transcript	B0348.4c.1	protein_coding	c.-29T>A	NA
446	V_21104	V	21104	0	A	T	CB4856	A	intron_variant	MODIFIER	WBGene00001177	WBGene00001177	transcript	B0348.4d.1	protein_coding	c.84+14A>T	NA
447	V_21107	V	21107	0	G	A	CB4856	G	intron_variant	MODIFIER	WBGene00001177	WBGene00001177	transcript	B0348.4d.1	protein_coding	c.84+17G>A	NA
448	V_21108	V	21108	0.196727667088198	A	G	CB4856	A	intron_variant	MODIFIER	WBGene00001177	WBGene00001177	transcript	B0348.4d.1	protein_coding	c.84+18A>G	NA
449	V_21116	V	21116	0	T	C	CB4856	T	intron_variant	MODIFIER	WBGene00001177	WBGene00001177	transcript	B0348.4d.1	protein_coding	c.84+26T>C	NA
450	V_21160	V	21160	0	T	A	CB4856	T	intron_variant	MODIFIER	WBGene00001177	WBGene00001177	transcript	B0348.4d.1	protein_coding	c.84+70T>A	NA
451	V_21163	V	21163	0	T	A	CB4856	T	intron_variant	MODIFIER	WBGene00001177	WBGene00001177	transcript	B0348.4d.1	protein_coding	c.84+73T>A	NA
452	V_21169	V	21169	0	G	C	CB4856	G	intron_variant	MODIFIER	WBGene00001177	WBGene00001177	transcript	B0348.4d.1	protein_coding	c.84+79G>C	NA
453	V_21175	V	21175	0	G	T	CB4856	G	intron_variant	MODIFIER	WBGene00001177	WBGene00001177	transcript	B0348.4d.1	protein_coding	c.84+85G>T	NA
454	V_21176	V	21176	0	T	C	CB4856	T	intron_variant	MODIFIER	WBGene00001177	WBGene00001177	transcript	B0348.4d.1	protein_coding	c.84+86T>C	NA
455	V_21177	V	21177	0	C	T	CB4856	C	intron_variant	MODIFIER	WBGene00001177	WBGene00001177	transcript	B0348.4d.1	protein_coding	c.84+87C>T	NA
456	V_21203	V	21203	0	G	A	CB4856	G	intron_variant	MODIFIER	WBGene00001177	WBGene00001177	transcript	B0348.4d.1	protein_coding	c.84+113G>A	NA
457	V_21210	V	21210	0	G	A	CB4856	G	intron_variant	MODIFIER	WBGene00001177	WBGene00001177	transcript	B0348.4d.1	protein_coding	c.84+120G>A	NA
458	V_21262	V	21262	0	T	C	CB4856	T	intron_variant	MODIFIER	WBGene00001177	WBGene00001177	transcript	B0348.4d.1	protein_coding	c.84+172T>C	NA
459	V_21264	V	21264	0	C	A	CB4856	C	intron_variant	MODIFIER	WBGene00001177	WBGene00001177	transcript	B0348.4d.1	protein_coding	c.84+174C>A	NA
460	V_21265	V	21265	0	C	T	CB4856	C	intron_variant	MODIFIER	WBGene00001177	WBGene00001177	transcript	B0348.4d.1	protein_coding	c.84+175C>T	NA
461	V_21299	V	21299	0	G	T	CB4856	G	intron_variant	MODIFIER	WBGene00001177	WBGene00001177	transcript	B0348.4d.1	protein_coding	c.84+209G>T	NA
462	V_21326	V	21326	0	T	G	CB4856	T	intron_variant	MODIFIER	WBGene00001177	WBGene00001177	transcript	B0348.4d.1	protein_coding	c.84+236T>G	NA
463	V_21328	V	21328	0	T	C	CB4856	T	intron_variant	MODIFIER	WBGene00001177	WBGene00001177	transcript	B0348.4d.1	protein_coding	c.84+238T>C	NA
464	V_21338	V	21338	0	A	C	CB4856	A	intron_variant	MODIFIER	WBGene00001177	WBGene00001177	transcript	B0348.4d.1	protein_coding	c.84+248A>C	NA
465	V_21350	V	21350	0	A	T	CB4856	A	intron_variant	MODIFIER	WBGene00001177	WBGene00001177	transcript	B0348.4d.1	protein_coding	c.84+260A>T	NA
466	V_21355	V	21355	0	C	G	CB4856	C	intron_variant	MODIFIER	WBGene00001177	WBGene00001177	transcript	B0348.4d.1	protein_coding	c.84+265C>G	NA
467	V_21369	V	21369	0	G	T	CB4856	G	intron_variant	MODIFIER	WBGene00001177	WBGene00001177	transcript	B0348.4d.1	protein_coding	c.84+279G>T	NA
468	V_21499	V	21499	0	G	C	CB4856	G	intron_variant	MODIFIER	WBGene00001177	WBGene00001177	transcript	B0348.4d.1	protein_coding	c.84+409G>C	NA
469	V_21558	V	21558	0	A	T	CB4856	A	intron_variant	MODIFIER	WBGene00001177	WBGene00001177	transcript	B0348.4d.1	protein_coding	c.84+468A>T	NA
470	V_21685	V	21685	0	T	C	CB4856	T	intron_variant	MODIFIER	WBGene00001177	WBGene00001177	transcript	B0348.4d.1	protein_coding	c.84+595T>C	NA
471	V_21695	V	21695	0	G	A	CB4856	G	intron_variant	MODIFIER	WBGene00001177	WBGene00001177	transcript	B0348.4d.1	protein_coding	c.84+605G>A	NA
472	V_21708	V	21708	0	C	T	CB4856	C	intron_variant	MODIFIER	WBGene00001177	WBGene00001177	transcript	B0348.4d.1	protein_coding	c.84+618C>T	NA
473	V_21710	V	21710	0	C	T	CB4856	C	intron_variant	MODIFIER	WBGene00001177	WBGene00001177	transcript	B0348.4d.1	protein_coding	c.84+620C>T	NA
474	V_21720	V	21720	0	A	G	CB4856	A	intron_variant	MODIFIER	WBGene00001177	WBGene00001177	transcript	B0348.4d.1	protein_coding	c.84+630A>G	NA
475	V_21722	V	21722	0.120776422646625	A	T	CB4856	A	intron_variant	MODIFIER	WBGene00001177	WBGene00001177	transcript	B0348.4d.1	protein_coding	c.84+632A>T	NA
476	V_21724	V	21724	0	T	C	CB4856	T	intron_variant	MODIFIER	WBGene00001177	WBGene00001177	transcript	B0348.4d.1	protein_coding	c.84+634T>C	NA
477	V_21727	V	21727	0	A	G	CB4856	A	intron_variant	MODIFIER	WBGene00001177	WBGene00001177	transcript	B0348.4d.1	protein_coding	c.84+637A>G	NA
478	V_21737	V	21737	0	G	T	CB4856	G	intron_variant	MODIFIER	WBGene00001177	WBGene00001177	transcript	B0348.4d.1	protein_coding	c.84+647G>T	NA
479	V_21749	V	21749	0	C	A	CB4856	C	intron_variant	MODIFIER	WBGene00001177	WBGene00001177	transcript	B0348.4d.1	protein_coding	c.84+659C>A	NA
480	V_21761	V	21761	0	C	T	CB4856	C	intron_variant	MODIFIER	WBGene00001177	WBGene00001177	transcript	B0348.4d.1	protein_coding	c.84+671C>T	NA
481	V_21791	V	21791	0	G	A	CB4856	G	intron_variant	MODIFIER	WBGene00001177	WBGene00001177	transcript	B0348.4d.1	protein_coding	c.84+701G>A	NA
482	V_21796	V	21796	0	A	C	CB4856	A	intron_variant	MODIFIER	WBGene00001177	WBGene00001177	transcript	B0348.4d.1	protein_coding	c.85-699A>C	NA
483	V_21811	V	21811	0	C	A	CB4856	C	intron_variant	MODIFIER	WBGene00001177	WBGene00001177	transcript	B0348.4d.1	protein_coding	c.85-684C>A	NA
484	V_21851	V	21851	0	C	A	CB4856	C	intron_variant	MODIFIER	WBGene00001177	WBGene00001177	transcript	B0348.4d.1	protein_coding	c.85-644C>A	NA
485	V_21857	V	21857	0	A	T	CB4856	A	intron_variant	MODIFIER	WBGene00001177	WBGene00001177	transcript	B0348.4d.1	protein_coding	c.85-638A>T	NA
486	V_21866	V	21866	0	C	A	CB4856	C	intron_variant	MODIFIER	WBGene00001177	WBGene00001177	transcript	B0348.4d.1	protein_coding	c.85-629C>A	NA
487	V_21913	V	21913	0	G	C	CB4856	G	intron_variant	MODIFIER	WBGene00001177	WBGene00001177	transcript	B0348.4d.1	protein_coding	c.85-582G>C	NA
488	V_21917	V	21917	0	T	C	CB4856	T	intron_variant	MODIFIER	WBGene00001177	WBGene00001177	transcript	B0348.4d.1	protein_coding	c.85-578T>C	NA
489	V_21944	V	21944	0	C	T	CB4856	T	intron_variant	MODIFIER	WBGene00001177	WBGene00001177	transcript	B0348.4d.1	protein_coding	c.85-551C>T	NA
490	V_21953	V	21953	0	G	A	CB4856	G	intron_variant	MODIFIER	WBGene00001177	WBGene00001177	transcript	B0348.4d.1	protein_coding	c.85-542G>A	NA
491	V_21985	V	21985	0	T	C	CB4856	T	intron_variant	MODIFIER	WBGene00001177	WBGene00001177	transcript	B0348.4d.1	protein_coding	c.85-510T>C	NA
492	V_22015	V	22015	0	C	G	CB4856	C	intron_variant	MODIFIER	WBGene00001177	WBGene00001177	transcript	B0348.4d.1	protein_coding	c.85-480C>G	NA
493	V_22040	V	22040	0	C	T	CB4856	C	intron_variant	MODIFIER	WBGene00001177	WBGene00001177	transcript	B0348.4d.1	protein_coding	c.85-455C>T	NA
494	V_22130	V	22130	0	C	T	CB4856	C	intron_variant	MODIFIER	WBGene00001177	WBGene00001177	transcript	B0348.4d.1	protein_coding	c.85-365C>T	NA
495	V_22134	V	22134	0	A	G	CB4856	A	intron_variant	MODIFIER	WBGene00001177	WBGene00001177	transcript	B0348.4d.1	protein_coding	c.85-361A>G	NA
496	V_22168	V	22168	0	C	T	CB4856	C	intron_variant	MODIFIER	WBGene00001177	WBGene00001177	transcript	B0348.4d.1	protein_coding	c.85-327C>T	NA
497	V_22525	V	22525	0	G	A	CB4856	G	missense_variant	MODERATE	WBGene00001177	WBGene00001177	transcript	B0348.4d.1	protein_coding	c.115G>A	p.Val39Ile
498	V_22557	V	22557	0	G	A	CB4856	G	synonymous_variant	LOW	WBGene00001177	WBGene00001177	transcript	B0348.4d.1	protein_coding	c.147G>A	p.Arg49Arg
499	V_22584	V	22584	0	C	T	CB4856	C	synonymous_variant	LOW	WBGene00001177	WBGene00001177	transcript	B0348.4d.1	protein_coding	c.174C>T	p.Val58Val
500	V_22599	V	22599	0	C	T	CB4856	C	synonymous_variant	LOW	WBGene00001177	WBGene00001177	transcript	B0348.4d.1	protein_coding	c.189C>T	p.Gly63Gly
501	V_22669	V	22669	0	G	A	CB4856	G	missense_variant	MODERATE	WBGene00001177	WBGene00001177	transcript	B0348.4d.1	protein_coding	c.259G>A	p.Gly87Arg
502	V_22686	V	22686	0	A	C	CB4856	A	synonymous_variant	LOW	WBGene00001177	WBGene00001177	transcript	B0348.4d.1	protein_coding	c.276A>C	p.Ile92Ile
503	V_22725	V	22725	0	A	G	CB4856	A	synonymous_variant	LOW	WBGene00001177	WBGene00001177	transcript	B0348.4d.1	protein_coding	c.315A>G	p.Leu105Leu
504	V_22764	V	22764	0	C	A	CB4856	C	synonymous_variant	LOW	WBGene00001177	WBGene00001177	transcript	B0348.4d.1	protein_coding	c.354C>A	p.Val118Val
505	V_22821	V	22821	0.286274824560996	A	T	CB4856	A	synonymous_variant	LOW	WBGene00001177	WBGene00001177	transcript	B0348.4d.1	protein_coding	c.411A>T	p.Ile137Ile
506	V_22839	V	22839	0	T	A	CB4856	T	synonymous_variant	LOW	WBGene00001177	WBGene00001177	transcript	B0348.4d.1	protein_coding	c.429T>A	p.Thr143Thr
507	V_22842	V	22842	0	C	T	CB4856	C	synonymous_variant	LOW	WBGene00001177	WBGene00001177	transcript	B0348.4d.1	protein_coding	c.432C>T	p.Thr144Thr
508	V_22867	V	22867	0	A	T	CB4856	A	intron_variant	MODIFIER	WBGene00001177	WBGene00001177	transcript	B0348.4d.1	protein_coding	c.446+11A>T	NA
509	V_22969	V	22969	0	T	C	CB4856	T	intron_variant	MODIFIER	WBGene00001177	WBGene00001177	transcript	B0348.4d.1	protein_coding	c.446+113T>C	NA
510	V_22981	V	22981	0	C	T	CB4856	C	intron_variant	MODIFIER	WBGene00001177	WBGene00001177	transcript	B0348.4d.1	protein_coding	c.446+125C>T	NA
511	V_22984	V	22984	0	C	T	CB4856	C	intron_variant	MODIFIER	WBGene00001177	WBGene00001177	transcript	B0348.4d.1	protein_coding	c.446+128C>T	NA
512	V_22993	V	22993	0	G	A	CB4856	G	intron_variant	MODIFIER	WBGene00001177	WBGene00001177	transcript	B0348.4d.1	protein_coding	c.446+137G>A	NA
513	V_23021	V	23021	0	T	C	CB4856	T	intron_variant	MODIFIER	WBGene00001177	WBGene00001177	transcript	B0348.4d.1	protein_coding	c.447-138T>C	NA
514	V_23051	V	23051	0	C	T	CB4856	C	intron_variant	MODIFIER	WBGene00001177	WBGene00001177	transcript	B0348.4d.1	protein_coding	c.447-108C>T	NA
515	V_23061	V	23061	0	T	C	CB4856	T	intron_variant	MODIFIER	WBGene00001177	WBGene00001177	transcript	B0348.4d.1	protein_coding	c.447-98T>C	NA
516	V_23093	V	23093	0	C	T	CB4856	C	intron_variant	MODIFIER	WBGene00001177	WBGene00001177	transcript	B0348.4d.1	protein_coding	c.447-66C>T	NA
517	V_23096	V	23096	0	G	A	CB4856	G	intron_variant	MODIFIER	WBGene00001177	WBGene00001177	transcript	B0348.4d.1	protein_coding	c.447-63G>A	NA
518	V_23102	V	23102	0	T	C	CB4856	T	intron_variant	MODIFIER	WBGene00001177	WBGene00001177	transcript	B0348.4d.1	protein_coding	c.447-57T>C	NA
519	V_23116	V	23116	0	C	T	CB4856	C	intron_variant	MODIFIER	WBGene00001177	WBGene00001177	transcript	B0348.4d.1	protein_coding	c.447-43C>T	NA
520	V_23117	V	23117	0.286274824560996	T	C	CB4856	T	intron_variant	MODIFIER	WBGene00001177	WBGene00001177	transcript	B0348.4d.1	protein_coding	c.447-42T>C	NA
521	V_23129	V	23129	0	A	C	CB4856	A	intron_variant	MODIFIER	WBGene00001177	WBGene00001177	transcript	B0348.4d.1	protein_coding	c.447-30A>C	NA
522	V_23211	V	23211	0	T	C	CB4856	T	synonymous_variant	LOW	WBGene00001177	WBGene00001177	transcript	B0348.4d.1	protein_coding	c.499T>C	p.Leu167Leu
523	V_23267	V	23267	0	A	G	CB4856	A	synonymous_variant	LOW	WBGene00001177	WBGene00001177	transcript	B0348.4d.1	protein_coding	c.555A>G	p.Leu185Leu
524	V_23282	V	23282	0	T	C	CB4856	T	synonymous_variant	LOW	WBGene00001177	WBGene00001177	transcript	B0348.4d.1	protein_coding	c.570T>C	p.Leu190Leu
525	V_23317	V	23317	0	T	A	CB4856	T	intron_variant	MODIFIER	WBGene00001177	WBGene00001177	transcript	B0348.4d.1	protein_coding	c.582+23T>A	NA
526	V_23325	V	23325	0	A	T	CB4856	A	intron_variant	MODIFIER	WBGene00001177	WBGene00001177	transcript	B0348.4d.1	protein_coding	c.582+31A>T	NA
527	V_23327	V	23327	0	A	G	CB4856	A	intron_variant	MODIFIER	WBGene00001177	WBGene00001177	transcript	B0348.4d.1	protein_coding	c.582+33A>G	NA
528	V_23411	V	23411	0	G	A	CB4856	G	intron_variant	MODIFIER	WBGene00001177	WBGene00001177	transcript	B0348.4d.1	protein_coding	c.582+117G>A	NA
529	V_23412	V	23412	0	G	T	CB4856	G	intron_variant	MODIFIER	WBGene00001177	WBGene00001177	transcript	B0348.4d.1	protein_coding	c.582+118G>T	NA
530	V_23413	V	23413	0	T	A	CB4856	T	intron_variant	MODIFIER	WBGene00001177	WBGene00001177	transcript	B0348.4d.1	protein_coding	c.582+119T>A	NA
531	V_23443	V	23443	0	T	A	CB4856	T	intron_variant	MODIFIER	WBGene00001177	WBGene00001177	transcript	B0348.4d.1	protein_coding	c.583-119T>A	NA
532	V_23456	V	23456	0	G	T	CB4856	G	intron_variant	MODIFIER	WBGene00001177	WBGene00001177	transcript	B0348.4d.1	protein_coding	c.583-106G>T	NA
533	V_23520	V	23520	0	C	T	CB4856	C	intron_variant	MODIFIER	WBGene00001177	WBGene00001177	transcript	B0348.4d.1	protein_coding	c.583-42C>T	NA
534	V_23546	V	23546	0	G	A	CB4856	G	intron_variant	MODIFIER	WBGene00001177	WBGene00001177	transcript	B0348.4d.1	protein_coding	c.583-16G>A	NA
535	V_23554	V	23554	0	T	C	CB4856	T	splice_region_variant&intron_variant	LOW	WBGene00001177	WBGene00001177	transcript	B0348.4d.1	protein_coding	c.583-8T>C	NA
536	V_23567	V	23567	0	G	A	CB4856	G	synonymous_variant	LOW	WBGene00001177	WBGene00001177	transcript	B0348.4d.1	protein_coding	c.588G>A	p.Thr196Thr
537	V_23603	V	23603	0	G	A	CB4856	G	synonymous_variant	LOW	WBGene00001177	WBGene00001177	transcript	B0348.4d.1	protein_coding	c.624G>A	p.Lys208Lys
538	V_23611	V	23611	0	A	C	CB4856	A	missense_variant	MODERATE	WBGene00001177	WBGene00001177	transcript	B0348.4d.1	protein_coding	c.632A>C	p.Asn211Thr
539	V_23678	V	23678	0	A	T	CB4856	A	intron_variant	MODIFIER	WBGene00001177	WBGene00001177	transcript	B0348.4d.1	protein_coding	c.666+33A>T	NA
540	V_23682	V	23682	0	T	C	CB4856	T	intron_variant	MODIFIER	WBGene00001177	WBGene00001177	transcript	B0348.4d.1	protein_coding	c.666+37T>C	NA
541	V_23692	V	23692	0.286305533148349	A	C	CB4856	C	intron_variant	MODIFIER	WBGene00001177	WBGene00001177	transcript	B0348.4d.1	protein_coding	c.666+47A>C	NA
542	V_23720	V	23720	0.286274824560996	C	T	CB4856	C	intron_variant	MODIFIER	WBGene00001177	WBGene00001177	transcript	B0348.4d.1	protein_coding	c.667-73C>T	NA
543	V_23758	V	23758	0	A	T	CB4856	A	intron_variant	MODIFIER	WBGene00001177	WBGene00001177	transcript	B0348.4d.1	protein_coding	c.667-35A>T	NA
544	V_23759	V	23759	0	A	T	CB4856	A	intron_variant	MODIFIER	WBGene00001177	WBGene00001177	transcript	B0348.4d.1	protein_coding	c.667-34A>T	NA
545	V_23762	V	23762	0	C	A	CB4856	C	intron_variant	MODIFIER	WBGene00001177	WBGene00001177	transcript	B0348.4d.1	protein_coding	c.667-31C>A	NA
546	V_23767	V	23767	0	A	C	CB4856	A	intron_variant	MODIFIER	WBGene00001177	WBGene00001177	transcript	B0348.4d.1	protein_coding	c.667-26A>C	NA
547	V_23780	V	23780	0	T	C	CB4856	T	intron_variant	MODIFIER	WBGene00001177	WBGene00001177	transcript	B0348.4d.1	protein_coding	c.667-13T>C	NA
548	V_23784	V	23784	0	A	C	CB4856	A	intron_variant	MODIFIER	WBGene00001177	WBGene00001177	transcript	B0348.4d.1	protein_coding	c.667-9A>C	NA
549	V_23816	V	23816	0	C	A	CB4856	C	missense_variant	MODERATE	WBGene00001177	WBGene00001177	transcript	B0348.4d.1	protein_coding	c.690C>A	p.Asp230Glu
550	V_23831	V	23831	0	A	C	CB4856	A	missense_variant	MODERATE	WBGene00001177	WBGene00001177	transcript	B0348.4d.1	protein_coding	c.705A>C	p.Glu235Asp
551	V_23903	V	23903	0	T	G	CB4856	T	splice_region_variant&intron_variant	LOW	WBGene00001177	WBGene00001177	transcript	B0348.4d.1	protein_coding	c.770+7T>G	NA
552	V_23920	V	23920	0	A	T	CB4856	A	intron_variant	MODIFIER	WBGene00001177	WBGene00001177	transcript	B0348.4d.1	protein_coding	c.770+24A>T	NA
553	V_23937	V	23937	0	G	T	CB4856	G	intron_variant	MODIFIER	WBGene00001177	WBGene00001177	transcript	B0348.4d.1	protein_coding	c.770+41G>T	NA
554	V_23947	V	23947	0	C	T	CB4856	C	intron_variant	MODIFIER	WBGene00001177	WBGene00001177	transcript	B0348.4d.1	protein_coding	c.770+51C>T	NA
555	V_23989	V	23989	0	T	A	CB4856	T	intron_variant	MODIFIER	WBGene00001177	WBGene00001177	transcript	B0348.4d.1	protein_coding	c.770+93T>A	NA
556	V_23995	V	23995	0	T	C	CB4856	T	intron_variant	MODIFIER	WBGene00001177	WBGene00001177	transcript	B0348.4d.1	protein_coding	c.770+99T>C	NA
557	V_24227	V	24227	0	C	T	CB4856	C	intron_variant	MODIFIER	WBGene00001177	WBGene00001177	transcript	B0348.4d.1	protein_coding	c.770+331C>T	NA
558	V_24340	V	24340	0	T	C	CB4856	T	intron_variant	MODIFIER	WBGene00001177	WBGene00001177	transcript	B0348.4d.1	protein_coding	c.770+444T>C	NA
559	V_24342	V	24342	0	C	A	CB4856	C	intron_variant	MODIFIER	WBGene00001177	WBGene00001177	transcript	B0348.4d.1	protein_coding	c.770+446C>A	NA
560	V_24354	V	24354	0.729400565234181	G	A	CB4856	G	intron_variant	MODIFIER	WBGene00001177	WBGene00001177	transcript	B0348.4d.1	protein_coding	c.771-434G>A	NA
561	V_24365	V	24365	0	T	A	CB4856	T	intron_variant	MODIFIER	WBGene00001177	WBGene00001177	transcript	B0348.4d.1	protein_coding	c.771-423T>A	NA
562	V_24375	V	24375	0	T	A	CB4856	T	intron_variant	MODIFIER	WBGene00001177	WBGene00001177	transcript	B0348.4d.1	protein_coding	c.771-413T>A	NA
563	V_24377	V	24377	0.286274824560996	A	G	CB4856	A	intron_variant	MODIFIER	WBGene00001177	WBGene00001177	transcript	B0348.4d.1	protein_coding	c.771-411A>G	NA
564	V_24378	V	24378	0	G	A	CB4856	G	intron_variant	MODIFIER	WBGene00001177	WBGene00001177	transcript	B0348.4d.1	protein_coding	c.771-410G>A	NA
565	V_24481	V	24481	0	A	G	CB4856	A	intron_variant	MODIFIER	WBGene00001177	WBGene00001177	transcript	B0348.4d.1	protein_coding	c.771-307A>G	NA
566	V_24490	V	24490	0	G	A	CB4856	G	intron_variant	MODIFIER	WBGene00001177	WBGene00001177	transcript	B0348.4d.1	protein_coding	c.771-298G>A	NA
567	V_24497	V	24497	0	T	C	CB4856	T	intron_variant	MODIFIER	WBGene00001177	WBGene00001177	transcript	B0348.4d.1	protein_coding	c.771-291T>C	NA
568	V_24511	V	24511	0	C	T	CB4856	C	intron_variant	MODIFIER	WBGene00001177	WBGene00001177	transcript	B0348.4d.1	protein_coding	c.771-277C>T	NA
569	V_24558	V	24558	0	A	C	CB4856	A	intron_variant	MODIFIER	WBGene00001177	WBGene00001177	transcript	B0348.4d.1	protein_coding	c.771-230A>C	NA
570	V_24575	V	24575	0	C	A	CB4856	C	intron_variant	MODIFIER	WBGene00001177	WBGene00001177	transcript	B0348.4d.1	protein_coding	c.771-213C>A	NA
571	V_24584	V	24584	0	G	A	CB4856	G	intron_variant	MODIFIER	WBGene00001177	WBGene00001177	transcript	B0348.4d.1	protein_coding	c.771-204G>A	NA
572	V_24596	V	24596	0	A	G	CB4856	A	intron_variant	MODIFIER	WBGene00001177	WBGene00001177	transcript	B0348.4d.1	protein_coding	c.771-192A>G	NA
573	V_24606	V	24606	0	C	A	CB4856	C	intron_variant	MODIFIER	WBGene00001177	WBGene00001177	transcript	B0348.4d.1	protein_coding	c.771-182C>A	NA
574	V_24607	V	24607	0	G	C	CB4856	G	intron_variant	MODIFIER	WBGene00001177	WBGene00001177	transcript	B0348.4d.1	protein_coding	c.771-181G>C	NA
575	V_24626	V	24626	0	A	T	CB4856	A	intron_variant	MODIFIER	WBGene00001177	WBGene00001177	transcript	B0348.4d.1	protein_coding	c.771-162A>T	NA
576	V_24630	V	24630	0	C	A	CB4856	C	intron_variant	MODIFIER	WBGene00001177	WBGene00001177	transcript	B0348.4d.1	protein_coding	c.771-158C>A	NA
577	V_24657	V	24657	0	A	G	CB4856	A	intron_variant	MODIFIER	WBGene00001177	WBGene00001177	transcript	B0348.4d.1	protein_coding	c.771-131A>G	NA
578	V_24695	V	24695	0	T	A	CB4856	T	intron_variant	MODIFIER	WBGene00001177	WBGene00001177	transcript	B0348.4d.1	protein_coding	c.771-93T>A	NA
579	V_24705	V	24705	0	T	G	CB4856	T	intron_variant	MODIFIER	WBGene00001177	WBGene00001177	transcript	B0348.4d.1	protein_coding	c.771-83T>G	NA
580	V_24723	V	24723	0	T	A	CB4856	T	intron_variant	MODIFIER	WBGene00001177	WBGene00001177	transcript	B0348.4d.1	protein_coding	c.771-65T>A	NA
581	V_24724	V	24724	0	C	T	CB4856	C	intron_variant	MODIFIER	WBGene00001177	WBGene00001177	transcript	B0348.4d.1	protein_coding	c.771-64C>T	NA
582	V_24725	V	24725	0	T	A	CB4856	T	intron_variant	MODIFIER	WBGene00001177	WBGene00001177	transcript	B0348.4d.1	protein_coding	c.771-63T>A	NA
583	V_24738	V	24738	0	A	T	CB4856	A	intron_variant	MODIFIER	WBGene00001177	WBGene00001177	transcript	B0348.4d.1	protein_coding	c.771-50A>T	NA
584	V_24761	V	24761	0	A	T	CB4856	A	intron_variant	MODIFIER	WBGene00001177	WBGene00001177	transcript	B0348.4d.1	protein_coding	c.771-27A>T	NA
585	V_24773	V	24773	0	A	G	CB4856	A	intron_variant	MODIFIER	WBGene00001177	WBGene00001177	transcript	B0348.4d.1	protein_coding	c.771-15A>G	NA
586	V_24848	V	24848	0	A	G	CB4856	A	synonymous_variant	LOW	WBGene00001177	WBGene00001177	transcript	B0348.4d.1	protein_coding	c.831A>G	p.Gln277Gln
587	V_24904	V	24904	0	T	C	CB4856	T	missense_variant	MODERATE	WBGene00001177	WBGene00001177	transcript	B0348.4d.1	protein_coding	c.887T>C	p.Val296Ala
588	V_24962	V	24962	0	C	G	CB4856	C	synonymous_variant	LOW	WBGene00001177	WBGene00001177	transcript	B0348.4d.1	protein_coding	c.945C>G	p.Ser315Ser
589	V_25000	V	25000	0	A	G	CB4856	A	missense_variant	MODERATE	WBGene00001177	WBGene00001177	transcript	B0348.4d.1	protein_coding	c.983A>G	p.Asn328Ser
590	V_25082	V	25082	0	T	C	CB4856	T	synonymous_variant	LOW	WBGene00001177	WBGene00001177	transcript	B0348.4d.1	protein_coding	c.1065T>C	p.His355His
591	V_25106	V	25106	0	G	A	CB4856	G	synonymous_variant	LOW	WBGene00001177	WBGene00001177	transcript	B0348.4d.1	protein_coding	c.1089G>A	p.Gln363Gln
592	V_25121	V	25121	0	G	A	CB4856	G	synonymous_variant	LOW	WBGene00001177	WBGene00001177	transcript	B0348.4d.1	protein_coding	c.1104G>A	p.Ser368Ser
593	V_25154	V	25154	0	C	T	CB4856	C	synonymous_variant	LOW	WBGene00001177	WBGene00001177	transcript	B0348.4d.1	protein_coding	c.1137C>T	p.Ser379Ser
594	V_25270	V	25270	0	T	C	CB4856	T	intron_variant	MODIFIER	WBGene00001177	WBGene00001177	transcript	B0348.4d.1	protein_coding	c.1242+11T>C	NA
595	V_25307	V	25307	0	C	G	CB4856	C	intron_variant	MODIFIER	WBGene00001177	WBGene00001177	transcript	B0348.4d.1	protein_coding	c.1242+48C>G	NA
596	V_25314	V	25314	0	G	A	CB4856	G	intron_variant	MODIFIER	WBGene00001177	WBGene00001177	transcript	B0348.4d.1	protein_coding	c.1242+55G>A	NA
597	V_25329	V	25329	0	G	A	CB4856	G	intron_variant	MODIFIER	WBGene00001177	WBGene00001177	transcript	B0348.4d.1	protein_coding	c.1242+70G>A	NA
598	V_25389	V	25389	0	G	C	CB4856	G	intron_variant	MODIFIER	WBGene00001177	WBGene00001177	transcript	B0348.4d.1	protein_coding	c.1242+130G>C	NA
599	V_25426	V	25426	0	T	A	CB4856	T	intron_variant	MODIFIER	WBGene00001177	WBGene00001177	transcript	B0348.4d.1	protein_coding	c.1242+167T>A	NA
600	V_25427	V	25427	0	T	A	CB4856	T	intron_variant	MODIFIER	WBGene00001177	WBGene00001177	transcript	B0348.4d.1	protein_coding	c.1242+168T>A	NA
601	V_25428	V	25428	0	T	A	CB4856	T	intron_variant	MODIFIER	WBGene00001177	WBGene00001177	transcript	B0348.4d.1	protein_coding	c.1242+169T>A	NA
602	V_25438	V	25438	0	T	C	CB4856	T	intron_variant	MODIFIER	WBGene00001177	WBGene00001177	transcript	B0348.4d.1	protein_coding	c.1242+179T>C	NA
603	V_25554	V	25554	0	G	T	CB4856	G	intron_variant	MODIFIER	WBGene00001177	WBGene00001177	transcript	B0348.4d.1	protein_coding	c.1242+295G>T	NA
604	V_25572	V	25572	0	G	T	CB4856	G	intron_variant	MODIFIER	WBGene00001177	WBGene00001177	transcript	B0348.4d.1	protein_coding	c.1242+313G>T	NA
605	V_25579	V	25579	0	A	G	CB4856	A	intron_variant	MODIFIER	WBGene00001177	WBGene00001177	transcript	B0348.4d.1	protein_coding	c.1242+320A>G	NA
606	V_25582	V	25582	0	A	G	CB4856	A	intron_variant	MODIFIER	WBGene00001177	WBGene00001177	transcript	B0348.4d.1	protein_coding	c.1242+323A>G	NA
607	V_25610	V	25610	0	A	C	CB4856	A	intron_variant	MODIFIER	WBGene00001177	WBGene00001177	transcript	B0348.4d.1	protein_coding	c.1242+351A>C	NA
608	V_25620	V	25620	0	G	A	CB4856	G	intron_variant	MODIFIER	WBGene00001177	WBGene00001177	transcript	B0348.4d.1	protein_coding	c.1243-345G>A	NA
609	V_25621	V	25621	0	C	T	CB4856	C	intron_variant	MODIFIER	WBGene00001177	WBGene00001177	transcript	B0348.4d.1	protein_coding	c.1243-344C>T	NA
610	V_25629	V	25629	0	T	G	CB4856	T	intron_variant	MODIFIER	WBGene00001177	WBGene00001177	transcript	B0348.4d.1	protein_coding	c.1243-336T>G	NA
611	V_25632	V	25632	0	A	G	CB4856	A	intron_variant	MODIFIER	WBGene00001177	WBGene00001177	transcript	B0348.4d.1	protein_coding	c.1243-333A>G	NA
612	V_25660	V	25660	0	G	C	CB4856	G	intron_variant	MODIFIER	WBGene00001177	WBGene00001177	transcript	B0348.4d.1	protein_coding	c.1243-305G>C	NA
613	V_25711	V	25711	0	G	A	CB4856	G	intron_variant	MODIFIER	WBGene00001177	WBGene00001177	transcript	B0348.4d.1	protein_coding	c.1243-254G>A	NA
614	V_25717	V	25717	0	T	C	CB4856	T	intron_variant	MODIFIER	WBGene00001177	WBGene00001177	transcript	B0348.4d.1	protein_coding	c.1243-248T>C	NA
615	V_25726	V	25726	0	T	C	CB4856	T	intron_variant	MODIFIER	WBGene00001177	WBGene00001177	transcript	B0348.4d.1	protein_coding	c.1243-239T>C	NA
616	V_25730	V	25730	0	A	G	CB4856	A	intron_variant	MODIFIER	WBGene00001177	WBGene00001177	transcript	B0348.4d.1	protein_coding	c.1243-235A>G	NA
617	V_25736	V	25736	0	G	C	CB4856	G	intron_variant	MODIFIER	WBGene00001177	WBGene00001177	transcript	B0348.4d.1	protein_coding	c.1243-229G>C	NA
618	V_25756	V	25756	0	C	T	CB4856	C	intron_variant	MODIFIER	WBGene00001177	WBGene00001177	transcript	B0348.4d.1	protein_coding	c.1243-209C>T	NA
619	V_25776	V	25776	0	C	A	CB4856	C	intron_variant	MODIFIER	WBGene00001177	WBGene00001177	transcript	B0348.4d.1	protein_coding	c.1243-189C>A	NA
620	V_25783	V	25783	0	T	A	CB4856	T	intron_variant	MODIFIER	WBGene00001177	WBGene00001177	transcript	B0348.4d.1	protein_coding	c.1243-182T>A	NA
621	V_25892	V	25892	0	A	C	CB4856	A	intron_variant	MODIFIER	WBGene00001177	WBGene00001177	transcript	B0348.4d.1	protein_coding	c.1243-73A>C	NA
622	V_25893	V	25893	0	T	A	CB4856	T	intron_variant	MODIFIER	WBGene00001177	WBGene00001177	transcript	B0348.4d.1	protein_coding	c.1243-72T>A	NA
623	V_25982	V	25982	0	T	C	CB4856	T	synonymous_variant	LOW	WBGene00001177	WBGene00001177	transcript	B0348.4d.1	protein_coding	c.1260T>C	p.Ile420Ile
624	V_26057	V	26057	0	G	A	CB4856	G	synonymous_variant	LOW	WBGene00001177	WBGene00001177	transcript	B0348.4d.1	protein_coding	c.1335G>A	p.Gln445Gln
625	V_26154	V	26154	0	A	C	CB4856	A	intron_variant	MODIFIER	WBGene00001177	WBGene00001177	transcript	B0348.4d.1	protein_coding	c.1407+25A>C	NA
626	V_26157	V	26157	0	C	T	CB4856	C	intron_variant	MODIFIER	WBGene00001177	WBGene00001177	transcript	B0348.4d.1	protein_coding	c.1407+28C>T	NA
627	V_26173	V	26173	0	A	G	CB4856	A	intron_variant	MODIFIER	WBGene00001177	WBGene00001177	transcript	B0348.4d.1	protein_coding	c.1408-21A>G	NA
628	V_26247	V	26247	0	T	C	CB4856	T	synonymous_variant	LOW	WBGene00001177	WBGene00001177	transcript	B0348.4d.1	protein_coding	c.1461T>C	p.Leu487Leu
629	V_26390	V	26390	0	T	C	CB4856	T	intron_variant	MODIFIER	WBGene00001177	WBGene00001177	transcript	B0348.4d.1	protein_coding	c.1594+10T>C	NA
630	V_26400	V	26400	0	C	T	CB4856	C	intron_variant	MODIFIER	WBGene00001177	WBGene00001177	transcript	B0348.4d.1	protein_coding	c.1594+20C>T	NA
631	V_26498	V	26498	0	A	T	CB4856	A	intron_variant	MODIFIER	WBGene00001177	WBGene00001177	transcript	B0348.4d.1	protein_coding	c.1594+118A>T	NA
632	V_26525	V	26525	0	G	T	CB4856	G	intron_variant	MODIFIER	WBGene00001177	WBGene00001177	transcript	B0348.4d.1	protein_coding	c.1594+145G>T	NA
633	V_26608	V	26608	0	G	A	CB4856	G	intron_variant	MODIFIER	WBGene00001177	WBGene00001177	transcript	B0348.4d.1	protein_coding	c.1594+228G>A	NA
634	V_26619	V	26619	0	T	G	CB4856	T	intron_variant	MODIFIER	WBGene00001177	WBGene00001177	transcript	B0348.4d.1	protein_coding	c.1594+239T>G	NA
635	V_26663	V	26663	0	C	A	CB4856	C	intron_variant	MODIFIER	WBGene00001177	WBGene00001177	transcript	B0348.4d.1	protein_coding	c.1594+283C>A	NA
636	V_26665	V	26665	0	G	A	CB4856	G	intron_variant	MODIFIER	WBGene00001177	WBGene00001177	transcript	B0348.4d.1	protein_coding	c.1594+285G>A	NA
637	V_26682	V	26682	0	T	G	CB4856	T	intron_variant	MODIFIER	WBGene00001177	WBGene00001177	transcript	B0348.4d.1	protein_coding	c.1594+302T>G	NA
638	V_26686	V	26686	0	G	A	CB4856	G	intron_variant	MODIFIER	WBGene00001177	WBGene00001177	transcript	B0348.4d.1	protein_coding	c.1594+306G>A	NA
639	V_26689	V	26689	0	G	A	CB4856	G	intron_variant	MODIFIER	WBGene00001177	WBGene00001177	transcript	B0348.4d.1	protein_coding	c.1594+309G>A	NA
640	V_26700	V	26700	0	G	T	CB4856	G	intron_variant	MODIFIER	WBGene00001177	WBGene00001177	transcript	B0348.4d.1	protein_coding	c.1594+320G>T	NA
641	V_26702	V	26702	0	C	T	CB4856	C	intron_variant	MODIFIER	WBGene00001177	WBGene00001177	transcript	B0348.4d.1	protein_coding	c.1594+322C>T	NA
642	V_26705	V	26705	0	A	C	CB4856	A	intron_variant	MODIFIER	WBGene00001177	WBGene00001177	transcript	B0348.4d.1	protein_coding	c.1594+325A>C	NA
643	V_26742	V	26742	0	T	C	CB4856	T	intron_variant	MODIFIER	WBGene00001177	WBGene00001177	transcript	B0348.4d.1	protein_coding	c.1594+362T>C	NA
644	V_26760	V	26760	0	C	A	CB4856	C	intron_variant	MODIFIER	WBGene00001177	WBGene00001177	transcript	B0348.4d.1	protein_coding	c.1594+380C>A	NA
645	V_26764	V	26764	0	C	A	CB4856	C	intron_variant	MODIFIER	WBGene00001177	WBGene00001177	transcript	B0348.4d.1	protein_coding	c.1594+384C>A	NA
646	V_26772	V	26772	0	C	T	CB4856	C	intron_variant	MODIFIER	WBGene00001177	WBGene00001177	transcript	B0348.4d.1	protein_coding	c.1594+392C>T	NA
647	V_26787	V	26787	0	C	T	CB4856	C	intron_variant	MODIFIER	WBGene00001177	WBGene00001177	transcript	B0348.4d.1	protein_coding	c.1594+407C>T	NA
648	V_26806	V	26806	0	T	A	CB4856	T	intron_variant	MODIFIER	WBGene00001177	WBGene00001177	transcript	B0348.4d.1	protein_coding	c.1594+426T>A	NA
649	V_26812	V	26812	0	A	G	CB4856	A	intron_variant	MODIFIER	WBGene00001177	WBGene00001177	transcript	B0348.4d.1	protein_coding	c.1594+432A>G	NA
650	V_26833	V	26833	0.729400565234181	A	G	CB4856	A	intron_variant	MODIFIER	WBGene00001177	WBGene00001177	transcript	B0348.4d.1	protein_coding	c.1594+453A>G	NA
651	V_26849	V	26849	0	G	A	CB4856	G	intron_variant	MODIFIER	WBGene00001177	WBGene00001177	transcript	B0348.4d.1	protein_coding	c.1594+469G>A	NA
652	V_26862	V	26862	0	T	C	CB4856	T	intron_variant	MODIFIER	WBGene00001177	WBGene00001177	transcript	B0348.4d.1	protein_coding	c.1594+482T>C	NA
653	V_26877	V	26877	0	C	T	CB4856	C	intron_variant	MODIFIER	WBGene00001177	WBGene00001177	transcript	B0348.4d.1	protein_coding	c.1594+497C>T	NA
654	V_26896	V	26896	0	C	G	CB4856	C	intron_variant	MODIFIER	WBGene00001177	WBGene00001177	transcript	B0348.4d.1	protein_coding	c.1594+516C>G	NA
655	V_26904	V	26904	0	C	T	CB4856	C	intron_variant	MODIFIER	WBGene00001177	WBGene00001177	transcript	B0348.4d.1	protein_coding	c.1594+524C>T	NA
656	V_26909	V	26909	0.286274824560996	A	G	CB4856	A	intron_variant	MODIFIER	WBGene00001177	WBGene00001177	transcript	B0348.4d.1	protein_coding	c.1594+529A>G	NA
657	V_26927	V	26927	0	T	C	CB4856	T	intron_variant	MODIFIER	WBGene00001177	WBGene00001177	transcript	B0348.4d.1	protein_coding	c.1594+547T>C	NA
658	V_26938	V	26938	0	T	A	CB4856	T	intron_variant	MODIFIER	WBGene00001177	WBGene00001177	transcript	B0348.4d.1	protein_coding	c.1594+558T>A	NA
659	V_26942	V	26942	0	A	T	CB4856	A	intron_variant	MODIFIER	WBGene00001177	WBGene00001177	transcript	B0348.4d.1	protein_coding	c.1594+562A>T	NA
660	V_26960	V	26960	0	G	A	CB4856	G	intron_variant	MODIFIER	WBGene00001177	WBGene00001177	transcript	B0348.4d.1	protein_coding	c.1594+580G>A	NA
661	V_26987	V	26987	0.286274824560996	C	T	CB4856	C	intron_variant	MODIFIER	WBGene00001177	WBGene00001177	transcript	B0348.4d.1	protein_coding	c.1594+607C>T	NA
662	V_27014	V	27014	0	G	T	CB4856	G	intron_variant	MODIFIER	WBGene00001177	WBGene00001177	transcript	B0348.4d.1	protein_coding	c.1594+634G>T	NA
663	V_27034	V	27034	0	A	C	CB4856	A	intron_variant	MODIFIER	WBGene00001177	WBGene00001177	transcript	B0348.4d.1	protein_coding	c.1594+654A>C	NA
664	V_27068	V	27068	0	G	A	CB4856	G	intron_variant	MODIFIER	WBGene00001177	WBGene00001177	transcript	B0348.4d.1	protein_coding	c.1594+688G>A	NA
665	V_27083	V	27083	0	T	C	CB4856	T	intron_variant	MODIFIER	WBGene00001177	WBGene00001177	transcript	B0348.4d.1	protein_coding	c.1594+703T>C	NA
666	V_27092	V	27092	0	C	G	CB4856	C	intron_variant	MODIFIER	WBGene00001177	WBGene00001177	transcript	B0348.4d.1	protein_coding	c.1594+712C>G	NA
667	V_27095	V	27095	0	T	C	CB4856	T	intron_variant	MODIFIER	WBGene00001177	WBGene00001177	transcript	B0348.4d.1	protein_coding	c.1594+715T>C	NA
668	V_27137	V	27137	0	A	G	CB4856	A	intron_variant	MODIFIER	WBGene00001177	WBGene00001177	transcript	B0348.4d.1	protein_coding	c.1594+757A>G	NA
669	V_27158	V	27158	0	T	C	CB4856	T	intron_variant	MODIFIER	WBGene00001177	WBGene00001177	transcript	B0348.4d.1	protein_coding	c.1594+778T>C	NA
670	V_27208	V	27208	0	T	A	CB4856	T	intron_variant	MODIFIER	WBGene00001177	WBGene00001177	transcript	B0348.4d.1	protein_coding	c.1594+828T>A	NA
671	V_27212	V	27212	0	G	C	CB4856	G	intron_variant	MODIFIER	WBGene00001177	WBGene00001177	transcript	B0348.4d.1	protein_coding	c.1594+832G>C	NA
672	V_27222	V	27222	0	A	G	CB4856	A	intron_variant	MODIFIER	WBGene00001177	WBGene00001177	transcript	B0348.4d.1	protein_coding	c.1594+842A>G	NA
673	V_27261	V	27261	0	A	G	CB4856	A	intron_variant	MODIFIER	WBGene00001177	WBGene00001177	transcript	B0348.4d.1	protein_coding	c.1594+881A>G	NA
674	V_27264	V	27264	0	C	T	CB4856	C	intron_variant	MODIFIER	WBGene00001177	WBGene00001177	transcript	B0348.4d.1	protein_coding	c.1594+884C>T	NA
675	V_27291	V	27291	0	A	T	CB4856	A	intron_variant	MODIFIER	WBGene00001177	WBGene00001177	transcript	B0348.4d.1	protein_coding	c.1594+911A>T	NA
676	V_27360	V	27360	0	C	T	CB4856	C	intron_variant	MODIFIER	WBGene00001177	WBGene00001177	transcript	B0348.4d.1	protein_coding	c.1594+980C>T	NA
677	V_27430	V	27430	0	C	G	CB4856	C	intron_variant	MODIFIER	WBGene00001177	WBGene00001177	transcript	B0348.4d.1	protein_coding	c.1595-952C>G	NA
678	V_27461	V	27461	0	C	T	CB4856	C	intron_variant	MODIFIER	WBGene00001177	WBGene00001177	transcript	B0348.4d.1	protein_coding	c.1595-921C>T	NA
679	V_27467	V	27467	0	T	A	CB4856	T	intron_variant	MODIFIER	WBGene00001177	WBGene00001177	transcript	B0348.4d.1	protein_coding	c.1595-915T>A	NA
680	V_27468	V	27468	0	A	G	CB4856	A	intron_variant	MODIFIER	WBGene00001177	WBGene00001177	transcript	B0348.4d.1	protein_coding	c.1595-914A>G	NA
681	V_27511	V	27511	0	C	T	CB4856	C	intron_variant	MODIFIER	WBGene00001177	WBGene00001177	transcript	B0348.4d.1	protein_coding	c.1595-871C>T	NA
682	V_27523	V	27523	0	G	A	CB4856	G	intron_variant	MODIFIER	WBGene00001177	WBGene00001177	transcript	B0348.4d.1	protein_coding	c.1595-859G>A	NA
683	V_27606	V	27606	0	G	A	CB4856	G	intron_variant	MODIFIER	WBGene00001177	WBGene00001177	transcript	B0348.4d.1	protein_coding	c.1595-776G>A	NA
684	V_27611	V	27611	0	T	C	CB4856	T	intron_variant	MODIFIER	WBGene00001177	WBGene00001177	transcript	B0348.4d.1	protein_coding	c.1595-771T>C	NA
685	V_27635	V	27635	0	A	G	CB4856	A	intron_variant	MODIFIER	WBGene00001177	WBGene00001177	transcript	B0348.4d.1	protein_coding	c.1595-747A>G	NA
686	V_27652	V	27652	0	A	T	CB4856	A	intron_variant	MODIFIER	WBGene00001177	WBGene00001177	transcript	B0348.4d.1	protein_coding	c.1595-730A>T	NA
687	V_27682	V	27682	0	A	C	CB4856	A	intron_variant	MODIFIER	WBGene00001177	WBGene00001177	transcript	B0348.4d.1	protein_coding	c.1595-700A>C	NA
688	V_27695	V	27695	0	C	A	CB4856	C	intron_variant	MODIFIER	WBGene00001177	WBGene00001177	transcript	B0348.4d.1	protein_coding	c.1595-687C>A	NA
689	V_27708	V	27708	0	G	A	CB4856	G	intron_variant	MODIFIER	WBGene00001177	WBGene00001177	transcript	B0348.4d.1	protein_coding	c.1595-674G>A	NA
690	V_27719	V	27719	0	A	C	CB4856	A	intron_variant	MODIFIER	WBGene00001177	WBGene00001177	transcript	B0348.4d.1	protein_coding	c.1595-663A>C	NA
691	V_27723	V	27723	0	G	A	CB4856	G	intron_variant	MODIFIER	WBGene00001177	WBGene00001177	transcript	B0348.4d.1	protein_coding	c.1595-659G>A	NA
692	V_27765	V	27765	0.286274824560996	T	G	CB4856	T	intron_variant	MODIFIER	WBGene00001177	WBGene00001177	transcript	B0348.4d.1	protein_coding	c.1595-617T>G	NA
693	V_27783	V	27783	0	C	A	CB4856	C	intron_variant	MODIFIER	WBGene00001177	WBGene00001177	transcript	B0348.4d.1	protein_coding	c.1595-599C>A	NA
694	V_27784	V	27784	0	C	A	CB4856	C	intron_variant	MODIFIER	WBGene00001177	WBGene00001177	transcript	B0348.4d.1	protein_coding	c.1595-598C>A	NA
695	V_27854	V	27854	0	T	C	CB4856	T	intron_variant	MODIFIER	WBGene00001177	WBGene00001177	transcript	B0348.4d.1	protein_coding	c.1595-528T>C	NA
696	V_27861	V	27861	0	A	G	CB4856	A	intron_variant	MODIFIER	WBGene00001177	WBGene00001177	transcript	B0348.4d.1	protein_coding	c.1595-521A>G	NA
697	V_28335	V	28335	0	T	A	CB4856	T	intron_variant	MODIFIER	WBGene00001177	WBGene00001177	transcript	B0348.4d.1	protein_coding	c.1595-47T>A	NA
698	V_28341	V	28341	0	A	T	CB4856	A	intron_variant	MODIFIER	WBGene00001177	WBGene00001177	transcript	B0348.4d.1	protein_coding	c.1595-41A>T	NA
699	V_28350	V	28350	0	C	T	CB4856	C	intron_variant	MODIFIER	WBGene00001177	WBGene00001177	transcript	B0348.4d.1	protein_coding	c.1595-32C>T	NA
700	V_28353	V	28353	0	T	A	CB4856	T	intron_variant	MODIFIER	WBGene00001177	WBGene00001177	transcript	B0348.4d.1	protein_coding	c.1595-29T>A	NA
701	V_28377	V	28377	0	T	C	CB4856	T	splice_region_variant&intron_variant	LOW	WBGene00001177	WBGene00001177	transcript	B0348.4d.1	protein_coding	c.1595-5T>C	NA
702	V_28537	V	28537	0.286274824560996	A	C	CB4856	A	synonymous_variant	LOW	WBGene00001177	WBGene00001177	transcript	B0348.4d.1	protein_coding	c.1750A>C	p.Arg584Arg
703	V_28605	V	28605	0	A	G	CB4856	A	synonymous_variant	LOW	WBGene00001177	WBGene00001177	transcript	B0348.4d.1	protein_coding	c.1818A>G	p.Thr606Thr
704	V_28714	V	28714	0	G	C	CB4856	G	intron_variant	MODIFIER	WBGene00001177	WBGene00001177	transcript	B0348.4d.1	protein_coding	c.1912+15G>C	NA
705	V_28762	V	28762	0	C	G	CB4856	C	intron_variant	MODIFIER	WBGene00001177	WBGene00001177	transcript	B0348.4d.1	protein_coding	c.1912+63C>G	NA
706	V_28810	V	28810	0	T	A	CB4856	T	intron_variant	MODIFIER	WBGene00001177	WBGene00001177	transcript	B0348.4d.1	protein_coding	c.1912+111T>A	NA
707	V_28828	V	28828	0	G	C	CB4856	G	intron_variant	MODIFIER	WBGene00001177	WBGene00001177	transcript	B0348.4d.1	protein_coding	c.1912+129G>C	NA
708	V_28830	V	28830	0	A	G	CB4856	A	intron_variant	MODIFIER	WBGene00001177	WBGene00001177	transcript	B0348.4d.1	protein_coding	c.1912+131A>G	NA
709	V_28844	V	28844	0.907106306072814	T	A	CB4856	T	intron_variant	MODIFIER	WBGene00001177	WBGene00001177	transcript	B0348.4d.1	protein_coding	c.1912+145T>A	NA
710	V_28855	V	28855	0	A	G	CB4856	A	intron_variant	MODIFIER	WBGene00001177	WBGene00001177	transcript	B0348.4d.1	protein_coding	c.1912+156A>G	NA
711	V_28915	V	28915	0	T	C	CB4856	T	intron_variant	MODIFIER	WBGene00001177	WBGene00001177	transcript	B0348.4d.1	protein_coding	c.1912+216T>C	NA
712	V_28919	V	28919	0	T	G	CB4856	T	intron_variant	MODIFIER	WBGene00001177	WBGene00001177	transcript	B0348.4d.1	protein_coding	c.1912+220T>G	NA
713	V_28929	V	28929	0	A	G	CB4856	A	intron_variant	MODIFIER	WBGene00001177	WBGene00001177	transcript	B0348.4d.1	protein_coding	c.1912+230A>G	NA
714	V_28935	V	28935	0	G	T	CB4856	G	intron_variant	MODIFIER	WBGene00001177	WBGene00001177	transcript	B0348.4d.1	protein_coding	c.1912+236G>T	NA
715	V_28939	V	28939	0	A	G	CB4856	A	intron_variant	MODIFIER	WBGene00001177	WBGene00001177	transcript	B0348.4d.1	protein_coding	c.1912+240A>G	NA
716	V_29076	V	29076	0	C	T	CB4856	C	intron_variant	MODIFIER	WBGene00001177	WBGene00001177	transcript	B0348.4d.1	protein_coding	c.1913-260C>T	NA
717	V_29084	V	29084	0	C	A	CB4856	C	intron_variant	MODIFIER	WBGene00001177	WBGene00001177	transcript	B0348.4d.1	protein_coding	c.1913-252C>A	NA
718	V_29142	V	29142	0	G	T	CB4856	G	intron_variant	MODIFIER	WBGene00001177	WBGene00001177	transcript	B0348.4d.1	protein_coding	c.1913-194G>T	NA
719	V_29145	V	29145	0	T	C	CB4856	T	intron_variant	MODIFIER	WBGene00001177	WBGene00001177	transcript	B0348.4d.1	protein_coding	c.1913-191T>C	NA
720	V_29154	V	29154	0	G	A	CB4856	G	intron_variant	MODIFIER	WBGene00001177	WBGene00001177	transcript	B0348.4d.1	protein_coding	c.1913-182G>A	NA
721	V_29158	V	29158	0	T	A	CB4856	T	intron_variant	MODIFIER	WBGene00001177	WBGene00001177	transcript	B0348.4d.1	protein_coding	c.1913-178T>A	NA
722	V_29194	V	29194	0	G	A	CB4856	G	intron_variant	MODIFIER	WBGene00001177	WBGene00001177	transcript	B0348.4d.1	protein_coding	c.1913-142G>A	NA
723	V_29199	V	29199	0	C	T	CB4856	C	intron_variant	MODIFIER	WBGene00001177	WBGene00001177	transcript	B0348.4d.1	protein_coding	c.1913-137C>T	NA
724	V_29215	V	29215	0	G	C	CB4856	G	intron_variant	MODIFIER	WBGene00001177	WBGene00001177	transcript	B0348.4d.1	protein_coding	c.1913-121G>C	NA
725	V_29257	V	29257	0	C	T	CB4856	C	intron_variant	MODIFIER	WBGene00001177	WBGene00001177	transcript	B0348.4d.1	protein_coding	c.1913-79C>T	NA
726	V_29262	V	29262	0	C	T	CB4856	C	intron_variant	MODIFIER	WBGene00001177	WBGene00001177	transcript	B0348.4d.1	protein_coding	c.1913-74C>T	NA
727	V_29281	V	29281	0	A	C	CB4856	A	intron_variant	MODIFIER	WBGene00001177	WBGene00001177	transcript	B0348.4d.1	protein_coding	c.1913-55A>C	NA
728	V_29308	V	29308	0.120776422646625	T	A	CB4856	T	intron_variant	MODIFIER	WBGene00001177	WBGene00001177	transcript	B0348.4d.1	protein_coding	c.1913-28T>A	NA
729	V_29316	V	29316	0	T	A	CB4856	T	intron_variant	MODIFIER	WBGene00001177	WBGene00001177	transcript	B0348.4d.1	protein_coding	c.1913-20T>A	NA
730	V_29358	V	29358	0	G	A	CB4856	G	synonymous_variant	LOW	WBGene00001177	WBGene00001177	transcript	B0348.4d.1	protein_coding	c.1935G>A	p.Pro645Pro
731	V_29429	V	29429	0	C	T	CB4856	C	missense_variant	MODERATE	WBGene00001177	WBGene00001177	transcript	B0348.4d.1	protein_coding	c.2006C>T	p.Thr669Met
732	V_29436	V	29436	0	A	T	CB4856	A	synonymous_variant	LOW	WBGene00001177	WBGene00001177	transcript	B0348.4d.1	protein_coding	c.2013A>T	p.Ser671Ser
733	V_29442	V	29442	0	A	G	CB4856	A	synonymous_variant	LOW	WBGene00001177	WBGene00001177	transcript	B0348.4d.1	protein_coding	c.2019A>G	p.Ser673Ser
734	V_29476	V	29476	0	T	C	CB4856	T	missense_variant	MODERATE	WBGene00001177	WBGene00001177	transcript	B0348.4d.1	protein_coding	c.2053T>C	p.Ser685Pro
735	V_29529	V	29529	0	G	T	CB4856	G	intron_variant	MODIFIER	WBGene00001177	WBGene00001177	transcript	B0348.4d.1	protein_coding	c.2092+14G>T	NA
736	V_29557	V	29557	0	A	G	CB4856	A	intron_variant	MODIFIER	WBGene00001177	WBGene00001177	transcript	B0348.4d.1	protein_coding	c.2092+42A>G	NA
737	V_29575	V	29575	0	C	T	CB4856	C	intron_variant	MODIFIER	WBGene00001177	WBGene00001177	transcript	B0348.4d.1	protein_coding	c.2092+60C>T	NA
738	V_29669	V	29669	0	T	G	CB4856	T	intron_variant	MODIFIER	WBGene00001177	WBGene00001177	transcript	B0348.4d.1	protein_coding	c.2092+154T>G	NA
739	V_29672	V	29672	0.286305533148349	C	T	CB4856	T	intron_variant	MODIFIER	WBGene00001177	WBGene00001177	transcript	B0348.4d.1	protein_coding	c.2092+157C>T	NA
740	V_29708	V	29708	0	C	A	CB4856	C	intron_variant	MODIFIER	WBGene00001177	WBGene00001177	transcript	B0348.4d.1	protein_coding	c.2092+193C>A	NA
741	V_29739	V	29739	0	T	A	CB4856	T	intron_variant	MODIFIER	WBGene00001177	WBGene00001177	transcript	B0348.4d.1	protein_coding	c.2092+224T>A	NA
742	V_29765	V	29765	0	A	G	CB4856	A	intron_variant	MODIFIER	WBGene00001177	WBGene00001177	transcript	B0348.4d.1	protein_coding	c.2092+250A>G	NA
743	V_29795	V	29795	0	G	C	CB4856	G	intron_variant	MODIFIER	WBGene00001177	WBGene00001177	transcript	B0348.4d.1	protein_coding	c.2092+280G>C	NA
744	V_29883	V	29883	0	C	A	CB4856	C	intron_variant	MODIFIER	WBGene00001177	WBGene00001177	transcript	B0348.4d.1	protein_coding	c.2093-317C>A	NA
745	V_29887	V	29887	0	A	T	CB4856	A	intron_variant	MODIFIER	WBGene00001177	WBGene00001177	transcript	B0348.4d.1	protein_coding	c.2093-313A>T	NA
746	V_29889	V	29889	0	G	C	CB4856	G	intron_variant	MODIFIER	WBGene00001177	WBGene00001177	transcript	B0348.4d.1	protein_coding	c.2093-311G>C	NA
747	V_29893	V	29893	0	G	A	CB4856	G	intron_variant	MODIFIER	WBGene00001177	WBGene00001177	transcript	B0348.4d.1	protein_coding	c.2093-307G>A	NA
748	V_29957	V	29957	0	C	T	CB4856	C	intron_variant	MODIFIER	WBGene00001177	WBGene00001177	transcript	B0348.4d.1	protein_coding	c.2093-243C>T	NA
749	V_29961	V	29961	0	A	G	CB4856	A	intron_variant	MODIFIER	WBGene00001177	WBGene00001177	transcript	B0348.4d.1	protein_coding	c.2093-239A>G	NA
750	V_29974	V	29974	0	C	T	CB4856	C	intron_variant	MODIFIER	WBGene00001177	WBGene00001177	transcript	B0348.4d.1	protein_coding	c.2093-226C>T	NA
751	V_29979	V	29979	0	T	C	CB4856	T	intron_variant	MODIFIER	WBGene00001177	WBGene00001177	transcript	B0348.4d.1	protein_coding	c.2093-221T>C	NA
752	V_29985	V	29985	0	G	A	CB4856	G	intron_variant	MODIFIER	WBGene00001177	WBGene00001177	transcript	B0348.4d.1	protein_coding	c.2093-215G>A	NA
753	V_29990	V	29990	0	G	A	CB4856	G	intron_variant	MODIFIER	WBGene00001177	WBGene00001177	transcript	B0348.4d.1	protein_coding	c.2093-210G>A	NA
754	V_30000	V	30000	0	C	T	CB4856	C	intron_variant	MODIFIER	WBGene00001177	WBGene00001177	transcript	B0348.4d.1	protein_coding	c.2093-200C>T	NA
755	V_30115	V	30115	0	A	G	CB4856	A	intron_variant	MODIFIER	WBGene00001177	WBGene00001177	transcript	B0348.4d.1	protein_coding	c.2093-85A>G	NA
756	V_30130	V	30130	0	A	G	CB4856	A	intron_variant	MODIFIER	WBGene00001177	WBGene00001177	transcript	B0348.4d.1	protein_coding	c.2093-70A>G	NA
757	V_30140	V	30140	0	G	A	CB4856	G	intron_variant	MODIFIER	WBGene00001177	WBGene00001177	transcript	B0348.4d.1	protein_coding	c.2093-60G>A	NA
758	V_30151	V	30151	0	T	A	CB4856	T	intron_variant	MODIFIER	WBGene00001177	WBGene00001177	transcript	B0348.4d.1	protein_coding	c.2093-49T>A	NA
759	V_30270	V	30270	0	G	A	CB4856	G	synonymous_variant	LOW	WBGene00001177	WBGene00001177	transcript	B0348.4d.1	protein_coding	c.2163G>A	p.Leu721Leu
760	V_30341	V	30341	0	T	A	CB4856	T	intron_variant	MODIFIER	WBGene00001177	WBGene00001177	transcript	B0348.4d.1	protein_coding	c.2190+44T>A	NA
761	V_30392	V	30392	0	A	G	CB4856	A	missense_variant	MODERATE	WBGene00001177	WBGene00001177	transcript	B0348.4c.1	protein_coding	c.1730A>G	p.Lys577Arg
762	V_30409	V	30409	0	C	T	CB4856	C	missense_variant	MODERATE	WBGene00001177	WBGene00001177	transcript	B0348.4c.1	protein_coding	c.1747C>T	p.Leu583Phe
763	V_30599	V	30599	0	T	C	CB4856	T	3_prime_UTR_variant	MODIFIER	WBGene00001177	WBGene00001177	transcript	B0348.4c.1	protein_coding	c.*158T>C	NA
764	V_30697	V	30697	0	C	G	CB4856	C	3_prime_UTR_variant	MODIFIER	WBGene00001177	WBGene00001177	transcript	B0348.4c.1	protein_coding	c.*256C>G	NA
765	V_30756	V	30756	0	T	G	CB4856	T	intron_variant	MODIFIER	WBGene00001177	WBGene00001177	transcript	B0348.4d.1	protein_coding	c.2190+459T>G	NA
766	V_30757	V	30757	0	G	A	CB4856	G	intron_variant	MODIFIER	WBGene00001177	WBGene00001177	transcript	B0348.4d.1	protein_coding	c.2190+460G>A	NA
767	V_30789	V	30789	0	A	T	CB4856	A	intron_variant	MODIFIER	WBGene00001177	WBGene00001177	transcript	B0348.4d.1	protein_coding	c.2190+492A>T	NA
768	V_30801	V	30801	0	C	T	CB4856	C	intron_variant	MODIFIER	WBGene00001177	WBGene00001177	transcript	B0348.4d.1	protein_coding	c.2190+504C>T	NA
769	V_30811	V	30811	0	G	A	CB4856	G	intron_variant	MODIFIER	WBGene00001177	WBGene00001177	transcript	B0348.4d.1	protein_coding	c.2190+514G>A	NA
770	V_30832	V	30832	0	A	G	CB4856	A	intron_variant	MODIFIER	WBGene00001177	WBGene00001177	transcript	B0348.4d.1	protein_coding	c.2191-508A>G	NA
771	V_30845	V	30845	0	C	G	CB4856	C	intron_variant	MODIFIER	WBGene00001177	WBGene00001177	transcript	B0348.4d.1	protein_coding	c.2191-495C>G	NA
772	V_30847	V	30847	0	T	C	CB4856	T	intron_variant	MODIFIER	WBGene00001177	WBGene00001177	transcript	B0348.4d.1	protein_coding	c.2191-493T>C	NA
773	V_30849	V	30849	0	T	A	CB4856	T	intron_variant	MODIFIER	WBGene00001177	WBGene00001177	transcript	B0348.4d.1	protein_coding	c.2191-491T>A	NA
774	V_30850	V	30850	0	T	G	CB4856	T	intron_variant	MODIFIER	WBGene00001177	WBGene00001177	transcript	B0348.4d.1	protein_coding	c.2191-490T>G	NA
775	V_30855	V	30855	0	T	G	CB4856	T	intron_variant	MODIFIER	WBGene00001177	WBGene00001177	transcript	B0348.4d.1	protein_coding	c.2191-485T>G	NA
776	V_30876	V	30876	0	G	T	CB4856	G	intron_variant	MODIFIER	WBGene00001177	WBGene00001177	transcript	B0348.4d.1	protein_coding	c.2191-464G>T	NA
777	V_30878	V	30878	0	G	T	CB4856	G	intron_variant	MODIFIER	WBGene00001177	WBGene00001177	transcript	B0348.4d.1	protein_coding	c.2191-462G>T	NA
778	V_30975	V	30975	0	T	G	CB4856	T	intron_variant	MODIFIER	WBGene00001177	WBGene00001177	transcript	B0348.4d.1	protein_coding	c.2191-365T>G	NA
779	V_30981	V	30981	0	A	G	CB4856	A	intron_variant	MODIFIER	WBGene00001177	WBGene00001177	transcript	B0348.4d.1	protein_coding	c.2191-359A>G	NA
780	V_30982	V	30982	0	T	C	CB4856	T	intron_variant	MODIFIER	WBGene00001177	WBGene00001177	transcript	B0348.4d.1	protein_coding	c.2191-358T>C	NA
781	V_31011	V	31011	0	A	G	CB4856	A	intron_variant	MODIFIER	WBGene00001177	WBGene00001177	transcript	B0348.4d.1	protein_coding	c.2191-329A>G	NA
782	V_31030	V	31030	0	G	A	CB4856	G	intron_variant	MODIFIER	WBGene00001177	WBGene00001177	transcript	B0348.4d.1	protein_coding	c.2191-310G>A	NA
783	V_31036	V	31036	0.286274824560996	G	A	CB4856	G	intron_variant	MODIFIER	WBGene00001177	WBGene00001177	transcript	B0348.4d.1	protein_coding	c.2191-304G>A	NA
784	V_31051	V	31051	0	C	A	CB4856	C	intron_variant	MODIFIER	WBGene00001177	WBGene00001177	transcript	B0348.4d.1	protein_coding	c.2191-289C>A	NA
785	V_31063	V	31063	0.286274824560996	G	T	CB4856	G	intron_variant	MODIFIER	WBGene00001177	WBGene00001177	transcript	B0348.4d.1	protein_coding	c.2191-277G>T	NA
786	V_31076	V	31076	0	C	T	CB4856	C	intron_variant	MODIFIER	WBGene00001177	WBGene00001177	transcript	B0348.4d.1	protein_coding	c.2191-264C>T	NA
787	V_31100	V	31100	0	A	G	CB4856	A	intron_variant	MODIFIER	WBGene00001177	WBGene00001177	transcript	B0348.4d.1	protein_coding	c.2191-240A>G	NA
788	V_31104	V	31104	0	A	C	CB4856	A	intron_variant	MODIFIER	WBGene00001177	WBGene00001177	transcript	B0348.4d.1	protein_coding	c.2191-236A>C	NA
789	V_31254	V	31254	0	C	T	CB4856	C	intron_variant	MODIFIER	WBGene00001177	WBGene00001177	transcript	B0348.4d.1	protein_coding	c.2191-86C>T	NA
790	V_31287	V	31287	0	G	A	CB4856	G	intron_variant	MODIFIER	WBGene00001177	WBGene00001177	transcript	B0348.4d.1	protein_coding	c.2191-53G>A	NA
791	V_31296	V	31296	0	A	T	CB4856	A	intron_variant	MODIFIER	WBGene00001177	WBGene00001177	transcript	B0348.4d.1	protein_coding	c.2191-44A>T	NA
792	V_31373	V	31373	0	C	T	CB4856	C	missense_variant	MODERATE	WBGene00001177	WBGene00001177	transcript	B0348.4d.1	protein_coding	c.2224C>T	p.Pro742Ser
793	V_31379	V	31379	0	C	T	CB4856	C	missense_variant	MODERATE	WBGene00001177	WBGene00001177	transcript	B0348.4d.1	protein_coding	c.2230C>T	p.Pro744Ser
794	V_31411	V	31411	0	G	A	CB4856	G	synonymous_variant	LOW	WBGene00001177	WBGene00001177	transcript	B0348.4d.1	protein_coding	c.2262G>A	p.Ala754Ala
795	V_31605	V	31605	0	T	A	CB4856	T	intron_variant	MODIFIER	WBGene00001177	WBGene00001177	transcript	B0348.4d.1	protein_coding	c.2433+23T>A	NA
796	V_31618	V	31618	0.286274824560996	A	T	CB4856	A	intron_variant	MODIFIER	WBGene00001177	WBGene00001177	transcript	B0348.4d.1	protein_coding	c.2433+36A>T	NA
797	V_31621	V	31621	0	A	G	CB4856	A	intron_variant	MODIFIER	WBGene00001177	WBGene00001177	transcript	B0348.4d.1	protein_coding	c.2433+39A>G	NA
798	V_31641	V	31641	0.907106306072814	C	T	CB4856	C	intron_variant	MODIFIER	WBGene00001177	WBGene00001177	transcript	B0348.4d.1	protein_coding	c.2433+59C>T	NA
799	V_31661	V	31661	0	A	T	CB4856	A	intron_variant	MODIFIER	WBGene00001177	WBGene00001177	transcript	B0348.4d.1	protein_coding	c.2433+79A>T	NA
800	V_31672	V	31672	0.286274824560996	G	A	CB4856	G	intron_variant	MODIFIER	WBGene00001177	WBGene00001177	transcript	B0348.4d.1	protein_coding	c.2433+90G>A	NA
801	V_31676	V	31676	0	A	G	CB4856	A	intron_variant	MODIFIER	WBGene00001177	WBGene00001177	transcript	B0348.4d.1	protein_coding	c.2433+94A>G	NA
802	V_31677	V	31677	0	G	T	CB4856	G	intron_variant	MODIFIER	WBGene00001177	WBGene00001177	transcript	B0348.4d.1	protein_coding	c.2433+95G>T	NA
803	V_31700	V	31700	0	T	A	CB4856	T	intron_variant	MODIFIER	WBGene00001177	WBGene00001177	transcript	B0348.4d.1	protein_coding	c.2433+118T>A	NA
804	V_31732	V	31732	0	A	T	CB4856	A	intron_variant	MODIFIER	WBGene00001177	WBGene00001177	transcript	B0348.4d.1	protein_coding	c.2433+150A>T	NA
805	V_31733	V	31733	0	A	C	CB4856	A	intron_variant	MODIFIER	WBGene00001177	WBGene00001177	transcript	B0348.4d.1	protein_coding	c.2433+151A>C	NA
806	V_31743	V	31743	0	G	T	CB4856	G	intron_variant	MODIFIER	WBGene00001177	WBGene00001177	transcript	B0348.4d.1	protein_coding	c.2433+161G>T	NA
807	V_31762	V	31762	0	G	C	CB4856	G	intron_variant	MODIFIER	WBGene00001177	WBGene00001177	transcript	B0348.4d.1	protein_coding	c.2433+180G>C	NA
808	V_31767	V	31767	0	A	G	CB4856	A	intron_variant	MODIFIER	WBGene00001177	WBGene00001177	transcript	B0348.4d.1	protein_coding	c.2433+185A>G	NA
809	V_31769	V	31769	0	C	T	CB4856	C	intron_variant	MODIFIER	WBGene00001177	WBGene00001177	transcript	B0348.4d.1	protein_coding	c.2433+187C>T	NA
810	V_31799	V	31799	0	T	G	CB4856	T	intron_variant	MODIFIER	WBGene00001177	WBGene00001177	transcript	B0348.4d.1	protein_coding	c.2433+217T>G	NA
811	V_31803	V	31803	0	T	A	CB4856	T	intron_variant	MODIFIER	WBGene00001177	WBGene00001177	transcript	B0348.4d.1	protein_coding	c.2433+221T>A	NA
812	V_31804	V	31804	0	A	T	CB4856	A	intron_variant	MODIFIER	WBGene00001177	WBGene00001177	transcript	B0348.4d.1	protein_coding	c.2433+222A>T	NA
813	V_31810	V	31810	0	T	G	CB4856	T	intron_variant	MODIFIER	WBGene00001177	WBGene00001177	transcript	B0348.4d.1	protein_coding	c.2433+228T>G	NA
814	V_31833	V	31833	0	C	T	CB4856	C	intron_variant	MODIFIER	WBGene00001177	WBGene00001177	transcript	B0348.4d.1	protein_coding	c.2433+251C>T	NA
815	V_31835	V	31835	0	C	T	CB4856	C	intron_variant	MODIFIER	WBGene00001177	WBGene00001177	transcript	B0348.4d.1	protein_coding	c.2433+253C>T	NA
816	V_31919	V	31919	0	C	T	CB4856	C	intron_variant	MODIFIER	WBGene00001177	WBGene00001177	transcript	B0348.4d.1	protein_coding	c.2433+337C>T	NA
817	V_31993	V	31993	0	A	G	CB4856	A	intron_variant	MODIFIER	WBGene00001177	WBGene00001177	transcript	B0348.4d.1	protein_coding	c.2433+411A>G	NA
818	V_32625	V	32625	0	G	A	CB4856	G	intron_variant	MODIFIER	WBGene00001177	WBGene00001177	transcript	B0348.4d.1	protein_coding	c.2433+1043G>A	NA
819	V_32640	V	32640	0	A	C	CB4856	A	intron_variant	MODIFIER	WBGene00001177	WBGene00001177	transcript	B0348.4d.1	protein_coding	c.2433+1058A>C	NA
820	V_32667	V	32667	0	C	A	CB4856	C	intron_variant	MODIFIER	WBGene00001177	WBGene00001177	transcript	B0348.4d.1	protein_coding	c.2433+1085C>A	NA
821	V_32715	V	32715	0	C	T	CB4856	C	intron_variant	MODIFIER	WBGene00001177	WBGene00001177	transcript	B0348.4d.1	protein_coding	c.2433+1133C>T	NA
822	V_32733	V	32733	0	A	T	CB4856	A	intron_variant	MODIFIER	WBGene00001177	WBGene00001177	transcript	B0348.4d.1	protein_coding	c.2433+1151A>T	NA
823	V_32736	V	32736	0	G	A	CB4856	G	intron_variant	MODIFIER	WBGene00001177	WBGene00001177	transcript	B0348.4d.1	protein_coding	c.2433+1154G>A	NA
824	V_32741	V	32741	0	A	C	CB4856	A	intron_variant	MODIFIER	WBGene00001177	WBGene00001177	transcript	B0348.4d.1	protein_coding	c.2433+1159A>C	NA
825	V_32798	V	32798	0	G	A	CB4856	G	intron_variant	MODIFIER	WBGene00001177	WBGene00001177	transcript	B0348.4d.1	protein_coding	c.2433+1216G>A	NA
826	V_32815	V	32815	0	T	C	CB4856	T	intron_variant	MODIFIER	WBGene00001177	WBGene00001177	transcript	B0348.4d.1	protein_coding	c.2433+1233T>C	NA
827	V_32817	V	32817	0	T	C	CB4856	T	intron_variant	MODIFIER	WBGene00001177	WBGene00001177	transcript	B0348.4d.1	protein_coding	c.2433+1235T>C	NA
828	V_32874	V	32874	0	C	T	CB4856	C	intron_variant	MODIFIER	WBGene00001177	WBGene00001177	transcript	B0348.4d.1	protein_coding	c.2433+1292C>T	NA
829	V_32898	V	32898	0.120776422646625	C	T	CB4856	C	intron_variant	MODIFIER	WBGene00001177	WBGene00001177	transcript	B0348.4d.1	protein_coding	c.2433+1316C>T	NA
830	V_33482	V	33482	0	G	A	CB4856	G	intron_variant	MODIFIER	WBGene00001177	WBGene00001177	transcript	B0348.4d.1	protein_coding	c.2434-1533G>A	NA
831	V_33529	V	33529	0	C	A	CB4856	C	intron_variant	MODIFIER	WBGene00001177	WBGene00001177	transcript	B0348.4d.1	protein_coding	c.2434-1486C>A	NA
832	V_33547	V	33547	0	T	G	CB4856	T	intron_variant	MODIFIER	WBGene00001177	WBGene00001177	transcript	B0348.4d.1	protein_coding	c.2434-1468T>G	NA
833	V_33554	V	33554	0	C	T	CB4856	C	intron_variant	MODIFIER	WBGene00001177	WBGene00001177	transcript	B0348.4d.1	protein_coding	c.2434-1461C>T	NA
834	V_33590	V	33590	0	A	T	CB4856	A	intron_variant	MODIFIER	WBGene00001177	WBGene00001177	transcript	B0348.4d.1	protein_coding	c.2434-1425A>T	NA
835	V_33606	V	33606	0	C	T	CB4856	C	intron_variant	MODIFIER	WBGene00001177	WBGene00001177	transcript	B0348.4d.1	protein_coding	c.2434-1409C>T	NA
836	V_33625	V	33625	0	A	T	CB4856	A	intron_variant	MODIFIER	WBGene00001177	WBGene00001177	transcript	B0348.4d.1	protein_coding	c.2434-1390A>T	NA
837	V_33627	V	33627	0.322246427847203	A	T	CB4856	T	intron_variant	MODIFIER	WBGene00001177	WBGene00001177	transcript	B0348.4d.1	protein_coding	c.2434-1388A>T	NA
838	V_33635	V	33635	0	A	T	CB4856	A	intron_variant	MODIFIER	WBGene00001177	WBGene00001177	transcript	B0348.4d.1	protein_coding	c.2434-1380A>T	NA
839	V_33637	V	33637	0	T	A	CB4856	T	intron_variant	MODIFIER	WBGene00001177	WBGene00001177	transcript	B0348.4d.1	protein_coding	c.2434-1378T>A	NA
840	V_33659	V	33659	0	G	A	CB4856	G	intron_variant	MODIFIER	WBGene00001177	WBGene00001177	transcript	B0348.4d.1	protein_coding	c.2434-1356G>A	NA
841	V_33661	V	33661	0	G	T	CB4856	G	intron_variant	MODIFIER	WBGene00001177	WBGene00001177	transcript	B0348.4d.1	protein_coding	c.2434-1354G>T	NA
842	V_33668	V	33668	0	T	C	CB4856	T	intron_variant	MODIFIER	WBGene00001177	WBGene00001177	transcript	B0348.4d.1	protein_coding	c.2434-1347T>C	NA
843	V_33675	V	33675	0	G	A	CB4856	G	intron_variant	MODIFIER	WBGene00001177	WBGene00001177	transcript	B0348.4d.1	protein_coding	c.2434-1340G>A	NA
844	V_33676	V	33676	0	C	T	CB4856	C	intron_variant	MODIFIER	WBGene00001177	WBGene00001177	transcript	B0348.4d.1	protein_coding	c.2434-1339C>T	NA
845	V_33679	V	33679	0	T	G	CB4856	T	intron_variant	MODIFIER	WBGene00001177	WBGene00001177	transcript	B0348.4d.1	protein_coding	c.2434-1336T>G	NA
846	V_33689	V	33689	0	T	C	CB4856	T	intron_variant	MODIFIER	WBGene00001177	WBGene00001177	transcript	B0348.4d.1	protein_coding	c.2434-1326T>C	NA
847	V_33703	V	33703	0	T	C	CB4856	T	intron_variant	MODIFIER	WBGene00001177	WBGene00001177	transcript	B0348.4d.1	protein_coding	c.2434-1312T>C	NA
848	V_33738	V	33738	0	T	C	CB4856	T	intron_variant	MODIFIER	WBGene00001177	WBGene00001177	transcript	B0348.4d.1	protein_coding	c.2434-1277T>C	NA
849	V_33790	V	33790	0	A	G	CB4856	A	intron_variant	MODIFIER	WBGene00001177	WBGene00001177	transcript	B0348.4d.1	protein_coding	c.2434-1225A>G	NA
850	V_33823	V	33823	0	G	T	CB4856	G	intron_variant	MODIFIER	WBGene00001177	WBGene00001177	transcript	B0348.4d.1	protein_coding	c.2434-1192G>T	NA
851	V_33824	V	33824	0	T	A	CB4856	T	intron_variant	MODIFIER	WBGene00001177	WBGene00001177	transcript	B0348.4d.1	protein_coding	c.2434-1191T>A	NA
852	V_33837	V	33837	0	G	A	CB4856	G	intron_variant	MODIFIER	WBGene00001177	WBGene00001177	transcript	B0348.4d.1	protein_coding	c.2434-1178G>A	NA
853	V_33874	V	33874	0	C	T	CB4856	C	intron_variant	MODIFIER	WBGene00001177	WBGene00001177	transcript	B0348.4d.1	protein_coding	c.2434-1141C>T	NA
854	V_33887	V	33887	0	G	A	CB4856	G	intron_variant	MODIFIER	WBGene00001177	WBGene00001177	transcript	B0348.4d.1	protein_coding	c.2434-1128G>A	NA
855	V_33897	V	33897	0	T	C	CB4856	T	intron_variant	MODIFIER	WBGene00001177	WBGene00001177	transcript	B0348.4d.1	protein_coding	c.2434-1118T>C	NA
856	V_33932	V	33932	0	C	T	CB4856	C	intron_variant	MODIFIER	WBGene00001177	WBGene00001177	transcript	B0348.4d.1	protein_coding	c.2434-1083C>T	NA
857	V_33964	V	33964	0	T	A	CB4856	T	intron_variant	MODIFIER	WBGene00001177	WBGene00001177	transcript	B0348.4d.1	protein_coding	c.2434-1051T>A	NA
858	V_34036	V	34036	0	C	A	CB4856	C	intron_variant	MODIFIER	WBGene00001177	WBGene00001177	transcript	B0348.4d.1	protein_coding	c.2434-979C>A	NA
859	V_34184	V	34184	0	G	A	CB4856	G	intron_variant	MODIFIER	WBGene00001177	WBGene00001177	transcript	B0348.4d.1	protein_coding	c.2434-831G>A	NA
860	V_34260	V	34260	0	T	C	CB4856	T	intron_variant	MODIFIER	WBGene00001177	WBGene00001177	transcript	B0348.4d.1	protein_coding	c.2434-755T>C	NA
861	V_34366	V	34366	0	A	G	CB4856	A	intron_variant	MODIFIER	WBGene00001177	WBGene00001177	transcript	B0348.4d.1	protein_coding	c.2434-649A>G	NA
862	V_34384	V	34384	0	G	T	CB4856	G	intron_variant	MODIFIER	WBGene00001177	WBGene00001177	transcript	B0348.4d.1	protein_coding	c.2434-631G>T	NA
863	V_34395	V	34395	0	A	G	CB4856	A	intron_variant	MODIFIER	WBGene00001177	WBGene00001177	transcript	B0348.4d.1	protein_coding	c.2434-620A>G	NA
864	V_34410	V	34410	0.353060478250694	C	T	CB4856	C	intron_variant	MODIFIER	WBGene00001177	WBGene00001177	transcript	B0348.4d.1	protein_coding	c.2434-605C>T	NA
865	V_34415	V	34415	0.662269494122369	C	T	CB4856	C	intron_variant	MODIFIER	WBGene00001177	WBGene00001177	transcript	B0348.4d.1	protein_coding	c.2434-600C>T	NA
866	V_34467	V	34467	0	T	A	CB4856	T	intron_variant	MODIFIER	WBGene00001177	WBGene00001177	transcript	B0348.4d.1	protein_coding	c.2434-548T>A	NA
867	V_34474	V	34474	0	C	T	CB4856	C	intron_variant	MODIFIER	WBGene00001177	WBGene00001177	transcript	B0348.4d.1	protein_coding	c.2434-541C>T	NA
868	V_34497	V	34497	0	A	C	CB4856	A	intron_variant	MODIFIER	WBGene00001177	WBGene00001177	transcript	B0348.4d.1	protein_coding	c.2434-518A>C	NA
869	V_34549	V	34549	0	A	G	CB4856	A	intron_variant	MODIFIER	WBGene00001177	WBGene00001177	transcript	B0348.4d.1	protein_coding	c.2434-466A>G	NA
870	V_34554	V	34554	0	G	T	CB4856	G	intron_variant	MODIFIER	WBGene00001177	WBGene00001177	transcript	B0348.4d.1	protein_coding	c.2434-461G>T	NA
871	V_34562	V	34562	0	T	C	CB4856	T	intron_variant	MODIFIER	WBGene00001177	WBGene00001177	transcript	B0348.4d.1	protein_coding	c.2434-453T>C	NA
872	V_34566	V	34566	0	C	G	CB4856	C	intron_variant	MODIFIER	WBGene00001177	WBGene00001177	transcript	B0348.4d.1	protein_coding	c.2434-449C>G	NA
873	V_34570	V	34570	0	T	C	CB4856	T	intron_variant	MODIFIER	WBGene00001177	WBGene00001177	transcript	B0348.4d.1	protein_coding	c.2434-445T>C	NA
874	V_34584	V	34584	0	A	C	CB4856	A	intron_variant	MODIFIER	WBGene00001177	WBGene00001177	transcript	B0348.4d.1	protein_coding	c.2434-431A>C	NA
875	V_34637	V	34637	0	T	C	CB4856	T	intron_variant	MODIFIER	WBGene00001177	WBGene00001177	transcript	B0348.4d.1	protein_coding	c.2434-378T>C	NA
876	V_34670	V	34670	0	A	T	CB4856	A	intron_variant	MODIFIER	WBGene00001177	WBGene00001177	transcript	B0348.4d.1	protein_coding	c.2434-345A>T	NA
877	V_34694	V	34694	0	A	T	CB4856	A	intron_variant	MODIFIER	WBGene00001177	WBGene00001177	transcript	B0348.4d.1	protein_coding	c.2434-321A>T	NA
878	V_34740	V	34740	0	C	T	CB4856	C	intron_variant	MODIFIER	WBGene00001177	WBGene00001177	transcript	B0348.4d.1	protein_coding	c.2434-275C>T	NA
879	V_34836	V	34836	0	T	G	CB4856	T	intron_variant	MODIFIER	WBGene00001177	WBGene00001177	transcript	B0348.4d.1	protein_coding	c.2434-179T>G	NA
880	V_34894	V	34894	0	T	G	CB4856	T	intron_variant	MODIFIER	WBGene00001177	WBGene00001177	transcript	B0348.4d.1	protein_coding	c.2434-121T>G	NA
881	V_34969	V	34969	0	C	T	CB4856	C	intron_variant	MODIFIER	WBGene00001177	WBGene00001177	transcript	B0348.4d.1	protein_coding	c.2434-46C>T	NA
882	V_34984	V	34984	0	A	T	CB4856	A	intron_variant	MODIFIER	WBGene00001177	WBGene00001177	transcript	B0348.4d.1	protein_coding	c.2434-31A>T	NA
883	V_34989	V	34989	0	A	C	CB4856	A	intron_variant	MODIFIER	WBGene00001177	WBGene00001177	transcript	B0348.4d.1	protein_coding	c.2434-26A>C	NA
884	V_35020	V	35020	0	A	T	CB4856	A	synonymous_variant	LOW	WBGene00001177	WBGene00001177	transcript	B0348.4d.1	protein_coding	c.2439A>T	p.Val813Val
885	V_35185	V	35185	0	A	C	CB4856	A	intron_variant	MODIFIER	WBGene00001177	WBGene00001177	transcript	B0348.4d.1	protein_coding	c.2575+29A>C	NA
886	V_35198	V	35198	0	A	G	CB4856	A	intron_variant	MODIFIER	WBGene00001177	WBGene00001177	transcript	B0348.4d.1	protein_coding	c.2575+42A>G	NA
887	V_35201	V	35201	0	C	G	CB4856	C	intron_variant	MODIFIER	WBGene00001177	WBGene00001177	transcript	B0348.4d.1	protein_coding	c.2575+45C>G	NA
888	V_35216	V	35216	0	G	A	CB4856	G	intron_variant	MODIFIER	WBGene00001177	WBGene00001177	transcript	B0348.4d.1	protein_coding	c.2575+60G>A	NA
889	V_35241	V	35241	0	C	T	CB4856	C	intron_variant	MODIFIER	WBGene00001177	WBGene00001177	transcript	B0348.4d.1	protein_coding	c.2575+85C>T	NA
890	V_35255	V	35255	0	T	G	CB4856	T	intron_variant	MODIFIER	WBGene00001177	WBGene00001177	transcript	B0348.4d.1	protein_coding	c.2575+99T>G	NA
891	V_35306	V	35306	0	T	A	CB4856	T	intron_variant	MODIFIER	WBGene00001177	WBGene00001177	transcript	B0348.4d.1	protein_coding	c.2575+150T>A	NA
892	V_35307	V	35307	0	A	T	CB4856	A	intron_variant	MODIFIER	WBGene00001177	WBGene00001177	transcript	B0348.4d.1	protein_coding	c.2575+151A>T	NA
893	V_35316	V	35316	0	T	G	CB4856	T	intron_variant	MODIFIER	WBGene00001177	WBGene00001177	transcript	B0348.4d.1	protein_coding	c.2575+160T>G	NA
894	V_35337	V	35337	0	C	T	CB4856	C	intron_variant	MODIFIER	WBGene00001177	WBGene00001177	transcript	B0348.4d.1	protein_coding	c.2575+181C>T	NA
895	V_35349	V	35349	0	G	A	CB4856	G	intron_variant	MODIFIER	WBGene00001177	WBGene00001177	transcript	B0348.4d.1	protein_coding	c.2575+193G>A	NA
896	V_35350	V	35350	0	G	A	CB4856	G	intron_variant	MODIFIER	WBGene00001177	WBGene00001177	transcript	B0348.4d.1	protein_coding	c.2575+194G>A	NA
897	V_35521	V	35521	0	A	G	CB4856	A	intron_variant	MODIFIER	WBGene00001177	WBGene00001177	transcript	B0348.4d.1	protein_coding	c.2575+365A>G	NA
898	V_35547	V	35547	0	A	G	CB4856	A	intron_variant	MODIFIER	WBGene00001177	WBGene00001177	transcript	B0348.4d.1	protein_coding	c.2575+391A>G	NA
899	V_35610	V	35610	0	G	A	CB4856	G	intron_variant	MODIFIER	WBGene00001177	WBGene00001177	transcript	B0348.4d.1	protein_coding	c.2575+454G>A	NA
900	V_35618	V	35618	0	A	T	CB4856	A	intron_variant	MODIFIER	WBGene00001177	WBGene00001177	transcript	B0348.4d.1	protein_coding	c.2575+462A>T	NA
901	V_35623	V	35623	0	G	A	CB4856	G	intron_variant	MODIFIER	WBGene00001177	WBGene00001177	transcript	B0348.4d.1	protein_coding	c.2575+467G>A	NA
902	V_35666	V	35666	0.907106306072814	C	T	CB4856	C	intron_variant	MODIFIER	WBGene00001177	WBGene00001177	transcript	B0348.4d.1	protein_coding	c.2576-452C>T	NA
903	V_35677	V	35677	0	G	A	CB4856	G	intron_variant	MODIFIER	WBGene00001177	WBGene00001177	transcript	B0348.4d.1	protein_coding	c.2576-441G>A	NA
904	V_35695	V	35695	0	G	A	CB4856	G	intron_variant	MODIFIER	WBGene00001177	WBGene00001177	transcript	B0348.4d.1	protein_coding	c.2576-423G>A	NA
905	V_35737	V	35737	0	C	A	CB4856	C	intron_variant	MODIFIER	WBGene00001177	WBGene00001177	transcript	B0348.4d.1	protein_coding	c.2576-381C>A	NA
906	V_35755	V	35755	0	G	T	CB4856	G	intron_variant	MODIFIER	WBGene00001177	WBGene00001177	transcript	B0348.4d.1	protein_coding	c.2576-363G>T	NA
907	V_35772	V	35772	0	T	C	CB4856	T	intron_variant	MODIFIER	WBGene00001177	WBGene00001177	transcript	B0348.4d.1	protein_coding	c.2576-346T>C	NA
908	V_35809	V	35809	0	G	T	CB4856	G	intron_variant	MODIFIER	WBGene00001177	WBGene00001177	transcript	B0348.4d.1	protein_coding	c.2576-309G>T	NA
909	V_35818	V	35818	0	T	C	CB4856	T	intron_variant	MODIFIER	WBGene00001177	WBGene00001177	transcript	B0348.4d.1	protein_coding	c.2576-300T>C	NA
910	V_35834	V	35834	0	A	G	CB4856	A	intron_variant	MODIFIER	WBGene00001177	WBGene00001177	transcript	B0348.4d.1	protein_coding	c.2576-284A>G	NA
911	V_35836	V	35836	0.907106306072814	C	T	CB4856	C	intron_variant	MODIFIER	WBGene00001177	WBGene00001177	transcript	B0348.4d.1	protein_coding	c.2576-282C>T	NA
912	V_35886	V	35886	0	T	A	CB4856	T	intron_variant	MODIFIER	WBGene00001177	WBGene00001177	transcript	B0348.4d.1	protein_coding	c.2576-232T>A	NA
913	V_35894	V	35894	0	C	T	CB4856	C	intron_variant	MODIFIER	WBGene00001177	WBGene00001177	transcript	B0348.4d.1	protein_coding	c.2576-224C>T	NA
914	V_35940	V	35940	0	C	T	CB4856	C	intron_variant	MODIFIER	WBGene00001177	WBGene00001177	transcript	B0348.4d.1	protein_coding	c.2576-178C>T	NA
915	V_35948	V	35948	0	T	A	CB4856	T	intron_variant	MODIFIER	WBGene00001177	WBGene00001177	transcript	B0348.4d.1	protein_coding	c.2576-170T>A	NA
916	V_35992	V	35992	0	T	C	CB4856	T	intron_variant	MODIFIER	WBGene00001177	WBGene00001177	transcript	B0348.4d.1	protein_coding	c.2576-126T>C	NA
917	V_36001	V	36001	0	A	C	CB4856	A	intron_variant	MODIFIER	WBGene00001177	WBGene00001177	transcript	B0348.4d.1	protein_coding	c.2576-117A>C	NA
918	V_36005	V	36005	0	T	A	CB4856	T	intron_variant	MODIFIER	WBGene00001177	WBGene00001177	transcript	B0348.4d.1	protein_coding	c.2576-113T>A	NA
919	V_36024	V	36024	0	T	C	CB4856	T	intron_variant	MODIFIER	WBGene00001177	WBGene00001177	transcript	B0348.4d.1	protein_coding	c.2576-94T>C	NA
920	V_36028	V	36028	0	G	C	CB4856	G	intron_variant	MODIFIER	WBGene00001177	WBGene00001177	transcript	B0348.4d.1	protein_coding	c.2576-90G>C	NA
921	V_36030	V	36030	0	A	T	CB4856	A	intron_variant	MODIFIER	WBGene00001177	WBGene00001177	transcript	B0348.4d.1	protein_coding	c.2576-88A>T	NA
922	V_36036	V	36036	0	C	T	CB4856	C	intron_variant	MODIFIER	WBGene00001177	WBGene00001177	transcript	B0348.4d.1	protein_coding	c.2576-82C>T	NA
923	V_36054	V	36054	0	G	A	CB4856	G	intron_variant	MODIFIER	WBGene00001177	WBGene00001177	transcript	B0348.4d.1	protein_coding	c.2576-64G>A	NA
924	V_36073	V	36073	0	C	T	CB4856	C	intron_variant	MODIFIER	WBGene00001177	WBGene00001177	transcript	B0348.4d.1	protein_coding	c.2576-45C>T	NA
925	V_36088	V	36088	0	C	T	CB4856	C	intron_variant	MODIFIER	WBGene00001177	WBGene00001177	transcript	B0348.4d.1	protein_coding	c.2576-30C>T	NA
926	V_36099	V	36099	0	T	C	CB4856	T	intron_variant	MODIFIER	WBGene00001177	WBGene00001177	transcript	B0348.4d.1	protein_coding	c.2576-19T>C	NA
927	V_36164	V	36164	0	T	C	CB4856	T	synonymous_variant	LOW	WBGene00001177	WBGene00001177	transcript	B0348.4d.1	protein_coding	c.2622T>C	p.Gly874Gly
928	V_36188	V	36188	0	G	A	CB4856	G	synonymous_variant	LOW	WBGene00001177	WBGene00001177	transcript	B0348.4d.1	protein_coding	c.2646G>A	p.Ala882Ala
929	V_36197	V	36197	0	T	C	CB4856	T	synonymous_variant	LOW	WBGene00001177	WBGene00001177	transcript	B0348.4d.1	protein_coding	c.2655T>C	p.Phe885Phe
930	V_36305	V	36305	0	G	A	CB4856	G	synonymous_variant	LOW	WBGene00001177	WBGene00001177	transcript	B0348.4d.1	protein_coding	c.2763G>A	p.Val921Val
931	V_36347	V	36347	0	C	T	CB4856	C	synonymous_variant	LOW	WBGene00001177	WBGene00001177	transcript	B0348.4d.1	protein_coding	c.2805C>T	p.Asn935Asn
932	V_36356	V	36356	0	A	G	CB4856	A	synonymous_variant	LOW	WBGene00001177	WBGene00001177	transcript	B0348.4d.1	protein_coding	c.2814A>G	p.Lys938Lys
933	V_36359	V	36359	0.120776422646625	C	T	CB4856	C	synonymous_variant	LOW	WBGene00001177	WBGene00001177	transcript	B0348.4d.1	protein_coding	c.2817C>T	p.Phe939Phe
934	V_36368	V	36368	0	C	T	CB4856	C	synonymous_variant	LOW	WBGene00001177	WBGene00001177	transcript	B0348.4d.1	protein_coding	c.2826C>T	p.Asn942Asn
935	V_36380	V	36380	0	G	A	CB4856	G	synonymous_variant	LOW	WBGene00001177	WBGene00001177	transcript	B0348.4d.1	protein_coding	c.2838G>A	p.Gly946Gly
936	V_36557	V	36557	0	T	C	CB4856	T	synonymous_variant	LOW	WBGene00001177	WBGene00001177	transcript	B0348.4d.1	protein_coding	c.3015T>C	p.Thr1005Thr
937	V_36833	V	36833	0	T	C	CB4856	T	synonymous_variant	LOW	WBGene00001177	WBGene00001177	transcript	B0348.4d.1	protein_coding	c.3291T>C	p.Thr1097Thr
938	V_36839	V	36839	0	G	A	CB4856	G	synonymous_variant	LOW	WBGene00001177	WBGene00001177	transcript	B0348.4d.1	protein_coding	c.3297G>A	p.Val1099Val
939	V_36873	V	36873	0	A	C	CB4856	A	intron_variant	MODIFIER	WBGene00001177	WBGene00001177	transcript	B0348.4d.1	protein_coding	c.3313+18A>C	NA
940	V_36919	V	36919	0	C	A	CB4856	C	splice_region_variant&synonymous_variant	LOW	WBGene00001177	WBGene00001177	transcript	B0348.4d.1	protein_coding	c.3315C>A	p.Gly1105Gly
941	V_36971	V	36971	0	A	C	CB4856	A	synonymous_variant	LOW	WBGene00001177	WBGene00001177	transcript	B0348.4d.1	protein_coding	c.3367A>C	p.Arg1123Arg
942	V_37030	V	37030	0	C	A	CB4856	C	missense_variant	MODERATE	WBGene00001177	WBGene00001177	transcript	B0348.4d.1	protein_coding	c.3426C>A	p.Asn1142Lys
943	V_37055	V	37055	0	G	T	CB4856	G	missense_variant	MODERATE	WBGene00001177	WBGene00001177	transcript	B0348.4d.1	protein_coding	c.3451G>T	p.Val1151Leu
944	V_37057	V	37057	0	G	T	CB4856	G	synonymous_variant	LOW	WBGene00001177	WBGene00001177	transcript	B0348.4d.1	protein_coding	c.3453G>T	p.Val1151Val
945	V_37081	V	37081	0	A	T	CB4856	T	synonymous_variant	LOW	WBGene00001177	WBGene00001177	transcript	B0348.4d.1	protein_coding	c.3477A>T	p.Gly1159Gly
946	V_37177	V	37177	0	C	T	CB4856	C	synonymous_variant	LOW	WBGene00001177	WBGene00001177	transcript	B0348.4d.1	protein_coding	c.3573C>T	p.Asn1191Asn
947	V_37223	V	37223	0	T	C	CB4856	T	intron_variant	MODIFIER	WBGene00001177	WBGene00001177	transcript	B0348.4d.1	protein_coding	c.3609+10T>C	NA
948	V_37267	V	37267	0	A	G	CB4856	A	intron_variant	MODIFIER	WBGene00001177	WBGene00001177	transcript	B0348.4d.1	protein_coding	c.3609+54A>G	NA
949	V_37269	V	37269	0	T	A	CB4856	T	intron_variant	MODIFIER	WBGene00001177	WBGene00001177	transcript	B0348.4d.1	protein_coding	c.3609+56T>A	NA
950	V_37272	V	37272	0	A	G	CB4856	A	intron_variant	MODIFIER	WBGene00001177	WBGene00001177	transcript	B0348.4d.1	protein_coding	c.3609+59A>G	NA
951	V_37294	V	37294	0	G	C	CB4856	G	intron_variant	MODIFIER	WBGene00001177	WBGene00001177	transcript	B0348.4d.1	protein_coding	c.3609+81G>C	NA
952	V_37346	V	37346	0	T	C	CB4856	T	intron_variant	MODIFIER	WBGene00001177	WBGene00001177	transcript	B0348.4d.1	protein_coding	c.3609+133T>C	NA
953	V_37367	V	37367	0	A	C	CB4856	A	intron_variant	MODIFIER	WBGene00001177	WBGene00001177	transcript	B0348.4d.1	protein_coding	c.3609+154A>C	NA
954	V_37389	V	37389	0	C	T	CB4856	C	intron_variant	MODIFIER	WBGene00001177	WBGene00001177	transcript	B0348.4d.1	protein_coding	c.3609+176C>T	NA
955	V_37396	V	37396	0	A	G	CB4856	A	intron_variant	MODIFIER	WBGene00001177	WBGene00001177	transcript	B0348.4d.1	protein_coding	c.3609+183A>G	NA
956	V_37397	V	37397	0	C	A	CB4856	C	intron_variant	MODIFIER	WBGene00001177	WBGene00001177	transcript	B0348.4d.1	protein_coding	c.3609+184C>A	NA
957	V_37401	V	37401	0	C	A	CB4856	C	intron_variant	MODIFIER	WBGene00001177	WBGene00001177	transcript	B0348.4d.1	protein_coding	c.3609+188C>A	NA
958	V_37430	V	37430	0	G	T	CB4856	G	intron_variant	MODIFIER	WBGene00001177	WBGene00001177	transcript	B0348.4d.1	protein_coding	c.3609+217G>T	NA
959	V_37441	V	37441	0	T	C	CB4856	T	intron_variant	MODIFIER	WBGene00001177	WBGene00001177	transcript	B0348.4d.1	protein_coding	c.3609+228T>C	NA
960	V_37484	V	37484	0	C	G	CB4856	C	intron_variant	MODIFIER	WBGene00001177	WBGene00001177	transcript	B0348.4d.1	protein_coding	c.3609+271C>G	NA
961	V_37485	V	37485	0	C	T	CB4856	C	intron_variant	MODIFIER	WBGene00001177	WBGene00001177	transcript	B0348.4d.1	protein_coding	c.3609+272C>T	NA
962	V_37493	V	37493	0	T	G	CB4856	T	intron_variant	MODIFIER	WBGene00001177	WBGene00001177	transcript	B0348.4d.1	protein_coding	c.3609+280T>G	NA
963	V_37512	V	37512	0	T	A	CB4856	T	intron_variant	MODIFIER	WBGene00001177	WBGene00001177	transcript	B0348.4d.1	protein_coding	c.3609+299T>A	NA
964	V_37519	V	37519	0	A	G	CB4856	A	intron_variant	MODIFIER	WBGene00001177	WBGene00001177	transcript	B0348.4d.1	protein_coding	c.3609+306A>G	NA
965	V_37522	V	37522	0	T	C	CB4856	T	intron_variant	MODIFIER	WBGene00001177	WBGene00001177	transcript	B0348.4d.1	protein_coding	c.3609+309T>C	NA
966	V_37535	V	37535	0	G	T	CB4856	G	intron_variant	MODIFIER	WBGene00001177	WBGene00001177	transcript	B0348.4d.1	protein_coding	c.3609+322G>T	NA
967	V_37540	V	37540	0	C	T	CB4856	C	intron_variant	MODIFIER	WBGene00001177	WBGene00001177	transcript	B0348.4d.1	protein_coding	c.3609+327C>T	NA
968	V_37544	V	37544	0	T	G	CB4856	T	intron_variant	MODIFIER	WBGene00001177	WBGene00001177	transcript	B0348.4d.1	protein_coding	c.3609+331T>G	NA
969	V_37563	V	37563	0	T	C	CB4856	T	intron_variant	MODIFIER	WBGene00001177	WBGene00001177	transcript	B0348.4d.1	protein_coding	c.3609+350T>C	NA
970	V_37567	V	37567	0	A	T	CB4856	A	intron_variant	MODIFIER	WBGene00001177	WBGene00001177	transcript	B0348.4d.1	protein_coding	c.3609+354A>T	NA
971	V_37576	V	37576	0	T	A	CB4856	T	intron_variant	MODIFIER	WBGene00001177	WBGene00001177	transcript	B0348.4d.1	protein_coding	c.3609+363T>A	NA
972	V_37591	V	37591	0	A	G	CB4856	A	intron_variant	MODIFIER	WBGene00001177	WBGene00001177	transcript	B0348.4d.1	protein_coding	c.3609+378A>G	NA
973	V_37598	V	37598	0	T	A	CB4856	T	intron_variant	MODIFIER	WBGene00001177	WBGene00001177	transcript	B0348.4d.1	protein_coding	c.3609+385T>A	NA
974	V_37601	V	37601	0	C	T	CB4856	C	intron_variant	MODIFIER	WBGene00001177	WBGene00001177	transcript	B0348.4d.1	protein_coding	c.3609+388C>T	NA
975	V_37609	V	37609	0	C	T	CB4856	C	intron_variant	MODIFIER	WBGene00001177	WBGene00001177	transcript	B0348.4d.1	protein_coding	c.3609+396C>T	NA
976	V_37634	V	37634	0	G	T	CB4856	G	intron_variant	MODIFIER	WBGene00001177	WBGene00001177	transcript	B0348.4d.1	protein_coding	c.3609+421G>T	NA
977	V_37653	V	37653	0	T	A	CB4856	T	intron_variant	MODIFIER	WBGene00001177	WBGene00001177	transcript	B0348.4d.1	protein_coding	c.3609+440T>A	NA
978	V_37659	V	37659	0	A	G	CB4856	A	intron_variant	MODIFIER	WBGene00001177	WBGene00001177	transcript	B0348.4d.1	protein_coding	c.3609+446A>G	NA
979	V_37712	V	37712	0	C	G	CB4856	C	intron_variant	MODIFIER	WBGene00001177	WBGene00001177	transcript	B0348.4d.1	protein_coding	c.3610-426C>G	NA
980	V_37719	V	37719	0	T	C	CB4856	T	intron_variant	MODIFIER	WBGene00001177	WBGene00001177	transcript	B0348.4d.1	protein_coding	c.3610-419T>C	NA
981	V_37731	V	37731	0.120776422646625	T	G	CB4856	T	intron_variant	MODIFIER	WBGene00001177	WBGene00001177	transcript	B0348.4d.1	protein_coding	c.3610-407T>G	NA
982	V_37733	V	37733	0	G	T	CB4856	G	intron_variant	MODIFIER	WBGene00001177	WBGene00001177	transcript	B0348.4d.1	protein_coding	c.3610-405G>T	NA
983	V_37734	V	37734	0	C	T	CB4856	C	intron_variant	MODIFIER	WBGene00001177	WBGene00001177	transcript	B0348.4d.1	protein_coding	c.3610-404C>T	NA
984	V_37739	V	37739	0	A	T	CB4856	A	intron_variant	MODIFIER	WBGene00001177	WBGene00001177	transcript	B0348.4d.1	protein_coding	c.3610-399A>T	NA
985	V_37744	V	37744	0	T	A	CB4856	T	intron_variant	MODIFIER	WBGene00001177	WBGene00001177	transcript	B0348.4d.1	protein_coding	c.3610-394T>A	NA
986	V_37756	V	37756	0	A	T	CB4856	A	intron_variant	MODIFIER	WBGene00001177	WBGene00001177	transcript	B0348.4d.1	protein_coding	c.3610-382A>T	NA
987	V_37759	V	37759	0	T	A	CB4856	T	intron_variant	MODIFIER	WBGene00001177	WBGene00001177	transcript	B0348.4d.1	protein_coding	c.3610-379T>A	NA
988	V_37764	V	37764	0	T	C	CB4856	T	intron_variant	MODIFIER	WBGene00001177	WBGene00001177	transcript	B0348.4d.1	protein_coding	c.3610-374T>C	NA
989	V_37789	V	37789	0	C	T	CB4856	C	intron_variant	MODIFIER	WBGene00001177	WBGene00001177	transcript	B0348.4d.1	protein_coding	c.3610-349C>T	NA
990	V_37815	V	37815	0	T	G	CB4856	T	intron_variant	MODIFIER	WBGene00001177	WBGene00001177	transcript	B0348.4d.1	protein_coding	c.3610-323T>G	NA
991	V_37827	V	37827	0	A	G	CB4856	A	intron_variant	MODIFIER	WBGene00001177	WBGene00001177	transcript	B0348.4d.1	protein_coding	c.3610-311A>G	NA
992	V_37837	V	37837	0	A	G	CB4856	A	intron_variant	MODIFIER	WBGene00001177	WBGene00001177	transcript	B0348.4d.1	protein_coding	c.3610-301A>G	NA
993	V_37892	V	37892	0.120776422646625	T	C	CB4856	T	intron_variant	MODIFIER	WBGene00001177	WBGene00001177	transcript	B0348.4d.1	protein_coding	c.3610-246T>C	NA
994	V_37939	V	37939	0	T	A	CB4856	T	intron_variant	MODIFIER	WBGene00001177	WBGene00001177	transcript	B0348.4d.1	protein_coding	c.3610-199T>A	NA
995	V_37972	V	37972	0	G	A	CB4856	G	intron_variant	MODIFIER	WBGene00001177	WBGene00001177	transcript	B0348.4d.1	protein_coding	c.3610-166G>A	NA
996	V_38014	V	38014	0	T	G	CB4856	T	intron_variant	MODIFIER	WBGene00001177	WBGene00001177	transcript	B0348.4d.1	protein_coding	c.3610-124T>G	NA
997	V_38017	V	38017	0	C	T	CB4856	C	intron_variant	MODIFIER	WBGene00001177	WBGene00001177	transcript	B0348.4d.1	protein_coding	c.3610-121C>T	NA
998	V_38060	V	38060	0	C	T	CB4856	C	intron_variant	MODIFIER	WBGene00001177	WBGene00001177	transcript	B0348.4d.1	protein_coding	c.3610-78C>T	NA
999	V_38061	V	38061	0	G	A	CB4856	G	intron_variant	MODIFIER	WBGene00001177	WBGene00001177	transcript	B0348.4d.1	protein_coding	c.3610-77G>A	NA
1000	V_38091	V	38091	0	A	G	CB4856	A	intron_variant	MODIFIER	WBGene00001177	WBGene00001177	transcript	B0348.4d.1	protein_coding	c.3610-47A>G	NA
1001	V_38122	V	38122	0	C	T	CB4856	C	intron_variant	MODIFIER	WBGene00001177	WBGene00001177	transcript	B0348.4d.1	protein_coding	c.3610-16C>T	NA
1002	V_38194	V	38194	0	C	T	CB4856	C	synonymous_variant	LOW	WBGene00001177	WBGene00001177	transcript	B0348.4d.1	protein_coding	c.3666C>T	p.Leu1222Leu
1003	V_38197	V	38197	0	G	A	CB4856	G	synonymous_variant	LOW	WBGene00001177	WBGene00001177	transcript	B0348.4d.1	protein_coding	c.3669G>A	p.Lys1223Lys
1004	V_38230	V	38230	0	G	A	CB4856	G	synonymous_variant	LOW	WBGene00001177	WBGene00001177	transcript	B0348.4d.1	protein_coding	c.3702G>A	p.Lys1234Lys
1005	V_38260	V	38260	0	A	G	CB4856	A	synonymous_variant	LOW	WBGene00001177	WBGene00001177	transcript	B0348.4d.1	protein_coding	c.3732A>G	p.Gln1244Gln
1006	V_38300	V	38300	0	C	A	CB4856	C	intron_variant	MODIFIER	WBGene00001177	WBGene00001177	transcript	B0348.4d.1	protein_coding	c.3741+31C>A	NA
1007	V_38327	V	38327	0	T	C	CB4856	T	intron_variant	MODIFIER	WBGene00001177	WBGene00001177	transcript	B0348.4d.1	protein_coding	c.3741+58T>C	NA
1008	V_38337	V	38337	0	A	G	CB4856	A	intron_variant	MODIFIER	WBGene00001177	WBGene00001177	transcript	B0348.4d.1	protein_coding	c.3741+68A>G	NA
1009	V_38380	V	38380	0	T	A	CB4856	T	intron_variant	MODIFIER	WBGene00001177	WBGene00001177	transcript	B0348.4d.1	protein_coding	c.3741+111T>A	NA
1010	V_38424	V	38424	0	C	T	CB4856	C	intron_variant	MODIFIER	WBGene00001177	WBGene00001177	transcript	B0348.4d.1	protein_coding	c.3741+155C>T	NA
1011	V_38640	V	38640	0.286274824560996	A	C	CB4856	A	intron_variant	MODIFIER	WBGene00001177	WBGene00001177	transcript	B0348.4d.1	protein_coding	c.3742-351A>C	NA
1012	V_38641	V	38641	0.286274824560996	A	G	CB4856	A	intron_variant	MODIFIER	WBGene00001177	WBGene00001177	transcript	B0348.4d.1	protein_coding	c.3742-350A>G	NA
1013	V_38664	V	38664	0	T	A	CB4856	T	intron_variant	MODIFIER	WBGene00001177	WBGene00001177	transcript	B0348.4d.1	protein_coding	c.3742-327T>A	NA
1014	V_38667	V	38667	0	A	C	CB4856	A	intron_variant	MODIFIER	WBGene00001177	WBGene00001177	transcript	B0348.4d.1	protein_coding	c.3742-324A>C	NA
1015	V_38687	V	38687	0	T	C	CB4856	T	intron_variant	MODIFIER	WBGene00001177	WBGene00001177	transcript	B0348.4d.1	protein_coding	c.3742-304T>C	NA
1016	V_38694	V	38694	0	A	T	CB4856	A	intron_variant	MODIFIER	WBGene00001177	WBGene00001177	transcript	B0348.4d.1	protein_coding	c.3742-297A>T	NA
1017	V_38714	V	38714	0	C	A	CB4856	C	intron_variant	MODIFIER	WBGene00001177	WBGene00001177	transcript	B0348.4d.1	protein_coding	c.3742-277C>A	NA
1018	V_38746	V	38746	0	A	G	CB4856	A	intron_variant	MODIFIER	WBGene00001177	WBGene00001177	transcript	B0348.4d.1	protein_coding	c.3742-245A>G	NA
1019	V_38747	V	38747	0	C	T	CB4856	C	intron_variant	MODIFIER	WBGene00001177	WBGene00001177	transcript	B0348.4d.1	protein_coding	c.3742-244C>T	NA
1020	V_38751	V	38751	0	A	T	CB4856	A	intron_variant	MODIFIER	WBGene00001177	WBGene00001177	transcript	B0348.4d.1	protein_coding	c.3742-240A>T	NA
1021	V_38757	V	38757	0	G	A	CB4856	G	intron_variant	MODIFIER	WBGene00001177	WBGene00001177	transcript	B0348.4d.1	protein_coding	c.3742-234G>A	NA
1022	V_38768	V	38768	0	T	A	CB4856	T	intron_variant	MODIFIER	WBGene00001177	WBGene00001177	transcript	B0348.4d.1	protein_coding	c.3742-223T>A	NA
1023	V_38770	V	38770	0	A	T	CB4856	A	intron_variant	MODIFIER	WBGene00001177	WBGene00001177	transcript	B0348.4d.1	protein_coding	c.3742-221A>T	NA
1024	V_38852	V	38852	0	G	T	CB4856	G	intron_variant	MODIFIER	WBGene00001177	WBGene00001177	transcript	B0348.4d.1	protein_coding	c.3742-139G>T	NA
1025	V_38867	V	38867	0	A	G	CB4856	A	intron_variant	MODIFIER	WBGene00001177	WBGene00001177	transcript	B0348.4d.1	protein_coding	c.3742-124A>G	NA
1026	V_38869	V	38869	0	T	C	CB4856	T	intron_variant	MODIFIER	WBGene00001177	WBGene00001177	transcript	B0348.4d.1	protein_coding	c.3742-122T>C	NA
1027	V_38878	V	38878	0.286274824560996	T	C	CB4856	T	intron_variant	MODIFIER	WBGene00001177	WBGene00001177	transcript	B0348.4d.1	protein_coding	c.3742-113T>C	NA
1028	V_38898	V	38898	0	T	A	CB4856	T	intron_variant	MODIFIER	WBGene00001177	WBGene00001177	transcript	B0348.4d.1	protein_coding	c.3742-93T>A	NA
1029	V_38914	V	38914	0	C	T	CB4856	C	intron_variant	MODIFIER	WBGene00001177	WBGene00001177	transcript	B0348.4d.1	protein_coding	c.3742-77C>T	NA
1030	V_38922	V	38922	0	C	T	CB4856	C	intron_variant	MODIFIER	WBGene00001177	WBGene00001177	transcript	B0348.4d.1	protein_coding	c.3742-69C>T	NA
1031	V_38952	V	38952	0.120776422646625	A	G	CB4856	A	intron_variant	MODIFIER	WBGene00001177	WBGene00001177	transcript	B0348.4d.1	protein_coding	c.3742-39A>G	NA
1032	V_38966	V	38966	0	T	C	CB4856	T	intron_variant	MODIFIER	WBGene00001177	WBGene00001177	transcript	B0348.4d.1	protein_coding	c.3742-25T>C	NA
1033	V_38968	V	38968	0.286274824560996	T	C	CB4856	T	intron_variant	MODIFIER	WBGene00001177	WBGene00001177	transcript	B0348.4d.1	protein_coding	c.3742-23T>C	NA
1034	V_38996	V	38996	0	T	A	CB4856	T	synonymous_variant	LOW	WBGene00001177	WBGene00001177	transcript	B0348.4d.1	protein_coding	c.3747T>A	p.Ala1249Ala
1035	V_38999	V	38999	0	C	G	CB4856	C	synonymous_variant	LOW	WBGene00001177	WBGene00001177	transcript	B0348.4d.1	protein_coding	c.3750C>G	p.Arg1250Arg
1036	V_39065	V	39065	0	A	G	CB4856	A	intron_variant	MODIFIER	WBGene00001177	WBGene00001177	transcript	B0348.4d.1	protein_coding	c.3777+39A>G	NA
1037	V_39074	V	39074	0	T	A	CB4856	T	intron_variant	MODIFIER	WBGene00001177	WBGene00001177	transcript	B0348.4d.1	protein_coding	c.3777+48T>A	NA
1038	V_39096	V	39096	0	T	C	CB4856	T	intron_variant	MODIFIER	WBGene00001177	WBGene00001177	transcript	B0348.4d.1	protein_coding	c.3777+70T>C	NA
1039	V_39158	V	39158	0.286274824560996	T	G	CB4856	T	intron_variant	MODIFIER	WBGene00001177	WBGene00001177	transcript	B0348.4d.1	protein_coding	c.3777+132T>G	NA
1040	V_39272	V	39272	0	A	T	CB4856	A	intron_variant	MODIFIER	WBGene00001177	WBGene00001177	transcript	B0348.4d.1	protein_coding	c.3777+246A>T	NA
1041	V_39293	V	39293	0	A	G	CB4856	A	intron_variant	MODIFIER	WBGene00001177	WBGene00001177	transcript	B0348.4d.1	protein_coding	c.3777+267A>G	NA
1042	V_39297	V	39297	0.286274824560996	T	C	CB4856	T	intron_variant	MODIFIER	WBGene00001177	WBGene00001177	transcript	B0348.4d.1	protein_coding	c.3777+271T>C	NA
1043	V_39307	V	39307	0	A	G	CB4856	A	intron_variant	MODIFIER	WBGene00001177	WBGene00001177	transcript	B0348.4d.1	protein_coding	c.3777+281A>G	NA
1044	V_39317	V	39317	0.286274824560996	A	G	CB4856	A	intron_variant	MODIFIER	WBGene00001177	WBGene00001177	transcript	B0348.4d.1	protein_coding	c.3777+291A>G	NA
1045	V_39360	V	39360	0	A	G	CB4856	A	intron_variant	MODIFIER	WBGene00001177	WBGene00001177	transcript	B0348.4d.1	protein_coding	c.3777+334A>G	NA
1046	V_39361	V	39361	0	T	A	CB4856	T	intron_variant	MODIFIER	WBGene00001177	WBGene00001177	transcript	B0348.4d.1	protein_coding	c.3777+335T>A	NA
1047	V_39363	V	39363	0.729400565234181	T	C	CB4856	T	splice_region_variant&non_coding_transcript_exon_variant	LOW	WBGene00219784	WBGene00219784	transcript	B0348.8	snoRNA	n.105T>C	NA
1048	V_39410	V	39410	0	A	T	CB4856	A	intron_variant	MODIFIER	WBGene00001177	WBGene00001177	transcript	B0348.4d.1	protein_coding	c.3777+384A>T	NA
1049	V_39437	V	39437	0	G	A	CB4856	G	intron_variant	MODIFIER	WBGene00001177	WBGene00001177	transcript	B0348.4d.1	protein_coding	c.3777+411G>A	NA
1050	V_39439	V	39439	0	T	G	CB4856	T	intron_variant	MODIFIER	WBGene00001177	WBGene00001177	transcript	B0348.4d.1	protein_coding	c.3777+413T>G	NA
1051	V_39442	V	39442	0	A	T	CB4856	A	intron_variant	MODIFIER	WBGene00001177	WBGene00001177	transcript	B0348.4d.1	protein_coding	c.3777+416A>T	NA
1052	V_39489	V	39489	0	T	G	CB4856	T	intron_variant	MODIFIER	WBGene00001177	WBGene00001177	transcript	B0348.4d.1	protein_coding	c.3777+463T>G	NA
1053	V_39492	V	39492	0	T	C	CB4856	T	intron_variant	MODIFIER	WBGene00001177	WBGene00001177	transcript	B0348.4d.1	protein_coding	c.3777+466T>C	NA
1054	V_39499	V	39499	0	T	C	CB4856	T	intron_variant	MODIFIER	WBGene00001177	WBGene00001177	transcript	B0348.4d.1	protein_coding	c.3777+473T>C	NA
1055	V_39503	V	39503	0	T	C	CB4856	T	intron_variant	MODIFIER	WBGene00001177	WBGene00001177	transcript	B0348.4d.1	protein_coding	c.3777+477T>C	NA
1056	V_39515	V	39515	0	G	C	CB4856	G	intron_variant	MODIFIER	WBGene00001177	WBGene00001177	transcript	B0348.4d.1	protein_coding	c.3777+489G>C	NA
1057	V_39530	V	39530	0	G	C	CB4856	G	intron_variant	MODIFIER	WBGene00001177	WBGene00001177	transcript	B0348.4d.1	protein_coding	c.3777+504G>C	NA
1058	V_39568	V	39568	0	G	A	CB4856	G	intron_variant	MODIFIER	WBGene00001177	WBGene00001177	transcript	B0348.4d.1	protein_coding	c.3777+542G>A	NA
1059	V_39584	V	39584	0	G	A	CB4856	G	intron_variant	MODIFIER	WBGene00001177	WBGene00001177	transcript	B0348.4d.1	protein_coding	c.3777+558G>A	NA
1060	V_39585	V	39585	0	T	A	CB4856	T	intron_variant	MODIFIER	WBGene00001177	WBGene00001177	transcript	B0348.4d.1	protein_coding	c.3777+559T>A	NA
1061	V_39595	V	39595	0	T	G	CB4856	T	intron_variant	MODIFIER	WBGene00001177	WBGene00001177	transcript	B0348.4d.1	protein_coding	c.3777+569T>G	NA
1062	V_39600	V	39600	0	C	A	CB4856	C	intron_variant	MODIFIER	WBGene00001177	WBGene00001177	transcript	B0348.4d.1	protein_coding	c.3777+574C>A	NA
1063	V_39655	V	39655	0	A	G	CB4856	A	intron_variant	MODIFIER	WBGene00001177	WBGene00001177	transcript	B0348.4d.1	protein_coding	c.3777+629A>G	NA
1064	V_39691	V	39691	0	T	C	CB4856	T	intron_variant	MODIFIER	WBGene00001177	WBGene00001177	transcript	B0348.4d.1	protein_coding	c.3777+665T>C	NA
1065	V_39693	V	39693	0	A	T	CB4856	A	intron_variant	MODIFIER	WBGene00001177	WBGene00001177	transcript	B0348.4d.1	protein_coding	c.3777+667A>T	NA
1066	V_39712	V	39712	0	A	T	CB4856	A	intron_variant	MODIFIER	WBGene00001177	WBGene00001177	transcript	B0348.4d.1	protein_coding	c.3777+686A>T	NA
1067	V_39724	V	39724	0	C	A	CB4856	C	intron_variant	MODIFIER	WBGene00001177	WBGene00001177	transcript	B0348.4d.1	protein_coding	c.3777+698C>A	NA
1068	V_39757	V	39757	0.286274824560996	A	T	CB4856	A	intron_variant	MODIFIER	WBGene00001177	WBGene00001177	transcript	B0348.4d.1	protein_coding	c.3778-697A>T	NA
1069	V_40260	V	40260	0	A	G	CB4856	A	intron_variant	MODIFIER	WBGene00001177	WBGene00001177	transcript	B0348.4d.1	protein_coding	c.3778-194A>G	NA
1070	V_40266	V	40266	0	T	A	CB4856	T	intron_variant	MODIFIER	WBGene00001177	WBGene00001177	transcript	B0348.4d.1	protein_coding	c.3778-188T>A	NA
1071	V_40282	V	40282	0	A	C	CB4856	A	intron_variant	MODIFIER	WBGene00001177	WBGene00001177	transcript	B0348.4d.1	protein_coding	c.3778-172A>C	NA
1072	V_40287	V	40287	0	C	T	CB4856	C	intron_variant	MODIFIER	WBGene00001177	WBGene00001177	transcript	B0348.4d.1	protein_coding	c.3778-167C>T	NA
1073	V_40296	V	40296	0	A	T	CB4856	A	intron_variant	MODIFIER	WBGene00001177	WBGene00001177	transcript	B0348.4d.1	protein_coding	c.3778-158A>T	NA
1074	V_40303	V	40303	0	A	G	CB4856	A	intron_variant	MODIFIER	WBGene00001177	WBGene00001177	transcript	B0348.4d.1	protein_coding	c.3778-151A>G	NA
1075	V_40305	V	40305	0	A	G	CB4856	A	intron_variant	MODIFIER	WBGene00001177	WBGene00001177	transcript	B0348.4d.1	protein_coding	c.3778-149A>G	NA
1076	V_40306	V	40306	0	A	T	CB4856	A	intron_variant	MODIFIER	WBGene00001177	WBGene00001177	transcript	B0348.4d.1	protein_coding	c.3778-148A>T	NA
1077	V_40316	V	40316	0	T	G	CB4856	T	intron_variant	MODIFIER	WBGene00001177	WBGene00001177	transcript	B0348.4d.1	protein_coding	c.3778-138T>G	NA
1078	V_40326	V	40326	0	A	T	CB4856	A	intron_variant	MODIFIER	WBGene00001177	WBGene00001177	transcript	B0348.4d.1	protein_coding	c.3778-128A>T	NA
1079	V_40349	V	40349	0	A	G	CB4856	A	intron_variant	MODIFIER	WBGene00001177	WBGene00001177	transcript	B0348.4d.1	protein_coding	c.3778-105A>G	NA
1080	V_40382	V	40382	0	T	G	CB4856	T	intron_variant	MODIFIER	WBGene00001177	WBGene00001177	transcript	B0348.4d.1	protein_coding	c.3778-72T>G	NA
1081	V_40416	V	40416	0	C	T	CB4856	C	intron_variant	MODIFIER	WBGene00001177	WBGene00001177	transcript	B0348.4d.1	protein_coding	c.3778-38C>T	NA
1082	V_40420	V	40420	0	A	G	CB4856	A	intron_variant	MODIFIER	WBGene00001177	WBGene00001177	transcript	B0348.4d.1	protein_coding	c.3778-34A>G	NA
1083	V_40443	V	40443	0	T	A	CB4856	T	intron_variant	MODIFIER	WBGene00001177	WBGene00001177	transcript	B0348.4d.1	protein_coding	c.3778-11T>A	NA
1084	V_40447	V	40447	0	A	T	CB4856	A	splice_region_variant&intron_variant	LOW	WBGene00001177	WBGene00001177	transcript	B0348.4d.1	protein_coding	c.3778-7A>T	NA
1085	V_40449	V	40449	0	C	T	CB4856	C	splice_region_variant&intron_variant	LOW	WBGene00001177	WBGene00001177	transcript	B0348.4d.1	protein_coding	c.3778-5C>T	NA
1086	V_40540	V	40540	0	A	G	CB4856	A	synonymous_variant	LOW	WBGene00001177	WBGene00001177	transcript	B0348.4d.1	protein_coding	c.3864A>G	p.Val1288Val
1087	V_40609	V	40609	0	C	T	CB4856	C	synonymous_variant	LOW	WBGene00001177	WBGene00001177	transcript	B0348.4d.1	protein_coding	c.3933C>T	p.Cys1311Cys
1088	V_40633	V	40633	0	T	G	CB4856	T	synonymous_variant	LOW	WBGene00001177	WBGene00001177	transcript	B0348.4d.1	protein_coding	c.3957T>G	p.Pro1319Pro
1089	V_40684	V	40684	0	T	C	CB4856	T	synonymous_variant	LOW	WBGene00001177	WBGene00001177	transcript	B0348.4d.1	protein_coding	c.4008T>C	p.Ile1336Ile
1090	V_40696	V	40696	0	G	A	CB4856	G	synonymous_variant	LOW	WBGene00001177	WBGene00001177	transcript	B0348.4d.1	protein_coding	c.4020G>A	p.Val1340Val
1091	V_40699	V	40699	0	A	G	CB4856	A	synonymous_variant	LOW	WBGene00001177	WBGene00001177	transcript	B0348.4d.1	protein_coding	c.4023A>G	p.Pro1341Pro
1092	V_40738	V	40738	0	C	G	CB4856	C	intron_variant	MODIFIER	WBGene00001177	WBGene00001177	transcript	B0348.4d.1	protein_coding	c.4047+15C>G	NA
1093	V_41049	V	41049	0	G	A	CB4856	G	intron_variant	MODIFIER	WBGene00001177	WBGene00001177	transcript	B0348.4d.1	protein_coding	c.4047+326G>A	NA
1094	V_41063	V	41063	0	T	C	CB4856	T	intron_variant	MODIFIER	WBGene00001177	WBGene00001177	transcript	B0348.4d.1	protein_coding	c.4047+340T>C	NA
1095	V_41071	V	41071	0	C	T	CB4856	C	intron_variant	MODIFIER	WBGene00001177	WBGene00001177	transcript	B0348.4d.1	protein_coding	c.4047+348C>T	NA
1096	V_41095	V	41095	0	A	G	CB4856	A	intron_variant	MODIFIER	WBGene00001177	WBGene00001177	transcript	B0348.4d.1	protein_coding	c.4047+372A>G	NA
1097	V_41118	V	41118	0	A	G	CB4856	A	intron_variant	MODIFIER	WBGene00001177	WBGene00001177	transcript	B0348.4d.1	protein_coding	c.4047+395A>G	NA
1098	V_41135	V	41135	0	A	C	CB4856	A	intron_variant	MODIFIER	WBGene00001177	WBGene00001177	transcript	B0348.4d.1	protein_coding	c.4047+412A>C	NA
1099	V_41150	V	41150	0.63606193227509	C	G	CB4856	G	intron_variant	MODIFIER	WBGene00001177	WBGene00001177	transcript	B0348.4d.1	protein_coding	c.4047+427C>G	NA
1100	V_41171	V	41171	0	A	G	CB4856	A	intron_variant	MODIFIER	WBGene00001177	WBGene00001177	transcript	B0348.4d.1	protein_coding	c.4047+448A>G	NA
1101	V_41175	V	41175	0	C	T	CB4856	C	intron_variant	MODIFIER	WBGene00001177	WBGene00001177	transcript	B0348.4d.1	protein_coding	c.4047+452C>T	NA
1102	V_41186	V	41186	0	A	G	CB4856	A	intron_variant	MODIFIER	WBGene00001177	WBGene00001177	transcript	B0348.4d.1	protein_coding	c.4047+463A>G	NA
1103	V_41231	V	41231	0	G	T	CB4856	G	intron_variant	MODIFIER	WBGene00001177	WBGene00001177	transcript	B0348.4d.1	protein_coding	c.4048-498G>T	NA
1104	V_41249	V	41249	0	G	T	CB4856	G	intron_variant	MODIFIER	WBGene00001177	WBGene00001177	transcript	B0348.4d.1	protein_coding	c.4048-480G>T	NA
1105	V_41256	V	41256	0	C	A	CB4856	C	intron_variant	MODIFIER	WBGene00001177	WBGene00001177	transcript	B0348.4d.1	protein_coding	c.4048-473C>A	NA
1106	V_41265	V	41265	0.286274824560996	T	C	CB4856	T	intron_variant	MODIFIER	WBGene00001177	WBGene00001177	transcript	B0348.4d.1	protein_coding	c.4048-464T>C	NA
1107	V_41276	V	41276	0	T	C	CB4856	T	intron_variant	MODIFIER	WBGene00001177	WBGene00001177	transcript	B0348.4d.1	protein_coding	c.4048-453T>C	NA
1108	V_41277	V	41277	0	A	G	CB4856	A	intron_variant	MODIFIER	WBGene00001177	WBGene00001177	transcript	B0348.4d.1	protein_coding	c.4048-452A>G	NA
1109	V_41306	V	41306	0	G	A	CB4856	G	intron_variant	MODIFIER	WBGene00001177	WBGene00001177	transcript	B0348.4d.1	protein_coding	c.4048-423G>A	NA
1110	V_41314	V	41314	0	C	A	CB4856	C	intron_variant	MODIFIER	WBGene00001177	WBGene00001177	transcript	B0348.4d.1	protein_coding	c.4048-415C>A	NA
1111	V_41335	V	41335	0.286274824560996	A	G	CB4856	A	intron_variant	MODIFIER	WBGene00001177	WBGene00001177	transcript	B0348.4d.1	protein_coding	c.4048-394A>G	NA
1112	V_41338	V	41338	0	G	A	CB4856	G	intron_variant	MODIFIER	WBGene00001177	WBGene00001177	transcript	B0348.4d.1	protein_coding	c.4048-391G>A	NA
1113	V_41346	V	41346	0	A	T	CB4856	A	intron_variant	MODIFIER	WBGene00001177	WBGene00001177	transcript	B0348.4d.1	protein_coding	c.4048-383A>T	NA
1114	V_41349	V	41349	0	T	A	CB4856	T	intron_variant	MODIFIER	WBGene00001177	WBGene00001177	transcript	B0348.4d.1	protein_coding	c.4048-380T>A	NA
1115	V_41363	V	41363	0	A	T	CB4856	A	intron_variant	MODIFIER	WBGene00001177	WBGene00001177	transcript	B0348.4d.1	protein_coding	c.4048-366A>T	NA
1116	V_41380	V	41380	0	G	T	CB4856	G	intron_variant	MODIFIER	WBGene00001177	WBGene00001177	transcript	B0348.4d.1	protein_coding	c.4048-349G>T	NA
1117	V_41397	V	41397	0	G	A	CB4856	G	intron_variant	MODIFIER	WBGene00001177	WBGene00001177	transcript	B0348.4d.1	protein_coding	c.4048-332G>A	NA
1118	V_41405	V	41405	0	C	A	CB4856	C	intron_variant	MODIFIER	WBGene00001177	WBGene00001177	transcript	B0348.4d.1	protein_coding	c.4048-324C>A	NA
1119	V_41416	V	41416	0	C	T	CB4856	C	intron_variant	MODIFIER	WBGene00001177	WBGene00001177	transcript	B0348.4d.1	protein_coding	c.4048-313C>T	NA
1120	V_41614	V	41614	0	T	A	CB4856	T	intron_variant	MODIFIER	WBGene00001177	WBGene00001177	transcript	B0348.4d.1	protein_coding	c.4048-115T>A	NA
1121	V_41636	V	41636	0	T	G	CB4856	T	intron_variant	MODIFIER	WBGene00001177	WBGene00001177	transcript	B0348.4d.1	protein_coding	c.4048-93T>G	NA
1122	V_41655	V	41655	0	G	A	CB4856	G	intron_variant	MODIFIER	WBGene00001177	WBGene00001177	transcript	B0348.4d.1	protein_coding	c.4048-74G>A	NA
1123	V_41665	V	41665	0	T	C	CB4856	T	intron_variant	MODIFIER	WBGene00001177	WBGene00001177	transcript	B0348.4d.1	protein_coding	c.4048-64T>C	NA
1124	V_41684	V	41684	0	G	T	CB4856	G	intron_variant	MODIFIER	WBGene00001177	WBGene00001177	transcript	B0348.4d.1	protein_coding	c.4048-45G>T	NA
1125	V_41691	V	41691	0.286274824560996	A	G	CB4856	A	intron_variant	MODIFIER	WBGene00001177	WBGene00001177	transcript	B0348.4d.1	protein_coding	c.4048-38A>G	NA
1126	V_41723	V	41723	0	T	C	CB4856	T	splice_region_variant&intron_variant	LOW	WBGene00001177	WBGene00001177	transcript	B0348.4d.1	protein_coding	c.4048-6T>C	NA
1127	V_41791	V	41791	0	G	A	CB4856	G	synonymous_variant	LOW	WBGene00001177	WBGene00001177	transcript	B0348.4d.1	protein_coding	c.4110G>A	p.Glu1370Glu
1128	V_41824	V	41824	0	A	G	CB4856	A	synonymous_variant	LOW	WBGene00001177	WBGene00001177	transcript	B0348.4d.1	protein_coding	c.4143A>G	p.Lys1381Lys
1129	V_41847	V	41847	0	G	A	CB4856	G	splice_region_variant&intron_variant	LOW	WBGene00001177	WBGene00001177	transcript	B0348.4d.1	protein_coding	c.4163+3G>A	NA
1130	V_41863	V	41863	0	C	A	CB4856	C	intron_variant	MODIFIER	WBGene00001177	WBGene00001177	transcript	B0348.4d.1	protein_coding	c.4163+19C>A	NA
1131	V_41868	V	41868	0	A	T	CB4856	A	intron_variant	MODIFIER	WBGene00001177	WBGene00001177	transcript	B0348.4d.1	protein_coding	c.4163+24A>T	NA
1132	V_41914	V	41914	0	C	T	CB4856	C	intron_variant	MODIFIER	WBGene00001177	WBGene00001177	transcript	B0348.4d.1	protein_coding	c.4163+70C>T	NA
1133	V_41930	V	41930	0	A	C	CB4856	A	intron_variant	MODIFIER	WBGene00001177	WBGene00001177	transcript	B0348.4d.1	protein_coding	c.4163+86A>C	NA
1134	V_41942	V	41942	0	A	C	CB4856	A	intron_variant	MODIFIER	WBGene00001177	WBGene00001177	transcript	B0348.4d.1	protein_coding	c.4163+98A>C	NA
1135	V_41943	V	41943	0	T	A	CB4856	T	intron_variant	MODIFIER	WBGene00001177	WBGene00001177	transcript	B0348.4d.1	protein_coding	c.4164-97T>A	NA
1136	V_41967	V	41967	0	T	A	CB4856	T	intron_variant	MODIFIER	WBGene00001177	WBGene00001177	transcript	B0348.4d.1	protein_coding	c.4164-73T>A	NA
1137	V_41973	V	41973	0	C	T	CB4856	C	intron_variant	MODIFIER	WBGene00001177	WBGene00001177	transcript	B0348.4d.1	protein_coding	c.4164-67C>T	NA
1138	V_41988	V	41988	0	A	G	CB4856	A	intron_variant	MODIFIER	WBGene00001177	WBGene00001177	transcript	B0348.4d.1	protein_coding	c.4164-52A>G	NA
1139	V_41996	V	41996	0	G	A	CB4856	G	intron_variant	MODIFIER	WBGene00001177	WBGene00001177	transcript	B0348.4d.1	protein_coding	c.4164-44G>A	NA
1140	V_42000	V	42000	0	C	T	CB4856	C	intron_variant	MODIFIER	WBGene00001177	WBGene00001177	transcript	B0348.4d.1	protein_coding	c.4164-40C>T	NA
1141	V_42014	V	42014	0	G	C	CB4856	G	intron_variant	MODIFIER	WBGene00001177	WBGene00001177	transcript	B0348.4d.1	protein_coding	c.4164-26G>C	NA
1142	V_42016	V	42016	0	C	T	CB4856	C	intron_variant	MODIFIER	WBGene00001177	WBGene00001177	transcript	B0348.4d.1	protein_coding	c.4164-24C>T	NA
1143	V_42021	V	42021	0	T	A	CB4856	T	intron_variant	MODIFIER	WBGene00001177	WBGene00001177	transcript	B0348.4d.1	protein_coding	c.4164-19T>A	NA
1144	V_42035	V	42035	0	T	C	CB4856	T	splice_region_variant&intron_variant	LOW	WBGene00001177	WBGene00001177	transcript	B0348.4d.1	protein_coding	c.4164-5T>C	NA
1145	V_42067	V	42067	0	C	T	CB4856	C	synonymous_variant	LOW	WBGene00001177	WBGene00001177	transcript	B0348.4d.1	protein_coding	c.4191C>T	p.Asn1397Asn
1146	V_42074	V	42074	0	T	C	CB4856	T	synonymous_variant	LOW	WBGene00001177	WBGene00001177	transcript	B0348.4d.1	protein_coding	c.4198T>C	p.Leu1400Leu
1147	V_42183	V	42183	0	A	T	CB4856	A	intron_variant	MODIFIER	WBGene00001177	WBGene00001177	transcript	B0348.4d.1	protein_coding	c.4290+17A>T	NA
1148	V_42199	V	42199	0	T	A	CB4856	T	intron_variant	MODIFIER	WBGene00001177	WBGene00001177	transcript	B0348.4d.1	protein_coding	c.4291-15T>A	NA
1149	V_42203	V	42203	0	T	A	CB4856	T	intron_variant	MODIFIER	WBGene00001177	WBGene00001177	transcript	B0348.4d.1	protein_coding	c.4291-11T>A	NA
1150	V_42264	V	42264	0	C	T	CB4856	C	synonymous_variant	LOW	WBGene00001177	WBGene00001177	transcript	B0348.4d.1	protein_coding	c.4341C>T	p.Leu1447Leu
1151	V_42276	V	42276	0	C	T	CB4856	C	synonymous_variant	LOW	WBGene00001177	WBGene00001177	transcript	B0348.4d.1	protein_coding	c.4353C>T	p.Asn1451Asn
1152	V_42326	V	42326	0	T	A	CB4856	T	intron_variant	MODIFIER	WBGene00001177	WBGene00001177	transcript	B0348.4d.1	protein_coding	c.4394+9T>A	NA
1153	V_42452	V	42452	0	A	T	CB4856	A	intron_variant	MODIFIER	WBGene00001177	WBGene00001177	transcript	B0348.4d.1	protein_coding	c.4394+135A>T	NA
1154	V_42467	V	42467	0	C	A	CB4856	C	intron_variant	MODIFIER	WBGene00001177	WBGene00001177	transcript	B0348.4d.1	protein_coding	c.4394+150C>A	NA
1155	V_42471	V	42471	0	T	C	CB4856	T	intron_variant	MODIFIER	WBGene00001177	WBGene00001177	transcript	B0348.4d.1	protein_coding	c.4394+154T>C	NA
1156	V_42489	V	42489	0	T	C	CB4856	T	intron_variant	MODIFIER	WBGene00001177	WBGene00001177	transcript	B0348.4d.1	protein_coding	c.4394+172T>C	NA
1157	V_42506	V	42506	0	T	A	CB4856	T	intron_variant	MODIFIER	WBGene00001177	WBGene00001177	transcript	B0348.4d.1	protein_coding	c.4394+189T>A	NA
1158	V_42509	V	42509	0	G	A	CB4856	G	intron_variant	MODIFIER	WBGene00001177	WBGene00001177	transcript	B0348.4d.1	protein_coding	c.4394+192G>A	NA
1159	V_42528	V	42528	0.286274824560996	C	A	CB4856	C	intron_variant	MODIFIER	WBGene00001177	WBGene00001177	transcript	B0348.4d.1	protein_coding	c.4394+211C>A	NA
1160	V_43101	V	43101	0	G	A	CB4856	G	synonymous_variant	LOW	WBGene00001177	WBGene00001177	transcript	B0348.4d.1	protein_coding	c.4470G>A	p.Lys1490Lys
1161	V_43122	V	43122	0	C	T	CB4856	C	synonymous_variant	LOW	WBGene00001177	WBGene00001177	transcript	B0348.4d.1	protein_coding	c.4491C>T	p.Gly1497Gly
1162	V_43221	V	43221	0	T	C	CB4856	T	3_prime_UTR_variant	MODIFIER	WBGene00001177	WBGene00001177	transcript	B0348.4d.1	protein_coding	c.*51T>C	NA
1163	V_43241	V	43241	0	G	A	CB4856	G	3_prime_UTR_variant	MODIFIER	WBGene00001177	WBGene00001177	transcript	B0348.4d.1	protein_coding	c.*71G>A	NA
1164	V_43258	V	43258	0	C	T	CB4856	C	3_prime_UTR_variant	MODIFIER	WBGene00001177	WBGene00001177	transcript	B0348.4d.1	protein_coding	c.*88C>T	NA
1165	V_43285	V	43285	0	A	T	CB4856	A	3_prime_UTR_variant	MODIFIER	WBGene00001177	WBGene00001177	transcript	B0348.4d.1	protein_coding	c.*115A>T	NA
1166	V_43335	V	43335	0	C	T	CB4856	C	3_prime_UTR_variant	MODIFIER	WBGene00001177	WBGene00001177	transcript	B0348.4d.1	protein_coding	c.*165C>T	NA
1167	V_43346	V	43346	0	A	G	CB4856	A	3_prime_UTR_variant	MODIFIER	WBGene00001177	WBGene00001177	transcript	B0348.4d.1	protein_coding	c.*176A>G	NA
1168	V_43361	V	43361	0	C	G	CB4856	C	3_prime_UTR_variant	MODIFIER	WBGene00001177	WBGene00001177	transcript	B0348.4d.1	protein_coding	c.*191C>G	NA
1169	V_43363	V	43363	0	C	A	CB4856	C	3_prime_UTR_variant	MODIFIER	WBGene00001177	WBGene00001177	transcript	B0348.4d.1	protein_coding	c.*193C>A	NA
1170	V_43422	V	43422	0	G	C	CB4856	G	3_prime_UTR_variant	MODIFIER	WBGene00001177	WBGene00001177	transcript	B0348.4d.1	protein_coding	c.*252G>C	NA
1171	V_43433	V	43433	0	A	C	CB4856	A	3_prime_UTR_variant	MODIFIER	WBGene00001177	WBGene00001177	transcript	B0348.4d.1	protein_coding	c.*263A>C	NA
1172	V_43434	V	43434	0	T	C	CB4856	T	3_prime_UTR_variant	MODIFIER	WBGene00001177	WBGene00001177	transcript	B0348.4d.1	protein_coding	c.*264T>C	NA
1173	V_43514	V	43514	0	T	C	CB4856	T	3_prime_UTR_variant	MODIFIER	WBGene00001177	WBGene00001177	transcript	B0348.4d.1	protein_coding	c.*344T>C	NA
1174	V_43542	V	43542	0	T	C	CB4856	T	3_prime_UTR_variant	MODIFIER	WBGene00001177	WBGene00001177	transcript	B0348.4d.1	protein_coding	c.*372T>C	NA
1175	V_43560	V	43560	0.63606193227509	G	A	CB4856	A	3_prime_UTR_variant	MODIFIER	WBGene00001177	WBGene00001177	transcript	B0348.4d.1	protein_coding	c.*390G>A	NA
1176	V_43740	V	43740	0	A	G	CB4856	A	intron_variant	MODIFIER	WBGene00001177	WBGene00001177	transcript	B0348.4i.1	protein_coding	c.*465+105A>G	NA
1177	V_43749	V	43749	0	G	A	CB4856	G	intron_variant	MODIFIER	WBGene00001177	WBGene00001177	transcript	B0348.4i.1	protein_coding	c.*465+114G>A	NA
1178	V_43761	V	43761	0	T	C	CB4856	T	intron_variant	MODIFIER	WBGene00001177	WBGene00001177	transcript	B0348.4i.1	protein_coding	c.*465+126T>C	NA
1179	V_43775	V	43775	0	G	T	CB4856	G	intron_variant	MODIFIER	WBGene00001177	WBGene00001177	transcript	B0348.4i.1	protein_coding	c.*465+140G>T	NA
1180	V_43777	V	43777	0	T	A	CB4856	T	intron_variant	MODIFIER	WBGene00001177	WBGene00001177	transcript	B0348.4i.1	protein_coding	c.*465+142T>A	NA
1181	V_43812	V	43812	0	T	C	CB4856	T	intron_variant	MODIFIER	WBGene00001177	WBGene00001177	transcript	B0348.4i.1	protein_coding	c.*465+177T>C	NA
1182	V_43815	V	43815	0	G	A	CB4856	G	intron_variant	MODIFIER	WBGene00001177	WBGene00001177	transcript	B0348.4i.1	protein_coding	c.*465+180G>A	NA
1183	V_43817	V	43817	0	G	T	CB4856	G	intron_variant	MODIFIER	WBGene00001177	WBGene00001177	transcript	B0348.4i.1	protein_coding	c.*465+182G>T	NA
1184	V_43822	V	43822	0	C	T	CB4856	C	intron_variant	MODIFIER	WBGene00001177	WBGene00001177	transcript	B0348.4i.1	protein_coding	c.*465+187C>T	NA
1185	V_43829	V	43829	0	T	A	CB4856	T	intron_variant	MODIFIER	WBGene00001177	WBGene00001177	transcript	B0348.4i.1	protein_coding	c.*465+194T>A	NA
1186	V_43833	V	43833	0	C	A	CB4856	C	intron_variant	MODIFIER	WBGene00001177	WBGene00001177	transcript	B0348.4i.1	protein_coding	c.*465+198C>A	NA
1187	V_44117	V	44117	0	T	C	CB4856	T	intron_variant	MODIFIER	WBGene00001177	WBGene00001177	transcript	B0348.4i.1	protein_coding	c.*465+482T>C	NA
1188	V_44118	V	44118	0	C	T	CB4856	C	intron_variant	MODIFIER	WBGene00001177	WBGene00001177	transcript	B0348.4i.1	protein_coding	c.*465+483C>T	NA
1189	V_44129	V	44129	0	A	G	CB4856	A	intron_variant	MODIFIER	WBGene00001177	WBGene00001177	transcript	B0348.4i.1	protein_coding	c.*465+494A>G	NA
1190	V_44146	V	44146	0	T	A	CB4856	T	intron_variant	MODIFIER	WBGene00001177	WBGene00001177	transcript	B0348.4i.1	protein_coding	c.*465+511T>A	NA
1191	V_44169	V	44169	0	T	C	CB4856	T	intron_variant	MODIFIER	WBGene00001177	WBGene00001177	transcript	B0348.4i.1	protein_coding	c.*465+534T>C	NA
1192	V_44187	V	44187	0	A	C	CB4856	A	intron_variant	MODIFIER	WBGene00001177	WBGene00001177	transcript	B0348.4i.1	protein_coding	c.*465+552A>C	NA
1193	V_44190	V	44190	0.286274824560996	G	T	CB4856	G	intron_variant	MODIFIER	WBGene00001177	WBGene00001177	transcript	B0348.4i.1	protein_coding	c.*465+555G>T	NA
1194	V_44197	V	44197	0	T	C	CB4856	T	intron_variant	MODIFIER	WBGene00001177	WBGene00001177	transcript	B0348.4i.1	protein_coding	c.*465+562T>C	NA
1195	V_44204	V	44204	0	T	C	CB4856	T	intron_variant	MODIFIER	WBGene00001177	WBGene00001177	transcript	B0348.4i.1	protein_coding	c.*465+569T>C	NA
1196	V_44209	V	44209	0	T	C	CB4856	T	intron_variant	MODIFIER	WBGene00001177	WBGene00001177	transcript	B0348.4i.1	protein_coding	c.*465+574T>C	NA
1197	V_44262	V	44262	0	C	T	CB4856	C	intron_variant	MODIFIER	WBGene00001177	WBGene00001177	transcript	B0348.4i.1	protein_coding	c.*465+627C>T	NA
1198	V_44273	V	44273	0	T	A	CB4856	T	intron_variant	MODIFIER	WBGene00001177	WBGene00001177	transcript	B0348.4i.1	protein_coding	c.*465+638T>A	NA
1199	V_44274	V	44274	0	G	A	CB4856	G	intron_variant	MODIFIER	WBGene00001177	WBGene00001177	transcript	B0348.4i.1	protein_coding	c.*465+639G>A	NA
1200	V_44277	V	44277	0	G	A	CB4856	G	intron_variant	MODIFIER	WBGene00001177	WBGene00001177	transcript	B0348.4i.1	protein_coding	c.*465+642G>A	NA
1201	V_44282	V	44282	0	T	C	CB4856	T	intron_variant	MODIFIER	WBGene00001177	WBGene00001177	transcript	B0348.4i.1	protein_coding	c.*465+647T>C	NA
1202	V_44336	V	44336	0	C	A	CB4856	C	intron_variant	MODIFIER	WBGene00001177	WBGene00001177	transcript	B0348.4i.1	protein_coding	c.*465+701C>A	NA
1203	V_44342	V	44342	0.286274824560996	G	A	CB4856	G	intron_variant	MODIFIER	WBGene00001177	WBGene00001177	transcript	B0348.4i.1	protein_coding	c.*465+707G>A	NA
1204	V_44358	V	44358	0	A	T	CB4856	A	intron_variant	MODIFIER	WBGene00001177	WBGene00001177	transcript	B0348.4i.1	protein_coding	c.*465+723A>T	NA
1205	V_44369	V	44369	0	T	G	CB4856	T	intron_variant	MODIFIER	WBGene00001177	WBGene00001177	transcript	B0348.4i.1	protein_coding	c.*465+734T>G	NA
1206	V_44383	V	44383	0	G	A	CB4856	G	intron_variant	MODIFIER	WBGene00001177	WBGene00001177	transcript	B0348.4i.1	protein_coding	c.*465+748G>A	NA
1207	V_44440	V	44440	0	T	G	CB4856	T	intron_variant	MODIFIER	WBGene00001177	WBGene00001177	transcript	B0348.4i.1	protein_coding	c.*465+805T>G	NA
1208	V_44573	V	44573	0	T	A	CB4856	T	intron_variant	MODIFIER	WBGene00001177	WBGene00001177	transcript	B0348.4i.1	protein_coding	c.*465+938T>A	NA
1209	V_44779	V	44779	0	A	C	CB4856	A	intron_variant	MODIFIER	WBGene00001177	WBGene00001177	transcript	B0348.4i.1	protein_coding	c.*465+1144A>C	NA
1210	V_44821	V	44821	0	G	T	CB4856	G	intron_variant	MODIFIER	WBGene00001177	WBGene00001177	transcript	B0348.4i.1	protein_coding	c.*465+1186G>T	NA
1211	V_44857	V	44857	0	C	A	CB4856	C	intron_variant	MODIFIER	WBGene00001177	WBGene00001177	transcript	B0348.4i.1	protein_coding	c.*465+1222C>A	NA
1212	V_44900	V	44900	0	A	G	CB4856	A	intron_variant	MODIFIER	WBGene00001177	WBGene00001177	transcript	B0348.4i.1	protein_coding	c.*465+1265A>G	NA
1213	V_44948	V	44948	0	T	C	CB4856	T	intron_variant	MODIFIER	WBGene00001177	WBGene00001177	transcript	B0348.4i.1	protein_coding	c.*465+1313T>C	NA
1214	V_44969	V	44969	0	A	T	CB4856	A	intron_variant	MODIFIER	WBGene00001177	WBGene00001177	transcript	B0348.4i.1	protein_coding	c.*465+1334A>T	NA
1215	V_44994	V	44994	0	C	A	CB4856	C	intron_variant	MODIFIER	WBGene00001177	WBGene00001177	transcript	B0348.4i.1	protein_coding	c.*465+1359C>A	NA
1216	V_45288	V	45288	0	A	T	CB4856	A	intron_variant	MODIFIER	WBGene00001177	WBGene00001177	transcript	B0348.4i.1	protein_coding	c.*465+1653A>T	NA
1217	V_45294	V	45294	0	T	C	CB4856	T	intron_variant	MODIFIER	WBGene00001177	WBGene00001177	transcript	B0348.4i.1	protein_coding	c.*465+1659T>C	NA
1218	V_45320	V	45320	0	A	T	CB4856	A	5_prime_UTR_premature_start_codon_gain_variant	LOW	WBGene00015152	WBGene00015152	transcript	B0348.2a.1	protein_coding	c.-147A>T	NA
1219	V_45390	V	45390	0	A	G	CB4856	A	5_prime_UTR_variant	MODIFIER	WBGene00015152	WBGene00015152	transcript	B0348.2a.1	protein_coding	c.-77A>G	NA
1220	V_45394	V	45394	0	A	G	CB4856	A	5_prime_UTR_variant	MODIFIER	WBGene00015152	WBGene00015152	transcript	B0348.2a.1	protein_coding	c.-73A>G	NA
1221	V_45413	V	45413	0	T	A	CB4856	T	5_prime_UTR_variant	MODIFIER	WBGene00015152	WBGene00015152	transcript	B0348.2a.1	protein_coding	c.-54T>A	NA
1222	V_45414	V	45414	0	T	A	CB4856	T	5_prime_UTR_variant	MODIFIER	WBGene00015152	WBGene00015152	transcript	B0348.2a.1	protein_coding	c.-53T>A	NA
1223	V_45440	V	45440	0	G	A	CB4856	G	5_prime_UTR_variant	MODIFIER	WBGene00015152	WBGene00015152	transcript	B0348.2a.1	protein_coding	c.-27G>A	NA
1224	V_45466	V	45466	0	A	T	CB4856	A	5_prime_UTR_variant	MODIFIER	WBGene00015152	WBGene00015152	transcript	B0348.2a.1	protein_coding	c.-1A>T	NA
1225	V_45493	V	45493	0	A	G	CB4856	A	synonymous_variant	LOW	WBGene00015152	WBGene00015152	transcript	B0348.2a.1	protein_coding	c.27A>G	p.Gly9Gly
1226	V_45526	V	45526	0	C	T	CB4856	C	intron_variant	MODIFIER	WBGene00015152	WBGene00015152	transcript	B0348.2a.1	protein_coding	c.33+27C>T	NA
1227	V_45542	V	45542	0	A	G	CB4856	A	intron_variant	MODIFIER	WBGene00015152	WBGene00015152	transcript	B0348.2a.1	protein_coding	c.33+43A>G	NA
1228	V_45554	V	45554	0	T	G	CB4856	T	intron_variant	MODIFIER	WBGene00015152	WBGene00015152	transcript	B0348.2a.1	protein_coding	c.34-45T>G	NA
1229	V_45559	V	45559	0	T	C	CB4856	T	intron_variant	MODIFIER	WBGene00015152	WBGene00015152	transcript	B0348.2a.1	protein_coding	c.34-40T>C	NA
1230	V_45599	V	45599	0	C	A	CB4856	C	missense_variant&splice_region_variant	MODERATE	WBGene00015152	WBGene00015152	transcript	B0348.2a.1	protein_coding	c.34C>A	p.Leu12Ile
1231	V_45610	V	45610	0	C	T	CB4856	C	missense_variant	MODERATE	WBGene00015152	WBGene00015152	transcript	B0348.2b.1	protein_coding	c.4C>T	p.His2Tyr
1232	V_45670	V	45670	0	G	T	CB4856	G	intron_variant	MODIFIER	WBGene00015152	WBGene00015152	transcript	B0348.2a.1	protein_coding	c.81+24G>T	NA
1233	V_45679	V	45679	0	T	C	CB4856	T	intron_variant	MODIFIER	WBGene00015152	WBGene00015152	transcript	B0348.2a.1	protein_coding	c.81+33T>C	NA
1234	V_45682	V	45682	0	G	T	CB4856	G	intron_variant	MODIFIER	WBGene00015152	WBGene00015152	transcript	B0348.2a.1	protein_coding	c.81+36G>T	NA
1235	V_45685	V	45685	0	T	C	CB4856	T	intron_variant	MODIFIER	WBGene00015152	WBGene00015152	transcript	B0348.2a.1	protein_coding	c.81+39T>C	NA
1236	V_45720	V	45720	0	T	C	CB4856	T	intron_variant	MODIFIER	WBGene00015152	WBGene00015152	transcript	B0348.2a.1	protein_coding	c.81+74T>C	NA
1237	V_45762	V	45762	0	C	A	CB4856	C	intron_variant	MODIFIER	WBGene00015152	WBGene00015152	transcript	B0348.2a.1	protein_coding	c.81+116C>A	NA
1238	V_45765	V	45765	0	A	T	CB4856	A	intron_variant	MODIFIER	WBGene00015152	WBGene00015152	transcript	B0348.2a.1	protein_coding	c.81+119A>T	NA
1239	V_45792	V	45792	0	T	A	CB4856	T	intron_variant	MODIFIER	WBGene00015152	WBGene00015152	transcript	B0348.2a.1	protein_coding	c.81+146T>A	NA
1240	V_45819	V	45819	0	T	C	CB4856	T	intron_variant	MODIFIER	WBGene00015152	WBGene00015152	transcript	B0348.2a.1	protein_coding	c.81+173T>C	NA
1241	V_45822	V	45822	0	T	C	CB4856	T	intron_variant	MODIFIER	WBGene00015152	WBGene00015152	transcript	B0348.2a.1	protein_coding	c.81+176T>C	NA
1242	V_45823	V	45823	0	C	A	CB4856	C	intron_variant	MODIFIER	WBGene00015152	WBGene00015152	transcript	B0348.2a.1	protein_coding	c.81+177C>A	NA
1243	V_45832	V	45832	0	G	C	CB4856	G	intron_variant	MODIFIER	WBGene00015152	WBGene00015152	transcript	B0348.2a.1	protein_coding	c.81+186G>C	NA
1244	V_46571	V	46571	0	A	C	CB4856	A	intron_variant	MODIFIER	WBGene00015152	WBGene00015152	transcript	B0348.2a.1	protein_coding	c.82-130A>C	NA
1245	V_46574	V	46574	0	T	C	CB4856	T	intron_variant	MODIFIER	WBGene00015152	WBGene00015152	transcript	B0348.2a.1	protein_coding	c.82-127T>C	NA
1246	V_46578	V	46578	0	A	T	CB4856	A	intron_variant	MODIFIER	WBGene00015152	WBGene00015152	transcript	B0348.2a.1	protein_coding	c.82-123A>T	NA
1247	V_46621	V	46621	0	C	G	CB4856	C	intron_variant	MODIFIER	WBGene00015152	WBGene00015152	transcript	B0348.2a.1	protein_coding	c.82-80C>G	NA
1248	V_46670	V	46670	0	T	C	CB4856	T	intron_variant	MODIFIER	WBGene00015152	WBGene00015152	transcript	B0348.2a.1	protein_coding	c.82-31T>C	NA
1249	V_46681	V	46681	0.286274824560996	G	A	CB4856	G	intron_variant	MODIFIER	WBGene00015152	WBGene00015152	transcript	B0348.2a.1	protein_coding	c.82-20G>A	NA
1250	V_46682	V	46682	0	T	C	CB4856	T	intron_variant	MODIFIER	WBGene00015152	WBGene00015152	transcript	B0348.2a.1	protein_coding	c.82-19T>C	NA
1251	V_46684	V	46684	0	T	C	CB4856	T	intron_variant	MODIFIER	WBGene00015152	WBGene00015152	transcript	B0348.2a.1	protein_coding	c.82-17T>C	NA
1252	V_46687	V	46687	0	T	A	CB4856	T	intron_variant	MODIFIER	WBGene00015152	WBGene00015152	transcript	B0348.2a.1	protein_coding	c.82-14T>A	NA
1253	V_46712	V	46712	0	G	T	CB4856	G	missense_variant	MODERATE	WBGene00015152	WBGene00015152	transcript	B0348.2b.1	protein_coding	c.52G>T	p.Asp18Tyr
1254	V_46724	V	46724	0	G	C	CB4856	G	missense_variant	MODERATE	WBGene00015152	WBGene00015152	transcript	B0348.2a.1	protein_coding	c.105G>C	p.Glu35Asp
1255	V_46754	V	46754	0	C	T	CB4856	C	synonymous_variant	LOW	WBGene00015152	WBGene00015152	transcript	B0348.2a.1	protein_coding	c.135C>T	p.Val45Val
1256	V_46787	V	46787	0	C	A	CB4856	C	synonymous_variant	LOW	WBGene00015152	WBGene00015152	transcript	B0348.2a.1	protein_coding	c.168C>A	p.Ile56Ile
1257	V_46923	V	46923	0	A	G	CB4856	A	splice_region_variant	LOW	WBGene00015152	WBGene00015152	transcript	B0348.2a.1	protein_coding	c.*43A>G	NA
1258	V_46927	V	46927	0	G	A	CB4856	G	intron_variant	MODIFIER	WBGene00001177	WBGene00001177	transcript	B0348.4i.1	protein_coding	c.*465+3292G>A	NA
1259	V_46944	V	46944	0	A	C	CB4856	A	intron_variant	MODIFIER	WBGene00001177	WBGene00001177	transcript	B0348.4i.1	protein_coding	c.*465+3309A>C	NA
1260	V_46988	V	46988	0	G	T	CB4856	G	intron_variant	MODIFIER	WBGene00001177	WBGene00001177	transcript	B0348.4i.1	protein_coding	c.*465+3353G>T	NA
1261	V_47025	V	47025	0	T	C	CB4856	T	intron_variant	MODIFIER	WBGene00001177	WBGene00001177	transcript	B0348.4i.1	protein_coding	c.*465+3390T>C	NA
1262	V_47030	V	47030	0	C	G	CB4856	C	intron_variant	MODIFIER	WBGene00001177	WBGene00001177	transcript	B0348.4i.1	protein_coding	c.*465+3395C>G	NA
1263	V_47040	V	47040	0	C	T	CB4856	C	intron_variant	MODIFIER	WBGene00001177	WBGene00001177	transcript	B0348.4i.1	protein_coding	c.*465+3405C>T	NA
1264	V_47051	V	47051	0	G	C	CB4856	G	intron_variant	MODIFIER	WBGene00001177	WBGene00001177	transcript	B0348.4i.1	protein_coding	c.*465+3416G>C	NA
1265	V_47278	V	47278	0.286274824560996	C	A	CB4856	C	intron_variant	MODIFIER	WBGene00001177	WBGene00001177	transcript	B0348.4i.1	protein_coding	c.*465+3643C>A	NA
1266	V_47466	V	47466	0	C	T	CB4856	C	intron_variant	MODIFIER	WBGene00001177	WBGene00001177	transcript	B0348.4i.1	protein_coding	c.*465+3831C>T	NA
1267	V_47500	V	47500	0	T	A	CB4856	T	intron_variant	MODIFIER	WBGene00001177	WBGene00001177	transcript	B0348.4i.1	protein_coding	c.*465+3865T>A	NA
1268	V_47502	V	47502	0	A	G	CB4856	A	intron_variant	MODIFIER	WBGene00001177	WBGene00001177	transcript	B0348.4i.1	protein_coding	c.*465+3867A>G	NA
1269	V_47508	V	47508	0	A	G	CB4856	A	intron_variant	MODIFIER	WBGene00001177	WBGene00001177	transcript	B0348.4i.1	protein_coding	c.*465+3873A>G	NA
1270	V_47560	V	47560	0	T	C	CB4856	T	intron_variant	MODIFIER	WBGene00001177	WBGene00001177	transcript	B0348.4i.1	protein_coding	c.*465+3925T>C	NA
1271	V_47582	V	47582	0	T	C	CB4856	T	intron_variant	MODIFIER	WBGene00001177	WBGene00001177	transcript	B0348.4i.1	protein_coding	c.*465+3947T>C	NA
1272	V_47610	V	47610	0	A	G	CB4856	A	intron_variant	MODIFIER	WBGene00001177	WBGene00001177	transcript	B0348.4i.1	protein_coding	c.*465+3975A>G	NA
1273	V_47625	V	47625	0	A	C	CB4856	A	intron_variant	MODIFIER	WBGene00001177	WBGene00001177	transcript	B0348.4i.1	protein_coding	c.*465+3990A>C	NA
1274	V_47659	V	47659	0	G	A	CB4856	G	intron_variant	MODIFIER	WBGene00001177	WBGene00001177	transcript	B0348.4i.1	protein_coding	c.*465+4024G>A	NA
1275	V_47662	V	47662	0	G	A	CB4856	G	intron_variant	MODIFIER	WBGene00001177	WBGene00001177	transcript	B0348.4i.1	protein_coding	c.*465+4027G>A	NA
1276	V_47697	V	47697	0	G	A	CB4856	G	intron_variant	MODIFIER	WBGene00001177	WBGene00001177	transcript	B0348.4i.1	protein_coding	c.*465+4062G>A	NA
1277	V_47724	V	47724	0	C	T	CB4856	C	intron_variant	MODIFIER	WBGene00001177	WBGene00001177	transcript	B0348.4i.1	protein_coding	c.*465+4089C>T	NA
1278	V_47921	V	47921	0	A	T	CB4856	A	intron_variant	MODIFIER	WBGene00001177	WBGene00001177	transcript	B0348.4i.1	protein_coding	c.*465+4286A>T	NA
1279	V_47937	V	47937	0	T	A	CB4856	T	intron_variant	MODIFIER	WBGene00001177	WBGene00001177	transcript	B0348.4i.1	protein_coding	c.*465+4302T>A	NA
1280	V_47945	V	47945	0	C	T	CB4856	C	intron_variant	MODIFIER	WBGene00001177	WBGene00001177	transcript	B0348.4i.1	protein_coding	c.*465+4310C>T	NA
1281	V_47946	V	47946	0.286274824560996	A	G	CB4856	A	intron_variant	MODIFIER	WBGene00001177	WBGene00001177	transcript	B0348.4i.1	protein_coding	c.*465+4311A>G	NA
1282	V_47953	V	47953	0	G	A	CB4856	G	intron_variant	MODIFIER	WBGene00001177	WBGene00001177	transcript	B0348.4i.1	protein_coding	c.*465+4318G>A	NA
1283	V_47955	V	47955	0	G	A	CB4856	G	intron_variant	MODIFIER	WBGene00001177	WBGene00001177	transcript	B0348.4i.1	protein_coding	c.*465+4320G>A	NA
1284	V_47987	V	47987	0	T	C	CB4856	T	intron_variant	MODIFIER	WBGene00001177	WBGene00001177	transcript	B0348.4i.1	protein_coding	c.*465+4352T>C	NA
1285	V_47989	V	47989	0	C	A	CB4856	C	intron_variant	MODIFIER	WBGene00001177	WBGene00001177	transcript	B0348.4i.1	protein_coding	c.*465+4354C>A	NA
1286	V_48001	V	48001	0	A	T	CB4856	A	intron_variant	MODIFIER	WBGene00001177	WBGene00001177	transcript	B0348.4i.1	protein_coding	c.*465+4366A>T	NA
1287	V_48008	V	48008	0	T	A	CB4856	T	intron_variant	MODIFIER	WBGene00001177	WBGene00001177	transcript	B0348.4i.1	protein_coding	c.*465+4373T>A	NA
1288	V_48088	V	48088	0	A	G	CB4856	A	intron_variant	MODIFIER	WBGene00001177	WBGene00001177	transcript	B0348.4i.1	protein_coding	c.*465+4453A>G	NA
1289	V_48142	V	48142	0	A	G	CB4856	A	intron_variant	MODIFIER	WBGene00001177	WBGene00001177	transcript	B0348.4i.1	protein_coding	c.*465+4507A>G	NA
1290	V_48145	V	48145	0	G	T	CB4856	G	intron_variant	MODIFIER	WBGene00001177	WBGene00001177	transcript	B0348.4i.1	protein_coding	c.*465+4510G>T	NA
1291	V_48146	V	48146	0	T	G	CB4856	T	intron_variant	MODIFIER	WBGene00001177	WBGene00001177	transcript	B0348.4i.1	protein_coding	c.*465+4511T>G	NA
1292	V_48150	V	48150	0	C	T	CB4856	C	intron_variant	MODIFIER	WBGene00001177	WBGene00001177	transcript	B0348.4i.1	protein_coding	c.*465+4515C>T	NA
1293	V_48163	V	48163	0	G	A	CB4856	G	intron_variant	MODIFIER	WBGene00001177	WBGene00001177	transcript	B0348.4i.1	protein_coding	c.*465+4528G>A	NA
1294	V_48180	V	48180	0	G	C	CB4856	G	intron_variant	MODIFIER	WBGene00001177	WBGene00001177	transcript	B0348.4i.1	protein_coding	c.*465+4545G>C	NA
1295	V_48190	V	48190	0	T	A	CB4856	T	intron_variant	MODIFIER	WBGene00001177	WBGene00001177	transcript	B0348.4i.1	protein_coding	c.*465+4555T>A	NA
1296	V_48198	V	48198	0	T	A	CB4856	T	intron_variant	MODIFIER	WBGene00001177	WBGene00001177	transcript	B0348.4i.1	protein_coding	c.*465+4563T>A	NA
1297	V_48203	V	48203	0	A	T	CB4856	A	intron_variant	MODIFIER	WBGene00001177	WBGene00001177	transcript	B0348.4i.1	protein_coding	c.*465+4568A>T	NA
1298	V_48223	V	48223	0	C	T	CB4856	C	intron_variant	MODIFIER	WBGene00001177	WBGene00001177	transcript	B0348.4i.1	protein_coding	c.*465+4588C>T	NA
1299	V_48231	V	48231	0	G	T	CB4856	G	intron_variant	MODIFIER	WBGene00001177	WBGene00001177	transcript	B0348.4i.1	protein_coding	c.*465+4596G>T	NA
1300	V_48243	V	48243	0	G	A	CB4856	G	intron_variant	MODIFIER	WBGene00001177	WBGene00001177	transcript	B0348.4i.1	protein_coding	c.*465+4608G>A	NA
1301	V_48244	V	48244	0	A	G	CB4856	A	intron_variant	MODIFIER	WBGene00001177	WBGene00001177	transcript	B0348.4i.1	protein_coding	c.*465+4609A>G	NA
1302	V_48530	V	48530	0	G	A	CB4856	G	intron_variant	MODIFIER	WBGene00001177	WBGene00001177	transcript	B0348.4i.1	protein_coding	c.*465+4895G>A	NA
1303	V_48545	V	48545	0	T	A	CB4856	T	intron_variant	MODIFIER	WBGene00001177	WBGene00001177	transcript	B0348.4i.1	protein_coding	c.*465+4910T>A	NA
1304	V_48566	V	48566	0	A	C	CB4856	A	intron_variant	MODIFIER	WBGene00001177	WBGene00001177	transcript	B0348.4i.1	protein_coding	c.*465+4931A>C	NA
1305	V_48573	V	48573	0.286274824560996	G	T	CB4856	G	intron_variant	MODIFIER	WBGene00001177	WBGene00001177	transcript	B0348.4i.1	protein_coding	c.*465+4938G>T	NA
1306	V_48626	V	48626	0	C	T	CB4856	C	intron_variant	MODIFIER	WBGene00001177	WBGene00001177	transcript	B0348.4i.1	protein_coding	c.*465+4991C>T	NA
1307	V_48634	V	48634	0	A	G	CB4856	A	intron_variant	MODIFIER	WBGene00001177	WBGene00001177	transcript	B0348.4i.1	protein_coding	c.*465+4999A>G	NA
1308	V_48677	V	48677	0.286274824560996	G	C	CB4856	G	intron_variant	MODIFIER	WBGene00001177	WBGene00001177	transcript	B0348.4i.1	protein_coding	c.*465+5042G>C	NA
1309	V_48678	V	48678	0	G	A	CB4856	G	intron_variant	MODIFIER	WBGene00001177	WBGene00001177	transcript	B0348.4i.1	protein_coding	c.*465+5043G>A	NA
1310	V_48682	V	48682	0	A	G	CB4856	A	intron_variant	MODIFIER	WBGene00001177	WBGene00001177	transcript	B0348.4i.1	protein_coding	c.*465+5047A>G	NA
1311	V_48729	V	48729	0	A	C	CB4856	A	intron_variant	MODIFIER	WBGene00001177	WBGene00001177	transcript	B0348.4i.1	protein_coding	c.*465+5094A>C	NA
1312	V_48732	V	48732	0	T	C	CB4856	T	intron_variant	MODIFIER	WBGene00001177	WBGene00001177	transcript	B0348.4i.1	protein_coding	c.*465+5097T>C	NA
1313	V_48735	V	48735	0	G	T	CB4856	G	intron_variant	MODIFIER	WBGene00001177	WBGene00001177	transcript	B0348.4i.1	protein_coding	c.*465+5100G>T	NA
1314	V_48740	V	48740	0	G	A	CB4856	G	intron_variant	MODIFIER	WBGene00001177	WBGene00001177	transcript	B0348.4i.1	protein_coding	c.*465+5105G>A	NA
1315	V_48763	V	48763	0	A	C	CB4856	A	intron_variant	MODIFIER	WBGene00001177	WBGene00001177	transcript	B0348.4i.1	protein_coding	c.*465+5128A>C	NA
1316	V_49054	V	49054	0	C	T	CB4856	C	missense_variant	MODERATE	WBGene00015151	WBGene00015151	transcript	B0348.1.1	protein_coding	c.70C>T	p.Pro24Ser
1317	V_49085	V	49085	0	A	G	CB4856	A	intron_variant	MODIFIER	WBGene00015151	WBGene00015151	transcript	B0348.1.1	protein_coding	c.81+20A>G	NA
1318	V_49129	V	49129	0	C	A	CB4856	C	intron_variant	MODIFIER	WBGene00015151	WBGene00015151	transcript	B0348.1.1	protein_coding	c.81+64C>A	NA
1319	V_49142	V	49142	0	A	G	CB4856	A	intron_variant	MODIFIER	WBGene00015151	WBGene00015151	transcript	B0348.1.1	protein_coding	c.81+77A>G	NA
1320	V_49155	V	49155	0	A	C	CB4856	A	intron_variant	MODIFIER	WBGene00015151	WBGene00015151	transcript	B0348.1.1	protein_coding	c.81+90A>C	NA
1321	V_49156	V	49156	0	A	T	CB4856	A	intron_variant	MODIFIER	WBGene00015151	WBGene00015151	transcript	B0348.1.1	protein_coding	c.81+91A>T	NA
1322	V_49166	V	49166	0	C	T	CB4856	C	intron_variant	MODIFIER	WBGene00015151	WBGene00015151	transcript	B0348.1.1	protein_coding	c.81+101C>T	NA
1323	V_49168	V	49168	0	G	A	CB4856	G	intron_variant	MODIFIER	WBGene00015151	WBGene00015151	transcript	B0348.1.1	protein_coding	c.81+103G>A	NA
1324	V_49182	V	49182	0	A	C	CB4856	A	intron_variant	MODIFIER	WBGene00015151	WBGene00015151	transcript	B0348.1.1	protein_coding	c.81+117A>C	NA
1325	V_49185	V	49185	0	A	T	CB4856	A	intron_variant	MODIFIER	WBGene00015151	WBGene00015151	transcript	B0348.1.1	protein_coding	c.81+120A>T	NA
1326	V_49208	V	49208	0	C	A	CB4856	C	intron_variant	MODIFIER	WBGene00015151	WBGene00015151	transcript	B0348.1.1	protein_coding	c.81+143C>A	NA
1327	V_49216	V	49216	0	T	G	CB4856	T	intron_variant	MODIFIER	WBGene00015151	WBGene00015151	transcript	B0348.1.1	protein_coding	c.81+151T>G	NA
1328	V_49239	V	49239	0	A	G	CB4856	A	intron_variant	MODIFIER	WBGene00015151	WBGene00015151	transcript	B0348.1.1	protein_coding	c.81+174A>G	NA
1329	V_49249	V	49249	0	C	A	CB4856	C	intron_variant	MODIFIER	WBGene00015151	WBGene00015151	transcript	B0348.1.1	protein_coding	c.81+184C>A	NA
1330	V_49318	V	49318	0	G	A	CB4856	G	intron_variant	MODIFIER	WBGene00015151	WBGene00015151	transcript	B0348.1.1	protein_coding	c.82-119G>A	NA
1331	V_49343	V	49343	0	A	C	CB4856	A	intron_variant	MODIFIER	WBGene00015151	WBGene00015151	transcript	B0348.1.1	protein_coding	c.82-94A>C	NA
1332	V_49354	V	49354	0	C	T	CB4856	C	intron_variant	MODIFIER	WBGene00015151	WBGene00015151	transcript	B0348.1.1	protein_coding	c.82-83C>T	NA
1333	V_49362	V	49362	0	A	G	CB4856	A	intron_variant	MODIFIER	WBGene00015151	WBGene00015151	transcript	B0348.1.1	protein_coding	c.82-75A>G	NA
1334	V_49382	V	49382	0	A	G	CB4856	A	intron_variant	MODIFIER	WBGene00015151	WBGene00015151	transcript	B0348.1.1	protein_coding	c.82-55A>G	NA
1335	V_49383	V	49383	0	T	A	CB4856	T	intron_variant	MODIFIER	WBGene00015151	WBGene00015151	transcript	B0348.1.1	protein_coding	c.82-54T>A	NA
1336	V_49390	V	49390	0	T	C	CB4856	T	intron_variant	MODIFIER	WBGene00015151	WBGene00015151	transcript	B0348.1.1	protein_coding	c.82-47T>C	NA
1337	V_49396	V	49396	0	C	T	CB4856	C	intron_variant	MODIFIER	WBGene00015151	WBGene00015151	transcript	B0348.1.1	protein_coding	c.82-41C>T	NA
1338	V_49402	V	49402	0	G	A	CB4856	G	intron_variant	MODIFIER	WBGene00015151	WBGene00015151	transcript	B0348.1.1	protein_coding	c.82-35G>A	NA
1339	V_49428	V	49428	0.286274824560996	A	T	CB4856	A	intron_variant	MODIFIER	WBGene00015151	WBGene00015151	transcript	B0348.1.1	protein_coding	c.82-9A>T	NA
1340	V_49448	V	49448	0	G	A	CB4856	G	synonymous_variant	LOW	WBGene00015151	WBGene00015151	transcript	B0348.1.1	protein_coding	c.93G>A	p.Thr31Thr
1341	V_49457	V	49457	0	G	T	CB4856	G	missense_variant	MODERATE	WBGene00015151	WBGene00015151	transcript	B0348.1.1	protein_coding	c.102G>T	p.Met34Ile
1342	V_49500	V	49500	0	G	A	CB4856	G	missense_variant	MODERATE	WBGene00015151	WBGene00015151	transcript	B0348.1.1	protein_coding	c.145G>A	p.Gly49Arg
1343	V_49505	V	49505	0.286274824560996	T	C	CB4856	T	synonymous_variant	LOW	WBGene00015151	WBGene00015151	transcript	B0348.1.1	protein_coding	c.150T>C	p.Phe50Phe
1344	V_49521	V	49521	0	A	G	CB4856	A	missense_variant	MODERATE	WBGene00015151	WBGene00015151	transcript	B0348.1.1	protein_coding	c.166A>G	p.Ile56Val
1345	V_49559	V	49559	0	T	A	CB4856	T	synonymous_variant	LOW	WBGene00015151	WBGene00015151	transcript	B0348.1.1	protein_coding	c.204T>A	p.Thr68Thr
1346	V_49565	V	49565	0	C	T	CB4856	C	synonymous_variant	LOW	WBGene00015151	WBGene00015151	transcript	B0348.1.1	protein_coding	c.210C>T	p.His70His
1347	V_49571	V	49571	0	T	C	CB4856	T	synonymous_variant	LOW	WBGene00015151	WBGene00015151	transcript	B0348.1.1	protein_coding	c.216T>C	p.Cys72Cys
1348	V_49612	V	49612	0.729400565234181	G	A	CB4856	G	missense_variant	MODERATE	WBGene00015151	WBGene00015151	transcript	B0348.1.1	protein_coding	c.257G>A	p.Cys86Tyr
1349	V_49615	V	49615	0	C	T	CB4856	C	missense_variant	MODERATE	WBGene00015151	WBGene00015151	transcript	B0348.1.1	protein_coding	c.260C>T	p.Ser87Phe
1350	V_49625	V	49625	0	T	C	CB4856	T	intron_variant	MODIFIER	WBGene00001177	WBGene00001177	transcript	B0348.4i.1	protein_coding	c.*466-5786T>C	NA
1351	V_49639	V	49639	0	A	T	CB4856	A	intron_variant	MODIFIER	WBGene00001177	WBGene00001177	transcript	B0348.4i.1	protein_coding	c.*466-5772A>T	NA
1352	V_49641	V	49641	0	T	C	CB4856	T	intron_variant	MODIFIER	WBGene00001177	WBGene00001177	transcript	B0348.4i.1	protein_coding	c.*466-5770T>C	NA
1353	V_49657	V	49657	0.120776422646625	G	T	CB4856	G	intron_variant	MODIFIER	WBGene00001177	WBGene00001177	transcript	B0348.4i.1	protein_coding	c.*466-5754G>T	NA
1354	V_49713	V	49713	0	G	A	CB4856	G	intron_variant	MODIFIER	WBGene00001177	WBGene00001177	transcript	B0348.4i.1	protein_coding	c.*466-5698G>A	NA
1355	V_49722	V	49722	0	A	T	CB4856	A	intron_variant	MODIFIER	WBGene00001177	WBGene00001177	transcript	B0348.4i.1	protein_coding	c.*466-5689A>T	NA
1356	V_49738	V	49738	0	C	A	CB4856	C	intron_variant	MODIFIER	WBGene00001177	WBGene00001177	transcript	B0348.4i.1	protein_coding	c.*466-5673C>A	NA
1357	V_49742	V	49742	0	C	T	CB4856	C	intron_variant	MODIFIER	WBGene00001177	WBGene00001177	transcript	B0348.4i.1	protein_coding	c.*466-5669C>T	NA
1358	V_49766	V	49766	0	A	T	CB4856	A	intron_variant	MODIFIER	WBGene00001177	WBGene00001177	transcript	B0348.4i.1	protein_coding	c.*466-5645A>T	NA
1359	V_49773	V	49773	0	A	G	CB4856	A	intron_variant	MODIFIER	WBGene00001177	WBGene00001177	transcript	B0348.4i.1	protein_coding	c.*466-5638A>G	NA
1360	V_49791	V	49791	0	A	G	CB4856	A	intron_variant	MODIFIER	WBGene00001177	WBGene00001177	transcript	B0348.4i.1	protein_coding	c.*466-5620A>G	NA
1361	V_49810	V	49810	0.286274824560996	T	C	CB4856	T	intron_variant	MODIFIER	WBGene00001177	WBGene00001177	transcript	B0348.4i.1	protein_coding	c.*466-5601T>C	NA
1362	V_49813	V	49813	0	C	A	CB4856	C	intron_variant	MODIFIER	WBGene00001177	WBGene00001177	transcript	B0348.4i.1	protein_coding	c.*466-5598C>A	NA
1363	V_49835	V	49835	0	G	A	CB4856	G	intron_variant	MODIFIER	WBGene00001177	WBGene00001177	transcript	B0348.4i.1	protein_coding	c.*466-5576G>A	NA
1364	V_49849	V	49849	0	C	A	CB4856	C	intron_variant	MODIFIER	WBGene00001177	WBGene00001177	transcript	B0348.4i.1	protein_coding	c.*466-5562C>A	NA
1365	V_49864	V	49864	0	G	T	CB4856	G	intron_variant	MODIFIER	WBGene00001177	WBGene00001177	transcript	B0348.4i.1	protein_coding	c.*466-5547G>T	NA
1366	V_49865	V	49865	0	G	A	CB4856	G	intron_variant	MODIFIER	WBGene00001177	WBGene00001177	transcript	B0348.4i.1	protein_coding	c.*466-5546G>A	NA
1367	V_49910	V	49910	0	T	G	CB4856	T	intron_variant	MODIFIER	WBGene00001177	WBGene00001177	transcript	B0348.4i.1	protein_coding	c.*466-5501T>G	NA
1368	V_49914	V	49914	0.286274824560996	A	G	CB4856	A	intron_variant	MODIFIER	WBGene00001177	WBGene00001177	transcript	B0348.4i.1	protein_coding	c.*466-5497A>G	NA
1369	V_49918	V	49918	0	A	C	CB4856	A	intron_variant	MODIFIER	WBGene00001177	WBGene00001177	transcript	B0348.4i.1	protein_coding	c.*466-5493A>C	NA
1370	V_49923	V	49923	0	G	A	CB4856	G	intron_variant	MODIFIER	WBGene00001177	WBGene00001177	transcript	B0348.4i.1	protein_coding	c.*466-5488G>A	NA
1371	V_49938	V	49938	0	T	G	CB4856	T	intron_variant	MODIFIER	WBGene00001177	WBGene00001177	transcript	B0348.4i.1	protein_coding	c.*466-5473T>G	NA
1372	V_49943	V	49943	0	C	T	CB4856	C	intron_variant	MODIFIER	WBGene00001177	WBGene00001177	transcript	B0348.4i.1	protein_coding	c.*466-5468C>T	NA
1373	V_49961	V	49961	0	G	A	CB4856	G	synonymous_variant	LOW	WBGene00021413	WBGene00021413	transcript	Y38C9B.2.1	protein_coding	c.982C>T	p.Leu328Leu
1374	V_49983	V	49983	0	T	C	CB4856	T	synonymous_variant	LOW	WBGene00021413	WBGene00021413	transcript	Y38C9B.2.1	protein_coding	c.960A>G	p.Leu320Leu
1375	V_50003	V	50003	0	T	G	CB4856	T	missense_variant	MODERATE	WBGene00021413	WBGene00021413	transcript	Y38C9B.2.1	protein_coding	c.940A>C	p.Lys314Gln
1376	V_50025	V	50025	0	G	C	CB4856	G	missense_variant	MODERATE	WBGene00021413	WBGene00021413	transcript	Y38C9B.2.1	protein_coding	c.918C>G	p.Asn306Lys
1377	V_50032	V	50032	0	C	T	CB4856	C	missense_variant	MODERATE	WBGene00021413	WBGene00021413	transcript	Y38C9B.2.1	protein_coding	c.911G>A	p.Arg304Gln
1378	V_50081	V	50081	0	A	G	CB4856	A	synonymous_variant	LOW	WBGene00021413	WBGene00021413	transcript	Y38C9B.2.1	protein_coding	c.862T>C	p.Leu288Leu
1379	V_50082	V	50082	0	A	G	CB4856	A	synonymous_variant	LOW	WBGene00021413	WBGene00021413	transcript	Y38C9B.2.1	protein_coding	c.861T>C	p.Tyr287Tyr
1380	V_50085	V	50085	0	T	G	CB4856	T	synonymous_variant	LOW	WBGene00021413	WBGene00021413	transcript	Y38C9B.2.1	protein_coding	c.858A>C	p.Ile286Ile
1381	V_50106	V	50106	0	A	G	CB4856	A	splice_region_variant&intron_variant	LOW	WBGene00021413	WBGene00021413	transcript	Y38C9B.2.1	protein_coding	c.842-5T>C	NA
1382	V_50114	V	50114	0	T	C	CB4856	T	intron_variant	MODIFIER	WBGene00021413	WBGene00021413	transcript	Y38C9B.2.1	protein_coding	c.842-13A>G	NA
1383	V_50126	V	50126	0	A	G	CB4856	A	intron_variant	MODIFIER	WBGene00021413	WBGene00021413	transcript	Y38C9B.2.1	protein_coding	c.842-25T>C	NA
1384	V_50139	V	50139	0	A	T	CB4856	A	intron_variant	MODIFIER	WBGene00021413	WBGene00021413	transcript	Y38C9B.2.1	protein_coding	c.842-38T>A	NA
1385	V_50154	V	50154	0	C	A	CB4856	C	intron_variant	MODIFIER	WBGene00021413	WBGene00021413	transcript	Y38C9B.2.1	protein_coding	c.842-53G>T	NA
1386	V_50189	V	50189	0	A	G	CB4856	A	intron_variant	MODIFIER	WBGene00021413	WBGene00021413	transcript	Y38C9B.2.1	protein_coding	c.842-88T>C	NA
1387	V_50191	V	50191	0	T	A	CB4856	T	intron_variant	MODIFIER	WBGene00021413	WBGene00021413	transcript	Y38C9B.2.1	protein_coding	c.842-90A>T	NA
1388	V_50198	V	50198	0	A	C	CB4856	A	intron_variant	MODIFIER	WBGene00021413	WBGene00021413	transcript	Y38C9B.2.1	protein_coding	c.842-97T>G	NA
1389	V_50219	V	50219	0	T	C	CB4856	T	intron_variant	MODIFIER	WBGene00021413	WBGene00021413	transcript	Y38C9B.2.1	protein_coding	c.842-118A>G	NA
1390	V_50244	V	50244	0	T	A	CB4856	T	intron_variant	MODIFIER	WBGene00021413	WBGene00021413	transcript	Y38C9B.2.1	protein_coding	c.842-143A>T	NA
1391	V_50262	V	50262	0	C	A	CB4856	C	intron_variant	MODIFIER	WBGene00021413	WBGene00021413	transcript	Y38C9B.2.1	protein_coding	c.842-161G>T	NA
1392	V_50329	V	50329	0	T	C	CB4856	T	intron_variant	MODIFIER	WBGene00021413	WBGene00021413	transcript	Y38C9B.2.1	protein_coding	c.842-228A>G	NA
1393	V_50338	V	50338	0	A	G	CB4856	A	intron_variant	MODIFIER	WBGene00021413	WBGene00021413	transcript	Y38C9B.2.1	protein_coding	c.842-237T>C	NA
1394	V_50346	V	50346	0	C	A	CB4856	C	intron_variant	MODIFIER	WBGene00021413	WBGene00021413	transcript	Y38C9B.2.1	protein_coding	c.842-245G>T	NA
1395	V_50370	V	50370	0	C	T	CB4856	C	intron_variant	MODIFIER	WBGene00021413	WBGene00021413	transcript	Y38C9B.2.1	protein_coding	c.842-269G>A	NA
1396	V_50374	V	50374	0	A	G	CB4856	A	intron_variant	MODIFIER	WBGene00021413	WBGene00021413	transcript	Y38C9B.2.1	protein_coding	c.842-273T>C	NA
1397	V_50384	V	50384	0	G	A	CB4856	G	intron_variant	MODIFIER	WBGene00021413	WBGene00021413	transcript	Y38C9B.2.1	protein_coding	c.842-283C>T	NA
1398	V_50386	V	50386	0	C	T	CB4856	C	intron_variant	MODIFIER	WBGene00021413	WBGene00021413	transcript	Y38C9B.2.1	protein_coding	c.842-285G>A	NA
1399	V_50388	V	50388	0	C	T	CB4856	C	intron_variant	MODIFIER	WBGene00021413	WBGene00021413	transcript	Y38C9B.2.1	protein_coding	c.842-287G>A	NA
1400	V_50401	V	50401	0	G	A	CB4856	G	intron_variant	MODIFIER	WBGene00021413	WBGene00021413	transcript	Y38C9B.2.1	protein_coding	c.842-300C>T	NA
1401	V_50404	V	50404	0	A	G	CB4856	A	intron_variant	MODIFIER	WBGene00021413	WBGene00021413	transcript	Y38C9B.2.1	protein_coding	c.842-303T>C	NA
1402	V_50405	V	50405	0	G	A	CB4856	G	intron_variant	MODIFIER	WBGene00021413	WBGene00021413	transcript	Y38C9B.2.1	protein_coding	c.842-304C>T	NA
1403	V_50411	V	50411	0	G	A	CB4856	G	intron_variant	MODIFIER	WBGene00021413	WBGene00021413	transcript	Y38C9B.2.1	protein_coding	c.842-310C>T	NA
1404	V_50430	V	50430	0	G	A	CB4856	G	intron_variant	MODIFIER	WBGene00021413	WBGene00021413	transcript	Y38C9B.2.1	protein_coding	c.842-329C>T	NA
1405	V_50439	V	50439	0	A	C	CB4856	A	intron_variant	MODIFIER	WBGene00021413	WBGene00021413	transcript	Y38C9B.2.1	protein_coding	c.842-338T>G	NA
1406	V_50440	V	50440	0	A	G	CB4856	A	intron_variant	MODIFIER	WBGene00021413	WBGene00021413	transcript	Y38C9B.2.1	protein_coding	c.842-339T>C	NA
1407	V_50446	V	50446	0	T	C	CB4856	T	intron_variant	MODIFIER	WBGene00021413	WBGene00021413	transcript	Y38C9B.2.1	protein_coding	c.842-345A>G	NA
1408	V_50508	V	50508	0	C	G	CB4856	C	intron_variant	MODIFIER	WBGene00021413	WBGene00021413	transcript	Y38C9B.2.1	protein_coding	c.842-407G>C	NA
1409	V_50543	V	50543	0	T	C	CB4856	T	intron_variant	MODIFIER	WBGene00021413	WBGene00021413	transcript	Y38C9B.2.1	protein_coding	c.842-442A>G	NA
1410	V_50549	V	50549	0.196727667088198	T	C	CB4856	T	intron_variant	MODIFIER	WBGene00021413	WBGene00021413	transcript	Y38C9B.2.1	protein_coding	c.841+448A>G	NA
1411	V_50561	V	50561	0	G	T	CB4856	G	intron_variant	MODIFIER	WBGene00021413	WBGene00021413	transcript	Y38C9B.2.1	protein_coding	c.841+436C>A	NA
1412	V_50591	V	50591	0	T	C	CB4856	T	intron_variant	MODIFIER	WBGene00021413	WBGene00021413	transcript	Y38C9B.2.1	protein_coding	c.841+406A>G	NA
1413	V_50599	V	50599	0	A	T	CB4856	A	intron_variant	MODIFIER	WBGene00021413	WBGene00021413	transcript	Y38C9B.2.1	protein_coding	c.841+398T>A	NA
1414	V_50601	V	50601	0	A	T	CB4856	A	intron_variant	MODIFIER	WBGene00021413	WBGene00021413	transcript	Y38C9B.2.1	protein_coding	c.841+396T>A	NA
1415	V_50649	V	50649	0	A	C	CB4856	A	intron_variant	MODIFIER	WBGene00021413	WBGene00021413	transcript	Y38C9B.2.1	protein_coding	c.841+348T>G	NA
1416	V_50920	V	50920	0	C	T	CB4856	C	intron_variant	MODIFIER	WBGene00021413	WBGene00021413	transcript	Y38C9B.2.1	protein_coding	c.841+77G>A	NA
1417	V_50921	V	50921	0	G	A	CB4856	G	intron_variant	MODIFIER	WBGene00021413	WBGene00021413	transcript	Y38C9B.2.1	protein_coding	c.841+76C>T	NA
1418	V_50935	V	50935	0	A	C	CB4856	A	intron_variant	MODIFIER	WBGene00021413	WBGene00021413	transcript	Y38C9B.2.1	protein_coding	c.841+62T>G	NA
1419	V_50950	V	50950	0	C	A	CB4856	C	intron_variant	MODIFIER	WBGene00021413	WBGene00021413	transcript	Y38C9B.2.1	protein_coding	c.841+47G>T	NA
1420	V_50951	V	50951	0	A	C	CB4856	A	intron_variant	MODIFIER	WBGene00021413	WBGene00021413	transcript	Y38C9B.2.1	protein_coding	c.841+46T>G	NA
1421	V_51001	V	51001	0	C	A	CB4856	C	synonymous_variant	LOW	WBGene00021413	WBGene00021413	transcript	Y38C9B.2.1	protein_coding	c.837G>T	p.Val279Val
1422	V_51004	V	51004	0.286274824560996	A	C	CB4856	A	missense_variant	MODERATE	WBGene00021413	WBGene00021413	transcript	Y38C9B.2.1	protein_coding	c.834T>G	p.Phe278Leu
1423	V_51063	V	51063	0	T	C	CB4856	T	missense_variant	MODERATE	WBGene00021413	WBGene00021413	transcript	Y38C9B.2.1	protein_coding	c.775A>G	p.Met259Val
1424	V_51097	V	51097	0	G	A	CB4856	G	synonymous_variant	LOW	WBGene00021413	WBGene00021413	transcript	Y38C9B.2.1	protein_coding	c.741C>T	p.Ser247Ser
1425	V_51108	V	51108	0	G	A	CB4856	G	synonymous_variant	LOW	WBGene00021413	WBGene00021413	transcript	Y38C9B.2.1	protein_coding	c.730C>T	p.Leu244Leu
1426	V_51137	V	51137	0	T	A	CB4856	T	intron_variant	MODIFIER	WBGene00021413	WBGene00021413	transcript	Y38C9B.2.1	protein_coding	c.712-11A>T	NA
1427	V_51139	V	51139	0	A	T	CB4856	A	intron_variant	MODIFIER	WBGene00021413	WBGene00021413	transcript	Y38C9B.2.1	protein_coding	c.712-13T>A	NA
1428	V_51200	V	51200	0	T	C	CB4856	T	missense_variant	MODERATE	WBGene00021413	WBGene00021413	transcript	Y38C9B.2.1	protein_coding	c.707A>G	p.Lys236Arg
1429	V_51221	V	51221	0	C	T	CB4856	C	missense_variant	MODERATE	WBGene00021413	WBGene00021413	transcript	Y38C9B.2.1	protein_coding	c.686G>A	p.Gly229Glu
1430	V_51245	V	51245	0	A	T	CB4856	A	missense_variant	MODERATE	WBGene00021413	WBGene00021413	transcript	Y38C9B.2.1	protein_coding	c.662T>A	p.Phe221Tyr
1431	V_51280	V	51280	0	G	A	CB4856	G	synonymous_variant	LOW	WBGene00021413	WBGene00021413	transcript	Y38C9B.2.1	protein_coding	c.627C>T	p.Ile209Ile
1432	V_51310	V	51310	0	C	T	CB4856	C	synonymous_variant	LOW	WBGene00021413	WBGene00021413	transcript	Y38C9B.2.1	protein_coding	c.597G>A	p.Pro199Pro
1433	V_51316	V	51316	0	G	A	CB4856	G	synonymous_variant	LOW	WBGene00021413	WBGene00021413	transcript	Y38C9B.2.1	protein_coding	c.591C>T	p.Tyr197Tyr
1434	V_51331	V	51331	0	T	C	CB4856	T	synonymous_variant	LOW	WBGene00021413	WBGene00021413	transcript	Y38C9B.2.1	protein_coding	c.576A>G	p.Arg192Arg
1435	V_51373	V	51373	0	C	T	CB4856	C	synonymous_variant	LOW	WBGene00021413	WBGene00021413	transcript	Y38C9B.2.1	protein_coding	c.534G>A	p.Thr178Thr
1436	V_51395	V	51395	0	G	A	CB4856	G	missense_variant	MODERATE	WBGene00021413	WBGene00021413	transcript	Y38C9B.2.1	protein_coding	c.512C>T	p.Pro171Leu
1437	V_51397	V	51397	0	C	T	CB4856	C	synonymous_variant	LOW	WBGene00021413	WBGene00021413	transcript	Y38C9B.2.1	protein_coding	c.510G>A	p.Thr170Thr
1438	V_51403	V	51403	0	G	C	CB4856	G	missense_variant	MODERATE	WBGene00021413	WBGene00021413	transcript	Y38C9B.2.1	protein_coding	c.504C>G	p.Phe168Leu
1439	V_51426	V	51426	0.286274824560996	G	A	CB4856	G	missense_variant	MODERATE	WBGene00021413	WBGene00021413	transcript	Y38C9B.2.1	protein_coding	c.481C>T	p.Pro161Ser
1440	V_51430	V	51430	0	T	A	CB4856	T	synonymous_variant	LOW	WBGene00021413	WBGene00021413	transcript	Y38C9B.2.1	protein_coding	c.477A>T	p.Pro159Pro
1441	V_51462	V	51462	0	C	G	CB4856	C	missense_variant	MODERATE	WBGene00021413	WBGene00021413	transcript	Y38C9B.2.1	protein_coding	c.445G>C	p.Gly149Arg
1442	V_51475	V	51475	0	G	A	CB4856	G	synonymous_variant	LOW	WBGene00021413	WBGene00021413	transcript	Y38C9B.2.1	protein_coding	c.432C>T	p.Asp144Asp
1443	V_51476	V	51476	0	T	C	CB4856	T	missense_variant	MODERATE	WBGene00021413	WBGene00021413	transcript	Y38C9B.2.1	protein_coding	c.431A>G	p.Asp144Gly
1444	V_51477	V	51477	0	C	T	CB4856	C	missense_variant	MODERATE	WBGene00021413	WBGene00021413	transcript	Y38C9B.2.1	protein_coding	c.430G>A	p.Asp144Asn
1445	V_51501	V	51501	0	C	T	CB4856	C	missense_variant	MODERATE	WBGene00021413	WBGene00021413	transcript	Y38C9B.2.1	protein_coding	c.406G>A	p.Asp136Asn
1446	V_51510	V	51510	0	G	A	CB4856	A	missense_variant	MODERATE	WBGene00021413	WBGene00021413	transcript	Y38C9B.2.1	protein_coding	c.397C>T	p.Arg133Cys
1447	V_51538	V	51538	0	A	G	CB4856	A	synonymous_variant	LOW	WBGene00021413	WBGene00021413	transcript	Y38C9B.2.1	protein_coding	c.369T>C	p.Cys123Cys
1448	V_51564	V	51564	0	G	T	CB4856	G	splice_region_variant&intron_variant	LOW	WBGene00021413	WBGene00021413	transcript	Y38C9B.2.1	protein_coding	c.350-7C>A	NA
1449	V_51571	V	51571	0	A	G	CB4856	A	intron_variant	MODIFIER	WBGene00021413	WBGene00021413	transcript	Y38C9B.2.1	protein_coding	c.350-14T>C	NA
1450	V_51586	V	51586	0	C	A	CB4856	C	intron_variant	MODIFIER	WBGene00021413	WBGene00021413	transcript	Y38C9B.2.1	protein_coding	c.350-29G>T	NA
1451	V_51587	V	51587	0	C	T	CB4856	C	intron_variant	MODIFIER	WBGene00021413	WBGene00021413	transcript	Y38C9B.2.1	protein_coding	c.350-30G>A	NA
1452	V_51593	V	51593	0	A	C	CB4856	A	intron_variant	MODIFIER	WBGene00021413	WBGene00021413	transcript	Y38C9B.2.1	protein_coding	c.350-36T>G	NA
1453	V_51595	V	51595	0	C	T	CB4856	C	intron_variant	MODIFIER	WBGene00021413	WBGene00021413	transcript	Y38C9B.2.1	protein_coding	c.350-38G>A	NA
1454	V_55056	V	55056	0	T	C	CB4856	T	intron_variant	MODIFIER	WBGene00021413	WBGene00021413	transcript	Y38C9B.2.1	protein_coding	c.349+436A>G	NA
1455	V_55091	V	55091	0	C	A	CB4856	C	intron_variant	MODIFIER	WBGene00021413	WBGene00021413	transcript	Y38C9B.2.1	protein_coding	c.349+401G>T	NA
1456	V_55154	V	55154	0	C	T	CB4856	C	intron_variant	MODIFIER	WBGene00021413	WBGene00021413	transcript	Y38C9B.2.1	protein_coding	c.349+338G>A	NA
1457	V_55171	V	55171	0	G	A	CB4856	G	intron_variant	MODIFIER	WBGene00021413	WBGene00021413	transcript	Y38C9B.2.1	protein_coding	c.349+321C>T	NA
1458	V_55173	V	55173	0	C	A	CB4856	C	intron_variant	MODIFIER	WBGene00021413	WBGene00021413	transcript	Y38C9B.2.1	protein_coding	c.349+319G>T	NA
1459	V_55178	V	55178	0	G	T	CB4856	G	intron_variant	MODIFIER	WBGene00021413	WBGene00021413	transcript	Y38C9B.2.1	protein_coding	c.349+314C>A	NA
1460	V_55197	V	55197	0	G	A	CB4856	G	intron_variant	MODIFIER	WBGene00021413	WBGene00021413	transcript	Y38C9B.2.1	protein_coding	c.349+295C>T	NA
1461	V_55219	V	55219	0.120776422646625	T	G	CB4856	T	intron_variant	MODIFIER	WBGene00021413	WBGene00021413	transcript	Y38C9B.2.1	protein_coding	c.349+273A>C	NA
1462	V_55228	V	55228	0	C	T	CB4856	C	intron_variant	MODIFIER	WBGene00021413	WBGene00021413	transcript	Y38C9B.2.1	protein_coding	c.349+264G>A	NA
1463	V_55268	V	55268	0	A	G	CB4856	A	intron_variant	MODIFIER	WBGene00021413	WBGene00021413	transcript	Y38C9B.2.1	protein_coding	c.349+224T>C	NA
1464	V_55272	V	55272	0	T	C	CB4856	T	intron_variant	MODIFIER	WBGene00021413	WBGene00021413	transcript	Y38C9B.2.1	protein_coding	c.349+220A>G	NA
1465	V_55292	V	55292	0	G	C	CB4856	G	intron_variant	MODIFIER	WBGene00021413	WBGene00021413	transcript	Y38C9B.2.1	protein_coding	c.349+200C>G	NA
1466	V_55304	V	55304	0	T	C	CB4856	T	intron_variant	MODIFIER	WBGene00021413	WBGene00021413	transcript	Y38C9B.2.1	protein_coding	c.349+188A>G	NA
1467	V_55309	V	55309	0	T	A	CB4856	T	intron_variant	MODIFIER	WBGene00021413	WBGene00021413	transcript	Y38C9B.2.1	protein_coding	c.349+183A>T	NA
1468	V_55352	V	55352	0	C	A	CB4856	C	intron_variant	MODIFIER	WBGene00021413	WBGene00021413	transcript	Y38C9B.2.1	protein_coding	c.349+140G>T	NA
1469	V_55372	V	55372	0	G	A	CB4856	G	intron_variant	MODIFIER	WBGene00021413	WBGene00021413	transcript	Y38C9B.2.1	protein_coding	c.349+120C>T	NA
1470	V_55393	V	55393	0	G	A	CB4856	G	intron_variant	MODIFIER	WBGene00021413	WBGene00021413	transcript	Y38C9B.2.1	protein_coding	c.349+99C>T	NA
1471	V_55416	V	55416	0	G	A	CB4856	G	3_prime_UTR_variant	MODIFIER	WBGene00001177	WBGene00001177	transcript	B0348.4i.1	protein_coding	c.*471G>A	NA
1472	V_55451	V	55451	0	T	A	CB4856	T	splice_region_variant	LOW	WBGene00001177	WBGene00001177	transcript	B0348.4y.1	protein_coding	c.*506T>A	NA
1473	V_55453	V	55453	0	A	T	CB4856	A	intron_variant	MODIFIER	WBGene00021413	WBGene00021413	transcript	Y38C9B.2.1	protein_coding	c.349+39T>A	NA
1474	V_55456	V	55456	0	A	T	CB4856	A	intron_variant	MODIFIER	WBGene00021413	WBGene00021413	transcript	Y38C9B.2.1	protein_coding	c.349+36T>A	NA
1475	V_55475	V	55475	0	A	T	CB4856	A	intron_variant	MODIFIER	WBGene00021413	WBGene00021413	transcript	Y38C9B.2.1	protein_coding	c.349+17T>A	NA
1476	V_55480	V	55480	0	C	T	CB4856	C	intron_variant	MODIFIER	WBGene00021413	WBGene00021413	transcript	Y38C9B.2.1	protein_coding	c.349+12G>A	NA
1477	V_55558	V	55558	0.907106306072814	G	A	CB4856	G	missense_variant	MODERATE	WBGene00021413	WBGene00021413	transcript	Y38C9B.2.1	protein_coding	c.283C>T	p.Leu95Phe
1478	V_55581	V	55581	0	G	A	CB4856	G	missense_variant	MODERATE	WBGene00021413	WBGene00021413	transcript	Y38C9B.2.1	protein_coding	c.260C>T	p.Ala87Val
1479	V_55625	V	55625	0.196727667088198	T	G	CB4856	T	intron_variant	MODIFIER	WBGene00021413	WBGene00021413	transcript	Y38C9B.2.1	protein_coding	c.254-38A>C	NA
1480	V_55627	V	55627	0	A	T	CB4856	A	intron_variant	MODIFIER	WBGene00021413	WBGene00021413	transcript	Y38C9B.2.1	protein_coding	c.254-40T>A	NA
1481	V_55636	V	55636	0	C	A	CB4856	C	intron_variant	MODIFIER	WBGene00021413	WBGene00021413	transcript	Y38C9B.2.1	protein_coding	c.254-49G>T	NA
1482	V_55653	V	55653	0	A	G	CB4856	A	intron_variant	MODIFIER	WBGene00021413	WBGene00021413	transcript	Y38C9B.2.1	protein_coding	c.254-66T>C	NA
1483	V_55654	V	55654	0	T	C	CB4856	T	intron_variant	MODIFIER	WBGene00021413	WBGene00021413	transcript	Y38C9B.2.1	protein_coding	c.254-67A>G	NA
1484	V_55674	V	55674	0	T	G	CB4856	T	intron_variant	MODIFIER	WBGene00021413	WBGene00021413	transcript	Y38C9B.2.1	protein_coding	c.254-87A>C	NA
1485	V_55698	V	55698	0	C	G	CB4856	C	intron_variant	MODIFIER	WBGene00021413	WBGene00021413	transcript	Y38C9B.2.1	protein_coding	c.253+96G>C	NA
1486	V_55733	V	55733	0	T	A	CB4856	T	intron_variant	MODIFIER	WBGene00021413	WBGene00021413	transcript	Y38C9B.2.1	protein_coding	c.253+61A>T	NA
1487	V_55740	V	55740	0	A	T	CB4856	A	intron_variant	MODIFIER	WBGene00021413	WBGene00021413	transcript	Y38C9B.2.1	protein_coding	c.253+54T>A	NA
1488	V_55744	V	55744	0	A	T	CB4856	A	intron_variant	MODIFIER	WBGene00021413	WBGene00021413	transcript	Y38C9B.2.1	protein_coding	c.253+50T>A	NA
1489	V_55749	V	55749	0	C	T	CB4856	C	intron_variant	MODIFIER	WBGene00021413	WBGene00021413	transcript	Y38C9B.2.1	protein_coding	c.253+45G>A	NA
1490	V_55794	V	55794	0	A	T	CB4856	A	missense_variant&splice_region_variant	MODERATE	WBGene00021413	WBGene00021413	transcript	Y38C9B.2.1	protein_coding	c.253T>A	p.Cys85Ser
1491	V_55800	V	55800	0.286274824560996	T	C	CB4856	T	missense_variant	MODERATE	WBGene00021413	WBGene00021413	transcript	Y38C9B.2.1	protein_coding	c.247A>G	p.Thr83Ala
1492	V_55862	V	55862	0	T	A	CB4856	T	missense_variant	MODERATE	WBGene00021413	WBGene00021413	transcript	Y38C9B.2.1	protein_coding	c.185A>T	p.Lys62Met
1493	V_55912	V	55912	0	C	T	CB4856	C	synonymous_variant	LOW	WBGene00021413	WBGene00021413	transcript	Y38C9B.2.1	protein_coding	c.135G>A	p.Gly45Gly
1494	V_55913	V	55913	0	C	T	CB4856	C	missense_variant	MODERATE	WBGene00021413	WBGene00021413	transcript	Y38C9B.2.1	protein_coding	c.134G>A	p.Gly45Glu
1495	V_55920	V	55920	0	T	C	CB4856	T	missense_variant	MODERATE	WBGene00021413	WBGene00021413	transcript	Y38C9B.2.1	protein_coding	c.127A>G	p.Ile43Val
1496	V_55938	V	55938	0	G	A	CB4856	G	missense_variant	MODERATE	WBGene00021413	WBGene00021413	transcript	Y38C9B.2.1	protein_coding	c.109C>T	p.Leu37Phe
1497	V_55939	V	55939	0	G	A	CB4856	G	synonymous_variant	LOW	WBGene00021413	WBGene00021413	transcript	Y38C9B.2.1	protein_coding	c.108C>T	p.Phe36Phe
1498	V_55954	V	55954	0	G	T	CB4856	G	synonymous_variant	LOW	WBGene00021413	WBGene00021413	transcript	Y38C9B.2.1	protein_coding	c.93C>A	p.Gly31Gly
1499	V_55956	V	55956	0	C	T	CB4856	C	missense_variant	MODERATE	WBGene00021413	WBGene00021413	transcript	Y38C9B.2.1	protein_coding	c.91G>A	p.Gly31Ser
1500	V_56026	V	56026	0	G	A	CB4856	G	synonymous_variant	LOW	WBGene00021413	WBGene00021413	transcript	Y38C9B.2.1	protein_coding	c.21C>T	p.Tyr7Tyr
1501	V_56030	V	56030	0	A	G	CB4856	A	missense_variant	MODERATE	WBGene00021413	WBGene00021413	transcript	Y38C9B.2.1	protein_coding	c.17T>C	p.Ile6Thr
1502	V_56034	V	56034	0	G	A	CB4856	G	missense_variant	MODERATE	WBGene00021413	WBGene00021413	transcript	Y38C9B.2.1	protein_coding	c.13C>T	p.Leu5Phe
1503	V_56054	V	56054	0	T	A	CB4856	T	NA	NA	NA	NA	NA	NA	NA	NA	NA
1504	V_56066	V	56066	0	G	A	CB4856	G	NA	NA	NA	NA	NA	NA	NA	NA	NA
1505	V_56078	V	56078	0	C	G	CB4856	C	NA	NA	NA	NA	NA	NA	NA	NA	NA
1506	V_56085	V	56085	0	G	C	CB4856	G	NA	NA	NA	NA	NA	NA	NA	NA	NA
1507	V_56086	V	56086	0	G	A	CB4856	G	NA	NA	NA	NA	NA	NA	NA	NA	NA
1508	V_56092	V	56092	0	C	A	CB4856	C	NA	NA	NA	NA	NA	NA	NA	NA	NA
1509	V_56114	V	56114	0	G	A	CB4856	G	NA	NA	NA	NA	NA	NA	NA	NA	NA
1510	V_56116	V	56116	0	C	A	CB4856	C	NA	NA	NA	NA	NA	NA	NA	NA	NA
1511	V_56118	V	56118	0	A	G	CB4856	A	NA	NA	NA	NA	NA	NA	NA	NA	NA
1512	V_56134	V	56134	0	C	T	CB4856	C	NA	NA	NA	NA	NA	NA	NA	NA	NA
1513	V_56153	V	56153	0	T	A	CB4856	T	NA	NA	NA	NA	NA	NA	NA	NA	NA
1514	V_56247	V	56247	0	G	A	CB4856	G	NA	NA	NA	NA	NA	NA	NA	NA	NA
1515	V_56249	V	56249	0	C	A	CB4856	C	NA	NA	NA	NA	NA	NA	NA	NA	NA
1516	V_56275	V	56275	0	T	C	CB4856	T	NA	NA	NA	NA	NA	NA	NA	NA	NA
1517	V_56299	V	56299	0	T	C	CB4856	T	NA	NA	NA	NA	NA	NA	NA	NA	NA
1518	V_56313	V	56313	0	A	T	CB4856	A	NA	NA	NA	NA	NA	NA	NA	NA	NA
1519	V_56344	V	56344	0	C	A	CB4856	A	NA	NA	NA	NA	NA	NA	NA	NA	NA
1520	V_56345	V	56345	0	C	T	CB4856	T	NA	NA	NA	NA	NA	NA	NA	NA	NA
1521	V_56354	V	56354	0.120776422646625	G	T	CB4856	G	NA	NA	NA	NA	NA	NA	NA	NA	NA
1522	V_56394	V	56394	0	A	T	CB4856	A	NA	NA	NA	NA	NA	NA	NA	NA	NA
1523	V_56395	V	56395	0	T	A	CB4856	T	NA	NA	NA	NA	NA	NA	NA	NA	NA
1524	V_56411	V	56411	0.286274824560996	A	C	CB4856	A	NA	NA	NA	NA	NA	NA	NA	NA	NA
1525	V_56442	V	56442	0	T	C	CB4856	T	NA	NA	NA	NA	NA	NA	NA	NA	NA
1526	V_56457	V	56457	0	C	T	CB4856	C	NA	NA	NA	NA	NA	NA	NA	NA	NA
1527	V_56503	V	56503	0	G	A	CB4856	G	NA	NA	NA	NA	NA	NA	NA	NA	NA
1528	V_56515	V	56515	0	T	C	CB4856	T	NA	NA	NA	NA	NA	NA	NA	NA	NA
1529	V_56523	V	56523	0	A	C	CB4856	A	NA	NA	NA	NA	NA	NA	NA	NA	NA
1530	V_56524	V	56524	0.286274824560996	A	T	CB4856	A	NA	NA	NA	NA	NA	NA	NA	NA	NA
1531	V_56527	V	56527	0	C	T	CB4856	C	NA	NA	NA	NA	NA	NA	NA	NA	NA
1532	V_56532	V	56532	0.729400565234181	T	A	CB4856	T	NA	NA	NA	NA	NA	NA	NA	NA	NA
1533	V_56537	V	56537	0	A	C	CB4856	A	NA	NA	NA	NA	NA	NA	NA	NA	NA
1534	V_56578	V	56578	0	C	A	CB4856	C	NA	NA	NA	NA	NA	NA	NA	NA	NA
1535	V_56642	V	56642	0	C	T	CB4856	C	NA	NA	NA	NA	NA	NA	NA	NA	NA
1536	V_56643	V	56643	0	A	T	CB4856	A	NA	NA	NA	NA	NA	NA	NA	NA	NA
1537	V_56649	V	56649	0	G	A	CB4856	G	NA	NA	NA	NA	NA	NA	NA	NA	NA
1538	V_56693	V	56693	0	C	T	CB4856	C	NA	NA	NA	NA	NA	NA	NA	NA	NA
1539	V_56702	V	56702	0	A	G	CB4856	A	NA	NA	NA	NA	NA	NA	NA	NA	NA
1540	V_56746	V	56746	0	A	G	CB4856	A	NA	NA	NA	NA	NA	NA	NA	NA	NA
1541	V_56790	V	56790	0	T	C	CB4856	T	NA	NA	NA	NA	NA	NA	NA	NA	NA
1542	V_56803	V	56803	0	G	A	CB4856	G	NA	NA	NA	NA	NA	NA	NA	NA	NA
1543	V_57301	V	57301	0	G	A	CB4856	G	NA	NA	NA	NA	NA	NA	NA	NA	NA
1544	V_57303	V	57303	0	C	T	CB4856	C	NA	NA	NA	NA	NA	NA	NA	NA	NA
1545	V_57334	V	57334	0	A	G	CB4856	A	NA	NA	NA	NA	NA	NA	NA	NA	NA
1546	V_57338	V	57338	0	C	A	CB4856	C	NA	NA	NA	NA	NA	NA	NA	NA	NA
1547	V_57343	V	57343	0	T	C	CB4856	T	NA	NA	NA	NA	NA	NA	NA	NA	NA
1548	V_57348	V	57348	0	C	T	CB4856	C	NA	NA	NA	NA	NA	NA	NA	NA	NA
1549	V_57474	V	57474	0	T	A	CB4856	T	NA	NA	NA	NA	NA	NA	NA	NA	NA
1550	V_57503	V	57503	0	G	T	CB4856	G	NA	NA	NA	NA	NA	NA	NA	NA	NA
1551	V_57504	V	57504	0	A	T	CB4856	A	NA	NA	NA	NA	NA	NA	NA	NA	NA
1552	V_57509	V	57509	0	G	A	CB4856	G	NA	NA	NA	NA	NA	NA	NA	NA	NA
1553	V_57514	V	57514	0	C	T	CB4856	C	NA	NA	NA	NA	NA	NA	NA	NA	NA
1554	V_57547	V	57547	0	T	G	CB4856	T	NA	NA	NA	NA	NA	NA	NA	NA	NA
1555	V_57557	V	57557	0	G	C	CB4856	G	NA	NA	NA	NA	NA	NA	NA	NA	NA
1556	V_57562	V	57562	0	T	C	CB4856	T	NA	NA	NA	NA	NA	NA	NA	NA	NA
1557	V_57564	V	57564	0	G	A	CB4856	G	NA	NA	NA	NA	NA	NA	NA	NA	NA
1558	V_57565	V	57565	0	G	A	CB4856	G	NA	NA	NA	NA	NA	NA	NA	NA	NA
1559	V_57573	V	57573	0	A	G	CB4856	A	NA	NA	NA	NA	NA	NA	NA	NA	NA
1560	V_57584	V	57584	0	C	T	CB4856	C	NA	NA	NA	NA	NA	NA	NA	NA	NA
1561	V_57588	V	57588	0	A	G	CB4856	A	NA	NA	NA	NA	NA	NA	NA	NA	NA
1562	V_57589	V	57589	0	G	A	CB4856	G	NA	NA	NA	NA	NA	NA	NA	NA	NA
1563	V_57596	V	57596	0	A	G	CB4856	A	NA	NA	NA	NA	NA	NA	NA	NA	NA
1564	V_57597	V	57597	0	C	A	CB4856	C	NA	NA	NA	NA	NA	NA	NA	NA	NA
1565	V_57612	V	57612	0	G	A	CB4856	G	NA	NA	NA	NA	NA	NA	NA	NA	NA
1566	V_57618	V	57618	0	G	C	CB4856	G	NA	NA	NA	NA	NA	NA	NA	NA	NA
1567	V_57627	V	57627	0	C	A	CB4856	C	NA	NA	NA	NA	NA	NA	NA	NA	NA
1568	V_57639	V	57639	0	A	T	CB4856	A	NA	NA	NA	NA	NA	NA	NA	NA	NA
1569	V_57649	V	57649	0	T	A	CB4856	T	NA	NA	NA	NA	NA	NA	NA	NA	NA
1570	V_57670	V	57670	0	T	G	CB4856	T	NA	NA	NA	NA	NA	NA	NA	NA	NA
1571	V_57671	V	57671	0	A	G	CB4856	A	NA	NA	NA	NA	NA	NA	NA	NA	NA
1572	V_57680	V	57680	0	A	T	CB4856	A	NA	NA	NA	NA	NA	NA	NA	NA	NA
1573	V_57682	V	57682	0	G	T	CB4856	G	NA	NA	NA	NA	NA	NA	NA	NA	NA
1574	V_57690	V	57690	0	C	T	CB4856	C	NA	NA	NA	NA	NA	NA	NA	NA	NA
1575	V_57711	V	57711	0	G	A	CB4856	G	NA	NA	NA	NA	NA	NA	NA	NA	NA
1576	V_57715	V	57715	0	A	G	CB4856	A	NA	NA	NA	NA	NA	NA	NA	NA	NA
1577	V_57717	V	57717	0	T	G	CB4856	T	NA	NA	NA	NA	NA	NA	NA	NA	NA
1578	V_57719	V	57719	0	T	G	CB4856	T	NA	NA	NA	NA	NA	NA	NA	NA	NA
1579	V_57720	V	57720	0	C	G	CB4856	C	NA	NA	NA	NA	NA	NA	NA	NA	NA
1580	V_57728	V	57728	0	G	T	CB4856	G	NA	NA	NA	NA	NA	NA	NA	NA	NA
1581	V_57754	V	57754	0	G	A	CB4856	G	NA	NA	NA	NA	NA	NA	NA	NA	NA
1582	V_57761	V	57761	0	C	T	CB4856	C	NA	NA	NA	NA	NA	NA	NA	NA	NA
1583	V_57784	V	57784	0	C	G	CB4856	C	NA	NA	NA	NA	NA	NA	NA	NA	NA
1584	V_57815	V	57815	0	T	G	CB4856	T	NA	NA	NA	NA	NA	NA	NA	NA	NA
1585	V_57828	V	57828	0	G	A	CB4856	G	NA	NA	NA	NA	NA	NA	NA	NA	NA
1586	V_57880	V	57880	0	T	C	CB4856	T	NA	NA	NA	NA	NA	NA	NA	NA	NA
1587	V_57968	V	57968	0	T	C	CB4856	T	NA	NA	NA	NA	NA	NA	NA	NA	NA
1588	V_57980	V	57980	0	T	A	CB4856	T	NA	NA	NA	NA	NA	NA	NA	NA	NA
1589	V_57998	V	57998	0	A	T	CB4856	A	NA	NA	NA	NA	NA	NA	NA	NA	NA
1590	V_58030	V	58030	0	C	T	CB4856	C	NA	NA	NA	NA	NA	NA	NA	NA	NA
1591	V_58033	V	58033	0	C	T	CB4856	C	NA	NA	NA	NA	NA	NA	NA	NA	NA
1592	V_58042	V	58042	0	A	G	CB4856	A	NA	NA	NA	NA	NA	NA	NA	NA	NA
1593	V_58077	V	58077	0	A	G	CB4856	A	NA	NA	NA	NA	NA	NA	NA	NA	NA
1594	V_58098	V	58098	0	C	A	CB4856	C	NA	NA	NA	NA	NA	NA	NA	NA	NA
1595	V_58168	V	58168	0	G	A	CB4856	G	NA	NA	NA	NA	NA	NA	NA	NA	NA
1596	V_58183	V	58183	0	G	A	CB4856	G	NA	NA	NA	NA	NA	NA	NA	NA	NA
1597	V_58198	V	58198	0	G	A	CB4856	G	NA	NA	NA	NA	NA	NA	NA	NA	NA
1598	V_58217	V	58217	0	G	A	CB4856	G	NA	NA	NA	NA	NA	NA	NA	NA	NA
1599	V_58219	V	58219	0	G	T	CB4856	G	NA	NA	NA	NA	NA	NA	NA	NA	NA
1600	V_58223	V	58223	0	A	G	CB4856	A	NA	NA	NA	NA	NA	NA	NA	NA	NA
1601	V_58232	V	58232	0	A	T	CB4856	A	NA	NA	NA	NA	NA	NA	NA	NA	NA
1602	V_58249	V	58249	0	A	G	CB4856	A	NA	NA	NA	NA	NA	NA	NA	NA	NA
1603	V_58287	V	58287	0	G	A	CB4856	G	NA	NA	NA	NA	NA	NA	NA	NA	NA
1604	V_58326	V	58326	0	A	C	CB4856	A	NA	NA	NA	NA	NA	NA	NA	NA	NA
1605	V_58334	V	58334	0	G	T	CB4856	G	NA	NA	NA	NA	NA	NA	NA	NA	NA
1606	V_58347	V	58347	0	C	T	CB4856	C	NA	NA	NA	NA	NA	NA	NA	NA	NA
1607	V_58353	V	58353	0	A	G	CB4856	A	NA	NA	NA	NA	NA	NA	NA	NA	NA
1608	V_58365	V	58365	0	C	G	CB4856	C	NA	NA	NA	NA	NA	NA	NA	NA	NA
1609	V_58370	V	58370	0	G	A	CB4856	G	NA	NA	NA	NA	NA	NA	NA	NA	NA
1610	V_58434	V	58434	0	T	A	CB4856	T	NA	NA	NA	NA	NA	NA	NA	NA	NA
1611	V_58437	V	58437	0	C	T	CB4856	C	NA	NA	NA	NA	NA	NA	NA	NA	NA
1612	V_58458	V	58458	0	T	A	CB4856	T	NA	NA	NA	NA	NA	NA	NA	NA	NA
1613	V_58477	V	58477	0	C	T	CB4856	C	NA	NA	NA	NA	NA	NA	NA	NA	NA
1614	V_58484	V	58484	0	T	G	CB4856	T	NA	NA	NA	NA	NA	NA	NA	NA	NA
1615	V_58497	V	58497	0	A	G	CB4856	A	NA	NA	NA	NA	NA	NA	NA	NA	NA
1616	V_58498	V	58498	0	C	A	CB4856	C	NA	NA	NA	NA	NA	NA	NA	NA	NA
1617	V_58514	V	58514	0	G	A	CB4856	G	NA	NA	NA	NA	NA	NA	NA	NA	NA
1618	V_58516	V	58516	0	T	G	CB4856	T	NA	NA	NA	NA	NA	NA	NA	NA	NA
1619	V_58529	V	58529	0	C	T	CB4856	C	NA	NA	NA	NA	NA	NA	NA	NA	NA
1620	V_58580	V	58580	0	A	G	CB4856	A	NA	NA	NA	NA	NA	NA	NA	NA	NA
1621	V_58610	V	58610	0.286274824560996	C	T	CB4856	C	NA	NA	NA	NA	NA	NA	NA	NA	NA
1622	V_58632	V	58632	0	C	G	CB4856	C	NA	NA	NA	NA	NA	NA	NA	NA	NA
1623	V_58664	V	58664	0	C	T	CB4856	C	NA	NA	NA	NA	NA	NA	NA	NA	NA
1624	V_58684	V	58684	0	A	C	CB4856	A	NA	NA	NA	NA	NA	NA	NA	NA	NA
1625	V_58688	V	58688	0	C	T	CB4856	C	NA	NA	NA	NA	NA	NA	NA	NA	NA
1626	V_58690	V	58690	0	C	T	CB4856	C	NA	NA	NA	NA	NA	NA	NA	NA	NA
1627	V_58701	V	58701	0	C	A	CB4856	C	NA	NA	NA	NA	NA	NA	NA	NA	NA
1628	V_58703	V	58703	0.120776422646625	A	G	CB4856	A	NA	NA	NA	NA	NA	NA	NA	NA	NA
1629	V_58711	V	58711	0	C	A	CB4856	C	NA	NA	NA	NA	NA	NA	NA	NA	NA
1630	V_58721	V	58721	0	T	G	CB4856	T	NA	NA	NA	NA	NA	NA	NA	NA	NA
1631	V_58730	V	58730	0	A	C	CB4856	A	NA	NA	NA	NA	NA	NA	NA	NA	NA
1632	V_58734	V	58734	0	T	C	CB4856	T	NA	NA	NA	NA	NA	NA	NA	NA	NA
1633	V_58756	V	58756	0	T	C	CB4856	T	NA	NA	NA	NA	NA	NA	NA	NA	NA
1634	V_58766	V	58766	0	G	T	CB4856	G	NA	NA	NA	NA	NA	NA	NA	NA	NA
1635	V_58777	V	58777	0	A	G	CB4856	A	NA	NA	NA	NA	NA	NA	NA	NA	NA
1636	V_58779	V	58779	0	G	A	CB4856	G	NA	NA	NA	NA	NA	NA	NA	NA	NA
1637	V_58805	V	58805	0	C	A	CB4856	C	NA	NA	NA	NA	NA	NA	NA	NA	NA
1638	V_58820	V	58820	0	C	T	CB4856	C	NA	NA	NA	NA	NA	NA	NA	NA	NA
1639	V_58839	V	58839	0	G	A	CB4856	G	NA	NA	NA	NA	NA	NA	NA	NA	NA
1640	V_58847	V	58847	0	T	A	CB4856	T	NA	NA	NA	NA	NA	NA	NA	NA	NA
1641	V_58850	V	58850	0.295176190247388	T	C	CB4856	T	NA	NA	NA	NA	NA	NA	NA	NA	NA
1642	V_58854	V	58854	0	G	T	CB4856	G	NA	NA	NA	NA	NA	NA	NA	NA	NA
1643	V_58862	V	58862	0	T	A	CB4856	T	NA	NA	NA	NA	NA	NA	NA	NA	NA
1644	V_58892	V	58892	0	A	T	CB4856	A	NA	NA	NA	NA	NA	NA	NA	NA	NA
1645	V_58895	V	58895	0	G	C	CB4856	G	NA	NA	NA	NA	NA	NA	NA	NA	NA
1646	V_59076	V	59076	0	C	A	CB4856	C	NA	NA	NA	NA	NA	NA	NA	NA	NA
1647	V_59081	V	59081	0	T	C	CB4856	T	NA	NA	NA	NA	NA	NA	NA	NA	NA
1648	V_59085	V	59085	0	G	A	CB4856	G	NA	NA	NA	NA	NA	NA	NA	NA	NA
1649	V_59161	V	59161	0	G	A	CB4856	G	NA	NA	NA	NA	NA	NA	NA	NA	NA
1650	V_59166	V	59166	0	C	A	CB4856	C	NA	NA	NA	NA	NA	NA	NA	NA	NA
1651	V_59192	V	59192	0	G	A	CB4856	G	NA	NA	NA	NA	NA	NA	NA	NA	NA
1652	V_59206	V	59206	0	A	G	CB4856	A	NA	NA	NA	NA	NA	NA	NA	NA	NA
1653	V_59227	V	59227	0.295176190247388	T	C	CB4856	T	NA	NA	NA	NA	NA	NA	NA	NA	NA
1654	V_59228	V	59228	0	C	A	CB4856	C	NA	NA	NA	NA	NA	NA	NA	NA	NA
1655	V_59240	V	59240	0	C	A	CB4856	C	5_prime_UTR_variant	MODIFIER	WBGene00021412	WBGene00021412	transcript	Y38C9B.1.1	protein_coding	c.-27C>A	NA
1656	V_59270	V	59270	0	T	C	CB4856	T	missense_variant	MODERATE	WBGene00021412	WBGene00021412	transcript	Y38C9B.1.1	protein_coding	c.4T>C	p.Ser2Pro
1657	V_59295	V	59295	0	T	C	CB4856	T	missense_variant	MODERATE	WBGene00021412	WBGene00021412	transcript	Y38C9B.1.1	protein_coding	c.29T>C	p.Ile10Thr
1658	V_59316	V	59316	0	T	G	CB4856	T	missense_variant	MODERATE	WBGene00021412	WBGene00021412	transcript	Y38C9B.1.1	protein_coding	c.50T>G	p.Val17Gly
1659	V_59323	V	59323	0	C	T	CB4856	C	synonymous_variant	LOW	WBGene00021412	WBGene00021412	transcript	Y38C9B.1.1	protein_coding	c.57C>T	p.Phe19Phe
1660	V_59344	V	59344	0	T	C	CB4856	T	synonymous_variant	LOW	WBGene00021412	WBGene00021412	transcript	Y38C9B.1.1	protein_coding	c.78T>C	p.Ile26Ile
1661	V_59403	V	59403	0	T	A	CB4856	T	intron_variant	MODIFIER	WBGene00021412	WBGene00021412	transcript	Y38C9B.1.1	protein_coding	c.105+32T>A	NA
1662	V_59410	V	59410	0	T	A	CB4856	T	intron_variant	MODIFIER	WBGene00021412	WBGene00021412	transcript	Y38C9B.1.1	protein_coding	c.105+39T>A	NA
1663	V_59416	V	59416	0	G	T	CB4856	G	intron_variant	MODIFIER	WBGene00021412	WBGene00021412	transcript	Y38C9B.1.1	protein_coding	c.105+45G>T	NA
1664	V_59444	V	59444	0	C	T	CB4856	C	intron_variant	MODIFIER	WBGene00021412	WBGene00021412	transcript	Y38C9B.1.1	protein_coding	c.105+73C>T	NA
1665	V_59596	V	59596	0	A	C	CB4856	A	intron_variant	MODIFIER	WBGene00021412	WBGene00021412	transcript	Y38C9B.1.1	protein_coding	c.106-219A>C	NA
1666	V_59604	V	59604	0.286274824560996	G	T	CB4856	G	intron_variant	MODIFIER	WBGene00021412	WBGene00021412	transcript	Y38C9B.1.1	protein_coding	c.106-211G>T	NA
1667	V_59608	V	59608	0	T	C	CB4856	T	intron_variant	MODIFIER	WBGene00021412	WBGene00021412	transcript	Y38C9B.1.1	protein_coding	c.106-207T>C	NA
1668	V_59609	V	59609	0	A	T	CB4856	A	intron_variant	MODIFIER	WBGene00021412	WBGene00021412	transcript	Y38C9B.1.1	protein_coding	c.106-206A>T	NA
1669	V_59615	V	59615	0.286274824560996	C	T	CB4856	C	intron_variant	MODIFIER	WBGene00021412	WBGene00021412	transcript	Y38C9B.1.1	protein_coding	c.106-200C>T	NA
1670	V_59618	V	59618	0	A	C	CB4856	A	intron_variant	MODIFIER	WBGene00021412	WBGene00021412	transcript	Y38C9B.1.1	protein_coding	c.106-197A>C	NA
1671	V_59661	V	59661	0.63606193227509	A	G	CB4856	G	intron_variant	MODIFIER	WBGene00021412	WBGene00021412	transcript	Y38C9B.1.1	protein_coding	c.106-154A>G	NA
1672	V_59664	V	59664	0	T	A	CB4856	T	intron_variant	MODIFIER	WBGene00021412	WBGene00021412	transcript	Y38C9B.1.1	protein_coding	c.106-151T>A	NA
1673	V_59683	V	59683	0	T	C	CB4856	T	intron_variant	MODIFIER	WBGene00021412	WBGene00021412	transcript	Y38C9B.1.1	protein_coding	c.106-132T>C	NA
1674	V_59687	V	59687	0	C	G	CB4856	C	intron_variant	MODIFIER	WBGene00021412	WBGene00021412	transcript	Y38C9B.1.1	protein_coding	c.106-128C>G	NA
1675	V_59736	V	59736	0	T	C	CB4856	T	intron_variant	MODIFIER	WBGene00021412	WBGene00021412	transcript	Y38C9B.1.1	protein_coding	c.106-79T>C	NA
1676	V_59745	V	59745	0	T	C	CB4856	T	intron_variant	MODIFIER	WBGene00021412	WBGene00021412	transcript	Y38C9B.1.1	protein_coding	c.106-70T>C	NA
1677	V_59784	V	59784	0	A	G	CB4856	A	intron_variant	MODIFIER	WBGene00021412	WBGene00021412	transcript	Y38C9B.1.1	protein_coding	c.106-31A>G	NA
1678	V_59786	V	59786	0	T	C	CB4856	T	intron_variant	MODIFIER	WBGene00021412	WBGene00021412	transcript	Y38C9B.1.1	protein_coding	c.106-29T>C	NA
1679	V_59832	V	59832	0	T	C	CB4856	T	synonymous_variant	LOW	WBGene00021412	WBGene00021412	transcript	Y38C9B.1.1	protein_coding	c.123T>C	p.Ala41Ala
1680	V_59844	V	59844	0	T	C	CB4856	T	synonymous_variant	LOW	WBGene00021412	WBGene00021412	transcript	Y38C9B.1.1	protein_coding	c.135T>C	p.Phe45Phe
1681	V_59965	V	59965	0	C	T	CB4856	C	missense_variant	MODERATE	WBGene00021412	WBGene00021412	transcript	Y38C9B.1.1	protein_coding	c.196C>T	p.Leu66Phe
1682	V_59998	V	59998	0	C	A	CB4856	C	missense_variant	MODERATE	WBGene00021412	WBGene00021412	transcript	Y38C9B.1.1	protein_coding	c.229C>A	p.Leu77Ile
1683	V_60045	V	60045	0	T	C	CB4856	T	synonymous_variant	LOW	WBGene00021412	WBGene00021412	transcript	Y38C9B.1.1	protein_coding	c.276T>C	p.Asp92Asp
1684	V_60071	V	60071	0	T	A	CB4856	T	intron_variant	MODIFIER	WBGene00021412	WBGene00021412	transcript	Y38C9B.1.1	protein_coding	c.291+11T>A	NA
1685	V_60078	V	60078	0	A	G	CB4856	A	intron_variant	MODIFIER	WBGene00021412	WBGene00021412	transcript	Y38C9B.1.1	protein_coding	c.291+18A>G	NA
1686	V_60093	V	60093	0	A	T	CB4856	A	intron_variant	MODIFIER	WBGene00021412	WBGene00021412	transcript	Y38C9B.1.1	protein_coding	c.291+33A>T	NA
1687	V_60107	V	60107	0	T	A	CB4856	T	intron_variant	MODIFIER	WBGene00021412	WBGene00021412	transcript	Y38C9B.1.1	protein_coding	c.291+47T>A	NA
1688	V_60119	V	60119	0	A	T	CB4856	A	intron_variant	MODIFIER	WBGene00021412	WBGene00021412	transcript	Y38C9B.1.1	protein_coding	c.291+59A>T	NA
1689	V_60125	V	60125	0	C	T	CB4856	C	intron_variant	MODIFIER	WBGene00021412	WBGene00021412	transcript	Y38C9B.1.1	protein_coding	c.291+65C>T	NA
1690	V_60145	V	60145	0	C	G	CB4856	C	intron_variant	MODIFIER	WBGene00021412	WBGene00021412	transcript	Y38C9B.1.1	protein_coding	c.291+85C>G	NA
1691	V_60171	V	60171	0	G	A	CB4856	G	intron_variant	MODIFIER	WBGene00021412	WBGene00021412	transcript	Y38C9B.1.1	protein_coding	c.291+111G>A	NA
1692	V_60194	V	60194	0	A	C	CB4856	A	intron_variant	MODIFIER	WBGene00021412	WBGene00021412	transcript	Y38C9B.1.1	protein_coding	c.292-127A>C	NA
1693	V_60245	V	60245	0	T	C	CB4856	T	intron_variant	MODIFIER	WBGene00021412	WBGene00021412	transcript	Y38C9B.1.1	protein_coding	c.292-76T>C	NA
1694	V_60246	V	60246	0	G	C	CB4856	G	intron_variant	MODIFIER	WBGene00021412	WBGene00021412	transcript	Y38C9B.1.1	protein_coding	c.292-75G>C	NA
1695	V_60247	V	60247	0	A	T	CB4856	A	intron_variant	MODIFIER	WBGene00021412	WBGene00021412	transcript	Y38C9B.1.1	protein_coding	c.292-74A>T	NA
1696	V_60254	V	60254	0	A	T	CB4856	A	intron_variant	MODIFIER	WBGene00021412	WBGene00021412	transcript	Y38C9B.1.1	protein_coding	c.292-67A>T	NA
1697	V_60261	V	60261	0	T	A	CB4856	T	intron_variant	MODIFIER	WBGene00021412	WBGene00021412	transcript	Y38C9B.1.1	protein_coding	c.292-60T>A	NA
1698	V_60263	V	60263	0	T	C	CB4856	T	intron_variant	MODIFIER	WBGene00021412	WBGene00021412	transcript	Y38C9B.1.1	protein_coding	c.292-58T>C	NA
1699	V_60269	V	60269	0	C	G	CB4856	C	intron_variant	MODIFIER	WBGene00021412	WBGene00021412	transcript	Y38C9B.1.1	protein_coding	c.292-52C>G	NA
1700	V_60291	V	60291	0	G	T	CB4856	G	intron_variant	MODIFIER	WBGene00021412	WBGene00021412	transcript	Y38C9B.1.1	protein_coding	c.292-30G>T	NA
1701	V_60329	V	60329	0	G	C	CB4856	G	synonymous_variant	LOW	WBGene00021412	WBGene00021412	transcript	Y38C9B.1.1	protein_coding	c.300G>C	p.Leu100Leu
1702	V_60332	V	60332	0	A	G	CB4856	A	synonymous_variant	LOW	WBGene00021412	WBGene00021412	transcript	Y38C9B.1.1	protein_coding	c.303A>G	p.Glu101Glu
1703	V_60341	V	60341	0	T	A	CB4856	T	synonymous_variant	LOW	WBGene00021412	WBGene00021412	transcript	Y38C9B.1.1	protein_coding	c.312T>A	p.Thr104Thr
1704	V_60344	V	60344	0	G	A	CB4856	G	synonymous_variant	LOW	WBGene00021412	WBGene00021412	transcript	Y38C9B.1.1	protein_coding	c.315G>A	p.Glu105Glu
1705	V_60347	V	60347	0	A	T	CB4856	A	synonymous_variant	LOW	WBGene00021412	WBGene00021412	transcript	Y38C9B.1.1	protein_coding	c.318A>T	p.Leu106Leu
1706	V_60368	V	60368	0	G	T	CB4856	G	missense_variant	MODERATE	WBGene00021412	WBGene00021412	transcript	Y38C9B.1.1	protein_coding	c.339G>T	p.Glu113Asp
1707	V_60374	V	60374	0	C	T	CB4856	C	synonymous_variant	LOW	WBGene00021412	WBGene00021412	transcript	Y38C9B.1.1	protein_coding	c.345C>T	p.Phe115Phe
1708	V_60419	V	60419	0	A	G	CB4856	A	synonymous_variant	LOW	WBGene00021412	WBGene00021412	transcript	Y38C9B.1.1	protein_coding	c.390A>G	p.Glu130Glu
1709	V_60490	V	60490	0	T	A	CB4856	T	missense_variant	MODERATE	WBGene00021412	WBGene00021412	transcript	Y38C9B.1.1	protein_coding	c.461T>A	p.Val154Asp
1710	V_60515	V	60515	0	T	C	CB4856	T	splice_region_variant&intron_variant	LOW	WBGene00021412	WBGene00021412	transcript	Y38C9B.1.1	protein_coding	c.480+6T>C	NA
1711	V_60531	V	60531	0	T	C	CB4856	T	intron_variant	MODIFIER	WBGene00021412	WBGene00021412	transcript	Y38C9B.1.1	protein_coding	c.480+22T>C	NA
1712	V_60541	V	60541	0	T	C	CB4856	T	intron_variant	MODIFIER	WBGene00021412	WBGene00021412	transcript	Y38C9B.1.1	protein_coding	c.480+32T>C	NA
1713	V_60554	V	60554	0.133954312795675	G	T	CB4856	G	intron_variant	MODIFIER	WBGene00021412	WBGene00021412	transcript	Y38C9B.1.1	protein_coding	c.481-23G>T	NA
1714	V_60571	V	60571	0	A	G	CB4856	A	splice_region_variant&intron_variant	LOW	WBGene00021412	WBGene00021412	transcript	Y38C9B.1.1	protein_coding	c.481-6A>G	NA
1715	V_60572	V	60572	0	T	A	CB4856	T	splice_region_variant&intron_variant	LOW	WBGene00021412	WBGene00021412	transcript	Y38C9B.1.1	protein_coding	c.481-5T>A	NA
1716	V_60580	V	60580	0	G	T	CB4856	G	missense_variant	MODERATE	WBGene00021412	WBGene00021412	transcript	Y38C9B.1.1	protein_coding	c.484G>T	p.Val162Leu
1717	V_60633	V	60633	0	C	T	CB4856	C	synonymous_variant	LOW	WBGene00021412	WBGene00021412	transcript	Y38C9B.1.1	protein_coding	c.537C>T	p.Phe179Phe
1718	V_60657	V	60657	0	G	T	CB4856	G	missense_variant	MODERATE	WBGene00021412	WBGene00021412	transcript	Y38C9B.1.1	protein_coding	c.561G>T	p.Leu187Phe
1719	V_60678	V	60678	0	A	T	CB4856	A	synonymous_variant	LOW	WBGene00021412	WBGene00021412	transcript	Y38C9B.1.1	protein_coding	c.582A>T	p.Ala194Ala
1720	V_60718	V	60718	0	C	T	CB4856	C	missense_variant	MODERATE	WBGene00021412	WBGene00021412	transcript	Y38C9B.1.1	protein_coding	c.622C>T	p.Pro208Ser
1721	V_60731	V	60731	0	C	T	CB4856	C	missense_variant	MODERATE	WBGene00021412	WBGene00021412	transcript	Y38C9B.1.1	protein_coding	c.635C>T	p.Ala212Val
1722	V_60761	V	60761	0	G	T	CB4856	G	splice_region_variant&intron_variant	LOW	WBGene00021412	WBGene00021412	transcript	Y38C9B.1.1	protein_coding	c.660+5G>T	NA
1723	V_60765	V	60765	0	C	T	CB4856	C	intron_variant	MODIFIER	WBGene00021412	WBGene00021412	transcript	Y38C9B.1.1	protein_coding	c.660+9C>T	NA
1724	V_60797	V	60797	0	C	A	CB4856	C	intron_variant	MODIFIER	WBGene00021412	WBGene00021412	transcript	Y38C9B.1.1	protein_coding	c.660+41C>A	NA
1725	V_60802	V	60802	0.120776422646625	G	T	CB4856	G	intron_variant	MODIFIER	WBGene00021412	WBGene00021412	transcript	Y38C9B.1.1	protein_coding	c.660+46G>T	NA
1726	V_60817	V	60817	0	C	T	CB4856	C	intron_variant	MODIFIER	WBGene00021412	WBGene00021412	transcript	Y38C9B.1.1	protein_coding	c.660+61C>T	NA
1727	V_60820	V	60820	0.120776422646625	G	C	CB4856	G	intron_variant	MODIFIER	WBGene00021412	WBGene00021412	transcript	Y38C9B.1.1	protein_coding	c.660+64G>C	NA
1728	V_60847	V	60847	0	A	T	CB4856	A	intron_variant	MODIFIER	WBGene00021412	WBGene00021412	transcript	Y38C9B.1.1	protein_coding	c.660+91A>T	NA
1729	V_60851	V	60851	0	G	T	CB4856	G	intron_variant	MODIFIER	WBGene00021412	WBGene00021412	transcript	Y38C9B.1.1	protein_coding	c.660+95G>T	NA
1730	V_60856	V	60856	0	T	A	CB4856	T	intron_variant	MODIFIER	WBGene00021412	WBGene00021412	transcript	Y38C9B.1.1	protein_coding	c.660+100T>A	NA
1731	V_60860	V	60860	0	T	A	CB4856	T	intron_variant	MODIFIER	WBGene00021412	WBGene00021412	transcript	Y38C9B.1.1	protein_coding	c.660+104T>A	NA
1732	V_60874	V	60874	0	T	G	CB4856	T	intron_variant	MODIFIER	WBGene00021412	WBGene00021412	transcript	Y38C9B.1.1	protein_coding	c.660+118T>G	NA
1733	V_60884	V	60884	0	G	A	CB4856	G	intron_variant	MODIFIER	WBGene00021412	WBGene00021412	transcript	Y38C9B.1.1	protein_coding	c.660+128G>A	NA
1734	V_60899	V	60899	0	T	C	CB4856	T	intron_variant	MODIFIER	WBGene00021412	WBGene00021412	transcript	Y38C9B.1.1	protein_coding	c.660+143T>C	NA
1735	V_61347	V	61347	0	G	T	CB4856	G	intron_variant	MODIFIER	WBGene00021412	WBGene00021412	transcript	Y38C9B.1.1	protein_coding	c.661-120G>T	NA
1736	V_61353	V	61353	0	G	T	CB4856	G	intron_variant	MODIFIER	WBGene00021412	WBGene00021412	transcript	Y38C9B.1.1	protein_coding	c.661-114G>T	NA
1737	V_61376	V	61376	0	A	T	CB4856	A	intron_variant	MODIFIER	WBGene00021412	WBGene00021412	transcript	Y38C9B.1.1	protein_coding	c.661-91A>T	NA
1738	V_61380	V	61380	0	A	G	CB4856	A	intron_variant	MODIFIER	WBGene00021412	WBGene00021412	transcript	Y38C9B.1.1	protein_coding	c.661-87A>G	NA
1739	V_61399	V	61399	0	C	T	CB4856	C	intron_variant	MODIFIER	WBGene00021412	WBGene00021412	transcript	Y38C9B.1.1	protein_coding	c.661-68C>T	NA
1740	V_61428	V	61428	0	T	A	CB4856	T	intron_variant	MODIFIER	WBGene00021412	WBGene00021412	transcript	Y38C9B.1.1	protein_coding	c.661-39T>A	NA
1741	V_61448	V	61448	0	T	G	CB4856	T	intron_variant	MODIFIER	WBGene00021412	WBGene00021412	transcript	Y38C9B.1.1	protein_coding	c.661-19T>G	NA
1742	V_61478	V	61478	0	G	A	CB4856	G	synonymous_variant	LOW	WBGene00021412	WBGene00021412	transcript	Y38C9B.1.1	protein_coding	c.672G>A	p.Ala224Ala
1743	V_61509	V	61509	0	T	C	CB4856	T	missense_variant	MODERATE	WBGene00021412	WBGene00021412	transcript	Y38C9B.1.1	protein_coding	c.703T>C	p.Tyr235His
1744	V_61516	V	61516	0	C	G	CB4856	C	missense_variant	MODERATE	WBGene00021412	WBGene00021412	transcript	Y38C9B.1.1	protein_coding	c.710C>G	p.Ala237Gly
1745	V_61544	V	61544	0	G	C	CB4856	C	missense_variant	MODERATE	WBGene00021412	WBGene00021412	transcript	Y38C9B.1.1	protein_coding	c.738G>C	p.Glu246Asp
1746	V_61694	V	61694	0	A	C	CB4856	A	synonymous_variant	LOW	WBGene00021412	WBGene00021412	transcript	Y38C9B.1.1	protein_coding	c.888A>C	p.Ser296Ser
1747	V_61740	V	61740	0	C	T	CB4856	C	missense_variant	MODERATE	WBGene00021412	WBGene00021412	transcript	Y38C9B.1.1	protein_coding	c.934C>T	p.His312Tyr
1748	V_61810	V	61810	0	A	C	CB4856	A	missense_variant	MODERATE	WBGene00021412	WBGene00021412	transcript	Y38C9B.1.1	protein_coding	c.1004A>C	p.Asn335Thr
1749	V_61895	V	61895	0	T	A	CB4856	T	synonymous_variant	LOW	WBGene00021412	WBGene00021412	transcript	Y38C9B.1.1	protein_coding	c.1089T>A	p.Thr363Thr
1750	V_61958	V	61958	0	G	A	CB4856	G	synonymous_variant	LOW	WBGene00021412	WBGene00021412	transcript	Y38C9B.1.1	protein_coding	c.1152G>A	p.Leu384Leu
1751	V_61991	V	61991	0	G	A	CB4856	G	intron_variant	MODIFIER	WBGene00021412	WBGene00021412	transcript	Y38C9B.1.1	protein_coding	c.1171+14G>A	NA
1752	V_61997	V	61997	0	C	A	CB4856	C	intron_variant	MODIFIER	WBGene00021412	WBGene00021412	transcript	Y38C9B.1.1	protein_coding	c.1171+20C>A	NA
1753	V_61999	V	61999	0	G	A	CB4856	G	intron_variant	MODIFIER	WBGene00021412	WBGene00021412	transcript	Y38C9B.1.1	protein_coding	c.1171+22G>A	NA
1754	V_62000	V	62000	0	C	T	CB4856	C	intron_variant	MODIFIER	WBGene00021412	WBGene00021412	transcript	Y38C9B.1.1	protein_coding	c.1171+23C>T	NA
1755	V_62042	V	62042	0	G	A	CB4856	G	intron_variant	MODIFIER	WBGene00021412	WBGene00021412	transcript	Y38C9B.1.1	protein_coding	c.1171+65G>A	NA
1756	V_62143	V	62143	0	G	T	CB4856	G	intron_variant	MODIFIER	WBGene00021412	WBGene00021412	transcript	Y38C9B.1.1	protein_coding	c.1171+166G>T	NA
1757	V_62178	V	62178	0	T	C	CB4856	T	intron_variant	MODIFIER	WBGene00021412	WBGene00021412	transcript	Y38C9B.1.1	protein_coding	c.1171+201T>C	NA
1758	V_62184	V	62184	0	A	T	CB4856	A	intron_variant	MODIFIER	WBGene00021412	WBGene00021412	transcript	Y38C9B.1.1	protein_coding	c.1171+207A>T	NA
1759	V_62189	V	62189	0	C	T	CB4856	C	intron_variant	MODIFIER	WBGene00021412	WBGene00021412	transcript	Y38C9B.1.1	protein_coding	c.1171+212C>T	NA
1760	V_62209	V	62209	0	C	T	CB4856	C	intron_variant	MODIFIER	WBGene00021412	WBGene00021412	transcript	Y38C9B.1.1	protein_coding	c.1171+232C>T	NA
1761	V_62210	V	62210	0	A	G	CB4856	A	intron_variant	MODIFIER	WBGene00021412	WBGene00021412	transcript	Y38C9B.1.1	protein_coding	c.1171+233A>G	NA
1762	V_62212	V	62212	0	A	T	CB4856	A	intron_variant	MODIFIER	WBGene00021412	WBGene00021412	transcript	Y38C9B.1.1	protein_coding	c.1171+235A>T	NA
1763	V_62232	V	62232	0	A	C	CB4856	A	intron_variant	MODIFIER	WBGene00021412	WBGene00021412	transcript	Y38C9B.1.1	protein_coding	c.1171+255A>C	NA
1764	V_62418	V	62418	0	T	G	CB4856	T	intron_variant	MODIFIER	WBGene00021412	WBGene00021412	transcript	Y38C9B.1.1	protein_coding	c.1171+441T>G	NA
1765	V_62458	V	62458	0	A	G	CB4856	A	intron_variant	MODIFIER	WBGene00021412	WBGene00021412	transcript	Y38C9B.1.1	protein_coding	c.1171+481A>G	NA
1766	V_62468	V	62468	0	T	C	CB4856	T	intron_variant	MODIFIER	WBGene00021412	WBGene00021412	transcript	Y38C9B.1.1	protein_coding	c.1171+491T>C	NA
1767	V_62476	V	62476	0	A	T	CB4856	A	intron_variant	MODIFIER	WBGene00021412	WBGene00021412	transcript	Y38C9B.1.1	protein_coding	c.1171+499A>T	NA
1768	V_62478	V	62478	0	T	C	CB4856	T	intron_variant	MODIFIER	WBGene00021412	WBGene00021412	transcript	Y38C9B.1.1	protein_coding	c.1171+501T>C	NA
1769	V_62485	V	62485	0	A	C	CB4856	A	intron_variant	MODIFIER	WBGene00021412	WBGene00021412	transcript	Y38C9B.1.1	protein_coding	c.1171+508A>C	NA
1770	V_62498	V	62498	0	T	A	CB4856	T	intron_variant	MODIFIER	WBGene00021412	WBGene00021412	transcript	Y38C9B.1.1	protein_coding	c.1171+521T>A	NA
1771	V_62504	V	62504	0	C	A	CB4856	C	intron_variant	MODIFIER	WBGene00021412	WBGene00021412	transcript	Y38C9B.1.1	protein_coding	c.1171+527C>A	NA
1772	V_62507	V	62507	0	C	T	CB4856	C	intron_variant	MODIFIER	WBGene00021412	WBGene00021412	transcript	Y38C9B.1.1	protein_coding	c.1171+530C>T	NA
1773	V_62531	V	62531	0	G	T	CB4856	G	intron_variant	MODIFIER	WBGene00021412	WBGene00021412	transcript	Y38C9B.1.1	protein_coding	c.1172-512G>T	NA
1774	V_62533	V	62533	0	T	C	CB4856	T	intron_variant	MODIFIER	WBGene00021412	WBGene00021412	transcript	Y38C9B.1.1	protein_coding	c.1172-510T>C	NA
1775	V_62562	V	62562	0	T	A	CB4856	T	intron_variant	MODIFIER	WBGene00021412	WBGene00021412	transcript	Y38C9B.1.1	protein_coding	c.1172-481T>A	NA
1776	V_62567	V	62567	0	A	G	CB4856	A	intron_variant	MODIFIER	WBGene00021412	WBGene00021412	transcript	Y38C9B.1.1	protein_coding	c.1172-476A>G	NA
1777	V_62577	V	62577	0	A	G	CB4856	A	intron_variant	MODIFIER	WBGene00021412	WBGene00021412	transcript	Y38C9B.1.1	protein_coding	c.1172-466A>G	NA
1778	V_62597	V	62597	0	G	T	CB4856	G	intron_variant	MODIFIER	WBGene00021412	WBGene00021412	transcript	Y38C9B.1.1	protein_coding	c.1172-446G>T	NA
1779	V_62601	V	62601	0	A	G	CB4856	A	intron_variant	MODIFIER	WBGene00021412	WBGene00021412	transcript	Y38C9B.1.1	protein_coding	c.1172-442A>G	NA
1780	V_62602	V	62602	0	A	T	CB4856	A	intron_variant	MODIFIER	WBGene00021412	WBGene00021412	transcript	Y38C9B.1.1	protein_coding	c.1172-441A>T	NA
1781	V_62615	V	62615	0	C	T	CB4856	C	intron_variant	MODIFIER	WBGene00021412	WBGene00021412	transcript	Y38C9B.1.1	protein_coding	c.1172-428C>T	NA
1782	V_62621	V	62621	0	C	A	CB4856	C	intron_variant	MODIFIER	WBGene00021412	WBGene00021412	transcript	Y38C9B.1.1	protein_coding	c.1172-422C>A	NA
1783	V_62624	V	62624	0	A	T	CB4856	A	intron_variant	MODIFIER	WBGene00021412	WBGene00021412	transcript	Y38C9B.1.1	protein_coding	c.1172-419A>T	NA
1784	V_62646	V	62646	0	A	C	CB4856	A	intron_variant	MODIFIER	WBGene00021412	WBGene00021412	transcript	Y38C9B.1.1	protein_coding	c.1172-397A>C	NA
1785	V_62671	V	62671	0.286274824560996	A	G	CB4856	A	intron_variant	MODIFIER	WBGene00021412	WBGene00021412	transcript	Y38C9B.1.1	protein_coding	c.1172-372A>G	NA
1786	V_62673	V	62673	0	A	G	CB4856	A	intron_variant	MODIFIER	WBGene00021412	WBGene00021412	transcript	Y38C9B.1.1	protein_coding	c.1172-370A>G	NA
1787	V_62677	V	62677	0	T	C	CB4856	T	intron_variant	MODIFIER	WBGene00021412	WBGene00021412	transcript	Y38C9B.1.1	protein_coding	c.1172-366T>C	NA
1788	V_62700	V	62700	0	C	A	CB4856	C	intron_variant	MODIFIER	WBGene00021412	WBGene00021412	transcript	Y38C9B.1.1	protein_coding	c.1172-343C>A	NA
1789	V_62712	V	62712	0	T	A	CB4856	T	intron_variant	MODIFIER	WBGene00021412	WBGene00021412	transcript	Y38C9B.1.1	protein_coding	c.1172-331T>A	NA
1790	V_62745	V	62745	0	C	T	CB4856	C	intron_variant	MODIFIER	WBGene00021412	WBGene00021412	transcript	Y38C9B.1.1	protein_coding	c.1172-298C>T	NA
1791	V_62846	V	62846	0	T	G	CB4856	T	intron_variant	MODIFIER	WBGene00021412	WBGene00021412	transcript	Y38C9B.1.1	protein_coding	c.1172-197T>G	NA
1792	V_62978	V	62978	0	T	C	CB4856	T	intron_variant	MODIFIER	WBGene00021412	WBGene00021412	transcript	Y38C9B.1.1	protein_coding	c.1172-65T>C	NA
1793	V_62989	V	62989	0	A	T	CB4856	A	intron_variant	MODIFIER	WBGene00021412	WBGene00021412	transcript	Y38C9B.1.1	protein_coding	c.1172-54A>T	NA
1794	V_63011	V	63011	0	T	A	CB4856	T	intron_variant	MODIFIER	WBGene00021412	WBGene00021412	transcript	Y38C9B.1.1	protein_coding	c.1172-32T>A	NA
1795	V_63018	V	63018	0	C	G	CB4856	C	intron_variant	MODIFIER	WBGene00021412	WBGene00021412	transcript	Y38C9B.1.1	protein_coding	c.1172-25C>G	NA
1796	V_63029	V	63029	0.834428884538059	A	T	CB4856	A	intron_variant	MODIFIER	WBGene00021412	WBGene00021412	transcript	Y38C9B.1.1	protein_coding	c.1172-14A>T	NA
1797	V_63030	V	63030	0	A	T	CB4856	A	intron_variant	MODIFIER	WBGene00021412	WBGene00021412	transcript	Y38C9B.1.1	protein_coding	c.1172-13A>T	NA
1798	V_63033	V	63033	0	A	C	CB4856	A	intron_variant	MODIFIER	WBGene00021412	WBGene00021412	transcript	Y38C9B.1.1	protein_coding	c.1172-10A>C	NA
1799	V_63035	V	63035	0	A	T	CB4856	A	splice_region_variant&intron_variant	LOW	WBGene00021412	WBGene00021412	transcript	Y38C9B.1.1	protein_coding	c.1172-8A>T	NA
1800	V_63111	V	63111	0	A	G	CB4856	A	missense_variant	MODERATE	WBGene00021412	WBGene00021412	transcript	Y38C9B.1.1	protein_coding	c.1240A>G	p.Ile414Val
1801	V_63125	V	63125	0	A	C	CB4856	A	synonymous_variant	LOW	WBGene00021412	WBGene00021412	transcript	Y38C9B.1.1	protein_coding	c.1254A>C	p.Pro418Pro
1802	V_63234	V	63234	0	G	A	CB4856	G	missense_variant	MODERATE	WBGene00021412	WBGene00021412	transcript	Y38C9B.1.1	protein_coding	c.1363G>A	p.Ala455Thr
1803	V_63254	V	63254	0	T	C	CB4856	T	synonymous_variant	LOW	WBGene00021412	WBGene00021412	transcript	Y38C9B.1.1	protein_coding	c.1383T>C	p.Val461Val
1804	V_63270	V	63270	0	C	T	CB4856	C	synonymous_variant	LOW	WBGene00021412	WBGene00021412	transcript	Y38C9B.1.1	protein_coding	c.1399C>T	p.Leu467Leu
1805	V_63368	V	63368	0	T	A	CB4856	T	intron_variant	MODIFIER	WBGene00021412	WBGene00021412	transcript	Y38C9B.1.1	protein_coding	c.1459-9T>A	NA
1806	V_63470	V	63470	0	T	A	CB4856	T	3_prime_UTR_variant	MODIFIER	WBGene00021412	WBGene00021412	transcript	Y38C9B.1.1	protein_coding	c.*40T>A	NA
1807	V_63503	V	63503	0	T	G	CB4856	T	3_prime_UTR_variant	MODIFIER	WBGene00021412	WBGene00021412	transcript	Y38C9B.1.1	protein_coding	c.*73T>G	NA
1808	V_63504	V	63504	0	G	T	CB4856	G	3_prime_UTR_variant	MODIFIER	WBGene00021412	WBGene00021412	transcript	Y38C9B.1.1	protein_coding	c.*74G>T	NA
1809	V_63507	V	63507	0	A	T	CB4856	A	3_prime_UTR_variant	MODIFIER	WBGene00021412	WBGene00021412	transcript	Y38C9B.1.1	protein_coding	c.*77A>T	NA
1810	V_63512	V	63512	0	C	T	CB4856	C	3_prime_UTR_variant	MODIFIER	WBGene00021412	WBGene00021412	transcript	Y38C9B.1.1	protein_coding	c.*82C>T	NA
1811	V_63513	V	63513	0	A	T	CB4856	A	3_prime_UTR_variant	MODIFIER	WBGene00021412	WBGene00021412	transcript	Y38C9B.1.1	protein_coding	c.*83A>T	NA
1812	V_63517	V	63517	0	A	T	CB4856	A	splice_region_variant	LOW	WBGene00021412	WBGene00021412	transcript	Y38C9B.1.1	protein_coding	c.*87A>T	NA
1813	V_63538	V	63538	0	G	T	CB4856	G	NA	NA	NA	NA	NA	NA	NA	NA	NA
1814	V_63546	V	63546	0	C	T	CB4856	C	NA	NA	NA	NA	NA	NA	NA	NA	NA
1815	V_63552	V	63552	0	C	A	CB4856	C	NA	NA	NA	NA	NA	NA	NA	NA	NA
1816	V_63584	V	63584	0	A	T	CB4856	A	NA	NA	NA	NA	NA	NA	NA	NA	NA
1817	V_63589	V	63589	0	T	A	CB4856	T	NA	NA	NA	NA	NA	NA	NA	NA	NA
1818	V_63591	V	63591	0	A	T	CB4856	A	NA	NA	NA	NA	NA	NA	NA	NA	NA
1819	V_63596	V	63596	0	A	T	CB4856	A	NA	NA	NA	NA	NA	NA	NA	NA	NA
1820	V_63597	V	63597	0	T	C	CB4856	T	NA	NA	NA	NA	NA	NA	NA	NA	NA
1821	V_63599	V	63599	0	A	G	CB4856	A	NA	NA	NA	NA	NA	NA	NA	NA	NA
1822	V_63607	V	63607	0	C	T	CB4856	C	NA	NA	NA	NA	NA	NA	NA	NA	NA
1823	V_63609	V	63609	0	G	A	CB4856	G	NA	NA	NA	NA	NA	NA	NA	NA	NA
1824	V_63626	V	63626	0	T	A	CB4856	T	NA	NA	NA	NA	NA	NA	NA	NA	NA
1825	V_63627	V	63627	0	A	T	CB4856	A	NA	NA	NA	NA	NA	NA	NA	NA	NA
1826	V_63629	V	63629	0	T	A	CB4856	T	NA	NA	NA	NA	NA	NA	NA	NA	NA
1827	V_63635	V	63635	0	A	T	CB4856	A	NA	NA	NA	NA	NA	NA	NA	NA	NA
1828	V_63636	V	63636	0	A	G	CB4856	A	NA	NA	NA	NA	NA	NA	NA	NA	NA
1829	V_63640	V	63640	0	G	T	CB4856	G	NA	NA	NA	NA	NA	NA	NA	NA	NA
1830	V_63650	V	63650	0	T	A	CB4856	T	NA	NA	NA	NA	NA	NA	NA	NA	NA
1831	V_63657	V	63657	0	C	T	CB4856	C	NA	NA	NA	NA	NA	NA	NA	NA	NA
1832	V_63668	V	63668	0	A	T	CB4856	A	NA	NA	NA	NA	NA	NA	NA	NA	NA
1833	V_63676	V	63676	0	T	G	CB4856	T	NA	NA	NA	NA	NA	NA	NA	NA	NA
1834	V_63689	V	63689	0	G	C	CB4856	G	NA	NA	NA	NA	NA	NA	NA	NA	NA
1835	V_63696	V	63696	0	C	T	CB4856	C	NA	NA	NA	NA	NA	NA	NA	NA	NA
1836	V_63706	V	63706	0	T	C	CB4856	T	NA	NA	NA	NA	NA	NA	NA	NA	NA
1837	V_63714	V	63714	0	C	G	CB4856	C	NA	NA	NA	NA	NA	NA	NA	NA	NA
1838	V_63744	V	63744	0	C	T	CB4856	C	synonymous_variant	LOW	WBGene00021414	WBGene00021414	transcript	Y38C9B.3.1	protein_coding	c.363G>A	p.Ala121Ala
1839	V_63754	V	63754	0	G	A	CB4856	G	missense_variant	MODERATE	WBGene00021414	WBGene00021414	transcript	Y38C9B.3.1	protein_coding	c.353C>T	p.Ala118Val
1840	V_63805	V	63805	0	C	T	CB4856	C	intron_variant	MODIFIER	WBGene00021414	WBGene00021414	transcript	Y38C9B.3.1	protein_coding	c.311-9G>A	NA
1841	V_63817	V	63817	0	T	A	CB4856	T	intron_variant	MODIFIER	WBGene00021414	WBGene00021414	transcript	Y38C9B.3.1	protein_coding	c.311-21A>T	NA
1842	V_63820	V	63820	0	T	A	CB4856	T	intron_variant	MODIFIER	WBGene00021414	WBGene00021414	transcript	Y38C9B.3.1	protein_coding	c.310+23A>T	NA
1843	V_63821	V	63821	0	A	T	CB4856	A	intron_variant	MODIFIER	WBGene00021414	WBGene00021414	transcript	Y38C9B.3.1	protein_coding	c.310+22T>A	NA
1844	V_63828	V	63828	0	T	A	CB4856	T	intron_variant	MODIFIER	WBGene00021414	WBGene00021414	transcript	Y38C9B.3.1	protein_coding	c.310+15A>T	NA
1845	V_63830	V	63830	0	A	T	CB4856	A	intron_variant	MODIFIER	WBGene00021414	WBGene00021414	transcript	Y38C9B.3.1	protein_coding	c.310+13T>A	NA
1846	V_63851	V	63851	0	T	G	CB4856	T	missense_variant	MODERATE	WBGene00021414	WBGene00021414	transcript	Y38C9B.3.1	protein_coding	c.302A>C	p.Lys101Thr
1847	V_63859	V	63859	0	A	G	CB4856	A	synonymous_variant	LOW	WBGene00021414	WBGene00021414	transcript	Y38C9B.3.1	protein_coding	c.294T>C	p.Phe98Phe
1848	V_63885	V	63885	0	G	A	CB4856	G	synonymous_variant	LOW	WBGene00021414	WBGene00021414	transcript	Y38C9B.3.1	protein_coding	c.268C>T	p.Leu90Leu
1849	V_63893	V	63893	0.120776422646625	G	A	CB4856	G	missense_variant	MODERATE	WBGene00021414	WBGene00021414	transcript	Y38C9B.3.1	protein_coding	c.260C>T	p.Thr87Ile
1850	V_63898	V	63898	0	C	T	CB4856	C	synonymous_variant	LOW	WBGene00021414	WBGene00021414	transcript	Y38C9B.3.1	protein_coding	c.255G>A	p.Gln85Gln
1851	V_63906	V	63906	0	T	G	CB4856	T	missense_variant	MODERATE	WBGene00021414	WBGene00021414	transcript	Y38C9B.3.1	protein_coding	c.247A>C	p.Lys83Gln
1852	V_63914	V	63914	0	T	C	CB4856	T	missense_variant	MODERATE	WBGene00021414	WBGene00021414	transcript	Y38C9B.3.1	protein_coding	c.239A>G	p.Tyr80Cys
1853	V_63943	V	63943	0	G	A	CB4856	G	synonymous_variant	LOW	WBGene00021414	WBGene00021414	transcript	Y38C9B.3.1	protein_coding	c.210C>T	p.Asn70Asn
1854	V_63967	V	63967	0	A	G	CB4856	A	synonymous_variant	LOW	WBGene00021414	WBGene00021414	transcript	Y38C9B.3.1	protein_coding	c.186T>C	p.Leu62Leu
1855	V_64176	V	64176	0	G	C	CB4856	G	intron_variant	MODIFIER	WBGene00021414	WBGene00021414	transcript	Y38C9B.3.1	protein_coding	c.165+120C>G	NA
1856	V_64188	V	64188	0	G	A	CB4856	G	intron_variant	MODIFIER	WBGene00021414	WBGene00021414	transcript	Y38C9B.3.1	protein_coding	c.165+108C>T	NA
1857	V_64214	V	64214	0	G	A	CB4856	G	intron_variant	MODIFIER	WBGene00021414	WBGene00021414	transcript	Y38C9B.3.1	protein_coding	c.165+82C>T	NA
1858	V_64221	V	64221	0	G	A	CB4856	G	intron_variant	MODIFIER	WBGene00021414	WBGene00021414	transcript	Y38C9B.3.1	protein_coding	c.165+75C>T	NA
1859	V_64223	V	64223	0	A	G	CB4856	A	intron_variant	MODIFIER	WBGene00021414	WBGene00021414	transcript	Y38C9B.3.1	protein_coding	c.165+73T>C	NA
1860	V_64245	V	64245	0	G	A	CB4856	G	intron_variant	MODIFIER	WBGene00021414	WBGene00021414	transcript	Y38C9B.3.1	protein_coding	c.165+51C>T	NA
1861	V_64253	V	64253	0	A	T	CB4856	A	intron_variant	MODIFIER	WBGene00021414	WBGene00021414	transcript	Y38C9B.3.1	protein_coding	c.165+43T>A	NA
1862	V_64259	V	64259	0	T	C	CB4856	T	intron_variant	MODIFIER	WBGene00021414	WBGene00021414	transcript	Y38C9B.3.1	protein_coding	c.165+37A>G	NA
1863	V_64286	V	64286	0	G	A	CB4856	G	intron_variant	MODIFIER	WBGene00021414	WBGene00021414	transcript	Y38C9B.3.1	protein_coding	c.165+10C>T	NA
1864	V_64287	V	64287	0	T	C	CB4856	T	intron_variant	MODIFIER	WBGene00021414	WBGene00021414	transcript	Y38C9B.3.1	protein_coding	c.165+9A>G	NA
1865	V_64303	V	64303	0	C	T	CB4856	C	missense_variant	MODERATE	WBGene00021414	WBGene00021414	transcript	Y38C9B.3.1	protein_coding	c.158G>A	p.Ser53Asn
1866	V_64306	V	64306	0	G	A	CB4856	G	missense_variant	MODERATE	WBGene00021414	WBGene00021414	transcript	Y38C9B.3.1	protein_coding	c.155C>T	p.Pro52Leu
1867	V_64578	V	64578	0	T	C	CB4856	T	3_prime_UTR_variant	MODIFIER	WBGene00018976	WBGene00018976	transcript	F56E10.2a.1	protein_coding	c.*1026A>G	NA
1868	V_65377	V	65377	0	A	G	CB4856	A	3_prime_UTR_variant	MODIFIER	WBGene00018976	WBGene00018976	transcript	F56E10.2a.1	protein_coding	c.*227T>C	NA
1869	V_65433	V	65433	0	A	G	CB4856	A	3_prime_UTR_variant	MODIFIER	WBGene00018976	WBGene00018976	transcript	F56E10.2a.1	protein_coding	c.*171T>C	NA
1870	V_65443	V	65443	0	C	T	CB4856	C	3_prime_UTR_variant	MODIFIER	WBGene00018976	WBGene00018976	transcript	F56E10.2a.1	protein_coding	c.*161G>A	NA
1871	V_65508	V	65508	0	G	C	CB4856	G	3_prime_UTR_variant	MODIFIER	WBGene00018976	WBGene00018976	transcript	F56E10.2a.1	protein_coding	c.*96C>G	NA
1872	V_65532	V	65532	0	C	T	CB4856	C	3_prime_UTR_variant	MODIFIER	WBGene00018976	WBGene00018976	transcript	F56E10.2a.1	protein_coding	c.*72G>A	NA
1873	V_65539	V	65539	0	G	A	CB4856	G	3_prime_UTR_variant	MODIFIER	WBGene00018976	WBGene00018976	transcript	F56E10.2a.1	protein_coding	c.*65C>T	NA
1874	V_65574	V	65574	0	G	A	CB4856	G	3_prime_UTR_variant	MODIFIER	WBGene00018976	WBGene00018976	transcript	F56E10.2a.1	protein_coding	c.*30C>T	NA
1875	V_65667	V	65667	0	G	A	CB4856	G	synonymous_variant	LOW	WBGene00018976	WBGene00018976	transcript	F56E10.2a.1	protein_coding	c.2901C>T	p.Ile967Ile
1876	V_65715	V	65715	0	T	C	CB4856	T	synonymous_variant	LOW	WBGene00018976	WBGene00018976	transcript	F56E10.2a.1	protein_coding	c.2853A>G	p.Lys951Lys
1877	V_65736	V	65736	0	T	A	CB4856	T	synonymous_variant	LOW	WBGene00018976	WBGene00018976	transcript	F56E10.2a.1	protein_coding	c.2832A>T	p.Thr944Thr
1878	V_65766	V	65766	0	A	T	CB4856	A	intron_variant	MODIFIER	WBGene00018976	WBGene00018976	transcript	F56E10.2a.1	protein_coding	c.2825-23T>A	NA
1879	V_65785	V	65785	0	C	A	CB4856	C	intron_variant	MODIFIER	WBGene00018976	WBGene00018976	transcript	F56E10.2a.1	protein_coding	c.2825-42G>T	NA
1880	V_65807	V	65807	0	A	G	CB4856	A	intron_variant	MODIFIER	WBGene00018976	WBGene00018976	transcript	F56E10.2a.1	protein_coding	c.2825-64T>C	NA
1881	V_65875	V	65875	0	T	C	CB4856	T	intron_variant	MODIFIER	WBGene00018976	WBGene00018976	transcript	F56E10.2a.1	protein_coding	c.2825-132A>G	NA
1882	V_65986	V	65986	0	C	A	CB4856	C	intron_variant	MODIFIER	WBGene00018976	WBGene00018976	transcript	F56E10.2a.1	protein_coding	c.2824+160G>T	NA
1883	V_66093	V	66093	0	C	T	CB4856	C	intron_variant	MODIFIER	WBGene00018976	WBGene00018976	transcript	F56E10.2a.1	protein_coding	c.2824+53G>A	NA
1884	V_66165	V	66165	0	C	T	CB4856	C	synonymous_variant	LOW	WBGene00018976	WBGene00018976	transcript	F56E10.2a.1	protein_coding	c.2805G>A	p.Arg935Arg
1885	V_66171	V	66171	0	A	T	CB4856	A	synonymous_variant	LOW	WBGene00018976	WBGene00018976	transcript	F56E10.2a.1	protein_coding	c.2799T>A	p.Ile933Ile
1886	V_66180	V	66180	0	C	G	CB4856	C	synonymous_variant	LOW	WBGene00018976	WBGene00018976	transcript	F56E10.2a.1	protein_coding	c.2790G>C	p.Arg930Arg
1887	V_66304	V	66304	0	G	A	CB4856	G	missense_variant	MODERATE	WBGene00018976	WBGene00018976	transcript	F56E10.2a.1	protein_coding	c.2666C>T	p.Ser889Phe
1888	V_66359	V	66359	0	T	G	CB4856	T	intron_variant	MODIFIER	WBGene00018976	WBGene00018976	transcript	F56E10.2a.1	protein_coding	c.2635-24A>C	NA
1889	V_66361	V	66361	0	A	G	CB4856	A	intron_variant	MODIFIER	WBGene00018976	WBGene00018976	transcript	F56E10.2a.1	protein_coding	c.2635-26T>C	NA
1890	V_66362	V	66362	0	C	T	CB4856	C	intron_variant	MODIFIER	WBGene00018976	WBGene00018976	transcript	F56E10.2a.1	protein_coding	c.2635-27G>A	NA
1891	V_66393	V	66393	0	G	C	CB4856	G	intron_variant	MODIFIER	WBGene00018976	WBGene00018976	transcript	F56E10.2a.1	protein_coding	c.2635-58C>G	NA
1892	V_66397	V	66397	0	A	G	CB4856	A	intron_variant	MODIFIER	WBGene00018976	WBGene00018976	transcript	F56E10.2a.1	protein_coding	c.2634+57T>C	NA
1893	V_66411	V	66411	0	T	C	CB4856	T	intron_variant	MODIFIER	WBGene00018976	WBGene00018976	transcript	F56E10.2a.1	protein_coding	c.2634+43A>G	NA
1894	V_66436	V	66436	0	A	G	CB4856	A	intron_variant	MODIFIER	WBGene00018976	WBGene00018976	transcript	F56E10.2a.1	protein_coding	c.2634+18T>C	NA
1895	V_66441	V	66441	0	A	T	CB4856	A	intron_variant	MODIFIER	WBGene00018976	WBGene00018976	transcript	F56E10.2a.1	protein_coding	c.2634+13T>A	NA
1896	V_66450	V	66450	0	C	T	CB4856	C	splice_region_variant&intron_variant	LOW	WBGene00018976	WBGene00018976	transcript	F56E10.2a.1	protein_coding	c.2634+4G>A	NA
1897	V_66521	V	66521	0	G	C	CB4856	G	missense_variant	MODERATE	WBGene00018976	WBGene00018976	transcript	F56E10.2a.1	protein_coding	c.2567C>G	p.Ala856Gly
1898	V_66533	V	66533	0	A	T	CB4856	A	missense_variant	MODERATE	WBGene00018976	WBGene00018976	transcript	F56E10.2a.1	protein_coding	c.2555T>A	p.Leu852Gln
1899	V_66589	V	66589	0	G	A	CB4856	G	synonymous_variant	LOW	WBGene00018976	WBGene00018976	transcript	F56E10.2a.1	protein_coding	c.2499C>T	p.Ser833Ser
1900	V_66600	V	66600	0	G	A	CB4856	G	synonymous_variant	LOW	WBGene00018976	WBGene00018976	transcript	F56E10.2a.1	protein_coding	c.2488C>T	p.Leu830Leu
1901	V_66601	V	66601	0	G	A	CB4856	G	synonymous_variant	LOW	WBGene00018976	WBGene00018976	transcript	F56E10.2a.1	protein_coding	c.2487C>T	p.Asn829Asn
1902	V_66670	V	66670	0	G	A	CB4856	G	synonymous_variant	LOW	WBGene00018976	WBGene00018976	transcript	F56E10.2a.1	protein_coding	c.2418C>T	p.Ser806Ser
1903	V_66684	V	66684	0	C	T	CB4856	C	missense_variant	MODERATE	WBGene00018976	WBGene00018976	transcript	F56E10.2a.1	protein_coding	c.2404G>A	p.Ala802Thr
1904	V_66718	V	66718	0	T	C	CB4856	T	synonymous_variant	LOW	WBGene00018976	WBGene00018976	transcript	F56E10.2a.1	protein_coding	c.2370A>G	p.Thr790Thr
1905	V_66781	V	66781	0	T	C	CB4856	T	synonymous_variant	LOW	WBGene00018976	WBGene00018976	transcript	F56E10.2a.1	protein_coding	c.2307A>G	p.Arg769Arg
1906	V_66894	V	66894	0	T	C	CB4856	T	missense_variant	MODERATE	WBGene00018976	WBGene00018976	transcript	F56E10.2a.1	protein_coding	c.2194A>G	p.Thr732Ala
1907	V_66931	V	66931	0	C	T	CB4856	C	synonymous_variant	LOW	WBGene00018976	WBGene00018976	transcript	F56E10.2a.1	protein_coding	c.2157G>A	p.Ser719Ser
1908	V_67069	V	67069	0	A	C	CB4856	A	synonymous_variant	LOW	WBGene00018976	WBGene00018976	transcript	F56E10.2a.1	protein_coding	c.2019T>G	p.Leu673Leu
1909	V_67117	V	67117	0	C	T	CB4856	C	synonymous_variant	LOW	WBGene00018976	WBGene00018976	transcript	F56E10.2a.1	protein_coding	c.1971G>A	p.Gln657Gln
1910	V_67135	V	67135	0	G	A	CB4856	G	synonymous_variant	LOW	WBGene00018976	WBGene00018976	transcript	F56E10.2a.1	protein_coding	c.1953C>T	p.Thr651Thr
1911	V_67162	V	67162	0	T	G	CB4856	T	synonymous_variant	LOW	WBGene00018976	WBGene00018976	transcript	F56E10.2a.1	protein_coding	c.1926A>C	p.Ile642Ile
1912	V_67177	V	67177	0	T	A	CB4856	T	missense_variant	MODERATE	WBGene00018976	WBGene00018976	transcript	F56E10.2a.1	protein_coding	c.1911A>T	p.Leu637Phe
1913	V_67179	V	67179	0	A	G	CB4856	A	synonymous_variant	LOW	WBGene00018976	WBGene00018976	transcript	F56E10.2a.1	protein_coding	c.1909T>C	p.Leu637Leu
1914	V_67231	V	67231	0	G	C	CB4856	G	synonymous_variant	LOW	WBGene00018976	WBGene00018976	transcript	F56E10.2a.1	protein_coding	c.1857C>G	p.Leu619Leu
1915	V_67240	V	67240	0	C	T	CB4856	C	synonymous_variant	LOW	WBGene00018976	WBGene00018976	transcript	F56E10.2a.1	protein_coding	c.1848G>A	p.Lys616Lys
1916	V_67285	V	67285	0.120776422646625	T	C	CB4856	T	synonymous_variant	LOW	WBGene00018976	WBGene00018976	transcript	F56E10.2a.1	protein_coding	c.1803A>G	p.Val601Val
1917	V_67291	V	67291	0	G	T	CB4856	G	splice_region_variant&synonymous_variant	LOW	WBGene00018976	WBGene00018976	transcript	F56E10.2a.1	protein_coding	c.1797C>A	p.Ile599Ile
1918	V_67323	V	67323	0	T	G	CB4856	T	intron_variant	MODIFIER	WBGene00018976	WBGene00018976	transcript	F56E10.2a.1	protein_coding	c.1795-30A>C	NA
1919	V_67325	V	67325	0	A	C	CB4856	A	intron_variant	MODIFIER	WBGene00018976	WBGene00018976	transcript	F56E10.2a.1	protein_coding	c.1795-32T>G	NA
1920	V_67330	V	67330	0	G	T	CB4856	G	intron_variant	MODIFIER	WBGene00018976	WBGene00018976	transcript	F56E10.2a.1	protein_coding	c.1795-37C>A	NA
1921	V_67338	V	67338	0	T	G	CB4856	T	intron_variant	MODIFIER	WBGene00018976	WBGene00018976	transcript	F56E10.2a.1	protein_coding	c.1795-45A>C	NA
1922	V_67389	V	67389	0	G	A	CB4856	G	intron_variant	MODIFIER	WBGene00018976	WBGene00018976	transcript	F56E10.2a.1	protein_coding	c.1795-96C>T	NA
1923	V_67396	V	67396	0	A	C	CB4856	A	intron_variant	MODIFIER	WBGene00018976	WBGene00018976	transcript	F56E10.2a.1	protein_coding	c.1795-103T>G	NA
1924	V_67398	V	67398	0	T	A	CB4856	T	intron_variant	MODIFIER	WBGene00018976	WBGene00018976	transcript	F56E10.2a.1	protein_coding	c.1795-105A>T	NA
1925	V_67406	V	67406	0	G	A	CB4856	G	intron_variant	MODIFIER	WBGene00018976	WBGene00018976	transcript	F56E10.2a.1	protein_coding	c.1795-113C>T	NA
1926	V_67423	V	67423	0	G	T	CB4856	G	intron_variant	MODIFIER	WBGene00018976	WBGene00018976	transcript	F56E10.2a.1	protein_coding	c.1795-130C>A	NA
1927	V_67624	V	67624	0.120776422646625	G	A	CB4856	G	intron_variant	MODIFIER	WBGene00018976	WBGene00018976	transcript	F56E10.2a.1	protein_coding	c.1795-331C>T	NA
1928	V_67626	V	67626	0	T	G	CB4856	T	intron_variant	MODIFIER	WBGene00018976	WBGene00018976	transcript	F56E10.2a.1	protein_coding	c.1795-333A>C	NA
1929	V_67630	V	67630	0	A	C	CB4856	A	intron_variant	MODIFIER	WBGene00018976	WBGene00018976	transcript	F56E10.2a.1	protein_coding	c.1795-337T>G	NA
1930	V_67677	V	67677	0	A	G	CB4856	A	intron_variant	MODIFIER	WBGene00018976	WBGene00018976	transcript	F56E10.2a.1	protein_coding	c.1794+325T>C	NA
1931	V_67683	V	67683	0	C	T	CB4856	C	intron_variant	MODIFIER	WBGene00018976	WBGene00018976	transcript	F56E10.2a.1	protein_coding	c.1794+319G>A	NA
1932	V_67705	V	67705	0	G	T	CB4856	G	intron_variant	MODIFIER	WBGene00018976	WBGene00018976	transcript	F56E10.2a.1	protein_coding	c.1794+297C>A	NA
1933	V_67706	V	67706	0	A	C	CB4856	A	intron_variant	MODIFIER	WBGene00018976	WBGene00018976	transcript	F56E10.2a.1	protein_coding	c.1794+296T>G	NA
1934	V_67717	V	67717	0	C	T	CB4856	C	intron_variant	MODIFIER	WBGene00018976	WBGene00018976	transcript	F56E10.2a.1	protein_coding	c.1794+285G>A	NA
1935	V_67729	V	67729	0	C	G	CB4856	C	intron_variant	MODIFIER	WBGene00018976	WBGene00018976	transcript	F56E10.2a.1	protein_coding	c.1794+273G>C	NA
1936	V_67761	V	67761	0	G	A	CB4856	G	intron_variant	MODIFIER	WBGene00018976	WBGene00018976	transcript	F56E10.2a.1	protein_coding	c.1794+241C>T	NA
1937	V_67765	V	67765	0	G	A	CB4856	G	intron_variant	MODIFIER	WBGene00018976	WBGene00018976	transcript	F56E10.2a.1	protein_coding	c.1794+237C>T	NA
1938	V_67776	V	67776	0	G	C	CB4856	G	intron_variant	MODIFIER	WBGene00018976	WBGene00018976	transcript	F56E10.2a.1	protein_coding	c.1794+226C>G	NA
1939	V_67811	V	67811	0	G	A	CB4856	G	intron_variant	MODIFIER	WBGene00018976	WBGene00018976	transcript	F56E10.2a.1	protein_coding	c.1794+191C>T	NA
1940	V_67815	V	67815	0	T	C	CB4856	T	intron_variant	MODIFIER	WBGene00018976	WBGene00018976	transcript	F56E10.2a.1	protein_coding	c.1794+187A>G	NA
1941	V_67818	V	67818	0	C	T	CB4856	C	intron_variant	MODIFIER	WBGene00018976	WBGene00018976	transcript	F56E10.2a.1	protein_coding	c.1794+184G>A	NA
1942	V_67832	V	67832	0	G	A	CB4856	G	intron_variant	MODIFIER	WBGene00018976	WBGene00018976	transcript	F56E10.2a.1	protein_coding	c.1794+170C>T	NA
1943	V_67838	V	67838	0	C	T	CB4856	C	intron_variant	MODIFIER	WBGene00018976	WBGene00018976	transcript	F56E10.2a.1	protein_coding	c.1794+164G>A	NA
1944	V_67840	V	67840	0.196727667088198	T	A	CB4856	T	intron_variant	MODIFIER	WBGene00018976	WBGene00018976	transcript	F56E10.2a.1	protein_coding	c.1794+162A>T	NA
1945	V_67841	V	67841	0.196727667088198	T	C	CB4856	T	intron_variant	MODIFIER	WBGene00018976	WBGene00018976	transcript	F56E10.2a.1	protein_coding	c.1794+161A>G	NA
1946	V_67861	V	67861	0	G	A	CB4856	G	intron_variant	MODIFIER	WBGene00018976	WBGene00018976	transcript	F56E10.2a.1	protein_coding	c.1794+141C>T	NA
1947	V_67863	V	67863	0	G	C	CB4856	G	intron_variant	MODIFIER	WBGene00018976	WBGene00018976	transcript	F56E10.2a.1	protein_coding	c.1794+139C>G	NA
1948	V_67874	V	67874	0	T	C	CB4856	T	intron_variant	MODIFIER	WBGene00018976	WBGene00018976	transcript	F56E10.2a.1	protein_coding	c.1794+128A>G	NA
1949	V_67890	V	67890	0	G	A	CB4856	G	intron_variant	MODIFIER	WBGene00018976	WBGene00018976	transcript	F56E10.2a.1	protein_coding	c.1794+112C>T	NA
1950	V_67894	V	67894	0	T	A	CB4856	T	intron_variant	MODIFIER	WBGene00018976	WBGene00018976	transcript	F56E10.2a.1	protein_coding	c.1794+108A>T	NA
1951	V_67897	V	67897	0	G	C	CB4856	G	intron_variant	MODIFIER	WBGene00018976	WBGene00018976	transcript	F56E10.2a.1	protein_coding	c.1794+105C>G	NA
1952	V_67910	V	67910	0	G	T	CB4856	G	intron_variant	MODIFIER	WBGene00018976	WBGene00018976	transcript	F56E10.2a.1	protein_coding	c.1794+92C>A	NA
1953	V_67922	V	67922	0	C	G	CB4856	C	intron_variant	MODIFIER	WBGene00018976	WBGene00018976	transcript	F56E10.2a.1	protein_coding	c.1794+80G>C	NA
1954	V_67932	V	67932	0	A	G	CB4856	A	intron_variant	MODIFIER	WBGene00018976	WBGene00018976	transcript	F56E10.2a.1	protein_coding	c.1794+70T>C	NA
1955	V_67937	V	67937	0	G	T	CB4856	G	intron_variant	MODIFIER	WBGene00018976	WBGene00018976	transcript	F56E10.2a.1	protein_coding	c.1794+65C>A	NA
1956	V_67983	V	67983	0	A	G	CB4856	A	intron_variant	MODIFIER	WBGene00018976	WBGene00018976	transcript	F56E10.2a.1	protein_coding	c.1794+19T>C	NA
1957	V_68041	V	68041	0	C	T	CB4856	C	synonymous_variant	LOW	WBGene00018976	WBGene00018976	transcript	F56E10.2a.1	protein_coding	c.1755G>A	p.Thr585Thr
1958	V_68059	V	68059	0	C	T	CB4856	C	synonymous_variant	LOW	WBGene00018976	WBGene00018976	transcript	F56E10.2a.1	protein_coding	c.1737G>A	p.Lys579Lys
1959	V_68092	V	68092	0	T	C	CB4856	T	synonymous_variant	LOW	WBGene00018976	WBGene00018976	transcript	F56E10.2a.1	protein_coding	c.1704A>G	p.Leu568Leu
1960	V_68115	V	68115	0	T	C	CB4856	T	missense_variant	MODERATE	WBGene00018976	WBGene00018976	transcript	F56E10.2a.1	protein_coding	c.1681A>G	p.Lys561Glu
1961	V_68169	V	68169	0	G	A	CB4856	G	synonymous_variant	LOW	WBGene00018976	WBGene00018976	transcript	F56E10.2a.1	protein_coding	c.1627C>T	p.Leu543Leu
1962	V_68176	V	68176	0	T	C	CB4856	T	synonymous_variant	LOW	WBGene00018976	WBGene00018976	transcript	F56E10.2a.1	protein_coding	c.1620A>G	p.Arg540Arg
1963	V_68203	V	68203	0	T	C	CB4856	T	synonymous_variant	LOW	WBGene00018976	WBGene00018976	transcript	F56E10.2a.1	protein_coding	c.1593A>G	p.Gly531Gly
1964	V_68214	V	68214	0	C	T	CB4856	C	missense_variant	MODERATE	WBGene00018976	WBGene00018976	transcript	F56E10.2a.1	protein_coding	c.1582G>A	p.Glu528Lys
1965	V_68293	V	68293	0	A	G	CB4856	A	synonymous_variant	LOW	WBGene00018976	WBGene00018976	transcript	F56E10.2a.1	protein_coding	c.1503T>C	p.Cys501Cys
1966	V_68320	V	68320	0	G	C	CB4856	G	synonymous_variant	LOW	WBGene00018976	WBGene00018976	transcript	F56E10.2a.1	protein_coding	c.1476C>G	p.Pro492Pro
1967	V_68335	V	68335	0	T	A	CB4856	T	synonymous_variant	LOW	WBGene00018976	WBGene00018976	transcript	F56E10.2a.1	protein_coding	c.1461A>T	p.Pro487Pro
1968	V_68359	V	68359	0	G	T	CB4856	G	synonymous_variant	LOW	WBGene00018976	WBGene00018976	transcript	F56E10.2a.1	protein_coding	c.1437C>A	p.Ala479Ala
1969	V_68413	V	68413	0	T	C	CB4856	T	synonymous_variant	LOW	WBGene00018976	WBGene00018976	transcript	F56E10.2a.1	protein_coding	c.1383A>G	p.Glu461Glu
1970	V_68431	V	68431	0	T	G	CB4856	T	synonymous_variant	LOW	WBGene00018976	WBGene00018976	transcript	F56E10.2a.1	protein_coding	c.1365A>C	p.Thr455Thr
1971	V_68463	V	68463	0	T	G	CB4856	T	missense_variant	MODERATE	WBGene00018976	WBGene00018976	transcript	F56E10.2a.1	protein_coding	c.1333A>C	p.Lys445Gln
1972	V_68476	V	68476	0	T	C	CB4856	T	synonymous_variant	LOW	WBGene00018976	WBGene00018976	transcript	F56E10.2a.1	protein_coding	c.1320A>G	p.Ala440Ala
1973	V_68540	V	68540	0	T	A	CB4856	T	missense_variant	MODERATE	WBGene00018976	WBGene00018976	transcript	F56E10.2a.1	protein_coding	c.1256A>T	p.Asn419Ile
1974	V_68557	V	68557	0	G	A	CB4856	G	synonymous_variant	LOW	WBGene00018976	WBGene00018976	transcript	F56E10.2a.1	protein_coding	c.1239C>T	p.Val413Val
1975	V_68575	V	68575	0	C	T	CB4856	C	synonymous_variant	LOW	WBGene00018976	WBGene00018976	transcript	F56E10.2a.1	protein_coding	c.1221G>A	p.Val407Val
1976	V_68581	V	68581	0	A	C	CB4856	A	synonymous_variant	LOW	WBGene00018976	WBGene00018976	transcript	F56E10.2a.1	protein_coding	c.1215T>G	p.Thr405Thr
1977	V_68707	V	68707	0.286274824560996	G	C	CB4856	G	missense_variant	MODERATE	WBGene00018976	WBGene00018976	transcript	F56E10.2a.1	protein_coding	c.1089C>G	p.Asn363Lys
1978	V_68722	V	68722	0	A	C	CB4856	A	synonymous_variant	LOW	WBGene00018976	WBGene00018976	transcript	F56E10.2a.1	protein_coding	c.1074T>G	p.Leu358Leu
1979	V_68734	V	68734	0	C	T	CB4856	C	missense_variant	MODERATE	WBGene00018976	WBGene00018976	transcript	F56E10.2a.1	protein_coding	c.1062G>A	p.Met354Ile
1980	V_68776	V	68776	0	G	A	CB4856	G	synonymous_variant	LOW	WBGene00018976	WBGene00018976	transcript	F56E10.2a.1	protein_coding	c.1020C>T	p.Ser340Ser
1981	V_68788	V	68788	0	A	G	CB4856	A	synonymous_variant	LOW	WBGene00018976	WBGene00018976	transcript	F56E10.2a.1	protein_coding	c.1008T>C	p.Ile336Ile
1982	V_68845	V	68845	0	C	T	CB4856	C	synonymous_variant	LOW	WBGene00018976	WBGene00018976	transcript	F56E10.2a.1	protein_coding	c.951G>A	p.Glu317Glu
1983	V_68865	V	68865	0	C	T	CB4856	C	missense_variant	MODERATE	WBGene00018976	WBGene00018976	transcript	F56E10.2a.1	protein_coding	c.931G>A	p.Asp311Asn
1984	V_68890	V	68890	0	A	C	CB4856	A	synonymous_variant	LOW	WBGene00018976	WBGene00018976	transcript	F56E10.2a.1	protein_coding	c.906T>G	p.Arg302Arg
1985	V_68917	V	68917	0	T	A	CB4856	T	synonymous_variant	LOW	WBGene00018976	WBGene00018976	transcript	F56E10.2a.1	protein_coding	c.879A>T	p.Gly293Gly
1986	V_68931	V	68931	0	G	T	CB4856	G	missense_variant	MODERATE	WBGene00018976	WBGene00018976	transcript	F56E10.2a.1	protein_coding	c.865C>A	p.Leu289Ile
1987	V_68940	V	68940	0	G	A	CB4856	G	missense_variant	MODERATE	WBGene00018976	WBGene00018976	transcript	F56E10.2a.1	protein_coding	c.856C>T	p.Arg286Cys
1988	V_68971	V	68971	0.907106306072814	T	G	CB4856	T	splice_region_variant&intron_variant	LOW	WBGene00018976	WBGene00018976	transcript	F56E10.2a.1	protein_coding	c.829-4A>C	NA
1989	V_68978	V	68978	0	T	C	CB4856	T	intron_variant	MODIFIER	WBGene00018976	WBGene00018976	transcript	F56E10.2a.1	protein_coding	c.829-11A>G	NA
1990	V_68999	V	68999	0.729400565234181	G	T	CB4856	G	intron_variant	MODIFIER	WBGene00018976	WBGene00018976	transcript	F56E10.2a.1	protein_coding	c.829-32C>A	NA
1991	V_69003	V	69003	0	A	G	CB4856	A	intron_variant	MODIFIER	WBGene00018976	WBGene00018976	transcript	F56E10.2a.1	protein_coding	c.829-36T>C	NA
1992	V_69013	V	69013	0	T	C	CB4856	T	intron_variant	MODIFIER	WBGene00018976	WBGene00018976	transcript	F56E10.2a.1	protein_coding	c.829-46A>G	NA
1993	V_69014	V	69014	0	T	A	CB4856	T	intron_variant	MODIFIER	WBGene00018976	WBGene00018976	transcript	F56E10.2a.1	protein_coding	c.829-47A>T	NA
1994	V_69036	V	69036	0	G	A	CB4856	G	intron_variant	MODIFIER	WBGene00018976	WBGene00018976	transcript	F56E10.2a.1	protein_coding	c.829-69C>T	NA
1995	V_69070	V	69070	0.286274824560996	T	C	CB4856	T	intron_variant	MODIFIER	WBGene00018976	WBGene00018976	transcript	F56E10.2a.1	protein_coding	c.829-103A>G	NA
1996	V_69188	V	69188	0.286274824560996	T	G	CB4856	T	intron_variant	MODIFIER	WBGene00018976	WBGene00018976	transcript	F56E10.2a.1	protein_coding	c.829-221A>C	NA
1997	V_69201	V	69201	0	T	C	CB4856	T	intron_variant	MODIFIER	WBGene00018976	WBGene00018976	transcript	F56E10.2a.1	protein_coding	c.829-234A>G	NA
1998	V_69211	V	69211	0	T	G	CB4856	T	intron_variant	MODIFIER	WBGene00018976	WBGene00018976	transcript	F56E10.2a.1	protein_coding	c.829-244A>C	NA
1999	V_69226	V	69226	0	C	A	CB4856	C	intron_variant	MODIFIER	WBGene00018976	WBGene00018976	transcript	F56E10.2a.1	protein_coding	c.829-259G>T	NA
[truncated: 435,670 more rows]
