# Supplementary material for: Two novel loci underlie natural differences in Caenorhabditis elegans abamectin responses
Source: PLoS Pathog. 2021 Mar 15;17(3):e1009297. doi: 10.1371/journal.ppat.1009297 (PMC7993787; doi:10.1371/journal.ppat.1009297)
Supplement: S8 File — VCF from the whole-genome sequencing for all the NILs in this study. (TXT) [file ppat.1009297.s019.txt]

S8 File. NIL sequence data. VCF from the whole-genome sequencing for all the NILs in this study:

https://github.com/AndersenLab/abamectin_manuscript/blob/main/data/FileS8_NIL.vcf.gz
