# Supplementary material for: Two novel loci underlie natural differences in Caenorhabditis elegans abamectin responses
Source: PLoS Pathog. 2021 Mar 15;17(3):e1009297. doi: 10.1371/journal.ppat.1009297 (PMC7993787; doi:10.1371/journal.ppat.1009297)
Supplement: S10 File — Raw pruned phenotypes for the high-throughput fitness assay with the chromosome V substitution strains. (CSV) [file ppat.1009297.s021.csv]

	date	experiment	round	assay	plate	condition	control	strain	row	col	trait	phenotype
1	20170123	CSSV	1	a	1	DMSO	None	N2	A	1	mean.TOF	269.100574712644
2	20170123	CSSV	1	a	1	DMSO	None	N2	A	10	mean.TOF	267.056
3	20170123	CSSV	1	a	1	DMSO	None	N2	A	11	mean.TOF	278.173553719008
4	20170123	CSSV	1	a	1	DMSO	None	N2	A	12	mean.TOF	284.411940298507
5	20170123	CSSV	1	a	1	DMSO	None	N2	A	2	mean.TOF	259.570652173913
6	20170123	CSSV	1	a	1	DMSO	None	N2	A	3	mean.TOF	270.413978494624
7	20170123	CSSV	1	a	1	DMSO	None	N2	A	4	mean.TOF	255.073226544622
8	20170123	CSSV	1	a	1	DMSO	None	N2	A	5	mean.TOF	251.008097165992
9	20170123	CSSV	1	a	1	DMSO	None	N2	A	6	mean.TOF	269.34250764526
10	20170123	CSSV	1	a	1	DMSO	None	N2	A	7	mean.TOF	270.261780104712
11	20170123	CSSV	1	a	1	DMSO	None	N2	A	8	mean.TOF	276.911290322581
12	20170123	CSSV	1	a	1	DMSO	None	N2	A	9	mean.TOF	277.417391304348
13	20170123	CSSV	1	a	1	DMSO	None	N2	B	1	mean.TOF	275.629943502825
14	20170123	CSSV	1	a	1	DMSO	None	N2	B	10	mean.TOF	275.365217391304
15	20170123	CSSV	1	a	1	DMSO	None	N2	B	11	mean.TOF	286.803921568627
16	20170123	CSSV	1	a	1	DMSO	None	N2	B	2	mean.TOF	297.743801652893
17	20170123	CSSV	1	a	1	DMSO	None	N2	B	3	mean.TOF	288.820448877805
18	20170123	CSSV	1	a	1	DMSO	None	N2	B	4	mean.TOF	285.710213776722
19	20170123	CSSV	1	a	1	DMSO	None	N2	B	5	mean.TOF	276.163568773234
20	20170123	CSSV	1	a	1	DMSO	None	N2	B	6	mean.TOF	303.873563218391
21	20170123	CSSV	1	a	1	DMSO	None	N2	B	7	mean.TOF	276.058968058968
22	20170123	CSSV	1	a	1	DMSO	None	N2	B	8	mean.TOF	275.380821917808
23	20170123	CSSV	1	a	1	DMSO	None	N2	B	9	mean.TOF	298.482857142857
24	20170123	CSSV	1	a	1	DMSO	None	CB4856	C	1	mean.TOF	308.822916666667
25	20170123	CSSV	1	a	1	DMSO	None	CB4856	C	10	mean.TOF	277.781326781327
26	20170123	CSSV	1	a	1	DMSO	None	CB4856	C	11	mean.TOF	285.826086956522
27	20170123	CSSV	1	a	1	DMSO	None	CB4856	C	12	mean.TOF	283.270396270396
28	20170123	CSSV	1	a	1	DMSO	None	CB4856	C	2	mean.TOF	288.68284789644
29	20170123	CSSV	1	a	1	DMSO	None	CB4856	C	3	mean.TOF	298.590517241379
30	20170123	CSSV	1	a	1	DMSO	None	CB4856	C	4	mean.TOF	282.959349593496
31	20170123	CSSV	1	a	1	DMSO	None	CB4856	C	5	mean.TOF	291.802259887006
32	20170123	CSSV	1	a	1	DMSO	None	CB4856	C	6	mean.TOF	293.978193146417
33	20170123	CSSV	1	a	1	DMSO	None	CB4856	C	8	mean.TOF	295.702631578947
34	20170123	CSSV	1	a	1	DMSO	None	CB4856	C	9	mean.TOF	265.745644599303
35	20170123	CSSV	1	a	1	DMSO	None	CB4856	D	1	mean.TOF	283.501449275362
36	20170123	CSSV	1	a	1	DMSO	None	CB4856	D	10	mean.TOF	285.485333333333
37	20170123	CSSV	1	a	1	DMSO	None	CB4856	D	11	mean.TOF	283.625541125541
38	20170123	CSSV	1	a	1	DMSO	None	CB4856	D	2	mean.TOF	288.992346938775
39	20170123	CSSV	1	a	1	DMSO	None	CB4856	D	3	mean.TOF	282.891156462585
40	20170123	CSSV	1	a	1	DMSO	None	CB4856	D	4	mean.TOF	289.456730769231
41	20170123	CSSV	1	a	1	DMSO	None	CB4856	D	5	mean.TOF	280.020134228188
42	20170123	CSSV	1	a	1	DMSO	None	CB4856	D	6	mean.TOF	306.305921052632
43	20170123	CSSV	1	a	1	DMSO	None	CB4856	D	7	mean.TOF	282.062972292191
44	20170123	CSSV	1	a	1	DMSO	None	CB4856	D	8	mean.TOF	293.807881773399
45	20170123	CSSV	1	a	1	DMSO	None	CB4856	D	9	mean.TOF	273.994722955145
46	20170123	CSSV	1	a	1	DMSO	None	ECA554	E	1	mean.TOF	277.60119047619
47	20170123	CSSV	1	a	1	DMSO	None	ECA554	E	10	mean.TOF	264.37962962963
48	20170123	CSSV	1	a	1	DMSO	None	ECA554	E	11	mean.TOF	274.591463414634
49	20170123	CSSV	1	a	1	DMSO	None	ECA554	E	12	mean.TOF	283.41975308642
50	20170123	CSSV	1	a	1	DMSO	None	ECA554	E	2	mean.TOF	275.9343832021
51	20170123	CSSV	1	a	1	DMSO	None	ECA554	E	3	mean.TOF	271.040920716113
52	20170123	CSSV	1	a	1	DMSO	None	ECA554	E	4	mean.TOF	291.055214723926
53	20170123	CSSV	1	a	1	DMSO	None	ECA554	E	5	mean.TOF	265.088068181818
54	20170123	CSSV	1	a	1	DMSO	None	ECA554	E	6	mean.TOF	292.290419161677
55	20170123	CSSV	1	a	1	DMSO	None	ECA554	E	7	mean.TOF	271.716417910448
56	20170123	CSSV	1	a	1	DMSO	None	ECA554	E	8	mean.TOF	284.5525606469
57	20170123	CSSV	1	a	1	DMSO	None	ECA554	E	9	mean.TOF	268.450549450549
58	20170123	CSSV	1	a	1	DMSO	None	ECA554	F	1	mean.TOF	275.858267716535
59	20170123	CSSV	1	a	1	DMSO	None	ECA554	F	10	mean.TOF	286.985835694051
60	20170123	CSSV	1	a	1	DMSO	None	ECA554	F	11	mean.TOF	283.634349030471
61	20170123	CSSV	1	a	1	DMSO	None	ECA554	F	2	mean.TOF	288.885333333333
62	20170123	CSSV	1	a	1	DMSO	None	ECA554	F	3	mean.TOF	280.062314540059
63	20170123	CSSV	1	a	1	DMSO	None	ECA554	F	4	mean.TOF	283.739811912226
64	20170123	CSSV	1	a	1	DMSO	None	ECA554	F	5	mean.TOF	279.375321336761
65	20170123	CSSV	1	a	1	DMSO	None	ECA554	F	6	mean.TOF	264.748201438849
66	20170123	CSSV	1	a	1	DMSO	None	ECA554	F	7	mean.TOF	271.287703016241
67	20170123	CSSV	1	a	1	DMSO	None	ECA554	F	8	mean.TOF	285.358904109589
68	20170123	CSSV	1	a	1	DMSO	None	ECA554	F	9	mean.TOF	283.791086350975
69	20170123	CSSV	1	a	1	DMSO	None	ECA573	G	1	mean.TOF	275.122395833333
70	20170123	CSSV	1	a	1	DMSO	None	ECA573	G	10	mean.TOF	271.332394366197
71	20170123	CSSV	1	a	1	DMSO	None	ECA573	G	11	mean.TOF	278.208920187793
72	20170123	CSSV	1	a	1	DMSO	None	ECA573	G	12	mean.TOF	274.068119891008
73	20170123	CSSV	1	a	1	DMSO	None	ECA573	G	2	mean.TOF	285.863247863248
74	20170123	CSSV	1	a	1	DMSO	None	ECA573	G	3	mean.TOF	281.52994011976
75	20170123	CSSV	1	a	1	DMSO	None	ECA573	G	4	mean.TOF	264.293023255814
76	20170123	CSSV	1	a	1	DMSO	None	ECA573	G	5	mean.TOF	269.896396396396
77	20170123	CSSV	1	a	1	DMSO	None	ECA573	G	6	mean.TOF	264.967914438503
78	20170123	CSSV	1	a	1	DMSO	None	ECA573	G	7	mean.TOF	255.234718826406
79	20170123	CSSV	1	a	1	DMSO	None	ECA573	G	8	mean.TOF	267.679425837321
80	20170123	CSSV	1	a	1	DMSO	None	ECA573	G	9	mean.TOF	252.628272251309
81	20170123	CSSV	1	a	1	DMSO	None	ECA573	H	1	mean.TOF	265.100755667506
82	20170123	CSSV	1	a	1	DMSO	None	ECA573	H	10	mean.TOF	276.990074441687
83	20170123	CSSV	1	a	1	DMSO	None	ECA573	H	11	mean.TOF	279.864361702128
84	20170123	CSSV	1	a	1	DMSO	None	ECA573	H	2	mean.TOF	266.581081081081
85	20170123	CSSV	1	a	1	DMSO	None	ECA573	H	3	mean.TOF	279.298245614035
86	20170123	CSSV	1	a	1	DMSO	None	ECA573	H	4	mean.TOF	286.143631436314
87	20170123	CSSV	1	a	1	DMSO	None	ECA573	H	5	mean.TOF	278.698734177215
88	20170123	CSSV	1	a	1	DMSO	None	ECA573	H	6	mean.TOF	254.256880733945
89	20170123	CSSV	1	a	1	DMSO	None	ECA573	H	7	mean.TOF	276.90243902439
90	20170123	CSSV	1	a	1	DMSO	None	ECA573	H	8	mean.TOF	272.471794871795
91	20170123	CSSV	1	a	8	abamectin	DMSO	N2	A	10	mean.TOF	283.4125
92	20170123	CSSV	1	a	8	abamectin	DMSO	N2	A	11	mean.TOF	272.979381443299
93	20170123	CSSV	1	a	8	abamectin	DMSO	N2	A	12	mean.TOF	260.173913043478
94	20170123	CSSV	1	a	8	abamectin	DMSO	N2	A	3	mean.TOF	260.561151079137
95	20170123	CSSV	1	a	8	abamectin	DMSO	N2	A	6	mean.TOF	248.573684210526
96	20170123	CSSV	1	a	8	abamectin	DMSO	N2	A	7	mean.TOF	258.586466165414
97	20170123	CSSV	1	a	8	abamectin	DMSO	N2	A	8	mean.TOF	275.05223880597
98	20170123	CSSV	1	a	8	abamectin	DMSO	N2	A	9	mean.TOF	248.349514563107
99	20170123	CSSV	1	a	8	abamectin	DMSO	N2	B	1	mean.TOF	279.762886597938
100	20170123	CSSV	1	a	8	abamectin	DMSO	N2	B	10	mean.TOF	263.40350877193
101	20170123	CSSV	1	a	8	abamectin	DMSO	N2	B	11	mean.TOF	248.547297297297
102	20170123	CSSV	1	a	8	abamectin	DMSO	N2	B	2	mean.TOF	260.024691358025
103	20170123	CSSV	1	a	8	abamectin	DMSO	N2	B	3	mean.TOF	266.880952380952
104	20170123	CSSV	1	a	8	abamectin	DMSO	N2	B	4	mean.TOF	285.081632653061
105	20170123	CSSV	1	a	8	abamectin	DMSO	N2	B	5	mean.TOF	298.117647058824
106	20170123	CSSV	1	a	8	abamectin	DMSO	N2	B	6	mean.TOF	277.220930232558
107	20170123	CSSV	1	a	8	abamectin	DMSO	N2	B	7	mean.TOF	252.558823529412
108	20170123	CSSV	1	a	8	abamectin	DMSO	N2	B	8	mean.TOF	289.809160305344
109	20170123	CSSV	1	a	8	abamectin	DMSO	N2	B	9	mean.TOF	264.229357798165
110	20170123	CSSV	1	a	8	abamectin	DMSO	CB4856	C	1	mean.TOF	284.676691729323
111	20170123	CSSV	1	a	8	abamectin	DMSO	CB4856	C	10	mean.TOF	294.60593220339
112	20170123	CSSV	1	a	8	abamectin	DMSO	CB4856	C	11	mean.TOF	295.867219917012
113	20170123	CSSV	1	a	8	abamectin	DMSO	CB4856	C	12	mean.TOF	289.311688311688
114	20170123	CSSV	1	a	8	abamectin	DMSO	CB4856	C	2	mean.TOF	311.004587155963
115	20170123	CSSV	1	a	8	abamectin	DMSO	CB4856	C	4	mean.TOF	292.090909090909
116	20170123	CSSV	1	a	8	abamectin	DMSO	CB4856	C	5	mean.TOF	282.781553398058
117	20170123	CSSV	1	a	8	abamectin	DMSO	CB4856	C	6	mean.TOF	296.071428571429
118	20170123	CSSV	1	a	8	abamectin	DMSO	CB4856	C	7	mean.TOF	276.097457627119
119	20170123	CSSV	1	a	8	abamectin	DMSO	CB4856	C	8	mean.TOF	300.096296296296
120	20170123	CSSV	1	a	8	abamectin	DMSO	CB4856	C	9	mean.TOF	302.369230769231
121	20170123	CSSV	1	a	8	abamectin	DMSO	CB4856	D	1	mean.TOF	302.209558823529
122	20170123	CSSV	1	a	8	abamectin	DMSO	CB4856	D	10	mean.TOF	303.232876712329
123	20170123	CSSV	1	a	8	abamectin	DMSO	CB4856	D	2	mean.TOF	290.472727272727
124	20170123	CSSV	1	a	8	abamectin	DMSO	CB4856	D	3	mean.TOF	300.668965517241
125	20170123	CSSV	1	a	8	abamectin	DMSO	CB4856	D	4	mean.TOF	283.550925925926
126	20170123	CSSV	1	a	8	abamectin	DMSO	CB4856	D	5	mean.TOF	288.782828282828
127	20170123	CSSV	1	a	8	abamectin	DMSO	CB4856	D	7	mean.TOF	283.716216216216
128	20170123	CSSV	1	a	8	abamectin	DMSO	CB4856	D	8	mean.TOF	293.113924050633
129	20170123	CSSV	1	a	8	abamectin	DMSO	ECA554	E	1	mean.TOF	296.590163934426
130	20170123	CSSV	1	a	8	abamectin	DMSO	ECA554	E	10	mean.TOF	242.80303030303
131	20170123	CSSV	1	a	8	abamectin	DMSO	ECA554	E	11	mean.TOF	275.892156862745
132	20170123	CSSV	1	a	8	abamectin	DMSO	ECA554	E	12	mean.TOF	272.46875
133	20170123	CSSV	1	a	8	abamectin	DMSO	ECA554	E	2	mean.TOF	270.303797468354
134	20170123	CSSV	1	a	8	abamectin	DMSO	ECA554	E	3	mean.TOF	286.514285714286
135	20170123	CSSV	1	a	8	abamectin	DMSO	ECA554	E	4	mean.TOF	270.771929824561
136	20170123	CSSV	1	a	8	abamectin	DMSO	ECA554	E	5	mean.TOF	283.730337078652
137	20170123	CSSV	1	a	8	abamectin	DMSO	ECA554	E	6	mean.TOF	284.845070422535
138	20170123	CSSV	1	a	8	abamectin	DMSO	ECA554	E	7	mean.TOF	281.20652173913
139	20170123	CSSV	1	a	8	abamectin	DMSO	ECA554	E	8	mean.TOF	253.116883116883
140	20170123	CSSV	1	a	8	abamectin	DMSO	ECA554	E	9	mean.TOF	305.781609195402
141	20170123	CSSV	1	a	8	abamectin	DMSO	ECA554	F	1	mean.TOF	279.542372881356
142	20170123	CSSV	1	a	8	abamectin	DMSO	ECA554	F	10	mean.TOF	290.955414012739
143	20170123	CSSV	1	a	8	abamectin	DMSO	ECA554	F	11	mean.TOF	273.808988764045
144	20170123	CSSV	1	a	8	abamectin	DMSO	ECA554	F	2	mean.TOF	269.032786885246
145	20170123	CSSV	1	a	8	abamectin	DMSO	ECA554	F	3	mean.TOF	253.222222222222
146	20170123	CSSV	1	a	8	abamectin	DMSO	ECA554	F	4	mean.TOF	301.383333333333
147	20170123	CSSV	1	a	8	abamectin	DMSO	ECA554	F	5	mean.TOF	248.169811320755
148	20170123	CSSV	1	a	8	abamectin	DMSO	ECA554	F	6	mean.TOF	275.494623655914
149	20170123	CSSV	1	a	8	abamectin	DMSO	ECA554	F	7	mean.TOF	274.190476190476
150	20170123	CSSV	1	a	8	abamectin	DMSO	ECA554	F	8	mean.TOF	287.727272727273
151	20170123	CSSV	1	a	8	abamectin	DMSO	ECA573	G	1	mean.TOF	277.588235294118
152	20170123	CSSV	1	a	8	abamectin	DMSO	ECA573	G	10	mean.TOF	285.992592592593
153	20170123	CSSV	1	a	8	abamectin	DMSO	ECA573	G	11	mean.TOF	262.303571428571
154	20170123	CSSV	1	a	8	abamectin	DMSO	ECA573	G	12	mean.TOF	303.974789915966
155	20170123	CSSV	1	a	8	abamectin	DMSO	ECA573	G	2	mean.TOF	279.762114537445
156	20170123	CSSV	1	a	8	abamectin	DMSO	ECA573	G	3	mean.TOF	286.801204819277
157	20170123	CSSV	1	a	8	abamectin	DMSO	ECA573	G	4	mean.TOF	294.169811320755
158	20170123	CSSV	1	a	8	abamectin	DMSO	ECA573	G	5	mean.TOF	280.229268292683
159	20170123	CSSV	1	a	8	abamectin	DMSO	ECA573	G	6	mean.TOF	272.729032258065
160	20170123	CSSV	1	a	8	abamectin	DMSO	ECA573	G	7	mean.TOF	292.482352941176
161	20170123	CSSV	1	a	8	abamectin	DMSO	ECA573	G	8	mean.TOF	287.508474576271
162	20170123	CSSV	1	a	8	abamectin	DMSO	ECA573	G	9	mean.TOF	285.150943396226
163	20170123	CSSV	1	a	8	abamectin	DMSO	ECA573	H	10	mean.TOF	289.037037037037
164	20170123	CSSV	1	a	8	abamectin	DMSO	ECA573	H	11	mean.TOF	275.754098360656
165	20170123	CSSV	1	a	8	abamectin	DMSO	ECA573	H	2	mean.TOF	274.333333333333
166	20170123	CSSV	1	a	8	abamectin	DMSO	ECA573	H	3	mean.TOF	298.534562211982
167	20170123	CSSV	1	a	8	abamectin	DMSO	ECA573	H	4	mean.TOF	293.367741935484
168	20170123	CSSV	1	a	8	abamectin	DMSO	ECA573	H	5	mean.TOF	260.325688073394
169	20170123	CSSV	1	a	8	abamectin	DMSO	ECA573	H	6	mean.TOF	290.934426229508
170	20170123	CSSV	1	a	8	abamectin	DMSO	ECA573	H	8	mean.TOF	297.102272727273
171	20170123	CSSV	1	a	8	abamectin	DMSO	ECA573	H	9	mean.TOF	266.551020408163
172	20170123	CSSV	1	a	10	DMSO	None	N2	A	1	mean.TOF	272.668280871671
173	20170123	CSSV	1	a	10	DMSO	None	N2	A	10	mean.TOF	294.200455580866
174	20170123	CSSV	1	a	10	DMSO	None	N2	A	11	mean.TOF	304.573566084788
175	20170123	CSSV	1	a	10	DMSO	None	N2	A	12	mean.TOF	312.837748344371
176	20170123	CSSV	1	a	10	DMSO	None	N2	A	2	mean.TOF	284.594202898551
177	20170123	CSSV	1	a	10	DMSO	None	N2	A	3	mean.TOF	286.78431372549
178	20170123	CSSV	1	a	10	DMSO	None	N2	A	4	mean.TOF	306.924698795181
179	20170123	CSSV	1	a	10	DMSO	None	N2	A	5	mean.TOF	304.231578947368
180	20170123	CSSV	1	a	10	DMSO	None	N2	A	6	mean.TOF	268.675925925926
181	20170123	CSSV	1	a	10	DMSO	None	N2	A	7	mean.TOF	289.523595505618
182	20170123	CSSV	1	a	10	DMSO	None	N2	A	8	mean.TOF	301.549479166667
183	20170123	CSSV	1	a	10	DMSO	None	N2	A	9	mean.TOF	279.411311053985
184	20170123	CSSV	1	a	10	DMSO	None	N2	B	1	mean.TOF	286.622641509434
185	20170123	CSSV	1	a	10	DMSO	None	N2	B	10	mean.TOF	313.776243093923
186	20170123	CSSV	1	a	10	DMSO	None	N2	B	11	mean.TOF	297.617486338798
187	20170123	CSSV	1	a	10	DMSO	None	N2	B	2	mean.TOF	324.983660130719
188	20170123	CSSV	1	a	10	DMSO	None	N2	B	3	mean.TOF	313.359195402299
189	20170123	CSSV	1	a	10	DMSO	None	N2	B	4	mean.TOF	308.101648351648
190	20170123	CSSV	1	a	10	DMSO	None	N2	B	5	mean.TOF	316.389513108614
191	20170123	CSSV	1	a	10	DMSO	None	N2	B	6	mean.TOF	330.059936908517
192	20170123	CSSV	1	a	10	DMSO	None	N2	B	8	mean.TOF	305.021505376344
193	20170123	CSSV	1	a	10	DMSO	None	N2	B	9	mean.TOF	320.619178082192
194	20170123	CSSV	1	a	10	DMSO	None	CB4856	C	1	mean.TOF	319.613924050633
195	20170123	CSSV	1	a	10	DMSO	None	CB4856	C	11	mean.TOF	306.670033670034
196	20170123	CSSV	1	a	10	DMSO	None	CB4856	C	12	mean.TOF	290.655440414508
197	20170123	CSSV	1	a	10	DMSO	None	CB4856	C	2	mean.TOF	304.401129943503
198	20170123	CSSV	1	a	10	DMSO	None	CB4856	C	3	mean.TOF	304.657894736842
199	20170123	CSSV	1	a	10	DMSO	None	CB4856	C	4	mean.TOF	318.367724867725
200	20170123	CSSV	1	a	10	DMSO	None	CB4856	C	5	mean.TOF	284.526854219949
201	20170123	CSSV	1	a	10	DMSO	None	CB4856	C	6	mean.TOF	311.221333333333
202	20170123	CSSV	1	a	10	DMSO	None	CB4856	C	7	mean.TOF	318.106382978723
203	20170123	CSSV	1	a	10	DMSO	None	CB4856	C	8	mean.TOF	294.523573200993
204	20170123	CSSV	1	a	10	DMSO	None	CB4856	C	9	mean.TOF	310.397727272727
205	20170123	CSSV	1	a	10	DMSO	None	CB4856	D	1	mean.TOF	311.127118644068
206	20170123	CSSV	1	a	10	DMSO	None	CB4856	D	10	mean.TOF	315.704485488127
207	20170123	CSSV	1	a	10	DMSO	None	CB4856	D	11	mean.TOF	299.414492753623
208	20170123	CSSV	1	a	10	DMSO	None	CB4856	D	2	mean.TOF	315.5
209	20170123	CSSV	1	a	10	DMSO	None	CB4856	D	3	mean.TOF	286.732217573222
210	20170123	CSSV	1	a	10	DMSO	None	CB4856	D	4	mean.TOF	317.201954397394
211	20170123	CSSV	1	a	10	DMSO	None	CB4856	D	6	mean.TOF	311.34670487106
212	20170123	CSSV	1	a	10	DMSO	None	CB4856	D	7	mean.TOF	311.132575757576
213	20170123	CSSV	1	a	10	DMSO	None	CB4856	D	8	mean.TOF	323.024096385542
214	20170123	CSSV	1	a	10	DMSO	None	CB4856	D	9	mean.TOF	309.81038961039
215	20170123	CSSV	1	a	10	DMSO	None	ECA554	E	1	mean.TOF	309.562277580071
216	20170123	CSSV	1	a	10	DMSO	None	ECA554	E	10	mean.TOF	298.952
217	20170123	CSSV	1	a	10	DMSO	None	ECA554	E	11	mean.TOF	314.309523809524
218	20170123	CSSV	1	a	10	DMSO	None	ECA554	E	12	mean.TOF	275.331034482759
219	20170123	CSSV	1	a	10	DMSO	None	ECA554	E	2	mean.TOF	308.486577181208
220	20170123	CSSV	1	a	10	DMSO	None	ECA554	E	3	mean.TOF	293.77731092437
221	20170123	CSSV	1	a	10	DMSO	None	ECA554	E	5	mean.TOF	285.541501976285
222	20170123	CSSV	1	a	10	DMSO	None	ECA554	E	6	mean.TOF	307.636363636364
223	20170123	CSSV	1	a	10	DMSO	None	ECA554	E	7	mean.TOF	314.465240641711
224	20170123	CSSV	1	a	10	DMSO	None	ECA554	E	8	mean.TOF	287.188775510204
225	20170123	CSSV	1	a	10	DMSO	None	ECA554	E	9	mean.TOF	283.023861171367
226	20170123	CSSV	1	a	10	DMSO	None	ECA554	F	1	mean.TOF	290.016666666667
227	20170123	CSSV	1	a	10	DMSO	None	ECA554	F	10	mean.TOF	319.352739726027
228	20170123	CSSV	1	a	10	DMSO	None	ECA554	F	2	mean.TOF	295.520161290323
229	20170123	CSSV	1	a	10	DMSO	None	ECA554	F	3	mean.TOF	300.853448275862
230	20170123	CSSV	1	a	10	DMSO	None	ECA554	F	4	mean.TOF	287.981132075472
231	20170123	CSSV	1	a	10	DMSO	None	ECA554	F	5	mean.TOF	299.294498381877
232	20170123	CSSV	1	a	10	DMSO	None	ECA554	F	6	mean.TOF	309.177339901478
233	20170123	CSSV	1	a	10	DMSO	None	ECA554	F	7	mean.TOF	282.660493827161
234	20170123	CSSV	1	a	10	DMSO	None	ECA554	F	8	mean.TOF	311.328813559322
235	20170123	CSSV	1	a	10	DMSO	None	ECA554	F	9	mean.TOF	305.118081180812
236	20170123	CSSV	1	a	10	DMSO	None	ECA573	G	1	mean.TOF	309.608414239482
237	20170123	CSSV	1	a	10	DMSO	None	ECA573	G	10	mean.TOF	292.637450199203
238	20170123	CSSV	1	a	10	DMSO	None	ECA573	G	11	mean.TOF	308.385057471264
239	20170123	CSSV	1	a	10	DMSO	None	ECA573	G	12	mean.TOF	307.372395833333
240	20170123	CSSV	1	a	10	DMSO	None	ECA573	G	2	mean.TOF	294.658914728682
241	20170123	CSSV	1	a	10	DMSO	None	ECA573	G	3	mean.TOF	298.673400673401
242	20170123	CSSV	1	a	10	DMSO	None	ECA573	G	4	mean.TOF	300.088235294118
243	20170123	CSSV	1	a	10	DMSO	None	ECA573	G	5	mean.TOF	291.95
244	20170123	CSSV	1	a	10	DMSO	None	ECA573	G	6	mean.TOF	299.502717391304
245	20170123	CSSV	1	a	10	DMSO	None	ECA573	G	7	mean.TOF	300.634573304158
246	20170123	CSSV	1	a	10	DMSO	None	ECA573	G	8	mean.TOF	303.889204545455
247	20170123	CSSV	1	a	10	DMSO	None	ECA573	G	9	mean.TOF	307.048048048048
248	20170123	CSSV	1	a	10	DMSO	None	ECA573	H	1	mean.TOF	295.551532033426
249	20170123	CSSV	1	a	10	DMSO	None	ECA573	H	11	mean.TOF	308.341463414634
250	20170123	CSSV	1	a	10	DMSO	None	ECA573	H	2	mean.TOF	292.224137931034
251	20170123	CSSV	1	a	10	DMSO	None	ECA573	H	3	mean.TOF	301.219178082192
252	20170123	CSSV	1	a	10	DMSO	None	ECA573	H	4	mean.TOF	320.32
253	20170123	CSSV	1	a	10	DMSO	None	ECA573	H	6	mean.TOF	303.231168831169
254	20170123	CSSV	1	a	10	DMSO	None	ECA573	H	7	mean.TOF	289.027559055118
255	20170123	CSSV	1	a	10	DMSO	None	ECA573	H	8	mean.TOF	292.461340206186
256	20170123	CSSV	1	a	10	DMSO	None	ECA573	H	9	mean.TOF	300.689223057644
257	20170123	CSSV	1	a	17	abamectin	DMSO	N2	A	1	mean.TOF	262.395604395604
258	20170123	CSSV	1	a	17	abamectin	DMSO	N2	A	10	mean.TOF	280.034188034188
259	20170123	CSSV	1	a	17	abamectin	DMSO	N2	A	11	mean.TOF	269.824074074074
260	20170123	CSSV	1	a	17	abamectin	DMSO	N2	A	12	mean.TOF	272.008403361345
261	20170123	CSSV	1	a	17	abamectin	DMSO	N2	A	2	mean.TOF	268.281481481481
262	20170123	CSSV	1	a	17	abamectin	DMSO	N2	A	3	mean.TOF	276.165562913907
263	20170123	CSSV	1	a	17	abamectin	DMSO	N2	A	4	mean.TOF	281.568181818182
264	20170123	CSSV	1	a	17	abamectin	DMSO	N2	A	5	mean.TOF	286.222222222222
265	20170123	CSSV	1	a	17	abamectin	DMSO	N2	A	6	mean.TOF	256.7
266	20170123	CSSV	1	a	17	abamectin	DMSO	N2	A	7	mean.TOF	260.722222222222
267	20170123	CSSV	1	a	17	abamectin	DMSO	N2	A	8	mean.TOF	262.183823529412
268	20170123	CSSV	1	a	17	abamectin	DMSO	N2	A	9	mean.TOF	285.491666666667
269	20170123	CSSV	1	a	17	abamectin	DMSO	N2	B	1	mean.TOF	263.375
270	20170123	CSSV	1	a	17	abamectin	DMSO	N2	B	10	mean.TOF	295.214876033058
271	20170123	CSSV	1	a	17	abamectin	DMSO	N2	B	11	mean.TOF	260.81981981982
272	20170123	CSSV	1	a	17	abamectin	DMSO	N2	B	2	mean.TOF	254.014705882353
273	20170123	CSSV	1	a	17	abamectin	DMSO	N2	B	3	mean.TOF	290.54954954955
274	20170123	CSSV	1	a	17	abamectin	DMSO	N2	B	4	mean.TOF	268.740740740741
275	20170123	CSSV	1	a	17	abamectin	DMSO	N2	B	5	mean.TOF	289.74358974359
276	20170123	CSSV	1	a	17	abamectin	DMSO	N2	B	6	mean.TOF	253.265306122449
277	20170123	CSSV	1	a	17	abamectin	DMSO	N2	B	7	mean.TOF	259.977099236641
278	20170123	CSSV	1	a	17	abamectin	DMSO	N2	B	8	mean.TOF	263.382608695652
279	20170123	CSSV	1	a	17	abamectin	DMSO	N2	B	9	mean.TOF	264.415254237288
280	20170123	CSSV	1	a	17	abamectin	DMSO	CB4856	C	10	mean.TOF	274.819620253165
281	20170123	CSSV	1	a	17	abamectin	DMSO	CB4856	C	11	mean.TOF	289.282229965157
282	20170123	CSSV	1	a	17	abamectin	DMSO	CB4856	C	12	mean.TOF	296.826086956522
283	20170123	CSSV	1	a	17	abamectin	DMSO	CB4856	C	2	mean.TOF	294.458333333333
284	20170123	CSSV	1	a	17	abamectin	DMSO	CB4856	C	3	mean.TOF	289.394736842105
285	20170123	CSSV	1	a	17	abamectin	DMSO	CB4856	C	4	mean.TOF	283.1015625
286	20170123	CSSV	1	a	17	abamectin	DMSO	CB4856	C	5	mean.TOF	281.366379310345
287	20170123	CSSV	1	a	17	abamectin	DMSO	CB4856	C	6	mean.TOF	292.056140350877
288	20170123	CSSV	1	a	17	abamectin	DMSO	CB4856	C	7	mean.TOF	290.201612903226
289	20170123	CSSV	1	a	17	abamectin	DMSO	CB4856	C	8	mean.TOF	305.620567375887
290	20170123	CSSV	1	a	17	abamectin	DMSO	CB4856	C	9	mean.TOF	285.704225352113
291	20170123	CSSV	1	a	17	abamectin	DMSO	CB4856	D	1	mean.TOF	286.600877192982
292	20170123	CSSV	1	a	17	abamectin	DMSO	CB4856	D	10	mean.TOF	294.503378378378
293	20170123	CSSV	1	a	17	abamectin	DMSO	CB4856	D	11	mean.TOF	290.010380622837
294	20170123	CSSV	1	a	17	abamectin	DMSO	CB4856	D	2	mean.TOF	274.736263736264
295	20170123	CSSV	1	a	17	abamectin	DMSO	CB4856	D	3	mean.TOF	304.18407960199
296	20170123	CSSV	1	a	17	abamectin	DMSO	CB4856	D	4	mean.TOF	292.772200772201
297	20170123	CSSV	1	a	17	abamectin	DMSO	CB4856	D	6	mean.TOF	269.284
298	20170123	CSSV	1	a	17	abamectin	DMSO	CB4856	D	7	mean.TOF	292.042918454936
299	20170123	CSSV	1	a	17	abamectin	DMSO	CB4856	D	8	mean.TOF	312.185840707965
300	20170123	CSSV	1	a	17	abamectin	DMSO	CB4856	D	9	mean.TOF	298.147887323944
301	20170123	CSSV	1	a	17	abamectin	DMSO	ECA554	E	1	mean.TOF	255.536082474227
302	20170123	CSSV	1	a	17	abamectin	DMSO	ECA554	E	10	mean.TOF	241.358024691358
303	20170123	CSSV	1	a	17	abamectin	DMSO	ECA554	E	11	mean.TOF	271.578947368421
304	20170123	CSSV	1	a	17	abamectin	DMSO	ECA554	E	12	mean.TOF	274.939024390244
305	20170123	CSSV	1	a	17	abamectin	DMSO	ECA554	E	2	mean.TOF	276.21875
306	20170123	CSSV	1	a	17	abamectin	DMSO	ECA554	E	3	mean.TOF	275.26
307	20170123	CSSV	1	a	17	abamectin	DMSO	ECA554	E	5	mean.TOF	254.641025641026
308	20170123	CSSV	1	a	17	abamectin	DMSO	ECA554	E	6	mean.TOF	256.114285714286
309	20170123	CSSV	1	a	17	abamectin	DMSO	ECA554	E	7	mean.TOF	271.03488372093
310	20170123	CSSV	1	a	17	abamectin	DMSO	ECA554	E	8	mean.TOF	265.492537313433
311	20170123	CSSV	1	a	17	abamectin	DMSO	ECA554	E	9	mean.TOF	260.528301886792
312	20170123	CSSV	1	a	17	abamectin	DMSO	ECA554	F	1	mean.TOF	297.73
313	20170123	CSSV	1	a	17	abamectin	DMSO	ECA554	F	10	mean.TOF	288.983870967742
314	20170123	CSSV	1	a	17	abamectin	DMSO	ECA554	F	11	mean.TOF	268.9875
315	20170123	CSSV	1	a	17	abamectin	DMSO	ECA554	F	2	mean.TOF	272.482352941176
316	20170123	CSSV	1	a	17	abamectin	DMSO	ECA554	F	3	mean.TOF	282.842105263158
317	20170123	CSSV	1	a	17	abamectin	DMSO	ECA554	F	5	mean.TOF	269.792079207921
318	20170123	CSSV	1	a	17	abamectin	DMSO	ECA554	F	6	mean.TOF	269.604938271605
319	20170123	CSSV	1	a	17	abamectin	DMSO	ECA554	F	7	mean.TOF	288.610526315789
320	20170123	CSSV	1	a	17	abamectin	DMSO	ECA554	F	8	mean.TOF	280.678571428571
321	20170123	CSSV	1	a	17	abamectin	DMSO	ECA554	F	9	mean.TOF	253.085106382979
322	20170123	CSSV	1	a	17	abamectin	DMSO	ECA573	G	1	mean.TOF	274.826923076923
323	20170123	CSSV	1	a	17	abamectin	DMSO	ECA573	G	10	mean.TOF	268.786046511628
324	20170123	CSSV	1	a	17	abamectin	DMSO	ECA573	G	11	mean.TOF	265.442211055276
325	20170123	CSSV	1	a	17	abamectin	DMSO	ECA573	G	12	mean.TOF	268.963730569948
326	20170123	CSSV	1	a	17	abamectin	DMSO	ECA573	G	2	mean.TOF	293.00518134715
327	20170123	CSSV	1	a	17	abamectin	DMSO	ECA573	G	3	mean.TOF	268.339805825243
328	20170123	CSSV	1	a	17	abamectin	DMSO	ECA573	G	4	mean.TOF	274.824858757062
329	20170123	CSSV	1	a	17	abamectin	DMSO	ECA573	G	5	mean.TOF	279.432432432432
330	20170123	CSSV	1	a	17	abamectin	DMSO	ECA573	G	6	mean.TOF	290.011834319527
331	20170123	CSSV	1	a	17	abamectin	DMSO	ECA573	G	8	mean.TOF	287.828431372549
332	20170123	CSSV	1	a	17	abamectin	DMSO	ECA573	G	9	mean.TOF	257.347150259067
333	20170123	CSSV	1	a	17	abamectin	DMSO	ECA573	H	1	mean.TOF	289.017621145374
334	20170123	CSSV	1	a	17	abamectin	DMSO	ECA573	H	10	mean.TOF	274.699551569507
335	20170123	CSSV	1	a	17	abamectin	DMSO	ECA573	H	11	mean.TOF	283.88085106383
336	20170123	CSSV	1	a	17	abamectin	DMSO	ECA573	H	2	mean.TOF	295.58152173913
337	20170123	CSSV	1	a	17	abamectin	DMSO	ECA573	H	3	mean.TOF	283.163090128755
338	20170123	CSSV	1	a	17	abamectin	DMSO	ECA573	H	4	mean.TOF	271.314685314685
339	20170123	CSSV	1	a	17	abamectin	DMSO	ECA573	H	5	mean.TOF	295.449074074074
340	20170123	CSSV	1	a	17	abamectin	DMSO	ECA573	H	6	mean.TOF	291.133333333333
341	20170123	CSSV	1	a	17	abamectin	DMSO	ECA573	H	7	mean.TOF	267.154929577465
342	20170123	CSSV	1	a	17	abamectin	DMSO	ECA573	H	8	mean.TOF	272.362244897959
343	20170123	CSSV	1	a	17	abamectin	DMSO	ECA573	H	9	mean.TOF	291.076576576577
344	20170123	CSSV	1	a	1	DMSO	None	N2	A	1	mean.EXT	616.91091954023
345	20170123	CSSV	1	a	1	DMSO	None	N2	A	10	mean.EXT	660.432
346	20170123	CSSV	1	a	1	DMSO	None	N2	A	11	mean.EXT	687.677685950413
347	20170123	CSSV	1	a	1	DMSO	None	N2	A	12	mean.EXT	732.555223880597
348	20170123	CSSV	1	a	1	DMSO	None	N2	A	2	mean.EXT	609.529891304348
349	20170123	CSSV	1	a	1	DMSO	None	N2	A	3	mean.EXT	653.306451612903
350	20170123	CSSV	1	a	1	DMSO	None	N2	A	4	mean.EXT	609.036613272311
351	20170123	CSSV	1	a	1	DMSO	None	N2	A	5	mean.EXT	606.805668016194
352	20170123	CSSV	1	a	1	DMSO	None	N2	A	6	mean.EXT	690.847094801223
353	20170123	CSSV	1	a	1	DMSO	None	N2	A	7	mean.EXT	692.340314136126
354	20170123	CSSV	1	a	1	DMSO	None	N2	A	8	mean.EXT	692.634408602151
355	20170123	CSSV	1	a	1	DMSO	None	N2	A	9	mean.EXT	693.026086956522
356	20170123	CSSV	1	a	1	DMSO	None	N2	B	1	mean.EXT	621.480225988701
357	20170123	CSSV	1	a	1	DMSO	None	N2	B	10	mean.EXT	666.655072463768
358	20170123	CSSV	1	a	1	DMSO	None	N2	B	11	mean.EXT	710.408496732026
359	20170123	CSSV	1	a	1	DMSO	None	N2	B	2	mean.EXT	733.044077134986
360	20170123	CSSV	1	a	1	DMSO	None	N2	B	3	mean.EXT	691.588528678304
361	20170123	CSSV	1	a	1	DMSO	None	N2	B	4	mean.EXT	702.695961995249
362	20170123	CSSV	1	a	1	DMSO	None	N2	B	5	mean.EXT	694.695167286245
363	20170123	CSSV	1	a	1	DMSO	None	N2	B	6	mean.EXT	775.543103448276
364	20170123	CSSV	1	a	1	DMSO	None	N2	B	7	mean.EXT	674.132678132678
365	20170123	CSSV	1	a	1	DMSO	None	N2	B	8	mean.EXT	658.912328767123
366	20170123	CSSV	1	a	1	DMSO	None	N2	B	9	mean.EXT	755.322857142857
367	20170123	CSSV	1	a	1	DMSO	None	CB4856	C	1	mean.EXT	773.607638888889
368	20170123	CSSV	1	a	1	DMSO	None	CB4856	C	10	mean.EXT	698.619164619165
369	20170123	CSSV	1	a	1	DMSO	None	CB4856	C	11	mean.EXT	741.495652173913
370	20170123	CSSV	1	a	1	DMSO	None	CB4856	C	12	mean.EXT	717.335664335664
371	20170123	CSSV	1	a	1	DMSO	None	CB4856	C	2	mean.EXT	742.2071197411
372	20170123	CSSV	1	a	1	DMSO	None	CB4856	C	3	mean.EXT	838.198275862069
373	20170123	CSSV	1	a	1	DMSO	None	CB4856	C	4	mean.EXT	746.271002710027
374	20170123	CSSV	1	a	1	DMSO	None	CB4856	C	5	mean.EXT	750.093220338983
375	20170123	CSSV	1	a	1	DMSO	None	CB4856	C	6	mean.EXT	797.367601246106
376	20170123	CSSV	1	a	1	DMSO	None	CB4856	C	8	mean.EXT	752.455263157895
377	20170123	CSSV	1	a	1	DMSO	None	CB4856	C	9	mean.EXT	706.543554006969
378	20170123	CSSV	1	a	1	DMSO	None	CB4856	D	1	mean.EXT	685.368115942029
379	20170123	CSSV	1	a	1	DMSO	None	CB4856	D	10	mean.EXT	734.504
380	20170123	CSSV	1	a	1	DMSO	None	CB4856	D	11	mean.EXT	712.461038961039
381	20170123	CSSV	1	a	1	DMSO	None	CB4856	D	2	mean.EXT	744.852040816327
382	20170123	CSSV	1	a	1	DMSO	None	CB4856	D	3	mean.EXT	735.428571428571
383	20170123	CSSV	1	a	1	DMSO	None	CB4856	D	4	mean.EXT	736.225961538462
384	20170123	CSSV	1	a	1	DMSO	None	CB4856	D	5	mean.EXT	752.05033557047
385	20170123	CSSV	1	a	1	DMSO	None	CB4856	D	6	mean.EXT	840.036184210526
386	20170123	CSSV	1	a	1	DMSO	None	CB4856	D	7	mean.EXT	728.050377833753
387	20170123	CSSV	1	a	1	DMSO	None	CB4856	D	8	mean.EXT	739.669950738916
388	20170123	CSSV	1	a	1	DMSO	None	CB4856	D	9	mean.EXT	711.812664907652
389	20170123	CSSV	1	a	1	DMSO	None	ECA554	E	1	mean.EXT	664.883928571429
390	20170123	CSSV	1	a	1	DMSO	None	ECA554	E	10	mean.EXT	693.08024691358
391	20170123	CSSV	1	a	1	DMSO	None	ECA554	E	11	mean.EXT	714.664634146341
392	20170123	CSSV	1	a	1	DMSO	None	ECA554	E	12	mean.EXT	710.382716049383
393	20170123	CSSV	1	a	1	DMSO	None	ECA554	E	2	mean.EXT	711.380577427822
394	20170123	CSSV	1	a	1	DMSO	None	ECA554	E	3	mean.EXT	706.23273657289
395	20170123	CSSV	1	a	1	DMSO	None	ECA554	E	4	mean.EXT	790.938650306749
396	20170123	CSSV	1	a	1	DMSO	None	ECA554	E	5	mean.EXT	694.190340909091
397	20170123	CSSV	1	a	1	DMSO	None	ECA554	E	6	mean.EXT	795.164670658683
398	20170123	CSSV	1	a	1	DMSO	None	ECA554	E	7	mean.EXT	711.868656716418
399	20170123	CSSV	1	a	1	DMSO	None	ECA554	E	8	mean.EXT	747.633423180593
400	20170123	CSSV	1	a	1	DMSO	None	ECA554	E	9	mean.EXT	694.629120879121
401	20170123	CSSV	1	a	1	DMSO	None	ECA554	F	1	mean.EXT	661.795275590551
402	20170123	CSSV	1	a	1	DMSO	None	ECA554	F	10	mean.EXT	747.385269121813
403	20170123	CSSV	1	a	1	DMSO	None	ECA554	F	11	mean.EXT	769.903047091413
404	20170123	CSSV	1	a	1	DMSO	None	ECA554	F	2	mean.EXT	726.858666666667
405	20170123	CSSV	1	a	1	DMSO	None	ECA554	F	3	mean.EXT	722.729970326409
406	20170123	CSSV	1	a	1	DMSO	None	ECA554	F	4	mean.EXT	727.918495297806
407	20170123	CSSV	1	a	1	DMSO	None	ECA554	F	5	mean.EXT	716.778920308483
408	20170123	CSSV	1	a	1	DMSO	None	ECA554	F	6	mean.EXT	689.249400479616
409	20170123	CSSV	1	a	1	DMSO	None	ECA554	F	7	mean.EXT	691.45939675174
410	20170123	CSSV	1	a	1	DMSO	None	ECA554	F	8	mean.EXT	741.742465753425
411	20170123	CSSV	1	a	1	DMSO	None	ECA554	F	9	mean.EXT	737.571030640668
412	20170123	CSSV	1	a	1	DMSO	None	ECA573	G	1	mean.EXT	616.046875
413	20170123	CSSV	1	a	1	DMSO	None	ECA573	G	10	mean.EXT	634.574647887324
414	20170123	CSSV	1	a	1	DMSO	None	ECA573	G	11	mean.EXT	631.779342723005
415	20170123	CSSV	1	a	1	DMSO	None	ECA573	G	12	mean.EXT	635.384196185286
416	20170123	CSSV	1	a	1	DMSO	None	ECA573	G	2	mean.EXT	673.77207977208
417	20170123	CSSV	1	a	1	DMSO	None	ECA573	G	3	mean.EXT	653.044910179641
418	20170123	CSSV	1	a	1	DMSO	None	ECA573	G	4	mean.EXT	599.709302325581
419	20170123	CSSV	1	a	1	DMSO	None	ECA573	G	5	mean.EXT	604.695945945946
420	20170123	CSSV	1	a	1	DMSO	None	ECA573	G	6	mean.EXT	609.112299465241
421	20170123	CSSV	1	a	1	DMSO	None	ECA573	G	7	mean.EXT	579.562347188264
422	20170123	CSSV	1	a	1	DMSO	None	ECA573	G	8	mean.EXT	612.964114832536
423	20170123	CSSV	1	a	1	DMSO	None	ECA573	G	9	mean.EXT	572.819371727749
424	20170123	CSSV	1	a	1	DMSO	None	ECA573	H	1	mean.EXT	574.609571788413
425	20170123	CSSV	1	a	1	DMSO	None	ECA573	H	10	mean.EXT	625.801488833747
426	20170123	CSSV	1	a	1	DMSO	None	ECA573	H	11	mean.EXT	648.372340425532
427	20170123	CSSV	1	a	1	DMSO	None	ECA573	H	2	mean.EXT	584.396396396396
428	20170123	CSSV	1	a	1	DMSO	None	ECA573	H	3	mean.EXT	631.824561403509
429	20170123	CSSV	1	a	1	DMSO	None	ECA573	H	4	mean.EXT	655.035230352304
430	20170123	CSSV	1	a	1	DMSO	None	ECA573	H	5	mean.EXT	630.443037974684
431	20170123	CSSV	1	a	1	DMSO	None	ECA573	H	6	mean.EXT	553.674311926605
432	20170123	CSSV	1	a	1	DMSO	None	ECA573	H	7	mean.EXT	631.487804878049
433	20170123	CSSV	1	a	1	DMSO	None	ECA573	H	8	mean.EXT	642.464102564103
434	20170123	CSSV	1	a	8	abamectin	DMSO	N2	A	10	mean.EXT	705.1375
435	20170123	CSSV	1	a	8	abamectin	DMSO	N2	A	11	mean.EXT	669.731958762887
436	20170123	CSSV	1	a	8	abamectin	DMSO	N2	A	12	mean.EXT	708.982608695652
437	20170123	CSSV	1	a	8	abamectin	DMSO	N2	A	3	mean.EXT	681.503597122302
438	20170123	CSSV	1	a	8	abamectin	DMSO	N2	A	4	mean.EXT	774.18320610687
439	20170123	CSSV	1	a	8	abamectin	DMSO	N2	A	5	mean.EXT	748.702479338843
440	20170123	CSSV	1	a	8	abamectin	DMSO	N2	A	6	mean.EXT	587.768421052632
441	20170123	CSSV	1	a	8	abamectin	DMSO	N2	A	7	mean.EXT	657.466165413534
442	20170123	CSSV	1	a	8	abamectin	DMSO	N2	A	8	mean.EXT	679.865671641791
443	20170123	CSSV	1	a	8	abamectin	DMSO	N2	A	9	mean.EXT	634.796116504854
444	20170123	CSSV	1	a	8	abamectin	DMSO	N2	B	1	mean.EXT	701.752577319588
445	20170123	CSSV	1	a	8	abamectin	DMSO	N2	B	10	mean.EXT	669.719298245614
446	20170123	CSSV	1	a	8	abamectin	DMSO	N2	B	11	mean.EXT	600.641891891892
447	20170123	CSSV	1	a	8	abamectin	DMSO	N2	B	2	mean.EXT	681.543209876543
448	20170123	CSSV	1	a	8	abamectin	DMSO	N2	B	3	mean.EXT	721.18253968254
449	20170123	CSSV	1	a	8	abamectin	DMSO	N2	B	6	mean.EXT	679.395348837209
450	20170123	CSSV	1	a	8	abamectin	DMSO	N2	B	7	mean.EXT	653.264705882353
451	20170123	CSSV	1	a	8	abamectin	DMSO	N2	B	8	mean.EXT	756.015267175572
452	20170123	CSSV	1	a	8	abamectin	DMSO	N2	B	9	mean.EXT	690.155963302752
453	20170123	CSSV	1	a	8	abamectin	DMSO	CB4856	C	1	mean.EXT	720.774436090226
454	20170123	CSSV	1	a	8	abamectin	DMSO	CB4856	C	10	mean.EXT	733.161016949153
455	20170123	CSSV	1	a	8	abamectin	DMSO	CB4856	C	11	mean.EXT	739.045643153527
456	20170123	CSSV	1	a	8	abamectin	DMSO	CB4856	C	12	mean.EXT	669.311688311688
457	20170123	CSSV	1	a	8	abamectin	DMSO	CB4856	C	2	mean.EXT	748.454128440367
458	20170123	CSSV	1	a	8	abamectin	DMSO	CB4856	C	4	mean.EXT	739.301136363636
459	20170123	CSSV	1	a	8	abamectin	DMSO	CB4856	C	5	mean.EXT	687.422330097087
460	20170123	CSSV	1	a	8	abamectin	DMSO	CB4856	C	6	mean.EXT	731.8
461	20170123	CSSV	1	a	8	abamectin	DMSO	CB4856	C	8	mean.EXT	789.222222222222
462	20170123	CSSV	1	a	8	abamectin	DMSO	CB4856	C	9	mean.EXT	738.271794871795
463	20170123	CSSV	1	a	8	abamectin	DMSO	CB4856	D	1	mean.EXT	704.297794117647
464	20170123	CSSV	1	a	8	abamectin	DMSO	CB4856	D	10	mean.EXT	750.109589041096
465	20170123	CSSV	1	a	8	abamectin	DMSO	CB4856	D	2	mean.EXT	722.157575757576
466	20170123	CSSV	1	a	8	abamectin	DMSO	CB4856	D	3	mean.EXT	736.68275862069
467	20170123	CSSV	1	a	8	abamectin	DMSO	CB4856	D	4	mean.EXT	676.569444444444
468	20170123	CSSV	1	a	8	abamectin	DMSO	CB4856	D	5	mean.EXT	673.191919191919
469	20170123	CSSV	1	a	8	abamectin	DMSO	CB4856	D	6	mean.EXT	781.502183406114
470	20170123	CSSV	1	a	8	abamectin	DMSO	CB4856	D	7	mean.EXT	702.279279279279
471	20170123	CSSV	1	a	8	abamectin	DMSO	CB4856	D	8	mean.EXT	703.367088607595
472	20170123	CSSV	1	a	8	abamectin	DMSO	CB4856	D	9	mean.EXT	786.851851851852
473	20170123	CSSV	1	a	8	abamectin	DMSO	ECA554	E	1	mean.EXT	734.114754098361
474	20170123	CSSV	1	a	8	abamectin	DMSO	ECA554	E	10	mean.EXT	549.287878787879
475	20170123	CSSV	1	a	8	abamectin	DMSO	ECA554	E	11	mean.EXT	652.637254901961
476	20170123	CSSV	1	a	8	abamectin	DMSO	ECA554	E	12	mean.EXT	699.265625
477	20170123	CSSV	1	a	8	abamectin	DMSO	ECA554	E	2	mean.EXT	612.101265822785
478	20170123	CSSV	1	a	8	abamectin	DMSO	ECA554	E	3	mean.EXT	664.214285714286
479	20170123	CSSV	1	a	8	abamectin	DMSO	ECA554	E	4	mean.EXT	647.456140350877
480	20170123	CSSV	1	a	8	abamectin	DMSO	ECA554	E	5	mean.EXT	728.269662921348
481	20170123	CSSV	1	a	8	abamectin	DMSO	ECA554	E	6	mean.EXT	716.830985915493
482	20170123	CSSV	1	a	8	abamectin	DMSO	ECA554	E	7	mean.EXT	713.554347826087
483	20170123	CSSV	1	a	8	abamectin	DMSO	ECA554	E	8	mean.EXT	596.233766233766
484	20170123	CSSV	1	a	8	abamectin	DMSO	ECA554	E	9	mean.EXT	704.850574712644
485	20170123	CSSV	1	a	8	abamectin	DMSO	ECA554	F	1	mean.EXT	677.627118644068
486	20170123	CSSV	1	a	8	abamectin	DMSO	ECA554	F	10	mean.EXT	687.261146496815
487	20170123	CSSV	1	a	8	abamectin	DMSO	ECA554	F	11	mean.EXT	681.943820224719
488	20170123	CSSV	1	a	8	abamectin	DMSO	ECA554	F	2	mean.EXT	662.737704918033
489	20170123	CSSV	1	a	8	abamectin	DMSO	ECA554	F	3	mean.EXT	582.69696969697
490	20170123	CSSV	1	a	8	abamectin	DMSO	ECA554	F	4	mean.EXT	758.533333333333
491	20170123	CSSV	1	a	8	abamectin	DMSO	ECA554	F	5	mean.EXT	574.320754716981
492	20170123	CSSV	1	a	8	abamectin	DMSO	ECA554	F	6	mean.EXT	693.129032258065
493	20170123	CSSV	1	a	8	abamectin	DMSO	ECA554	F	7	mean.EXT	675.583333333333
494	20170123	CSSV	1	a	8	abamectin	DMSO	ECA554	F	8	mean.EXT	755.272727272727
495	20170123	CSSV	1	a	8	abamectin	DMSO	ECA554	F	9	mean.EXT	557.107142857143
496	20170123	CSSV	1	a	8	abamectin	DMSO	ECA573	G	1	mean.EXT	631.190045248869
497	20170123	CSSV	1	a	8	abamectin	DMSO	ECA573	G	10	mean.EXT	700.733333333333
498	20170123	CSSV	1	a	8	abamectin	DMSO	ECA573	G	11	mean.EXT	667.169642857143
499	20170123	CSSV	1	a	8	abamectin	DMSO	ECA573	G	12	mean.EXT	746.605042016807
500	20170123	CSSV	1	a	8	abamectin	DMSO	ECA573	G	2	mean.EXT	658.651982378855
501	20170123	CSSV	1	a	8	abamectin	DMSO	ECA573	G	3	mean.EXT	711.072289156627
502	20170123	CSSV	1	a	8	abamectin	DMSO	ECA573	G	4	mean.EXT	739.081761006289
503	20170123	CSSV	1	a	8	abamectin	DMSO	ECA573	G	5	mean.EXT	662.112195121951
504	20170123	CSSV	1	a	8	abamectin	DMSO	ECA573	G	6	mean.EXT	622.974193548387
505	20170123	CSSV	1	a	8	abamectin	DMSO	ECA573	G	7	mean.EXT	674.135294117647
506	20170123	CSSV	1	a	8	abamectin	DMSO	ECA573	G	8	mean.EXT	683.011299435028
507	20170123	CSSV	1	a	8	abamectin	DMSO	ECA573	G	9	mean.EXT	693.207547169811
508	20170123	CSSV	1	a	8	abamectin	DMSO	ECA573	H	10	mean.EXT	660.513888888889
509	20170123	CSSV	1	a	8	abamectin	DMSO	ECA573	H	11	mean.EXT	626.709016393443
510	20170123	CSSV	1	a	8	abamectin	DMSO	ECA573	H	2	mean.EXT	638.535714285714
511	20170123	CSSV	1	a	8	abamectin	DMSO	ECA573	H	3	mean.EXT	674.884792626728
512	20170123	CSSV	1	a	8	abamectin	DMSO	ECA573	H	4	mean.EXT	696.896774193548
513	20170123	CSSV	1	a	8	abamectin	DMSO	ECA573	H	5	mean.EXT	590.642201834862
514	20170123	CSSV	1	a	8	abamectin	DMSO	ECA573	H	6	mean.EXT	668.377049180328
515	20170123	CSSV	1	a	8	abamectin	DMSO	ECA573	H	7	mean.EXT	753.145251396648
516	20170123	CSSV	1	a	8	abamectin	DMSO	ECA573	H	8	mean.EXT	718.079545454545
517	20170123	CSSV	1	a	10	DMSO	None	N2	A	1	mean.EXT	704.387409200968
518	20170123	CSSV	1	a	10	DMSO	None	N2	A	10	mean.EXT	759.80410022779
519	20170123	CSSV	1	a	10	DMSO	None	N2	A	11	mean.EXT	765.802992518703
520	20170123	CSSV	1	a	10	DMSO	None	N2	A	12	mean.EXT	878.503311258278
521	20170123	CSSV	1	a	10	DMSO	None	N2	A	2	mean.EXT	746.898550724638
522	20170123	CSSV	1	a	10	DMSO	None	N2	A	3	mean.EXT	732.970588235294
523	20170123	CSSV	1	a	10	DMSO	None	N2	A	4	mean.EXT	851.292168674699
524	20170123	CSSV	1	a	10	DMSO	None	N2	A	5	mean.EXT	817.271052631579
525	20170123	CSSV	1	a	10	DMSO	None	N2	A	6	mean.EXT	630.255555555556
526	20170123	CSSV	1	a	10	DMSO	None	N2	A	7	mean.EXT	755.842696629213
527	20170123	CSSV	1	a	10	DMSO	None	N2	A	8	mean.EXT	803.515625
528	20170123	CSSV	1	a	10	DMSO	None	N2	A	9	mean.EXT	716.838046272494
529	20170123	CSSV	1	a	10	DMSO	None	N2	B	1	mean.EXT	735.148247978437
530	20170123	CSSV	1	a	10	DMSO	None	N2	B	10	mean.EXT	836.096685082873
531	20170123	CSSV	1	a	10	DMSO	None	N2	B	11	mean.EXT	762.502732240437
532	20170123	CSSV	1	a	10	DMSO	None	N2	B	2	mean.EXT	915.944444444444
533	20170123	CSSV	1	a	10	DMSO	None	N2	B	3	mean.EXT	822.227011494253
534	20170123	CSSV	1	a	10	DMSO	None	N2	B	4	mean.EXT	791.008241758242
535	20170123	CSSV	1	a	10	DMSO	None	N2	B	5	mean.EXT	884.951310861423
536	20170123	CSSV	1	a	10	DMSO	None	N2	B	6	mean.EXT	882.637223974763
537	20170123	CSSV	1	a	10	DMSO	None	N2	B	8	mean.EXT	877.602150537634
538	20170123	CSSV	1	a	10	DMSO	None	N2	B	9	mean.EXT	871.805479452055
539	20170123	CSSV	1	a	10	DMSO	None	CB4856	C	10	mean.EXT	928.867692307692
540	20170123	CSSV	1	a	10	DMSO	None	CB4856	C	11	mean.EXT	855.804713804714
541	20170123	CSSV	1	a	10	DMSO	None	CB4856	C	12	mean.EXT	734.284974093264
542	20170123	CSSV	1	a	10	DMSO	None	CB4856	C	2	mean.EXT	798.915254237288
543	20170123	CSSV	1	a	10	DMSO	None	CB4856	C	3	mean.EXT	842.086466165414
544	20170123	CSSV	1	a	10	DMSO	None	CB4856	C	4	mean.EXT	838.812169312169
545	20170123	CSSV	1	a	10	DMSO	None	CB4856	C	5	mean.EXT	716.092071611253
546	20170123	CSSV	1	a	10	DMSO	None	CB4856	C	6	mean.EXT	820.258666666667
547	20170123	CSSV	1	a	10	DMSO	None	CB4856	C	7	mean.EXT	855.228723404255
548	20170123	CSSV	1	a	10	DMSO	None	CB4856	C	8	mean.EXT	755.081885856079
549	20170123	CSSV	1	a	10	DMSO	None	CB4856	C	9	mean.EXT	839.920454545455
550	20170123	CSSV	1	a	10	DMSO	None	CB4856	D	1	mean.EXT	859.101694915254
551	20170123	CSSV	1	a	10	DMSO	None	CB4856	D	10	mean.EXT	813.868073878628
552	20170123	CSSV	1	a	10	DMSO	None	CB4856	D	11	mean.EXT	800.910144927536
553	20170123	CSSV	1	a	10	DMSO	None	CB4856	D	2	mean.EXT	859.776785714286
554	20170123	CSSV	1	a	10	DMSO	None	CB4856	D	3	mean.EXT	775.267782426778
555	20170123	CSSV	1	a	10	DMSO	None	CB4856	D	4	mean.EXT	857.693811074919
556	20170123	CSSV	1	a	10	DMSO	None	CB4856	D	6	mean.EXT	822.154727793696
557	20170123	CSSV	1	a	10	DMSO	None	CB4856	D	7	mean.EXT	923.170454545455
558	20170123	CSSV	1	a	10	DMSO	None	CB4856	D	8	mean.EXT	851.503012048193
559	20170123	CSSV	1	a	10	DMSO	None	CB4856	D	9	mean.EXT	805.948051948052
560	20170123	CSSV	1	a	10	DMSO	None	ECA554	E	1	mean.EXT	835.042704626335
561	20170123	CSSV	1	a	10	DMSO	None	ECA554	E	10	mean.EXT	810
562	20170123	CSSV	1	a	10	DMSO	None	ECA554	E	11	mean.EXT	843.107142857143
563	20170123	CSSV	1	a	10	DMSO	None	ECA554	E	12	mean.EXT	813.620689655172
564	20170123	CSSV	1	a	10	DMSO	None	ECA554	E	2	mean.EXT	848.446308724832
565	20170123	CSSV	1	a	10	DMSO	None	ECA554	E	3	mean.EXT	873.067226890756
566	20170123	CSSV	1	a	10	DMSO	None	ECA554	E	5	mean.EXT	830.090909090909
567	20170123	CSSV	1	a	10	DMSO	None	ECA554	E	6	mean.EXT	833.938311688312
568	20170123	CSSV	1	a	10	DMSO	None	ECA554	E	7	mean.EXT	935.68449197861
569	20170123	CSSV	1	a	10	DMSO	None	ECA554	E	8	mean.EXT	770.413265306122
570	20170123	CSSV	1	a	10	DMSO	None	ECA554	E	9	mean.EXT	681.46420824295
571	20170123	CSSV	1	a	10	DMSO	None	ECA554	F	1	mean.EXT	779.293333333333
572	20170123	CSSV	1	a	10	DMSO	None	ECA554	F	10	mean.EXT	892.688356164384
573	20170123	CSSV	1	a	10	DMSO	None	ECA554	F	2	mean.EXT	843.754032258065
574	20170123	CSSV	1	a	10	DMSO	None	ECA554	F	3	mean.EXT	754.824712643678
575	20170123	CSSV	1	a	10	DMSO	None	ECA554	F	4	mean.EXT	672.941037735849
576	20170123	CSSV	1	a	10	DMSO	None	ECA554	F	5	mean.EXT	822.155339805825
577	20170123	CSSV	1	a	10	DMSO	None	ECA554	F	6	mean.EXT	861.990147783251
578	20170123	CSSV	1	a	10	DMSO	None	ECA554	F	7	mean.EXT	766.395061728395
579	20170123	CSSV	1	a	10	DMSO	None	ECA554	F	8	mean.EXT	894.027118644068
580	20170123	CSSV	1	a	10	DMSO	None	ECA554	F	9	mean.EXT	850.608856088561
581	20170123	CSSV	1	a	10	DMSO	None	ECA573	G	1	mean.EXT	785.7928802589
582	20170123	CSSV	1	a	10	DMSO	None	ECA573	G	10	mean.EXT	791.533864541833
583	20170123	CSSV	1	a	10	DMSO	None	ECA573	G	11	mean.EXT	751.658045977012
584	20170123	CSSV	1	a	10	DMSO	None	ECA573	G	12	mean.EXT	733.588541666667
585	20170123	CSSV	1	a	10	DMSO	None	ECA573	G	2	mean.EXT	770.701550387597
586	20170123	CSSV	1	a	10	DMSO	None	ECA573	G	3	mean.EXT	781.693602693603
587	20170123	CSSV	1	a	10	DMSO	None	ECA573	G	4	mean.EXT	782.009803921569
588	20170123	CSSV	1	a	10	DMSO	None	ECA573	G	5	mean.EXT	707.509375
589	20170123	CSSV	1	a	10	DMSO	None	ECA573	G	6	mean.EXT	738.195652173913
590	20170123	CSSV	1	a	10	DMSO	None	ECA573	G	7	mean.EXT	711.159737417943
591	20170123	CSSV	1	a	10	DMSO	None	ECA573	G	8	mean.EXT	731.860795454545
592	20170123	CSSV	1	a	10	DMSO	None	ECA573	G	9	mean.EXT	746.687687687688
593	20170123	CSSV	1	a	10	DMSO	None	ECA573	H	1	mean.EXT	697.512534818942
594	20170123	CSSV	1	a	10	DMSO	None	ECA573	H	11	mean.EXT	785.121951219512
595	20170123	CSSV	1	a	10	DMSO	None	ECA573	H	2	mean.EXT	697.005747126437
596	20170123	CSSV	1	a	10	DMSO	None	ECA573	H	3	mean.EXT	755.353424657534
597	20170123	CSSV	1	a	10	DMSO	None	ECA573	H	4	mean.EXT	759.595294117647
598	20170123	CSSV	1	a	10	DMSO	None	ECA573	H	6	mean.EXT	691.732467532468
599	20170123	CSSV	1	a	10	DMSO	None	ECA573	H	7	mean.EXT	740.46062992126
600	20170123	CSSV	1	a	10	DMSO	None	ECA573	H	8	mean.EXT	691.590206185567
601	20170123	CSSV	1	a	10	DMSO	None	ECA573	H	9	mean.EXT	743.205513784461
602	20170123	CSSV	1	a	17	abamectin	DMSO	N2	A	1	mean.EXT	684.263736263736
603	20170123	CSSV	1	a	17	abamectin	DMSO	N2	A	10	mean.EXT	677.273504273504
604	20170123	CSSV	1	a	17	abamectin	DMSO	N2	A	11	mean.EXT	680.62037037037
605	20170123	CSSV	1	a	17	abamectin	DMSO	N2	A	12	mean.EXT	673.747899159664
606	20170123	CSSV	1	a	17	abamectin	DMSO	N2	A	2	mean.EXT	644.57037037037
607	20170123	CSSV	1	a	17	abamectin	DMSO	N2	A	3	mean.EXT	701.033112582781
608	20170123	CSSV	1	a	17	abamectin	DMSO	N2	A	4	mean.EXT	662.022727272727
609	20170123	CSSV	1	a	17	abamectin	DMSO	N2	A	5	mean.EXT	687.738095238095
610	20170123	CSSV	1	a	17	abamectin	DMSO	N2	A	6	mean.EXT	612.292307692308
611	20170123	CSSV	1	a	17	abamectin	DMSO	N2	A	7	mean.EXT	597.833333333333
612	20170123	CSSV	1	a	17	abamectin	DMSO	N2	A	8	mean.EXT	579.919117647059
613	20170123	CSSV	1	a	17	abamectin	DMSO	N2	A	9	mean.EXT	717.808333333333
614	20170123	CSSV	1	a	17	abamectin	DMSO	N2	B	1	mean.EXT	673.175
615	20170123	CSSV	1	a	17	abamectin	DMSO	N2	B	10	mean.EXT	734.107438016529
616	20170123	CSSV	1	a	17	abamectin	DMSO	N2	B	11	mean.EXT	689.990990990991
617	20170123	CSSV	1	a	17	abamectin	DMSO	N2	B	2	mean.EXT	619.301470588235
618	20170123	CSSV	1	a	17	abamectin	DMSO	N2	B	3	mean.EXT	756.144144144144
619	20170123	CSSV	1	a	17	abamectin	DMSO	N2	B	4	mean.EXT	683.324074074074
620	20170123	CSSV	1	a	17	abamectin	DMSO	N2	B	5	mean.EXT	689.760683760684
621	20170123	CSSV	1	a	17	abamectin	DMSO	N2	B	6	mean.EXT	600.285714285714
622	20170123	CSSV	1	a	17	abamectin	DMSO	N2	B	7	mean.EXT	680.81679389313
623	20170123	CSSV	1	a	17	abamectin	DMSO	N2	B	8	mean.EXT	656.321739130435
624	20170123	CSSV	1	a	17	abamectin	DMSO	N2	B	9	mean.EXT	703.466101694915
625	20170123	CSSV	1	a	17	abamectin	DMSO	CB4856	C	10	mean.EXT	675.186708860759
626	20170123	CSSV	1	a	17	abamectin	DMSO	CB4856	C	11	mean.EXT	709.989547038327
627	20170123	CSSV	1	a	17	abamectin	DMSO	CB4856	C	12	mean.EXT	754.230434782609
628	20170123	CSSV	1	a	17	abamectin	DMSO	CB4856	C	2	mean.EXT	775.557291666667
629	20170123	CSSV	1	a	17	abamectin	DMSO	CB4856	C	3	mean.EXT	740.259868421053
630	20170123	CSSV	1	a	17	abamectin	DMSO	CB4856	C	4	mean.EXT	708.09375
631	20170123	CSSV	1	a	17	abamectin	DMSO	CB4856	C	5	mean.EXT	696.896551724138
632	20170123	CSSV	1	a	17	abamectin	DMSO	CB4856	C	6	mean.EXT	707.80350877193
633	20170123	CSSV	1	a	17	abamectin	DMSO	CB4856	C	7	mean.EXT	745.431451612903
634	20170123	CSSV	1	a	17	abamectin	DMSO	CB4856	C	8	mean.EXT	782.421985815603
635	20170123	CSSV	1	a	17	abamectin	DMSO	CB4856	C	9	mean.EXT	714.37676056338
636	20170123	CSSV	1	a	17	abamectin	DMSO	CB4856	D	1	mean.EXT	719.219298245614
637	20170123	CSSV	1	a	17	abamectin	DMSO	CB4856	D	10	mean.EXT	706.503378378378
638	20170123	CSSV	1	a	17	abamectin	DMSO	CB4856	D	11	mean.EXT	727.017301038062
639	20170123	CSSV	1	a	17	abamectin	DMSO	CB4856	D	2	mean.EXT	693.32967032967
640	20170123	CSSV	1	a	17	abamectin	DMSO	CB4856	D	3	mean.EXT	781.771144278607
641	20170123	CSSV	1	a	17	abamectin	DMSO	CB4856	D	4	mean.EXT	720.945945945946
642	20170123	CSSV	1	a	17	abamectin	DMSO	CB4856	D	6	mean.EXT	651.552
643	20170123	CSSV	1	a	17	abamectin	DMSO	CB4856	D	7	mean.EXT	731.721030042918
644	20170123	CSSV	1	a	17	abamectin	DMSO	CB4856	D	9	mean.EXT	701.827464788732
645	20170123	CSSV	1	a	17	abamectin	DMSO	ECA554	E	1	mean.EXT	624.154639175258
646	20170123	CSSV	1	a	17	abamectin	DMSO	ECA554	E	11	mean.EXT	661.719298245614
647	20170123	CSSV	1	a	17	abamectin	DMSO	ECA554	E	12	mean.EXT	644
648	20170123	CSSV	1	a	17	abamectin	DMSO	ECA554	E	2	mean.EXT	718.447916666667
649	20170123	CSSV	1	a	17	abamectin	DMSO	ECA554	E	3	mean.EXT	700.13
650	20170123	CSSV	1	a	17	abamectin	DMSO	ECA554	E	5	mean.EXT	650.538461538462
651	20170123	CSSV	1	a	17	abamectin	DMSO	ECA554	E	6	mean.EXT	637.952380952381
652	20170123	CSSV	1	a	17	abamectin	DMSO	ECA554	E	7	mean.EXT	619.348837209302
653	20170123	CSSV	1	a	17	abamectin	DMSO	ECA554	E	8	mean.EXT	603.507462686567
654	20170123	CSSV	1	a	17	abamectin	DMSO	ECA554	E	9	mean.EXT	587.188679245283
655	20170123	CSSV	1	a	17	abamectin	DMSO	ECA554	F	1	mean.EXT	720.72
656	20170123	CSSV	1	a	17	abamectin	DMSO	ECA554	F	10	mean.EXT	734.129032258065
657	20170123	CSSV	1	a	17	abamectin	DMSO	ECA554	F	11	mean.EXT	673.0625
658	20170123	CSSV	1	a	17	abamectin	DMSO	ECA554	F	2	mean.EXT	689.447058823529
659	20170123	CSSV	1	a	17	abamectin	DMSO	ECA554	F	3	mean.EXT	727.378947368421
660	20170123	CSSV	1	a	17	abamectin	DMSO	ECA554	F	5	mean.EXT	677.29702970297
661	20170123	CSSV	1	a	17	abamectin	DMSO	ECA554	F	6	mean.EXT	694.617283950617
662	20170123	CSSV	1	a	17	abamectin	DMSO	ECA554	F	7	mean.EXT	755.18947368421
663	20170123	CSSV	1	a	17	abamectin	DMSO	ECA554	F	8	mean.EXT	662.75
664	20170123	CSSV	1	a	17	abamectin	DMSO	ECA554	F	9	mean.EXT	605.021276595745
665	20170123	CSSV	1	a	17	abamectin	DMSO	ECA573	G	1	mean.EXT	679.608974358974
666	20170123	CSSV	1	a	17	abamectin	DMSO	ECA573	G	10	mean.EXT	622.837209302326
667	20170123	CSSV	1	a	17	abamectin	DMSO	ECA573	G	11	mean.EXT	629.768844221105
668	20170123	CSSV	1	a	17	abamectin	DMSO	ECA573	G	12	mean.EXT	643.217616580311
669	20170123	CSSV	1	a	17	abamectin	DMSO	ECA573	G	2	mean.EXT	716.751295336788
670	20170123	CSSV	1	a	17	abamectin	DMSO	ECA573	G	3	mean.EXT	638.553398058252
671	20170123	CSSV	1	a	17	abamectin	DMSO	ECA573	G	4	mean.EXT	682.841807909605
672	20170123	CSSV	1	a	17	abamectin	DMSO	ECA573	G	5	mean.EXT	679.963963963964
673	20170123	CSSV	1	a	17	abamectin	DMSO	ECA573	G	6	mean.EXT	725.869822485207
674	20170123	CSSV	1	a	17	abamectin	DMSO	ECA573	G	8	mean.EXT	728.838235294118
675	20170123	CSSV	1	a	17	abamectin	DMSO	ECA573	G	9	mean.EXT	621.295336787565
676	20170123	CSSV	1	a	17	abamectin	DMSO	ECA573	H	1	mean.EXT	692.925110132159
677	20170123	CSSV	1	a	17	abamectin	DMSO	ECA573	H	10	mean.EXT	640.968609865471
678	20170123	CSSV	1	a	17	abamectin	DMSO	ECA573	H	11	mean.EXT	638.672340425532
679	20170123	CSSV	1	a	17	abamectin	DMSO	ECA573	H	2	mean.EXT	721.945652173913
680	20170123	CSSV	1	a	17	abamectin	DMSO	ECA573	H	3	mean.EXT	671.154506437768
681	20170123	CSSV	1	a	17	abamectin	DMSO	ECA573	H	4	mean.EXT	633.804195804196
682	20170123	CSSV	1	a	17	abamectin	DMSO	ECA573	H	5	mean.EXT	700.314814814815
683	20170123	CSSV	1	a	17	abamectin	DMSO	ECA573	H	6	mean.EXT	704.748148148148
684	20170123	CSSV	1	a	17	abamectin	DMSO	ECA573	H	7	mean.EXT	647.81220657277
685	20170123	CSSV	1	a	17	abamectin	DMSO	ECA573	H	8	mean.EXT	658.117346938776
686	20170123	CSSV	1	a	17	abamectin	DMSO	ECA573	H	9	mean.EXT	712.459459459459
687	20170123	CSSV	1	a	1	DMSO	None	N2	A	1	norm.n	116
688	20170123	CSSV	1	a	1	DMSO	None	N2	A	10	norm.n	125
689	20170123	CSSV	1	a	1	DMSO	None	N2	A	11	norm.n	121
690	20170123	CSSV	1	a	1	DMSO	None	N2	A	12	norm.n	111.666666666667
691	20170123	CSSV	1	a	1	DMSO	None	N2	A	2	norm.n	122.666666666667
692	20170123	CSSV	1	a	1	DMSO	None	N2	A	3	norm.n	124
693	20170123	CSSV	1	a	1	DMSO	None	N2	A	4	norm.n	145.666666666667
694	20170123	CSSV	1	a	1	DMSO	None	N2	A	6	norm.n	109
695	20170123	CSSV	1	a	1	DMSO	None	N2	A	7	norm.n	127.333333333333
696	20170123	CSSV	1	a	1	DMSO	None	N2	A	8	norm.n	124
697	20170123	CSSV	1	a	1	DMSO	None	N2	A	9	norm.n	115
698	20170123	CSSV	1	a	1	DMSO	None	N2	B	1	norm.n	118
699	20170123	CSSV	1	a	1	DMSO	None	N2	B	10	norm.n	115
700	20170123	CSSV	1	a	1	DMSO	None	N2	B	11	norm.n	102
701	20170123	CSSV	1	a	1	DMSO	None	N2	B	2	norm.n	121
702	20170123	CSSV	1	a	1	DMSO	None	N2	B	3	norm.n	133.666666666667
703	20170123	CSSV	1	a	1	DMSO	None	N2	B	4	norm.n	140.333333333333
704	20170123	CSSV	1	a	1	DMSO	None	N2	B	5	norm.n	89.6666666666667
705	20170123	CSSV	1	a	1	DMSO	None	N2	B	6	norm.n	116
706	20170123	CSSV	1	a	1	DMSO	None	N2	B	7	norm.n	135.666666666667
707	20170123	CSSV	1	a	1	DMSO	None	N2	B	8	norm.n	121.666666666667
708	20170123	CSSV	1	a	1	DMSO	None	N2	B	9	norm.n	116.666666666667
709	20170123	CSSV	1	a	1	DMSO	None	CB4856	C	1	norm.n	96
710	20170123	CSSV	1	a	1	DMSO	None	CB4856	C	10	norm.n	135.666666666667
711	20170123	CSSV	1	a	1	DMSO	None	CB4856	C	11	norm.n	115
712	20170123	CSSV	1	a	1	DMSO	None	CB4856	C	12	norm.n	143
713	20170123	CSSV	1	a	1	DMSO	None	CB4856	C	2	norm.n	154.5
714	20170123	CSSV	1	a	1	DMSO	None	CB4856	C	3	norm.n	77.3333333333333
715	20170123	CSSV	1	a	1	DMSO	None	CB4856	C	4	norm.n	123
716	20170123	CSSV	1	a	1	DMSO	None	CB4856	C	5	norm.n	118
717	20170123	CSSV	1	a	1	DMSO	None	CB4856	C	6	norm.n	107
718	20170123	CSSV	1	a	1	DMSO	None	CB4856	C	7	norm.n	145.666666666667
719	20170123	CSSV	1	a	1	DMSO	None	CB4856	C	8	norm.n	126.666666666667
720	20170123	CSSV	1	a	1	DMSO	None	CB4856	C	9	norm.n	143.5
721	20170123	CSSV	1	a	1	DMSO	None	CB4856	D	1	norm.n	115
722	20170123	CSSV	1	a	1	DMSO	None	CB4856	D	10	norm.n	125
723	20170123	CSSV	1	a	1	DMSO	None	CB4856	D	11	norm.n	154
724	20170123	CSSV	1	a	1	DMSO	None	CB4856	D	2	norm.n	130.666666666667
725	20170123	CSSV	1	a	1	DMSO	None	CB4856	D	3	norm.n	147
726	20170123	CSSV	1	a	1	DMSO	None	CB4856	D	4	norm.n	138.666666666667
727	20170123	CSSV	1	a	1	DMSO	None	CB4856	D	5	norm.n	99.3333333333333
728	20170123	CSSV	1	a	1	DMSO	None	CB4856	D	6	norm.n	101.333333333333
729	20170123	CSSV	1	a	1	DMSO	None	CB4856	D	7	norm.n	132.333333333333
730	20170123	CSSV	1	a	1	DMSO	None	CB4856	D	8	norm.n	135.333333333333
731	20170123	CSSV	1	a	1	DMSO	None	CB4856	D	9	norm.n	126.333333333333
732	20170123	CSSV	1	a	1	DMSO	None	ECA554	E	1	norm.n	112
733	20170123	CSSV	1	a	1	DMSO	None	ECA554	E	10	norm.n	108
734	20170123	CSSV	1	a	1	DMSO	None	ECA554	E	11	norm.n	109.333333333333
735	20170123	CSSV	1	a	1	DMSO	None	ECA554	E	12	norm.n	135
736	20170123	CSSV	1	a	1	DMSO	None	ECA554	E	2	norm.n	127
737	20170123	CSSV	1	a	1	DMSO	None	ECA554	E	3	norm.n	130.333333333333
738	20170123	CSSV	1	a	1	DMSO	None	ECA554	E	4	norm.n	108.666666666667
739	20170123	CSSV	1	a	1	DMSO	None	ECA554	E	5	norm.n	117.333333333333
740	20170123	CSSV	1	a	1	DMSO	None	ECA554	E	6	norm.n	111.333333333333
741	20170123	CSSV	1	a	1	DMSO	None	ECA554	E	7	norm.n	111.666666666667
742	20170123	CSSV	1	a	1	DMSO	None	ECA554	E	8	norm.n	123.666666666667
743	20170123	CSSV	1	a	1	DMSO	None	ECA554	E	9	norm.n	121.333333333333
744	20170123	CSSV	1	a	1	DMSO	None	ECA554	F	1	norm.n	127
745	20170123	CSSV	1	a	1	DMSO	None	ECA554	F	10	norm.n	117.666666666667
746	20170123	CSSV	1	a	1	DMSO	None	ECA554	F	11	norm.n	120.333333333333
747	20170123	CSSV	1	a	1	DMSO	None	ECA554	F	2	norm.n	125
748	20170123	CSSV	1	a	1	DMSO	None	ECA554	F	3	norm.n	112.333333333333
749	20170123	CSSV	1	a	1	DMSO	None	ECA554	F	4	norm.n	106.333333333333
750	20170123	CSSV	1	a	1	DMSO	None	ECA554	F	5	norm.n	129.666666666667
751	20170123	CSSV	1	a	1	DMSO	None	ECA554	F	6	norm.n	139
752	20170123	CSSV	1	a	1	DMSO	None	ECA554	F	7	norm.n	143.666666666667
753	20170123	CSSV	1	a	1	DMSO	None	ECA554	F	8	norm.n	121.666666666667
754	20170123	CSSV	1	a	1	DMSO	None	ECA554	F	9	norm.n	119.666666666667
755	20170123	CSSV	1	a	1	DMSO	None	ECA573	G	1	norm.n	128
756	20170123	CSSV	1	a	1	DMSO	None	ECA573	G	10	norm.n	118.333333333333
757	20170123	CSSV	1	a	1	DMSO	None	ECA573	G	11	norm.n	142
758	20170123	CSSV	1	a	1	DMSO	None	ECA573	G	12	norm.n	122.333333333333
759	20170123	CSSV	1	a	1	DMSO	None	ECA573	G	2	norm.n	117
760	20170123	CSSV	1	a	1	DMSO	None	ECA573	G	3	norm.n	111.333333333333
761	20170123	CSSV	1	a	1	DMSO	None	ECA573	G	4	norm.n	143.333333333333
762	20170123	CSSV	1	a	1	DMSO	None	ECA573	G	5	norm.n	148
763	20170123	CSSV	1	a	1	DMSO	None	ECA573	G	6	norm.n	124.666666666667
764	20170123	CSSV	1	a	1	DMSO	None	ECA573	G	7	norm.n	136.333333333333
765	20170123	CSSV	1	a	1	DMSO	None	ECA573	G	8	norm.n	139.333333333333
766	20170123	CSSV	1	a	1	DMSO	None	ECA573	G	9	norm.n	127.333333333333
767	20170123	CSSV	1	a	1	DMSO	None	ECA573	H	1	norm.n	132.333333333333
768	20170123	CSSV	1	a	1	DMSO	None	ECA573	H	10	norm.n	134.333333333333
769	20170123	CSSV	1	a	1	DMSO	None	ECA573	H	11	norm.n	125.333333333333
770	20170123	CSSV	1	a	1	DMSO	None	ECA573	H	2	norm.n	148
771	20170123	CSSV	1	a	1	DMSO	None	ECA573	H	3	norm.n	114
772	20170123	CSSV	1	a	1	DMSO	None	ECA573	H	4	norm.n	123
773	20170123	CSSV	1	a	1	DMSO	None	ECA573	H	5	norm.n	131.666666666667
774	20170123	CSSV	1	a	1	DMSO	None	ECA573	H	6	norm.n	145.333333333333
775	20170123	CSSV	1	a	1	DMSO	None	ECA573	H	7	norm.n	150.333333333333
776	20170123	CSSV	1	a	1	DMSO	None	ECA573	H	8	norm.n	130
777	20170123	CSSV	1	a	8	abamectin	DMSO	N2	A	10	norm.n	26.6666666666667
778	20170123	CSSV	1	a	8	abamectin	DMSO	N2	A	11	norm.n	32.3333333333333
779	20170123	CSSV	1	a	8	abamectin	DMSO	N2	A	12	norm.n	38.3333333333333
780	20170123	CSSV	1	a	8	abamectin	DMSO	N2	A	3	norm.n	46.3333333333333
781	20170123	CSSV	1	a	8	abamectin	DMSO	N2	A	4	norm.n	43.6666666666667
782	20170123	CSSV	1	a	8	abamectin	DMSO	N2	A	5	norm.n	40.3333333333333
783	20170123	CSSV	1	a	8	abamectin	DMSO	N2	A	7	norm.n	44.3333333333333
784	20170123	CSSV	1	a	8	abamectin	DMSO	N2	A	8	norm.n	44.6666666666667
785	20170123	CSSV	1	a	8	abamectin	DMSO	N2	A	9	norm.n	34.3333333333333
786	20170123	CSSV	1	a	8	abamectin	DMSO	N2	B	1	norm.n	32.3333333333333
787	20170123	CSSV	1	a	8	abamectin	DMSO	N2	B	10	norm.n	38
788	20170123	CSSV	1	a	8	abamectin	DMSO	N2	B	11	norm.n	49.3333333333333
789	20170123	CSSV	1	a	8	abamectin	DMSO	N2	B	2	norm.n	27
790	20170123	CSSV	1	a	8	abamectin	DMSO	N2	B	3	norm.n	42
791	20170123	CSSV	1	a	8	abamectin	DMSO	N2	B	4	norm.n	49
792	20170123	CSSV	1	a	8	abamectin	DMSO	N2	B	5	norm.n	39.6666666666667
793	20170123	CSSV	1	a	8	abamectin	DMSO	N2	B	6	norm.n	28.6666666666667
794	20170123	CSSV	1	a	8	abamectin	DMSO	N2	B	8	norm.n	43.6666666666667
795	20170123	CSSV	1	a	8	abamectin	DMSO	N2	B	9	norm.n	36.3333333333333
796	20170123	CSSV	1	a	8	abamectin	DMSO	CB4856	C	10	norm.n	78.6666666666667
797	20170123	CSSV	1	a	8	abamectin	DMSO	CB4856	C	11	norm.n	80.3333333333333
798	20170123	CSSV	1	a	8	abamectin	DMSO	CB4856	C	12	norm.n	77
799	20170123	CSSV	1	a	8	abamectin	DMSO	CB4856	C	2	norm.n	72.6666666666667
800	20170123	CSSV	1	a	8	abamectin	DMSO	CB4856	C	3	norm.n	77.6666666666667
801	20170123	CSSV	1	a	8	abamectin	DMSO	CB4856	C	4	norm.n	58.6666666666667
802	20170123	CSSV	1	a	8	abamectin	DMSO	CB4856	C	5	norm.n	68.6666666666667
803	20170123	CSSV	1	a	8	abamectin	DMSO	CB4856	C	7	norm.n	78.6666666666667
804	20170123	CSSV	1	a	8	abamectin	DMSO	CB4856	C	9	norm.n	65
805	20170123	CSSV	1	a	8	abamectin	DMSO	CB4856	D	1	norm.n	90.6666666666667
806	20170123	CSSV	1	a	8	abamectin	DMSO	CB4856	D	10	norm.n	73
807	20170123	CSSV	1	a	8	abamectin	DMSO	CB4856	D	11	norm.n	83.6666666666667
808	20170123	CSSV	1	a	8	abamectin	DMSO	CB4856	D	2	norm.n	55
809	20170123	CSSV	1	a	8	abamectin	DMSO	CB4856	D	3	norm.n	48.3333333333333
810	20170123	CSSV	1	a	8	abamectin	DMSO	CB4856	D	4	norm.n	72
811	20170123	CSSV	1	a	8	abamectin	DMSO	CB4856	D	5	norm.n	66
812	20170123	CSSV	1	a	8	abamectin	DMSO	CB4856	D	6	norm.n	76.3333333333333
813	20170123	CSSV	1	a	8	abamectin	DMSO	CB4856	D	7	norm.n	74
814	20170123	CSSV	1	a	8	abamectin	DMSO	CB4856	D	8	norm.n	79
815	20170123	CSSV	1	a	8	abamectin	DMSO	CB4856	D	9	norm.n	63
816	20170123	CSSV	1	a	8	abamectin	DMSO	ECA554	E	1	norm.n	20.3333333333333
817	20170123	CSSV	1	a	8	abamectin	DMSO	ECA554	E	10	norm.n	22
818	20170123	CSSV	1	a	8	abamectin	DMSO	ECA554	E	11	norm.n	34
819	20170123	CSSV	1	a	8	abamectin	DMSO	ECA554	E	12	norm.n	21.3333333333333
820	20170123	CSSV	1	a	8	abamectin	DMSO	ECA554	E	2	norm.n	26.3333333333333
821	20170123	CSSV	1	a	8	abamectin	DMSO	ECA554	E	3	norm.n	23.3333333333333
822	20170123	CSSV	1	a	8	abamectin	DMSO	ECA554	E	4	norm.n	19
823	20170123	CSSV	1	a	8	abamectin	DMSO	ECA554	E	5	norm.n	29.6666666666667
824	20170123	CSSV	1	a	8	abamectin	DMSO	ECA554	E	6	norm.n	23.6666666666667
825	20170123	CSSV	1	a	8	abamectin	DMSO	ECA554	E	7	norm.n	30.6666666666667
826	20170123	CSSV	1	a	8	abamectin	DMSO	ECA554	E	8	norm.n	25.6666666666667
827	20170123	CSSV	1	a	8	abamectin	DMSO	ECA554	E	9	norm.n	29
828	20170123	CSSV	1	a	8	abamectin	DMSO	ECA554	F	1	norm.n	19.6666666666667
829	20170123	CSSV	1	a	8	abamectin	DMSO	ECA554	F	11	norm.n	29.6666666666667
830	20170123	CSSV	1	a	8	abamectin	DMSO	ECA554	F	2	norm.n	20.3333333333333
831	20170123	CSSV	1	a	8	abamectin	DMSO	ECA554	F	3	norm.n	33
832	20170123	CSSV	1	a	8	abamectin	DMSO	ECA554	F	4	norm.n	20
833	20170123	CSSV	1	a	8	abamectin	DMSO	ECA554	F	5	norm.n	17.6666666666667
834	20170123	CSSV	1	a	8	abamectin	DMSO	ECA554	F	6	norm.n	31
835	20170123	CSSV	1	a	8	abamectin	DMSO	ECA554	F	7	norm.n	28
836	20170123	CSSV	1	a	8	abamectin	DMSO	ECA554	F	8	norm.n	25.6666666666667
837	20170123	CSSV	1	a	8	abamectin	DMSO	ECA554	F	9	norm.n	18.6666666666667
838	20170123	CSSV	1	a	8	abamectin	DMSO	ECA573	G	1	norm.n	73.6666666666667
839	20170123	CSSV	1	a	8	abamectin	DMSO	ECA573	G	10	norm.n	45
840	20170123	CSSV	1	a	8	abamectin	DMSO	ECA573	G	2	norm.n	75.6666666666667
841	20170123	CSSV	1	a	8	abamectin	DMSO	ECA573	G	3	norm.n	55.3333333333333
842	20170123	CSSV	1	a	8	abamectin	DMSO	ECA573	G	4	norm.n	53
843	20170123	CSSV	1	a	8	abamectin	DMSO	ECA573	G	5	norm.n	68.3333333333333
844	20170123	CSSV	1	a	8	abamectin	DMSO	ECA573	G	6	norm.n	51.6666666666667
845	20170123	CSSV	1	a	8	abamectin	DMSO	ECA573	G	7	norm.n	56.6666666666667
846	20170123	CSSV	1	a	8	abamectin	DMSO	ECA573	G	8	norm.n	59
847	20170123	CSSV	1	a	8	abamectin	DMSO	ECA573	G	9	norm.n	53
848	20170123	CSSV	1	a	8	abamectin	DMSO	ECA573	H	10	norm.n	72
849	20170123	CSSV	1	a	8	abamectin	DMSO	ECA573	H	11	norm.n	81.3333333333333
850	20170123	CSSV	1	a	8	abamectin	DMSO	ECA573	H	2	norm.n	56
851	20170123	CSSV	1	a	8	abamectin	DMSO	ECA573	H	3	norm.n	72.3333333333333
852	20170123	CSSV	1	a	8	abamectin	DMSO	ECA573	H	4	norm.n	51.6666666666667
853	20170123	CSSV	1	a	8	abamectin	DMSO	ECA573	H	5	norm.n	72.6666666666667
854	20170123	CSSV	1	a	8	abamectin	DMSO	ECA573	H	6	norm.n	61
855	20170123	CSSV	1	a	8	abamectin	DMSO	ECA573	H	7	norm.n	59.6666666666667
856	20170123	CSSV	1	a	8	abamectin	DMSO	ECA573	H	8	norm.n	58.6666666666667
857	20170123	CSSV	1	a	8	abamectin	DMSO	ECA573	H	9	norm.n	65.3333333333333
858	20170123	CSSV	1	a	10	DMSO	None	N2	A	1	norm.n	137.666666666667
859	20170123	CSSV	1	a	10	DMSO	None	N2	A	10	norm.n	146.333333333333
860	20170123	CSSV	1	a	10	DMSO	None	N2	A	11	norm.n	133.666666666667
861	20170123	CSSV	1	a	10	DMSO	None	N2	A	12	norm.n	100.666666666667
862	20170123	CSSV	1	a	10	DMSO	None	N2	A	2	norm.n	138
863	20170123	CSSV	1	a	10	DMSO	None	N2	A	3	norm.n	136
864	20170123	CSSV	1	a	10	DMSO	None	N2	A	4	norm.n	110.666666666667
865	20170123	CSSV	1	a	10	DMSO	None	N2	A	5	norm.n	126.666666666667
866	20170123	CSSV	1	a	10	DMSO	None	N2	A	7	norm.n	148.333333333333
867	20170123	CSSV	1	a	10	DMSO	None	N2	A	8	norm.n	128
868	20170123	CSSV	1	a	10	DMSO	None	N2	A	9	norm.n	129.666666666667
869	20170123	CSSV	1	a	10	DMSO	None	N2	B	1	norm.n	123.666666666667
870	20170123	CSSV	1	a	10	DMSO	None	N2	B	10	norm.n	120.666666666667
871	20170123	CSSV	1	a	10	DMSO	None	N2	B	11	norm.n	122
872	20170123	CSSV	1	a	10	DMSO	None	N2	B	2	norm.n	102
873	20170123	CSSV	1	a	10	DMSO	None	N2	B	3	norm.n	116
874	20170123	CSSV	1	a	10	DMSO	None	N2	B	4	norm.n	121.333333333333
875	20170123	CSSV	1	a	10	DMSO	None	N2	B	5	norm.n	89
876	20170123	CSSV	1	a	10	DMSO	None	N2	B	6	norm.n	105.666666666667
877	20170123	CSSV	1	a	10	DMSO	None	N2	B	7	norm.n	103
878	20170123	CSSV	1	a	10	DMSO	None	N2	B	8	norm.n	93
879	20170123	CSSV	1	a	10	DMSO	None	N2	B	9	norm.n	121.666666666667
880	20170123	CSSV	1	a	10	DMSO	None	CB4856	C	1	norm.n	158
881	20170123	CSSV	1	a	10	DMSO	None	CB4856	C	10	norm.n	108.333333333333
882	20170123	CSSV	1	a	10	DMSO	None	CB4856	C	11	norm.n	99
883	20170123	CSSV	1	a	10	DMSO	None	CB4856	C	12	norm.n	128.666666666667
884	20170123	CSSV	1	a	10	DMSO	None	CB4856	C	2	norm.n	118
885	20170123	CSSV	1	a	10	DMSO	None	CB4856	C	3	norm.n	88.6666666666667
886	20170123	CSSV	1	a	10	DMSO	None	CB4856	C	4	norm.n	126
887	20170123	CSSV	1	a	10	DMSO	None	CB4856	C	5	norm.n	130.333333333333
888	20170123	CSSV	1	a	10	DMSO	None	CB4856	C	6	norm.n	125
889	20170123	CSSV	1	a	10	DMSO	None	CB4856	C	7	norm.n	125.333333333333
890	20170123	CSSV	1	a	10	DMSO	None	CB4856	C	8	norm.n	134.333333333333
891	20170123	CSSV	1	a	10	DMSO	None	CB4856	C	9	norm.n	117.333333333333
892	20170123	CSSV	1	a	10	DMSO	None	CB4856	D	1	norm.n	78.6666666666667
893	20170123	CSSV	1	a	10	DMSO	None	CB4856	D	10	norm.n	126.333333333333
894	20170123	CSSV	1	a	10	DMSO	None	CB4856	D	11	norm.n	115
895	20170123	CSSV	1	a	10	DMSO	None	CB4856	D	2	norm.n	112
896	20170123	CSSV	1	a	10	DMSO	None	CB4856	D	3	norm.n	79.6666666666667
897	20170123	CSSV	1	a	10	DMSO	None	CB4856	D	4	norm.n	102.333333333333
898	20170123	CSSV	1	a	10	DMSO	None	CB4856	D	6	norm.n	116.333333333333
899	20170123	CSSV	1	a	10	DMSO	None	CB4856	D	7	norm.n	88
900	20170123	CSSV	1	a	10	DMSO	None	CB4856	D	8	norm.n	110.666666666667
901	20170123	CSSV	1	a	10	DMSO	None	CB4856	D	9	norm.n	128.333333333333
902	20170123	CSSV	1	a	10	DMSO	None	ECA554	E	1	norm.n	93.6666666666667
903	20170123	CSSV	1	a	10	DMSO	None	ECA554	E	10	norm.n	125
904	20170123	CSSV	1	a	10	DMSO	None	ECA554	E	11	norm.n	112
905	20170123	CSSV	1	a	10	DMSO	None	ECA554	E	2	norm.n	99.3333333333333
906	20170123	CSSV	1	a	10	DMSO	None	ECA554	E	3	norm.n	79.3333333333333
907	20170123	CSSV	1	a	10	DMSO	None	ECA554	E	4	norm.n	94.3333333333333
908	20170123	CSSV	1	a	10	DMSO	None	ECA554	E	5	norm.n	84.3333333333333
909	20170123	CSSV	1	a	10	DMSO	None	ECA554	E	6	norm.n	102.666666666667
910	20170123	CSSV	1	a	10	DMSO	None	ECA554	E	8	norm.n	130.666666666667
911	20170123	CSSV	1	a	10	DMSO	None	ECA554	F	1	norm.n	100
912	20170123	CSSV	1	a	10	DMSO	None	ECA554	F	10	norm.n	97.3333333333333
913	20170123	CSSV	1	a	10	DMSO	None	ECA554	F	11	norm.n	81.6666666666667
914	20170123	CSSV	1	a	10	DMSO	None	ECA554	F	2	norm.n	82.6666666666667
915	20170123	CSSV	1	a	10	DMSO	None	ECA554	F	3	norm.n	116
916	20170123	CSSV	1	a	10	DMSO	None	ECA554	F	4	norm.n	141.333333333333
917	20170123	CSSV	1	a	10	DMSO	None	ECA554	F	5	norm.n	103
918	20170123	CSSV	1	a	10	DMSO	None	ECA554	F	6	norm.n	67.6666666666667
919	20170123	CSSV	1	a	10	DMSO	None	ECA554	F	7	norm.n	108
920	20170123	CSSV	1	a	10	DMSO	None	ECA554	F	8	norm.n	98.3333333333333
921	20170123	CSSV	1	a	10	DMSO	None	ECA554	F	9	norm.n	90.3333333333333
922	20170123	CSSV	1	a	10	DMSO	None	ECA573	G	1	norm.n	103
923	20170123	CSSV	1	a	10	DMSO	None	ECA573	G	11	norm.n	116
924	20170123	CSSV	1	a	10	DMSO	None	ECA573	G	12	norm.n	128
925	20170123	CSSV	1	a	10	DMSO	None	ECA573	G	3	norm.n	99
926	20170123	CSSV	1	a	10	DMSO	None	ECA573	G	4	norm.n	102
927	20170123	CSSV	1	a	10	DMSO	None	ECA573	G	5	norm.n	106.666666666667
928	20170123	CSSV	1	a	10	DMSO	None	ECA573	G	6	norm.n	122.666666666667
929	20170123	CSSV	1	a	10	DMSO	None	ECA573	G	7	norm.n	152.333333333333
930	20170123	CSSV	1	a	10	DMSO	None	ECA573	G	8	norm.n	117.333333333333
931	20170123	CSSV	1	a	10	DMSO	None	ECA573	G	9	norm.n	111
932	20170123	CSSV	1	a	10	DMSO	None	ECA573	H	1	norm.n	119.666666666667
933	20170123	CSSV	1	a	10	DMSO	None	ECA573	H	10	norm.n	88
934	20170123	CSSV	1	a	10	DMSO	None	ECA573	H	11	norm.n	109.333333333333
935	20170123	CSSV	1	a	10	DMSO	None	ECA573	H	2	norm.n	116
936	20170123	CSSV	1	a	10	DMSO	None	ECA573	H	3	norm.n	121.666666666667
937	20170123	CSSV	1	a	10	DMSO	None	ECA573	H	4	norm.n	141.666666666667
938	20170123	CSSV	1	a	10	DMSO	None	ECA573	H	5	norm.n	96.6666666666667
939	20170123	CSSV	1	a	10	DMSO	None	ECA573	H	6	norm.n	128.333333333333
940	20170123	CSSV	1	a	10	DMSO	None	ECA573	H	8	norm.n	129.333333333333
941	20170123	CSSV	1	a	10	DMSO	None	ECA573	H	9	norm.n	133
942	20170123	CSSV	1	a	17	abamectin	DMSO	N2	A	1	norm.n	30.3333333333333
943	20170123	CSSV	1	a	17	abamectin	DMSO	N2	A	10	norm.n	39
944	20170123	CSSV	1	a	17	abamectin	DMSO	N2	A	11	norm.n	36
945	20170123	CSSV	1	a	17	abamectin	DMSO	N2	A	12	norm.n	39.6666666666667
946	20170123	CSSV	1	a	17	abamectin	DMSO	N2	A	2	norm.n	45
947	20170123	CSSV	1	a	17	abamectin	DMSO	N2	A	3	norm.n	50.3333333333333
948	20170123	CSSV	1	a	17	abamectin	DMSO	N2	A	4	norm.n	44
949	20170123	CSSV	1	a	17	abamectin	DMSO	N2	A	5	norm.n	42
950	20170123	CSSV	1	a	17	abamectin	DMSO	N2	A	6	norm.n	43.3333333333333
951	20170123	CSSV	1	a	17	abamectin	DMSO	N2	A	7	norm.n	48
952	20170123	CSSV	1	a	17	abamectin	DMSO	N2	A	8	norm.n	45.3333333333333
953	20170123	CSSV	1	a	17	abamectin	DMSO	N2	A	9	norm.n	40
954	20170123	CSSV	1	a	17	abamectin	DMSO	N2	B	1	norm.n	40
955	20170123	CSSV	1	a	17	abamectin	DMSO	N2	B	10	norm.n	40.3333333333333
956	20170123	CSSV	1	a	17	abamectin	DMSO	N2	B	11	norm.n	37
957	20170123	CSSV	1	a	17	abamectin	DMSO	N2	B	2	norm.n	45.3333333333333
958	20170123	CSSV	1	a	17	abamectin	DMSO	N2	B	3	norm.n	37
959	20170123	CSSV	1	a	17	abamectin	DMSO	N2	B	4	norm.n	36
960	20170123	CSSV	1	a	17	abamectin	DMSO	N2	B	5	norm.n	39
961	20170123	CSSV	1	a	17	abamectin	DMSO	N2	B	6	norm.n	49
962	20170123	CSSV	1	a	17	abamectin	DMSO	N2	B	7	norm.n	43.6666666666667
963	20170123	CSSV	1	a	17	abamectin	DMSO	N2	B	8	norm.n	38.3333333333333
964	20170123	CSSV	1	a	17	abamectin	DMSO	N2	B	9	norm.n	39.3333333333333
965	20170123	CSSV	1	a	17	abamectin	DMSO	CB4856	C	10	norm.n	105.333333333333
966	20170123	CSSV	1	a	17	abamectin	DMSO	CB4856	C	11	norm.n	95.6666666666667
967	20170123	CSSV	1	a	17	abamectin	DMSO	CB4856	C	12	norm.n	76.6666666666667
968	20170123	CSSV	1	a	17	abamectin	DMSO	CB4856	C	2	norm.n	96
969	20170123	CSSV	1	a	17	abamectin	DMSO	CB4856	C	3	norm.n	101.333333333333
970	20170123	CSSV	1	a	17	abamectin	DMSO	CB4856	C	4	norm.n	85.3333333333333
971	20170123	CSSV	1	a	17	abamectin	DMSO	CB4856	C	5	norm.n	77.3333333333333
972	20170123	CSSV	1	a	17	abamectin	DMSO	CB4856	C	6	norm.n	95
973	20170123	CSSV	1	a	17	abamectin	DMSO	CB4856	C	7	norm.n	82.6666666666667
974	20170123	CSSV	1	a	17	abamectin	DMSO	CB4856	C	8	norm.n	94
975	20170123	CSSV	1	a	17	abamectin	DMSO	CB4856	C	9	norm.n	94.6666666666667
976	20170123	CSSV	1	a	17	abamectin	DMSO	CB4856	D	1	norm.n	76
977	20170123	CSSV	1	a	17	abamectin	DMSO	CB4856	D	10	norm.n	98.6666666666667
978	20170123	CSSV	1	a	17	abamectin	DMSO	CB4856	D	11	norm.n	96.3333333333333
979	20170123	CSSV	1	a	17	abamectin	DMSO	CB4856	D	2	norm.n	91
980	20170123	CSSV	1	a	17	abamectin	DMSO	CB4856	D	3	norm.n	100.5
981	20170123	CSSV	1	a	17	abamectin	DMSO	CB4856	D	4	norm.n	86.3333333333333
982	20170123	CSSV	1	a	17	abamectin	DMSO	CB4856	D	6	norm.n	83.3333333333333
983	20170123	CSSV	1	a	17	abamectin	DMSO	CB4856	D	7	norm.n	77.6666666666667
984	20170123	CSSV	1	a	17	abamectin	DMSO	CB4856	D	8	norm.n	75.3333333333333
985	20170123	CSSV	1	a	17	abamectin	DMSO	CB4856	D	9	norm.n	94.6666666666667
986	20170123	CSSV	1	a	17	abamectin	DMSO	ECA554	E	1	norm.n	32.3333333333333
987	20170123	CSSV	1	a	17	abamectin	DMSO	ECA554	E	10	norm.n	27
988	20170123	CSSV	1	a	17	abamectin	DMSO	ECA554	E	11	norm.n	19
989	20170123	CSSV	1	a	17	abamectin	DMSO	ECA554	E	12	norm.n	27.3333333333333
990	20170123	CSSV	1	a	17	abamectin	DMSO	ECA554	E	2	norm.n	32
991	20170123	CSSV	1	a	17	abamectin	DMSO	ECA554	E	3	norm.n	33.3333333333333
992	20170123	CSSV	1	a	17	abamectin	DMSO	ECA554	E	5	norm.n	26
993	20170123	CSSV	1	a	17	abamectin	DMSO	ECA554	E	6	norm.n	35
994	20170123	CSSV	1	a	17	abamectin	DMSO	ECA554	E	7	norm.n	28.6666666666667
995	20170123	CSSV	1	a	17	abamectin	DMSO	ECA554	E	8	norm.n	22.3333333333333
996	20170123	CSSV	1	a	17	abamectin	DMSO	ECA554	E	9	norm.n	35.3333333333333
997	20170123	CSSV	1	a	17	abamectin	DMSO	ECA554	F	1	norm.n	33.3333333333333
998	20170123	CSSV	1	a	17	abamectin	DMSO	ECA554	F	10	norm.n	31
999	20170123	CSSV	1	a	17	abamectin	DMSO	ECA554	F	11	norm.n	26.6666666666667
1000	20170123	CSSV	1	a	17	abamectin	DMSO	ECA554	F	2	norm.n	28.3333333333333
1001	20170123	CSSV	1	a	17	abamectin	DMSO	ECA554	F	3	norm.n	31.6666666666667
1002	20170123	CSSV	1	a	17	abamectin	DMSO	ECA554	F	4	norm.n	40
1003	20170123	CSSV	1	a	17	abamectin	DMSO	ECA554	F	5	norm.n	33.6666666666667
1004	20170123	CSSV	1	a	17	abamectin	DMSO	ECA554	F	6	norm.n	27
1005	20170123	CSSV	1	a	17	abamectin	DMSO	ECA554	F	7	norm.n	31.6666666666667
1006	20170123	CSSV	1	a	17	abamectin	DMSO	ECA554	F	8	norm.n	28
1007	20170123	CSSV	1	a	17	abamectin	DMSO	ECA554	F	9	norm.n	31.3333333333333
1008	20170123	CSSV	1	a	17	abamectin	DMSO	ECA573	G	1	norm.n	52
1009	20170123	CSSV	1	a	17	abamectin	DMSO	ECA573	G	10	norm.n	71.6666666666667
1010	20170123	CSSV	1	a	17	abamectin	DMSO	ECA573	G	11	norm.n	66.3333333333333
1011	20170123	CSSV	1	a	17	abamectin	DMSO	ECA573	G	12	norm.n	64.3333333333333
1012	20170123	CSSV	1	a	17	abamectin	DMSO	ECA573	G	2	norm.n	64.3333333333333
1013	20170123	CSSV	1	a	17	abamectin	DMSO	ECA573	G	3	norm.n	68.6666666666667
1014	20170123	CSSV	1	a	17	abamectin	DMSO	ECA573	G	4	norm.n	59
1015	20170123	CSSV	1	a	17	abamectin	DMSO	ECA573	G	5	norm.n	74
1016	20170123	CSSV	1	a	17	abamectin	DMSO	ECA573	G	6	norm.n	56.3333333333333
1017	20170123	CSSV	1	a	17	abamectin	DMSO	ECA573	G	7	norm.n	68.3333333333333
1018	20170123	CSSV	1	a	17	abamectin	DMSO	ECA573	G	8	norm.n	68
1019	20170123	CSSV	1	a	17	abamectin	DMSO	ECA573	G	9	norm.n	64.3333333333333
1020	20170123	CSSV	1	a	17	abamectin	DMSO	ECA573	H	1	norm.n	75.6666666666667
1021	20170123	CSSV	1	a	17	abamectin	DMSO	ECA573	H	10	norm.n	74.3333333333333
1022	20170123	CSSV	1	a	17	abamectin	DMSO	ECA573	H	11	norm.n	78.3333333333333
1023	20170123	CSSV	1	a	17	abamectin	DMSO	ECA573	H	2	norm.n	61.3333333333333
1024	20170123	CSSV	1	a	17	abamectin	DMSO	ECA573	H	3	norm.n	77.6666666666667
1025	20170123	CSSV	1	a	17	abamectin	DMSO	ECA573	H	4	norm.n	47.6666666666667
1026	20170123	CSSV	1	a	17	abamectin	DMSO	ECA573	H	5	norm.n	72
1027	20170123	CSSV	1	a	17	abamectin	DMSO	ECA573	H	6	norm.n	45
1028	20170123	CSSV	1	a	17	abamectin	DMSO	ECA573	H	7	norm.n	71
1029	20170123	CSSV	1	a	17	abamectin	DMSO	ECA573	H	8	norm.n	65.3333333333333
1030	20170123	CSSV	1	a	17	abamectin	DMSO	ECA573	H	9	norm.n	74
