# Supplementary material for: Two novel loci underlie natural differences in Caenorhabditis elegans abamectin responses
Source: PLoS Pathog. 2021 Mar 15;17(3):e1009297. doi: 10.1371/journal.ppat.1009297 (PMC7993787; doi:10.1371/journal.ppat.1009297)
Supplement: S11 File — Pairwise statistical significance for all strains and high-throughput assays. (CSV) [file ppat.1009297.s022.csv]

	comparison	condition	trait	diff	lwr	upr	adj.p.value	exp
1	ECA1059-CB4856	abamectin	mean.TOF	-46.9640652324224	-57.540227775641	-36.3879026892037	6.79234446465671e-13	NILpruned
2	ECA1065-CB4856	abamectin	mean.TOF	-81.2512141130944	-91.890143750644	-70.6122844755448	6.79234446465671e-13	NILpruned
3	ECA1066-CB4856	abamectin	mean.TOF	-50.6783776122472	-61.3827407458124	-39.974014478682	6.79234446465671e-13	NILpruned
4	ECA232-CB4856	abamectin	mean.TOF	-106.909403804214	-117.548333441764	-96.2704741666646	6.79234446465671e-13	NILpruned
5	ECA377-CB4856	abamectin	mean.TOF	-97.7090168207464	-108.413379954312	-87.0046536871812	6.79234446465671e-13	NILpruned
6	N2-CB4856	abamectin	mean.TOF	-107.076368371767	-117.715298009317	-96.4374387342175	6.79234446465671e-13	NILpruned
7	ECA1065-ECA1059	abamectin	mean.TOF	-34.287148880672	-44.9260785182217	-23.6482192431224	7.45292716430868e-13	NILpruned
8	ECA1066-ECA1059	abamectin	mean.TOF	-3.71431237982484	-14.41867551339	6.99005075374036	0.946653165971968	NILpruned
9	ECA232-ECA1059	abamectin	mean.TOF	-59.9453385717919	-70.5842682093415	-49.3064089342422	6.79234446465671e-13	NILpruned
10	ECA377-ECA1059	abamectin	mean.TOF	-50.744951588324	-61.4493147218892	-40.0405884547588	6.79234446465671e-13	NILpruned
11	N2-ECA1059	abamectin	mean.TOF	-60.1123031393447	-70.7512327768943	-49.4733735017951	6.79234446465671e-13	NILpruned
12	ECA1066-ECA1065	abamectin	mean.TOF	30.5728365008472	19.8064536455248	41.3392193561696	7.85371767619836e-13	NILpruned
13	ECA232-ECA1065	abamectin	mean.TOF	-25.6581896911198	-36.3595182780235	-14.9568611042162	1.83613568793817e-10	NILpruned
14	ECA377-ECA1065	abamectin	mean.TOF	-16.457802707652	-27.2241855629744	-5.69141985232961	0.000167593949186862	NILpruned
15	N2-ECA1065	abamectin	mean.TOF	-25.8251542586727	-36.5264828455763	-15.123825671769	1.38096201141025e-10	NILpruned
16	ECA232-ECA1066	abamectin	mean.TOF	-56.231026191967	-66.9974090472894	-45.4646433366446	6.79234446465671e-13	NILpruned
17	ECA377-ECA1066	abamectin	mean.TOF	-47.0306392084992	-57.8616856053105	-36.1995928116879	6.79234446465671e-13	NILpruned
18	N2-ECA1066	abamectin	mean.TOF	-56.3979907595199	-67.1643736148422	-45.6316079041975	6.79234446465671e-13	NILpruned
19	ECA377-ECA232	abamectin	mean.TOF	9.20038698346782	-1.56599587185456	19.9667698387902	0.149975877623763	NILpruned
20	N2-ECA232	abamectin	mean.TOF	-0.166964567552853	-10.8682931544565	10.5343640193508	0.99999999913974	NILpruned
21	N2-ECA377	abamectin	mean.TOF	-9.36735155102067	-20.1337344063431	1.39903130430171	0.134907637904281	NILpruned
22	ECA1059-CB4856	abamectin	mean.EXT	-136.755855870116	-183.362484582596	-90.149227157636	7.49733608529368e-13	NILpruned
23	ECA1065-CB4856	abamectin	mean.EXT	-363.39118390469	-409.99781261717	-316.78455519221	6.79234446465671e-13	NILpruned
24	ECA1066-CB4856	abamectin	mean.EXT	-209.19931752671	-256.092594873785	-162.306040179634	6.79234446465671e-13	NILpruned
25	ECA232-CB4856	abamectin	mean.EXT	-499.792410322891	-545.860071057387	-453.724749588396	6.79234446465671e-13	NILpruned
26	ECA377-CB4856	abamectin	mean.EXT	-406.121626441797	-453.014903788872	-359.228349094722	6.79234446465671e-13	NILpruned
27	N2-CB4856	abamectin	mean.EXT	-505.52713739616	-552.420414743236	-458.633860049085	6.79234446465671e-13	NILpruned
28	ECA1065-ECA1059	abamectin	mean.EXT	-226.635328034574	-273.515311752085	-179.755344317064	6.79234446465671e-13	NILpruned
29	ECA1066-ECA1059	abamectin	mean.EXT	-72.4434616565936	-119.608432702496	-25.2784906106913	0.000152375075686773	NILpruned
30	ECA232-ECA1059	abamectin	mean.EXT	-363.036554452775	-409.380749331526	-316.692359574025	6.79234446465671e-13	NILpruned
31	ECA377-ECA1059	abamectin	mean.EXT	-269.365770571681	-316.530741617584	-222.200799525779	6.79234446465671e-13	NILpruned
32	N2-ECA1059	abamectin	mean.EXT	-368.771281526045	-415.936252571947	-321.606310480142	6.79234446465671e-13	NILpruned
33	ECA1066-ECA1065	abamectin	mean.EXT	154.191866377981	107.026895332078	201.356837423883	7.4318329268408e-13	NILpruned
34	ECA232-ECA1065	abamectin	mean.EXT	-136.401226418201	-182.745421296952	-90.0570315394503	7.47846229387505e-13	NILpruned
35	ECA377-ECA1065	abamectin	mean.EXT	-42.730442537107	-89.8954135830094	4.43452850879537	0.104458194904057	NILpruned
36	N2-ECA1065	abamectin	mean.EXT	-142.13595349147	-189.300924537373	-94.970982445568	7.4495964952348e-13	NILpruned
37	ECA232-ECA1066	abamectin	mean.EXT	-290.593092796182	-337.225549512147	-243.960636080216	6.79234446465671e-13	NILpruned
38	ECA377-ECA1066	abamectin	mean.EXT	-196.922308915088	-244.370555607327	-149.474062222849	6.79900580280446e-13	NILpruned
39	N2-ECA1066	abamectin	mean.EXT	-296.327819869451	-343.77606656169	-248.879573177212	6.79234446465671e-13	NILpruned
40	ECA377-ECA232	abamectin	mean.EXT	93.6707838810942	47.0383271651287	140.30324059706	1.50438722257284e-07	NILpruned
41	N2-ECA232	abamectin	mean.EXT	-5.73472707326914	-52.3671837892347	40.8977296426964	0.999810656659101	NILpruned
42	N2-ECA377	abamectin	mean.EXT	-99.4055109543634	-146.853757646602	-51.9572642621244	3.64912526862327e-08	NILpruned
43	ECA1059-CB4856	abamectin	norm.n	-0.892275925528299	-6.98817452410671	5.20362267305011	0.999480695645107	NILpruned
44	ECA1065-CB4856	abamectin	norm.n	-5.41577757217737	-11.5116761707558	0.680121026401041	0.118578207233105	NILpruned
45	ECA1066-CB4856	abamectin	norm.n	11.707100058882	5.61120146030358	17.8029986574604	6.10914199006274e-07	NILpruned
46	ECA232-CB4856	abamectin	norm.n	-20.6164164923171	-26.7123150908955	-14.5205178937387	7.4584782794318e-13	NILpruned
47	ECA377-CB4856	abamectin	norm.n	-16.0859743113667	-22.1818729099451	-9.99007571278833	2.66431321449545e-12	NILpruned
48	N2-CB4856	abamectin	norm.n	-18.5072584176618	-24.5680416074698	-12.4464752278539	7.4451556031363e-13	NILpruned
49	ECA1065-ECA1059	abamectin	norm.n	-4.52350164664907	-10.5825666838527	1.53556339055461	0.289712004568462	NILpruned
50	ECA1066-ECA1059	abamectin	norm.n	12.5993759844103	6.5403109472066	18.658441021614	4.72922826455502e-08	NILpruned
51	ECA232-ECA1059	abamectin	norm.n	-19.7241405667888	-25.7832056039925	-13.6650755295851	7.4540373873333e-13	NILpruned
52	ECA377-ECA1059	abamectin	norm.n	-15.1936983858384	-21.2527634230421	-9.13463334863475	2.44517739389494e-11	NILpruned
53	N2-ECA1059	abamectin	norm.n	-17.6149824921335	-23.6387174028656	-11.5912475814014	7.52509166090931e-13	NILpruned
54	ECA1066-ECA1065	abamectin	norm.n	17.1228776310593	11.0638125938557	23.181942668263	7.94919685631612e-13	NILpruned
55	ECA232-ECA1065	abamectin	norm.n	-15.2006389201397	-21.2597039573434	-9.14157388293604	2.39448461059055e-11	NILpruned
56	ECA377-ECA1065	abamectin	norm.n	-10.6701967391894	-16.729261776393	-4.61113170198569	6.79726675267833e-06	NILpruned
57	N2-ECA1065	abamectin	norm.n	-13.0914808454845	-19.1152157562166	-7.06774593475237	9.73086677902302e-09	NILpruned
58	ECA232-ECA1066	abamectin	norm.n	-32.3235165511991	-38.3825815884028	-26.2644515139954	6.79234446465671e-13	NILpruned
59	ECA377-ECA1066	abamectin	norm.n	-27.7930743702487	-33.8521394074524	-21.734009333045	6.79234446465671e-13	NILpruned
60	N2-ECA1066	abamectin	norm.n	-30.2143584765438	-36.2380933872759	-24.1906235658117	6.79234446465671e-13	NILpruned
61	ECA377-ECA232	abamectin	norm.n	4.53044218095035	-1.52862285625333	10.589507218154	0.287909244251597	NILpruned
62	N2-ECA232	abamectin	norm.n	2.10915807465525	-3.91457683607684	8.13289298538735	0.944336632703925	NILpruned
63	N2-ECA377	abamectin	norm.n	-2.4212841062951	-8.44501901702719	3.60245080443699	0.89622931586961	NILpruned
64	ECA629-CB4856	abamectin	mean.TOF	-21.23684961407	-33.2804452560484	-9.19325397209168	1.88663133886546e-05	VC_NIL
65	ECA632-CB4856	abamectin	mean.TOF	-18.6045842408339	-30.5157001975341	-6.69346828413375	0.000209368852056024	VC_NIL
66	ECA634-CB4856	abamectin	mean.TOF	-19.3125486948187	-31.356144336797	-7.26895305284031	0.000129388119836316	VC_NIL
67	ECA636-CB4856	abamectin	mean.TOF	-13.1593408451712	-25.0704568018714	-1.24822488847105	0.0212993597570887	VC_NIL
68	N2-CB4856	abamectin	mean.TOF	-42.808927305732	-54.5983154082059	-31.019539203258	4.29656310529936e-14	VC_NIL
69	ECA632-ECA629	abamectin	mean.TOF	2.63226537323612	-8.77448783678959	14.0390185832618	0.984994589655753	VC_NIL
70	ECA634-ECA629	abamectin	mean.TOF	1.92430091925136	-9.62072101437677	13.4693228528795	0.996672208754294	VC_NIL
71	ECA636-ECA629	abamectin	mean.TOF	8.07750876889881	-3.3292444411269	19.4842619789245	0.319772921043752	VC_NIL
72	N2-ECA629	abamectin	mean.TOF	-21.5720776916619	-32.8516613405042	-10.2924940428197	2.83072059348299e-06	VC_NIL
73	ECA634-ECA632	abamectin	mean.TOF	-0.707964453984756	-12.1147176640105	10.698788756041	0.999973266048224	VC_NIL
74	ECA636-ECA632	abamectin	mean.TOF	5.4452433956627	-5.82154435155741	16.7120311428828	0.726497807151703	VC_NIL
75	N2-ECA632	abamectin	mean.TOF	-24.2043430648981	-35.3423632946205	-13.0663228351756	8.47893596445104e-08	VC_NIL
76	ECA636-ECA634	abamectin	mean.TOF	6.15320784964745	-5.25354536037826	17.5599610596732	0.624088282770072	VC_NIL
77	N2-ECA634	abamectin	mean.TOF	-23.4963786109133	-34.7759622597555	-12.216794962071	2.92116951405852e-07	VC_NIL
78	N2-ECA636	abamectin	mean.TOF	-29.6495864605607	-40.7876066902832	-18.5115662308383	7.17789161441829e-11	VC_NIL
79	ECA629-CB4856	abamectin	mean.EXT	-85.4330131033941	-126.470452633193	-44.3955735735947	2.97157535467107e-07	VC_NIL
80	ECA632-CB4856	abamectin	mean.EXT	-89.6867233525675	-131.180595939798	-48.1928507653373	9.96884956805388e-08	VC_NIL
81	ECA634-CB4856	abamectin	mean.EXT	-80.1916024625704	-121.22904199237	-39.154162932771	1.64193211793506e-06	VC_NIL
82	ECA636-CB4856	abamectin	mean.EXT	-53.7651686960161	-94.8026082258154	-12.7277291662167	0.00314853855666186	VC_NIL
83	N2-CB4856	abamectin	mean.EXT	-120.786562177607	-161.824001707406	-79.7491226478075	1.06326059068351e-12	VC_NIL
84	ECA632-ECA629	abamectin	mean.EXT	-4.25371024917346	-43.5534657707759	35.046045272429	0.999584886744916	VC_NIL
85	ECA634-ECA629	abamectin	mean.EXT	5.24141064082369	-33.5761210289562	44.0589423106036	0.998784545014678	VC_NIL
86	ECA636-ECA629	abamectin	mean.EXT	31.667844407378	-7.1496872624019	70.4853760771579	0.177644537171028	VC_NIL
87	N2-ECA629	abamectin	mean.EXT	-35.3535490742127	-74.1710807439926	3.46398259556716	0.0960937555416114	VC_NIL
88	ECA634-ECA632	abamectin	mean.EXT	9.49512088999715	-29.8046346316053	48.7948764115996	0.981569065754513	VC_NIL
89	ECA636-ECA632	abamectin	mean.EXT	35.9215546565515	-3.37820086505103	75.2213101781539	0.0939338728595688	VC_NIL
90	N2-ECA632	abamectin	mean.EXT	-31.0998388250393	-70.3995943466418	8.1999166965632	0.205165440349103	VC_NIL
91	ECA636-ECA634	abamectin	mean.EXT	26.4264337665543	-12.3910979032256	65.2439654363342	0.364090769943995	VC_NIL
92	N2-ECA634	abamectin	mean.EXT	-40.5949597150364	-79.4124913848163	-1.77742804525653	0.0348185030553865	VC_NIL
93	N2-ECA636	abamectin	mean.EXT	-67.0213934815907	-105.838925151371	-28.2038618118108	2.96842533104025e-05	VC_NIL
94	ECA629-CB4856	abamectin	norm.n	-23.2297776720092	-31.6212765608721	-14.8382787831463	1.21355148152702e-11	VC_NIL
95	ECA632-CB4856	abamectin	norm.n	-20.7838306184102	-29.2619734572902	-12.3056877795302	1.42459077867585e-09	VC_NIL
96	ECA634-CB4856	abamectin	norm.n	-17.6497002343913	-26.0411991232542	-9.25820134552836	2.06739273811429e-07	VC_NIL
97	ECA636-CB4856	abamectin	norm.n	-23.2867937434491	-31.678292632312	-14.8952948545862	1.09411368853785e-11	VC_NIL
98	N2-CB4856	abamectin	norm.n	-22.3212096043617	-30.7127084932246	-13.9297107154988	6.29617469272148e-11	VC_NIL
99	ECA632-ECA629	abamectin	norm.n	2.44594705359898	-5.48191854633284	10.3738126535308	0.947380304507049	VC_NIL
100	ECA634-ECA629	abamectin	norm.n	5.58007743761789	-2.25506139816016	13.415216273396	0.313951840685548	VC_NIL
101	ECA636-ECA629	abamectin	norm.n	-0.0570160714399126	-7.89215490721797	7.77812276433815	0.999999999399557	VC_NIL
102	N2-ECA629	abamectin	norm.n	0.908568067647495	-6.92657076813056	8.74370690342555	0.999421667418301	VC_NIL
103	ECA634-ECA632	abamectin	norm.n	3.13413038401892	-4.7937352159129	11.0619959839507	0.861450535967668	VC_NIL
104	ECA636-ECA632	abamectin	norm.n	-2.50296312503889	-10.4308287249707	5.42490247489292	0.942144264087321	VC_NIL
105	N2-ECA632	abamectin	norm.n	-1.53737898595149	-9.4652445858833	6.39048661398033	0.993259201671452	VC_NIL
106	ECA636-ECA634	abamectin	norm.n	-5.63709350905781	-13.4722323448359	2.19804532672025	0.302788026362324	VC_NIL
107	N2-ECA634	abamectin	norm.n	-4.6715093699704	-12.5066482057485	3.16362946580766	0.516952676701815	VC_NIL
108	N2-ECA636	abamectin	norm.n	0.965584139087407	-6.86955469669065	8.80072297486547	0.999222487218853	VC_NIL
109	FX3448-CB4856	abamectin	mean.TOF	-42.5293232060483	-52.8339006799069	-32.2247457321897	2.09832151654155e-14	lgc54del
110	FX3518-CB4856	abamectin	mean.TOF	-29.4201653223949	-39.7247427962535	-19.1155878485362	2.23108198582622e-11	lgc54del
111	N2-CB4856	abamectin	mean.TOF	-46.5121948631275	-56.7641827125506	-36.2602070137045	0	lgc54del
112	FX3518-FX3448	abamectin	mean.TOF	13.1091578836534	2.60828510546097	23.6100306618459	0.00772650343334547	lgc54del
113	N2-FX3448	abamectin	mean.TOF	-3.9828716570792	-14.4321427825571	6.46639946839872	0.756758029497134	lgc54del
114	N2-FX3518	abamectin	mean.TOF	-17.0920295407326	-27.5413006662106	-6.64275841525472	0.000200473140980595	lgc54del
115	FX3448-CB4856	abamectin	mean.EXT	-93.6983150138515	-123.426642260047	-63.9699877676556	2.00173211339916e-13	lgc54del
116	FX3518-CB4856	abamectin	mean.EXT	-62.3334282120544	-92.0617554582502	-32.6051009658585	9.69085629631827e-07	lgc54del
117	N2-CB4856	abamectin	mean.EXT	-142.029511403796	-171.757838649992	-112.3011841576	0	lgc54del
118	FX3518-FX3448	abamectin	mean.EXT	31.3648868017971	0.923548720177255	61.806224883417	0.0406817090259175	lgc54del
119	N2-FX3448	abamectin	mean.EXT	-48.3311963899447	-78.7725344715645	-17.8898583083248	0.00033115986049681	lgc54del
120	N2-FX3518	abamectin	mean.EXT	-79.6960831917418	-110.137421273362	-49.2547451101219	8.02092725571413e-10	lgc54del
121	FX3448-CB4856	abamectin	norm.n	-20.7575059048554	-23.6420846854189	-17.872927124292	0	lgc54del
122	FX3518-CB4856	abamectin	norm.n	-19.7731490699483	-22.6577278505118	-16.8885702893848	0	lgc54del
123	N2-CB4856	abamectin	norm.n	-13.9415623386278	-16.8261411191913	-11.0569835580643	0	lgc54del
124	FX3518-FX3448	abamectin	norm.n	0.984356834907137	-1.94192886306712	3.91064253288139	0.819569806741487	lgc54del
125	N2-FX3448	abamectin	norm.n	6.81594356622767	3.88965786825341	9.74222926420193	4.58322481078355e-08	lgc54del
126	N2-FX3518	abamectin	norm.n	5.83158673132053	2.90530103334628	8.75787242929479	3.49072075433998e-06	lgc54del
127	FX3448-CB4856	DMSO	mean.TOF	-38.0185448070834	-45.472168481005	-30.5649211331618	0	lgc54del
128	FX3518-CB4856	DMSO	mean.TOF	-48.0038809245465	-55.457504598468	-40.5502572506249	0	lgc54del
129	N2-CB4856	DMSO	mean.TOF	-10.8951117432224	-18.2393853775558	-3.55083810888898	0.000929876952833975	lgc54del
130	FX3518-FX3448	DMSO	mean.TOF	-9.98533611746305	-17.546728616793	-2.42394361813312	0.00417370849997878	lgc54del
131	N2-FX3448	DMSO	mean.TOF	27.123433063861	19.6698093899394	34.5770567377826	0	lgc54del
132	N2-FX3518	DMSO	mean.TOF	37.108769181324	29.6551455074025	44.5623928552456	0	lgc54del
133	FX3448-CB4856	DMSO	mean.EXT	-178.74084548332	-207.236957754552	-150.244733212087	0	lgc54del
134	FX3518-CB4856	DMSO	mean.EXT	-216.083817132499	-244.579929403731	-187.587704861266	0	lgc54del
135	N2-CB4856	DMSO	mean.EXT	-52.1922218431392	-80.1399822820671	-24.2444614042114	1.53663927763281e-05	lgc54del
136	FX3518-FX3448	DMSO	mean.EXT	-37.3429716491793	-66.2510972823045	-8.43484601605417	0.00535355393755821	lgc54del
137	N2-FX3448	DMSO	mean.EXT	126.54862364018	98.1808844528999	154.916362827461	0	lgc54del
138	N2-FX3518	DMSO	mean.EXT	163.89159528936	135.523856102079	192.25933447664	0	lgc54del
139	FX3448-CB4856	DMSO	norm.n	-2.10295830421617	-17.0837400080014	12.8778233995691	0.983517911854849	lgc54del
140	FX3518-CB4856	DMSO	norm.n	-3.56701940035275	-18.853274184552	11.7192353838465	0.930586410794615	lgc54del
141	N2-CB4856	DMSO	norm.n	-7.0030864197531	-21.9137001419879	7.90752730248167	0.617083156985333	lgc54del
142	FX3518-FX3448	DMSO	norm.n	-1.46406109613658	-16.8187673522076	13.8906451599344	0.994694274344593	lgc54del
143	N2-FX3448	DMSO	norm.n	-4.90012811553693	-19.8809098193222	10.0806535882483	0.83176685849159	lgc54del
144	N2-FX3518	DMSO	norm.n	-3.43606701940035	-18.7223218035996	11.8501877647989	0.93734843568724	lgc54del
145	ECA554-CB4856	abamectin	mean.TOF	-9.60089557104508	-16.8442156412063	-2.35757550088387	0.00406913977864831	cssV
146	ECA573-CB4856	abamectin	mean.TOF	0.675570715764815	-6.5677493543964	7.91889078592603	0.99499406184317	cssV
147	N2-CB4856	abamectin	mean.TOF	-13.8606040510755	-21.1453622171556	-6.57584588499546	1.13993690170622e-05	cssV
148	ECA573-ECA554	abamectin	mean.TOF	10.2764662868099	3.16525432572548	17.3876782478943	0.00138274618966405	cssV
149	N2-ECA554	abamectin	mean.TOF	-4.25970848003043	-11.4131238499737	2.89370688991279	0.412795298081428	cssV
150	N2-ECA573	abamectin	mean.TOF	-14.5361747668403	-21.6895901367836	-7.38275939689711	2.47514545248517e-06	cssV
151	ECA554-CB4856	abamectin	mean.EXT	-41.181939968105	-66.5114002132433	-15.8524797229668	0.00023437401906734	cssV
152	ECA573-CB4856	abamectin	mean.EXT	47.6636117928832	22.3341515477449	72.9930720380214	1.45007624552385e-05	cssV
153	N2-CB4856	abamectin	mean.EXT	-4.3036981347949	-29.778064941157	21.1706686715672	0.9717137600213	cssV
154	ECA573-ECA554	abamectin	mean.EXT	88.8455517609882	63.9780657299546	113.713037792022	7.17204073907851e-14	cssV
155	N2-ECA554	abamectin	mean.EXT	36.8782418333101	11.8631729871387	61.8933106794816	0.0010506455604089	cssV
156	N2-ECA573	abamectin	mean.EXT	-51.9673099276781	-76.9823787738495	-26.9522410815066	1.42570759087413e-06	cssV
157	ECA554-CB4856	abamectin	norm.n	-49.5728874538305	-54.6701166045179	-44.4756583031431	7.23865412055602e-14	cssV
158	ECA573-CB4856	abamectin	norm.n	-18.8049669193791	-23.9307054521068	-13.6792283866514	1.11910480882216e-13	cssV
159	N2-CB4856	abamectin	norm.n	-41.0940370409428	-46.2494734523424	-35.9386006295433	7.23865412055602e-14	cssV
160	ECA573-ECA554	abamectin	norm.n	30.7679205344515	25.7324272377954	35.8034138311075	7.23865412055602e-14	cssV
161	N2-ECA554	abamectin	norm.n	8.4788504128877	3.41313014556518	13.5445706802102	0.000141883779421814	cssV
162	N2-ECA573	abamectin	norm.n	-22.2890701215638	-27.3834761044075	-17.19466413872	8.58202398035246e-14	cssV
