# Supplementary material for: Two novel loci underlie natural differences in Caenorhabditis elegans abamectin responses
Source: PLoS Pathog. 2021 Mar 15;17(3):e1009297. doi: 10.1371/journal.ppat.1009297 (PMC7993787; doi:10.1371/journal.ppat.1009297)
Supplement: S12 File — Raw pruned phenotypes for the NILs used to break up the QTL interval on chromosome V. (CSV) [file ppat.1009297.s023.csv]

	date	experiment	round	assay	plate	condition	control	strain	row	col	trait	phenotype
1	20181106	NILpruned	1	b	1	DMSO	None	N2	A	1	mean.TOF	292.347732181425
2	20181106	NILpruned	1	b	1	DMSO	None	N2	A	10	mean.TOF	317.532520325203
3	20181106	NILpruned	1	b	1	DMSO	None	N2	A	11	mean.TOF	336.54854368932
4	20181106	NILpruned	1	b	1	DMSO	None	N2	A	2	mean.TOF	293.971134020619
5	20181106	NILpruned	1	b	1	DMSO	None	N2	A	3	mean.TOF	283.406504065041
6	20181106	NILpruned	1	b	1	DMSO	None	N2	A	4	mean.TOF	287.810606060606
7	20181106	NILpruned	1	b	1	DMSO	None	N2	A	5	mean.TOF	286.11356466877
8	20181106	NILpruned	1	b	1	DMSO	None	N2	A	6	mean.TOF	336.155425219941
9	20181106	NILpruned	1	b	1	DMSO	None	N2	A	7	mean.TOF	328.422279792746
10	20181106	NILpruned	1	b	1	DMSO	None	N2	A	8	mean.TOF	308.33153638814
11	20181106	NILpruned	1	b	1	DMSO	None	N2	A	9	mean.TOF	307.597194388778
12	20181106	NILpruned	1	b	1	DMSO	None	CB4856	B	1	mean.TOF	268.768695652174
13	20181106	NILpruned	1	b	1	DMSO	None	CB4856	B	10	mean.TOF	257.536804308797
14	20181106	NILpruned	1	b	1	DMSO	None	CB4856	B	11	mean.TOF	256.60834670947
15	20181106	NILpruned	1	b	1	DMSO	None	CB4856	B	2	mean.TOF	229.563829787234
16	20181106	NILpruned	1	b	1	DMSO	None	CB4856	B	3	mean.TOF	207.324376199616
17	20181106	NILpruned	1	b	1	DMSO	None	CB4856	B	4	mean.TOF	238.434782608696
18	20181106	NILpruned	1	b	1	DMSO	None	CB4856	B	5	mean.TOF	239.58833619211
19	20181106	NILpruned	1	b	1	DMSO	None	CB4856	B	6	mean.TOF	261.868852459016
20	20181106	NILpruned	1	b	1	DMSO	None	CB4856	B	7	mean.TOF	241.388732394366
21	20181106	NILpruned	1	b	1	DMSO	None	CB4856	B	8	mean.TOF	241.694642857143
22	20181106	NILpruned	1	b	1	DMSO	None	CB4856	B	9	mean.TOF	248.825033647376
23	20181106	NILpruned	1	b	1	DMSO	None	ECA232	C	1	mean.TOF	361.792993630573
24	20181106	NILpruned	1	b	1	DMSO	None	ECA232	C	10	mean.TOF	346.385826771654
25	20181106	NILpruned	1	b	1	DMSO	None	ECA232	C	2	mean.TOF	363.858858858859
26	20181106	NILpruned	1	b	1	DMSO	None	ECA232	C	3	mean.TOF	326.783561643836
27	20181106	NILpruned	1	b	1	DMSO	None	ECA232	C	4	mean.TOF	345.372795969773
28	20181106	NILpruned	1	b	1	DMSO	None	ECA232	C	5	mean.TOF	365.124629080119
29	20181106	NILpruned	1	b	1	DMSO	None	ECA232	C	6	mean.TOF	346.910112359551
30	20181106	NILpruned	1	b	1	DMSO	None	ECA232	C	7	mean.TOF	348.408695652174
31	20181106	NILpruned	1	b	1	DMSO	None	ECA232	C	8	mean.TOF	357.683923705722
32	20181106	NILpruned	1	b	1	DMSO	None	ECA232	C	9	mean.TOF	326.918727915194
33	20181106	NILpruned	1	b	1	DMSO	None	ECA377	D	11	mean.TOF	336.512528473804
34	20181106	NILpruned	1	b	1	DMSO	None	ECA377	D	2	mean.TOF	332.915611814346
35	20181106	NILpruned	1	b	1	DMSO	None	ECA377	D	3	mean.TOF	328.075144508671
36	20181106	NILpruned	1	b	1	DMSO	None	ECA377	D	4	mean.TOF	307.74693877551
37	20181106	NILpruned	1	b	1	DMSO	None	ECA377	D	5	mean.TOF	345.276744186047
38	20181106	NILpruned	1	b	1	DMSO	None	ECA377	D	6	mean.TOF	328.790697674419
39	20181106	NILpruned	1	b	1	DMSO	None	ECA377	D	7	mean.TOF	347.061797752809
40	20181106	NILpruned	1	b	1	DMSO	None	ECA377	D	8	mean.TOF	349.939759036145
41	20181106	NILpruned	1	b	1	DMSO	None	ECA377	D	9	mean.TOF	307.15991902834
42	20181106	NILpruned	1	b	1	DMSO	None	ECA1059	E	1	mean.TOF	330.923529411765
43	20181106	NILpruned	1	b	1	DMSO	None	ECA1059	E	10	mean.TOF	341.012295081967
44	20181106	NILpruned	1	b	1	DMSO	None	ECA1059	E	11	mean.TOF	336.391727493917
45	20181106	NILpruned	1	b	1	DMSO	None	ECA1059	E	2	mean.TOF	335.399014778325
46	20181106	NILpruned	1	b	1	DMSO	None	ECA1059	E	3	mean.TOF	332.460916442049
47	20181106	NILpruned	1	b	1	DMSO	None	ECA1059	E	5	mean.TOF	342.531986531987
48	20181106	NILpruned	1	b	1	DMSO	None	ECA1059	E	6	mean.TOF	329.508152173913
49	20181106	NILpruned	1	b	1	DMSO	None	ECA1059	E	7	mean.TOF	320.053921568627
50	20181106	NILpruned	1	b	1	DMSO	None	ECA1059	E	8	mean.TOF	331.51867219917
51	20181106	NILpruned	1	b	1	DMSO	None	ECA1059	E	9	mean.TOF	316.618613138686
52	20181106	NILpruned	1	b	1	DMSO	None	ECA1065	F	1	mean.TOF	338.315270935961
53	20181106	NILpruned	1	b	1	DMSO	None	ECA1065	F	10	mean.TOF	342.104545454545
54	20181106	NILpruned	1	b	1	DMSO	None	ECA1065	F	11	mean.TOF	342.217283950617
55	20181106	NILpruned	1	b	1	DMSO	None	ECA1065	F	2	mean.TOF	334.41959798995
56	20181106	NILpruned	1	b	1	DMSO	None	ECA1065	F	3	mean.TOF	327.07192575406
57	20181106	NILpruned	1	b	1	DMSO	None	ECA1065	F	5	mean.TOF	371.636363636364
58	20181106	NILpruned	1	b	1	DMSO	None	ECA1065	F	6	mean.TOF	365.612121212121
59	20181106	NILpruned	1	b	1	DMSO	None	ECA1065	F	7	mean.TOF	344.20351758794
60	20181106	NILpruned	1	b	1	DMSO	None	ECA1065	F	8	mean.TOF	352.536945812808
61	20181106	NILpruned	1	b	1	DMSO	None	ECA1065	F	9	mean.TOF	354.131868131868
62	20181106	NILpruned	1	b	1	DMSO	None	ECA1066	G	1	mean.TOF	349.272727272727
63	20181106	NILpruned	1	b	1	DMSO	None	ECA1066	G	10	mean.TOF	347.404320987654
64	20181106	NILpruned	1	b	1	DMSO	None	ECA1066	G	11	mean.TOF	342.456824512535
65	20181106	NILpruned	1	b	1	DMSO	None	ECA1066	G	2	mean.TOF	350.5
66	20181106	NILpruned	1	b	1	DMSO	None	ECA1066	G	3	mean.TOF	336.988372093023
67	20181106	NILpruned	1	b	1	DMSO	None	ECA1066	G	4	mean.TOF	325.482378854626
68	20181106	NILpruned	1	b	1	DMSO	None	ECA1066	G	5	mean.TOF	364.82044198895
69	20181106	NILpruned	1	b	1	DMSO	None	ECA1066	G	6	mean.TOF	350.974358974359
70	20181106	NILpruned	1	b	1	DMSO	None	ECA1066	G	7	mean.TOF	346.048076923077
71	20181106	NILpruned	1	b	1	DMSO	None	ECA1066	G	8	mean.TOF	347.679190751445
72	20181106	NILpruned	1	b	1	DMSO	None	ECA1066	G	9	mean.TOF	348.858208955224
73	20181106	NILpruned	1	b	2	abamectin	DMSO	N2	A	1	mean.TOF	214.5
74	20181106	NILpruned	1	b	2	abamectin	DMSO	N2	A	10	mean.TOF	212.843373493976
75	20181106	NILpruned	1	b	2	abamectin	DMSO	N2	A	11	mean.TOF	213.772727272727
76	20181106	NILpruned	1	b	2	abamectin	DMSO	N2	A	2	mean.TOF	249.666666666667
77	20181106	NILpruned	1	b	2	abamectin	DMSO	N2	A	3	mean.TOF	221.267857142857
78	20181106	NILpruned	1	b	2	abamectin	DMSO	N2	A	4	mean.TOF	238.232876712329
79	20181106	NILpruned	1	b	2	abamectin	DMSO	N2	A	5	mean.TOF	225.131147540984
80	20181106	NILpruned	1	b	2	abamectin	DMSO	N2	A	6	mean.TOF	216.109090909091
81	20181106	NILpruned	1	b	2	abamectin	DMSO	N2	A	7	mean.TOF	235.474576271186
82	20181106	NILpruned	1	b	2	abamectin	DMSO	N2	A	8	mean.TOF	200
83	20181106	NILpruned	1	b	2	abamectin	DMSO	N2	A	9	mean.TOF	238.516129032258
84	20181106	NILpruned	1	b	2	abamectin	DMSO	CB4856	B	1	mean.TOF	260.470238095238
85	20181106	NILpruned	1	b	2	abamectin	DMSO	CB4856	B	10	mean.TOF	260.161111111111
86	20181106	NILpruned	1	b	2	abamectin	DMSO	CB4856	B	11	mean.TOF	277.61320754717
87	20181106	NILpruned	1	b	2	abamectin	DMSO	CB4856	B	2	mean.TOF	281.355704697987
88	20181106	NILpruned	1	b	2	abamectin	DMSO	CB4856	B	3	mean.TOF	262.206896551724
89	20181106	NILpruned	1	b	2	abamectin	DMSO	CB4856	B	4	mean.TOF	289.151515151515
90	20181106	NILpruned	1	b	2	abamectin	DMSO	CB4856	B	5	mean.TOF	268.16091954023
91	20181106	NILpruned	1	b	2	abamectin	DMSO	CB4856	B	6	mean.TOF	236.508474576271
92	20181106	NILpruned	1	b	2	abamectin	DMSO	CB4856	B	7	mean.TOF	245.40099009901
93	20181106	NILpruned	1	b	2	abamectin	DMSO	CB4856	B	8	mean.TOF	273.543010752688
94	20181106	NILpruned	1	b	2	abamectin	DMSO	CB4856	B	9	mean.TOF	230.488636363636
95	20181106	NILpruned	1	b	2	abamectin	DMSO	ECA232	C	1	mean.TOF	225.260869565217
96	20181106	NILpruned	1	b	2	abamectin	DMSO	ECA232	C	10	mean.TOF	222.907692307692
97	20181106	NILpruned	1	b	2	abamectin	DMSO	ECA232	C	11	mean.TOF	221.017857142857
98	20181106	NILpruned	1	b	2	abamectin	DMSO	ECA232	C	2	mean.TOF	221.541666666667
99	20181106	NILpruned	1	b	2	abamectin	DMSO	ECA232	C	3	mean.TOF	252.453333333333
100	20181106	NILpruned	1	b	2	abamectin	DMSO	ECA232	C	4	mean.TOF	234.317073170732
101	20181106	NILpruned	1	b	2	abamectin	DMSO	ECA232	C	5	mean.TOF	252.384615384615
102	20181106	NILpruned	1	b	2	abamectin	DMSO	ECA232	C	6	mean.TOF	215.55737704918
103	20181106	NILpruned	1	b	2	abamectin	DMSO	ECA232	C	7	mean.TOF	221.595744680851
104	20181106	NILpruned	1	b	2	abamectin	DMSO	ECA232	C	8	mean.TOF	240.383333333333
105	20181106	NILpruned	1	b	2	abamectin	DMSO	ECA232	C	9	mean.TOF	235.509803921569
106	20181106	NILpruned	1	b	2	abamectin	DMSO	ECA377	D	10	mean.TOF	258.935897435897
107	20181106	NILpruned	1	b	2	abamectin	DMSO	ECA377	D	11	mean.TOF	239.76
108	20181106	NILpruned	1	b	2	abamectin	DMSO	ECA377	D	2	mean.TOF	243.234567901235
109	20181106	NILpruned	1	b	2	abamectin	DMSO	ECA377	D	3	mean.TOF	263.842857142857
110	20181106	NILpruned	1	b	2	abamectin	DMSO	ECA377	D	4	mean.TOF	255.188679245283
111	20181106	NILpruned	1	b	2	abamectin	DMSO	ECA377	D	5	mean.TOF	263.285714285714
112	20181106	NILpruned	1	b	2	abamectin	DMSO	ECA377	D	6	mean.TOF	238.63768115942
113	20181106	NILpruned	1	b	2	abamectin	DMSO	ECA377	D	7	mean.TOF	265.931034482759
114	20181106	NILpruned	1	b	2	abamectin	DMSO	ECA377	D	8	mean.TOF	238.012345679012
115	20181106	NILpruned	1	b	2	abamectin	DMSO	ECA377	D	9	mean.TOF	242.8125
116	20181106	NILpruned	1	b	2	abamectin	DMSO	ECA1059	E	1	mean.TOF	277.471264367816
117	20181106	NILpruned	1	b	2	abamectin	DMSO	ECA1059	E	10	mean.TOF	286.91935483871
118	20181106	NILpruned	1	b	2	abamectin	DMSO	ECA1059	E	11	mean.TOF	269.068965517241
119	20181106	NILpruned	1	b	2	abamectin	DMSO	ECA1059	E	3	mean.TOF	280.813953488372
120	20181106	NILpruned	1	b	2	abamectin	DMSO	ECA1059	E	4	mean.TOF	294.547008547009
121	20181106	NILpruned	1	b	2	abamectin	DMSO	ECA1059	E	5	mean.TOF	294.495798319328
122	20181106	NILpruned	1	b	2	abamectin	DMSO	ECA1059	E	6	mean.TOF	312.428571428571
123	20181106	NILpruned	1	b	2	abamectin	DMSO	ECA1059	E	7	mean.TOF	299.151515151515
124	20181106	NILpruned	1	b	2	abamectin	DMSO	ECA1059	E	8	mean.TOF	296.148148148148
125	20181106	NILpruned	1	b	2	abamectin	DMSO	ECA1059	E	9	mean.TOF	281.161764705882
126	20181106	NILpruned	1	b	2	abamectin	DMSO	ECA1065	F	1	mean.TOF	295.183486238532
127	20181106	NILpruned	1	b	2	abamectin	DMSO	ECA1065	F	10	mean.TOF	285.154639175258
128	20181106	NILpruned	1	b	2	abamectin	DMSO	ECA1065	F	11	mean.TOF	278.387596899225
129	20181106	NILpruned	1	b	2	abamectin	DMSO	ECA1065	F	2	mean.TOF	246.964912280702
130	20181106	NILpruned	1	b	2	abamectin	DMSO	ECA1065	F	3	mean.TOF	272.158415841584
131	20181106	NILpruned	1	b	2	abamectin	DMSO	ECA1065	F	4	mean.TOF	246.275510204082
132	20181106	NILpruned	1	b	2	abamectin	DMSO	ECA1065	F	5	mean.TOF	276.01282051282
133	20181106	NILpruned	1	b	2	abamectin	DMSO	ECA1065	F	6	mean.TOF	267.733333333333
134	20181106	NILpruned	1	b	2	abamectin	DMSO	ECA1065	F	7	mean.TOF	284.112903225806
135	20181106	NILpruned	1	b	2	abamectin	DMSO	ECA1065	F	8	mean.TOF	279.717741935484
136	20181106	NILpruned	1	b	2	abamectin	DMSO	ECA1065	F	9	mean.TOF	260.760683760684
137	20181106	NILpruned	1	b	2	abamectin	DMSO	ECA1066	G	1	mean.TOF	337.429487179487
138	20181106	NILpruned	1	b	2	abamectin	DMSO	ECA1066	G	10	mean.TOF	311.666666666667
139	20181106	NILpruned	1	b	2	abamectin	DMSO	ECA1066	G	11	mean.TOF	275.172043010753
140	20181106	NILpruned	1	b	2	abamectin	DMSO	ECA1066	G	2	mean.TOF	291.579881656805
141	20181106	NILpruned	1	b	2	abamectin	DMSO	ECA1066	G	4	mean.TOF	319.055555555556
142	20181106	NILpruned	1	b	2	abamectin	DMSO	ECA1066	G	5	mean.TOF	304.023255813953
143	20181106	NILpruned	1	b	2	abamectin	DMSO	ECA1066	G	6	mean.TOF	302.141935483871
144	20181106	NILpruned	1	b	2	abamectin	DMSO	ECA1066	G	7	mean.TOF	262.213414634146
145	20181106	NILpruned	1	b	2	abamectin	DMSO	ECA1066	G	9	mean.TOF	327.538461538462
146	20181106	NILpruned	1	b	3	DMSO	None	N2	A	1	mean.TOF	280.884403669725
147	20181106	NILpruned	1	b	3	DMSO	None	N2	A	10	mean.TOF	312.770491803279
148	20181106	NILpruned	1	b	3	DMSO	None	N2	A	11	mean.TOF	307.666064981949
149	20181106	NILpruned	1	b	3	DMSO	None	N2	A	2	mean.TOF	294.346153846154
150	20181106	NILpruned	1	b	3	DMSO	None	N2	A	3	mean.TOF	340.871428571429
151	20181106	NILpruned	1	b	3	DMSO	None	N2	A	4	mean.TOF	337.051351351351
152	20181106	NILpruned	1	b	3	DMSO	None	N2	A	5	mean.TOF	345.56338028169
153	20181106	NILpruned	1	b	3	DMSO	None	N2	A	6	mean.TOF	307.588235294118
154	20181106	NILpruned	1	b	3	DMSO	None	N2	A	7	mean.TOF	342.545698924731
155	20181106	NILpruned	1	b	3	DMSO	None	N2	A	8	mean.TOF	321.180124223602
156	20181106	NILpruned	1	b	3	DMSO	None	N2	A	9	mean.TOF	346.383333333333
157	20181106	NILpruned	1	b	3	DMSO	None	CB4856	B	1	mean.TOF	243.61433447099
158	20181106	NILpruned	1	b	3	DMSO	None	CB4856	B	10	mean.TOF	238.614262560778
159	20181106	NILpruned	1	b	3	DMSO	None	CB4856	B	11	mean.TOF	200.965517241379
160	20181106	NILpruned	1	b	3	DMSO	None	CB4856	B	2	mean.TOF	231.60374832664
161	20181106	NILpruned	1	b	3	DMSO	None	CB4856	B	3	mean.TOF	229.320284697509
162	20181106	NILpruned	1	b	3	DMSO	None	CB4856	B	4	mean.TOF	226.85125
163	20181106	NILpruned	1	b	3	DMSO	None	CB4856	B	5	mean.TOF	204.913774973712
164	20181106	NILpruned	1	b	3	DMSO	None	CB4856	B	6	mean.TOF	215.711943793911
165	20181106	NILpruned	1	b	3	DMSO	None	CB4856	B	7	mean.TOF	225.516034985423
166	20181106	NILpruned	1	b	3	DMSO	None	CB4856	B	8	mean.TOF	220.66918429003
167	20181106	NILpruned	1	b	3	DMSO	None	CB4856	B	9	mean.TOF	220.27898089172
168	20181106	NILpruned	1	b	3	DMSO	None	ECA232	C	1	mean.TOF	305.105802047782
169	20181106	NILpruned	1	b	3	DMSO	None	ECA232	C	10	mean.TOF	356.943573667712
170	20181106	NILpruned	1	b	3	DMSO	None	ECA232	C	11	mean.TOF	340.632231404959
171	20181106	NILpruned	1	b	3	DMSO	None	ECA232	C	2	mean.TOF	313.212062256809
172	20181106	NILpruned	1	b	3	DMSO	None	ECA232	C	3	mean.TOF	319.278481012658
173	20181106	NILpruned	1	b	3	DMSO	None	ECA232	C	4	mean.TOF	300.293203883495
174	20181106	NILpruned	1	b	3	DMSO	None	ECA232	C	5	mean.TOF	324.807465618861
175	20181106	NILpruned	1	b	3	DMSO	None	ECA232	C	6	mean.TOF	306.812395309883
176	20181106	NILpruned	1	b	3	DMSO	None	ECA232	C	7	mean.TOF	305.939628482972
177	20181106	NILpruned	1	b	3	DMSO	None	ECA232	C	8	mean.TOF	341.670157068063
178	20181106	NILpruned	1	b	3	DMSO	None	ECA232	C	9	mean.TOF	318.658051689861
179	20181106	NILpruned	1	b	3	DMSO	None	ECA377	D	1	mean.TOF	342.354515050167
180	20181106	NILpruned	1	b	3	DMSO	None	ECA377	D	10	mean.TOF	323.982417582418
181	20181106	NILpruned	1	b	3	DMSO	None	ECA377	D	11	mean.TOF	350.698830409357
182	20181106	NILpruned	1	b	3	DMSO	None	ECA377	D	2	mean.TOF	350.940229885057
183	20181106	NILpruned	1	b	3	DMSO	None	ECA377	D	3	mean.TOF	325.675675675676
184	20181106	NILpruned	1	b	3	DMSO	None	ECA377	D	4	mean.TOF	311.21107266436
185	20181106	NILpruned	1	b	3	DMSO	None	ECA377	D	5	mean.TOF	349.652654867257
186	20181106	NILpruned	1	b	3	DMSO	None	ECA377	D	6	mean.TOF	338.918848167539
187	20181106	NILpruned	1	b	3	DMSO	None	ECA377	D	7	mean.TOF	340.981627296588
188	20181106	NILpruned	1	b	3	DMSO	None	ECA377	D	8	mean.TOF	322.751937984496
189	20181106	NILpruned	1	b	3	DMSO	None	ECA377	D	9	mean.TOF	313.124567474048
190	20181106	NILpruned	1	b	3	DMSO	None	ECA1059	E	1	mean.TOF	320.669902912621
191	20181106	NILpruned	1	b	3	DMSO	None	ECA1059	E	10	mean.TOF	306.825771324864
192	20181106	NILpruned	1	b	3	DMSO	None	ECA1059	E	11	mean.TOF	311.215827338129
193	20181106	NILpruned	1	b	3	DMSO	None	ECA1059	E	2	mean.TOF	306.968203497615
194	20181106	NILpruned	1	b	3	DMSO	None	ECA1059	E	3	mean.TOF	320.498599439776
195	20181106	NILpruned	1	b	3	DMSO	None	ECA1059	E	4	mean.TOF	318.394584139265
196	20181106	NILpruned	1	b	3	DMSO	None	ECA1059	E	5	mean.TOF	326.170506912442
197	20181106	NILpruned	1	b	3	DMSO	None	ECA1059	E	6	mean.TOF	327.574074074074
198	20181106	NILpruned	1	b	3	DMSO	None	ECA1059	E	7	mean.TOF	321.212723658052
199	20181106	NILpruned	1	b	3	DMSO	None	ECA1059	E	8	mean.TOF	318.050772626932
200	20181106	NILpruned	1	b	3	DMSO	None	ECA1059	E	9	mean.TOF	310.264604810997
201	20181106	NILpruned	1	b	3	DMSO	None	ECA1065	F	1	mean.TOF	360.350597609562
202	20181106	NILpruned	1	b	3	DMSO	None	ECA1065	F	10	mean.TOF	354.094674556213
203	20181106	NILpruned	1	b	3	DMSO	None	ECA1065	F	11	mean.TOF	372.080118694362
204	20181106	NILpruned	1	b	3	DMSO	None	ECA1065	F	2	mean.TOF	346.368271954674
205	20181106	NILpruned	1	b	3	DMSO	None	ECA1065	F	3	mean.TOF	346.070175438596
206	20181106	NILpruned	1	b	3	DMSO	None	ECA1065	F	4	mean.TOF	362.422163588391
207	20181106	NILpruned	1	b	3	DMSO	None	ECA1065	F	5	mean.TOF	346.244131455399
208	20181106	NILpruned	1	b	3	DMSO	None	ECA1065	F	6	mean.TOF	362.096605744125
209	20181106	NILpruned	1	b	3	DMSO	None	ECA1065	F	7	mean.TOF	314.870488322718
210	20181106	NILpruned	1	b	3	DMSO	None	ECA1065	F	8	mean.TOF	325.988047808765
211	20181106	NILpruned	1	b	3	DMSO	None	ECA1065	F	9	mean.TOF	353.566765578635
212	20181106	NILpruned	1	b	3	DMSO	None	ECA1066	G	1	mean.TOF	364.727586206897
213	20181106	NILpruned	1	b	3	DMSO	None	ECA1066	G	10	mean.TOF	324.37037037037
214	20181106	NILpruned	1	b	3	DMSO	None	ECA1066	G	11	mean.TOF	335.772845953003
215	20181106	NILpruned	1	b	3	DMSO	None	ECA1066	G	2	mean.TOF	324.254032258065
216	20181106	NILpruned	1	b	3	DMSO	None	ECA1066	G	3	mean.TOF	351.812987012987
217	20181106	NILpruned	1	b	3	DMSO	None	ECA1066	G	4	mean.TOF	350.878873239437
218	20181106	NILpruned	1	b	3	DMSO	None	ECA1066	G	5	mean.TOF	320.223484848485
219	20181106	NILpruned	1	b	3	DMSO	None	ECA1066	G	6	mean.TOF	359.252631578947
220	20181106	NILpruned	1	b	3	DMSO	None	ECA1066	G	7	mean.TOF	346.583050847458
221	20181106	NILpruned	1	b	3	DMSO	None	ECA1066	G	8	mean.TOF	349.315165876777
222	20181106	NILpruned	1	b	4	abamectin	DMSO	N2	A	10	mean.TOF	223.078947368421
223	20181106	NILpruned	1	b	4	abamectin	DMSO	N2	A	11	mean.TOF	216.661538461538
224	20181106	NILpruned	1	b	4	abamectin	DMSO	N2	A	2	mean.TOF	226.205128205128
225	20181106	NILpruned	1	b	4	abamectin	DMSO	N2	A	3	mean.TOF	206.653333333333
226	20181106	NILpruned	1	b	4	abamectin	DMSO	N2	A	4	mean.TOF	236.771739130435
227	20181106	NILpruned	1	b	4	abamectin	DMSO	N2	A	5	mean.TOF	211.942857142857
228	20181106	NILpruned	1	b	4	abamectin	DMSO	N2	A	6	mean.TOF	207.36
229	20181106	NILpruned	1	b	4	abamectin	DMSO	N2	A	7	mean.TOF	202.942307692308
230	20181106	NILpruned	1	b	4	abamectin	DMSO	N2	A	8	mean.TOF	198
231	20181106	NILpruned	1	b	4	abamectin	DMSO	N2	A	9	mean.TOF	217.373333333333
232	20181106	NILpruned	1	b	4	abamectin	DMSO	CB4856	B	1	mean.TOF	244.30701754386
233	20181106	NILpruned	1	b	4	abamectin	DMSO	CB4856	B	10	mean.TOF	239.648275862069
234	20181106	NILpruned	1	b	4	abamectin	DMSO	CB4856	B	11	mean.TOF	257.228070175439
235	20181106	NILpruned	1	b	4	abamectin	DMSO	CB4856	B	2	mean.TOF	255.424107142857
236	20181106	NILpruned	1	b	4	abamectin	DMSO	CB4856	B	3	mean.TOF	275.505050505051
237	20181106	NILpruned	1	b	4	abamectin	DMSO	CB4856	B	4	mean.TOF	228.220720720721
238	20181106	NILpruned	1	b	4	abamectin	DMSO	CB4856	B	5	mean.TOF	234.104895104895
239	20181106	NILpruned	1	b	4	abamectin	DMSO	CB4856	B	6	mean.TOF	249.429530201342
240	20181106	NILpruned	1	b	4	abamectin	DMSO	CB4856	B	7	mean.TOF	227.269503546099
241	20181106	NILpruned	1	b	4	abamectin	DMSO	CB4856	B	8	mean.TOF	228.089361702128
242	20181106	NILpruned	1	b	4	abamectin	DMSO	CB4856	B	9	mean.TOF	239.857777777778
243	20181106	NILpruned	1	b	4	abamectin	DMSO	ECA232	C	1	mean.TOF	253.390625
244	20181106	NILpruned	1	b	4	abamectin	DMSO	ECA232	C	10	mean.TOF	240.5875
245	20181106	NILpruned	1	b	4	abamectin	DMSO	ECA232	C	2	mean.TOF	255.857142857143
246	20181106	NILpruned	1	b	4	abamectin	DMSO	ECA232	C	3	mean.TOF	218.316666666667
247	20181106	NILpruned	1	b	4	abamectin	DMSO	ECA232	C	4	mean.TOF	230.161290322581
248	20181106	NILpruned	1	b	4	abamectin	DMSO	ECA232	C	5	mean.TOF	260.985294117647
249	20181106	NILpruned	1	b	4	abamectin	DMSO	ECA232	C	6	mean.TOF	195.472222222222
250	20181106	NILpruned	1	b	4	abamectin	DMSO	ECA232	C	7	mean.TOF	228.315789473684
251	20181106	NILpruned	1	b	4	abamectin	DMSO	ECA232	C	8	mean.TOF	255.7
252	20181106	NILpruned	1	b	4	abamectin	DMSO	ECA232	C	9	mean.TOF	238.257142857143
253	20181106	NILpruned	1	b	4	abamectin	DMSO	ECA377	D	1	mean.TOF	243.802469135802
254	20181106	NILpruned	1	b	4	abamectin	DMSO	ECA377	D	10	mean.TOF	239.681818181818
255	20181106	NILpruned	1	b	4	abamectin	DMSO	ECA377	D	11	mean.TOF	252.192307692308
256	20181106	NILpruned	1	b	4	abamectin	DMSO	ECA377	D	2	mean.TOF	254.925925925926
257	20181106	NILpruned	1	b	4	abamectin	DMSO	ECA377	D	3	mean.TOF	239.204301075269
258	20181106	NILpruned	1	b	4	abamectin	DMSO	ECA377	D	4	mean.TOF	243.014925373134
259	20181106	NILpruned	1	b	4	abamectin	DMSO	ECA377	D	5	mean.TOF	252.105263157895
260	20181106	NILpruned	1	b	4	abamectin	DMSO	ECA377	D	6	mean.TOF	261.275362318841
261	20181106	NILpruned	1	b	4	abamectin	DMSO	ECA377	D	7	mean.TOF	247.98
262	20181106	NILpruned	1	b	4	abamectin	DMSO	ECA377	D	8	mean.TOF	245.964285714286
263	20181106	NILpruned	1	b	4	abamectin	DMSO	ECA377	D	9	mean.TOF	244.260869565217
264	20181106	NILpruned	1	b	4	abamectin	DMSO	ECA1059	E	1	mean.TOF	280.692307692308
265	20181106	NILpruned	1	b	4	abamectin	DMSO	ECA1059	E	10	mean.TOF	271.121212121212
266	20181106	NILpruned	1	b	4	abamectin	DMSO	ECA1059	E	11	mean.TOF	290.4
267	20181106	NILpruned	1	b	4	abamectin	DMSO	ECA1059	E	2	mean.TOF	285.77037037037
268	20181106	NILpruned	1	b	4	abamectin	DMSO	ECA1059	E	3	mean.TOF	291.72
269	20181106	NILpruned	1	b	4	abamectin	DMSO	ECA1059	E	4	mean.TOF	313.419847328244
270	20181106	NILpruned	1	b	4	abamectin	DMSO	ECA1059	E	5	mean.TOF	279.081967213115
271	20181106	NILpruned	1	b	4	abamectin	DMSO	ECA1059	E	6	mean.TOF	280.785123966942
272	20181106	NILpruned	1	b	4	abamectin	DMSO	ECA1059	E	7	mean.TOF	266.492957746479
273	20181106	NILpruned	1	b	4	abamectin	DMSO	ECA1059	E	8	mean.TOF	304.100840336134
274	20181106	NILpruned	1	b	4	abamectin	DMSO	ECA1059	E	9	mean.TOF	278.389473684211
275	20181106	NILpruned	1	b	4	abamectin	DMSO	ECA1065	F	1	mean.TOF	275.783783783784
276	20181106	NILpruned	1	b	4	abamectin	DMSO	ECA1065	F	10	mean.TOF	287.25641025641
277	20181106	NILpruned	1	b	4	abamectin	DMSO	ECA1065	F	11	mean.TOF	249.567010309278
278	20181106	NILpruned	1	b	4	abamectin	DMSO	ECA1065	F	2	mean.TOF	280.571428571429
279	20181106	NILpruned	1	b	4	abamectin	DMSO	ECA1065	F	3	mean.TOF	254.792079207921
280	20181106	NILpruned	1	b	4	abamectin	DMSO	ECA1065	F	4	mean.TOF	243.1
281	20181106	NILpruned	1	b	4	abamectin	DMSO	ECA1065	F	5	mean.TOF	267.490740740741
282	20181106	NILpruned	1	b	4	abamectin	DMSO	ECA1065	F	6	mean.TOF	289.518796992481
283	20181106	NILpruned	1	b	4	abamectin	DMSO	ECA1065	F	7	mean.TOF	262.367346938775
284	20181106	NILpruned	1	b	4	abamectin	DMSO	ECA1065	F	8	mean.TOF	254.904411764706
285	20181106	NILpruned	1	b	4	abamectin	DMSO	ECA1065	F	9	mean.TOF	291.878378378378
286	20181106	NILpruned	1	b	4	abamectin	DMSO	ECA1066	G	1	mean.TOF	309.594594594595
287	20181106	NILpruned	1	b	4	abamectin	DMSO	ECA1066	G	10	mean.TOF	301.64161849711
288	20181106	NILpruned	1	b	4	abamectin	DMSO	ECA1066	G	11	mean.TOF	262.83125
289	20181106	NILpruned	1	b	4	abamectin	DMSO	ECA1066	G	2	mean.TOF	306.757894736842
290	20181106	NILpruned	1	b	4	abamectin	DMSO	ECA1066	G	3	mean.TOF	293.375
291	20181106	NILpruned	1	b	4	abamectin	DMSO	ECA1066	G	4	mean.TOF	317.746192893401
292	20181106	NILpruned	1	b	4	abamectin	DMSO	ECA1066	G	5	mean.TOF	304.121052631579
293	20181106	NILpruned	1	b	4	abamectin	DMSO	ECA1066	G	6	mean.TOF	315.835164835165
294	20181106	NILpruned	1	b	4	abamectin	DMSO	ECA1066	G	7	mean.TOF	300.772277227723
295	20181106	NILpruned	1	b	4	abamectin	DMSO	ECA1066	G	8	mean.TOF	315.962962962963
296	20181106	NILpruned	1	b	4	abamectin	DMSO	ECA1066	G	9	mean.TOF	311.686046511628
297	20181106	NILpruned	1	b	5	DMSO	None	N2	A	1	mean.TOF	305.194666666667
298	20181106	NILpruned	1	b	5	DMSO	None	N2	A	10	mean.TOF	317.770114942529
299	20181106	NILpruned	1	b	5	DMSO	None	N2	A	11	mean.TOF	326.357001972387
300	20181106	NILpruned	1	b	5	DMSO	None	N2	A	2	mean.TOF	292.837164750958
301	20181106	NILpruned	1	b	5	DMSO	None	N2	A	3	mean.TOF	288.574585635359
302	20181106	NILpruned	1	b	5	DMSO	None	N2	A	4	mean.TOF	315.67818574514
303	20181106	NILpruned	1	b	5	DMSO	None	N2	A	5	mean.TOF	307.470588235294
304	20181106	NILpruned	1	b	5	DMSO	None	N2	A	6	mean.TOF	298.681188118812
305	20181106	NILpruned	1	b	5	DMSO	None	N2	A	7	mean.TOF	307.224907063197
306	20181106	NILpruned	1	b	5	DMSO	None	N2	A	8	mean.TOF	330.748730964467
307	20181106	NILpruned	1	b	5	DMSO	None	N2	A	9	mean.TOF	321.336798336798
308	20181106	NILpruned	1	b	5	DMSO	None	CB4856	B	1	mean.TOF	225.684033613445
309	20181106	NILpruned	1	b	5	DMSO	None	CB4856	B	10	mean.TOF	234.367346938776
310	20181106	NILpruned	1	b	5	DMSO	None	CB4856	B	11	mean.TOF	215.113333333333
311	20181106	NILpruned	1	b	5	DMSO	None	CB4856	B	2	mean.TOF	212.913520097442
312	20181106	NILpruned	1	b	5	DMSO	None	CB4856	B	3	mean.TOF	213.701908957416
313	20181106	NILpruned	1	b	5	DMSO	None	CB4856	B	4	mean.TOF	220.930408472012
314	20181106	NILpruned	1	b	5	DMSO	None	CB4856	B	5	mean.TOF	215.913966480447
315	20181106	NILpruned	1	b	5	DMSO	None	CB4856	B	6	mean.TOF	216.515818431912
316	20181106	NILpruned	1	b	5	DMSO	None	CB4856	B	7	mean.TOF	240.643790849673
317	20181106	NILpruned	1	b	5	DMSO	None	CB4856	B	8	mean.TOF	220.448548812665
318	20181106	NILpruned	1	b	5	DMSO	None	CB4856	B	9	mean.TOF	219.206566347469
319	20181106	NILpruned	1	b	5	DMSO	None	ECA232	C	1	mean.TOF	346.879265091864
320	20181106	NILpruned	1	b	5	DMSO	None	ECA232	C	10	mean.TOF	316.710820895522
321	20181106	NILpruned	1	b	5	DMSO	None	ECA232	C	11	mean.TOF	314.740808823529
322	20181106	NILpruned	1	b	5	DMSO	None	ECA232	C	2	mean.TOF	333.425149700599
323	20181106	NILpruned	1	b	5	DMSO	None	ECA232	C	3	mean.TOF	321.015021459227
324	20181106	NILpruned	1	b	5	DMSO	None	ECA232	C	4	mean.TOF	300.393687707641
325	20181106	NILpruned	1	b	5	DMSO	None	ECA232	C	5	mean.TOF	309.846518987342
326	20181106	NILpruned	1	b	5	DMSO	None	ECA232	C	6	mean.TOF	315.455968688845
327	20181106	NILpruned	1	b	5	DMSO	None	ECA232	C	7	mean.TOF	341.385365853659
328	20181106	NILpruned	1	b	5	DMSO	None	ECA232	C	8	mean.TOF	324.584295612009
329	20181106	NILpruned	1	b	5	DMSO	None	ECA232	C	9	mean.TOF	328.559610705596
330	20181106	NILpruned	1	b	5	DMSO	None	ECA377	D	1	mean.TOF	321.752252252252
331	20181106	NILpruned	1	b	5	DMSO	None	ECA377	D	10	mean.TOF	334.989208633094
332	20181106	NILpruned	1	b	5	DMSO	None	ECA377	D	11	mean.TOF	321.719101123596
333	20181106	NILpruned	1	b	5	DMSO	None	ECA377	D	2	mean.TOF	325.581132075472
334	20181106	NILpruned	1	b	5	DMSO	None	ECA377	D	3	mean.TOF	322.482617586912
335	20181106	NILpruned	1	b	5	DMSO	None	ECA377	D	4	mean.TOF	326.050301810865
336	20181106	NILpruned	1	b	5	DMSO	None	ECA377	D	5	mean.TOF	338.747023809524
337	20181106	NILpruned	1	b	5	DMSO	None	ECA377	D	6	mean.TOF	342.580310880829
338	20181106	NILpruned	1	b	5	DMSO	None	ECA377	D	7	mean.TOF	342.458980044346
339	20181106	NILpruned	1	b	5	DMSO	None	ECA377	D	8	mean.TOF	330.166666666667
340	20181106	NILpruned	1	b	5	DMSO	None	ECA377	D	9	mean.TOF	326.543710021322
341	20181106	NILpruned	1	b	5	DMSO	None	ECA1059	E	1	mean.TOF	315.384020618557
342	20181106	NILpruned	1	b	5	DMSO	None	ECA1059	E	11	mean.TOF	291.580508474576
343	20181106	NILpruned	1	b	5	DMSO	None	ECA1059	E	2	mean.TOF	340.117647058824
344	20181106	NILpruned	1	b	5	DMSO	None	ECA1059	E	3	mean.TOF	299.042505592841
345	20181106	NILpruned	1	b	5	DMSO	None	ECA1059	E	4	mean.TOF	329.481375358166
346	20181106	NILpruned	1	b	5	DMSO	None	ECA1059	E	5	mean.TOF	332.465240641711
347	20181106	NILpruned	1	b	5	DMSO	None	ECA1059	E	6	mean.TOF	300.124489795918
348	20181106	NILpruned	1	b	5	DMSO	None	ECA1059	E	7	mean.TOF	332.673123486683
349	20181106	NILpruned	1	b	5	DMSO	None	ECA1059	E	8	mean.TOF	342.339726027397
350	20181106	NILpruned	1	b	5	DMSO	None	ECA1059	E	9	mean.TOF	301.643423137876
351	20181106	NILpruned	1	b	5	DMSO	None	ECA1065	F	1	mean.TOF	357.346268656716
352	20181106	NILpruned	1	b	5	DMSO	None	ECA1065	F	10	mean.TOF	315.138084632517
353	20181106	NILpruned	1	b	5	DMSO	None	ECA1065	F	11	mean.TOF	324.390756302521
354	20181106	NILpruned	1	b	5	DMSO	None	ECA1065	F	2	mean.TOF	330.582795698925
355	20181106	NILpruned	1	b	5	DMSO	None	ECA1065	F	3	mean.TOF	311.257253384913
356	20181106	NILpruned	1	b	5	DMSO	None	ECA1065	F	4	mean.TOF	319.429501084599
357	20181106	NILpruned	1	b	5	DMSO	None	ECA1065	F	5	mean.TOF	327.245989304813
358	20181106	NILpruned	1	b	5	DMSO	None	ECA1065	F	6	mean.TOF	325.729591836735
359	20181106	NILpruned	1	b	5	DMSO	None	ECA1065	F	7	mean.TOF	345.045822102426
360	20181106	NILpruned	1	b	5	DMSO	None	ECA1065	F	8	mean.TOF	321.387295081967
361	20181106	NILpruned	1	b	5	DMSO	None	ECA1065	F	9	mean.TOF	332.954545454545
362	20181106	NILpruned	1	b	5	DMSO	None	ECA1066	G	1	mean.TOF	307.151459854015
363	20181106	NILpruned	1	b	5	DMSO	None	ECA1066	G	10	mean.TOF	335.76213592233
364	20181106	NILpruned	1	b	5	DMSO	None	ECA1066	G	11	mean.TOF	338.918518518519
365	20181106	NILpruned	1	b	5	DMSO	None	ECA1066	G	2	mean.TOF	324.380743982495
366	20181106	NILpruned	1	b	5	DMSO	None	ECA1066	G	3	mean.TOF	346.337950138504
367	20181106	NILpruned	1	b	5	DMSO	None	ECA1066	G	4	mean.TOF	357.31955922865
368	20181106	NILpruned	1	b	5	DMSO	None	ECA1066	G	5	mean.TOF	306.020793950851
369	20181106	NILpruned	1	b	5	DMSO	None	ECA1066	G	6	mean.TOF	322.011235955056
370	20181106	NILpruned	1	b	5	DMSO	None	ECA1066	G	8	mean.TOF	316.305747126437
371	20181106	NILpruned	1	b	5	DMSO	None	ECA1066	G	9	mean.TOF	325.242914979757
372	20181106	NILpruned	1	b	6	abamectin	DMSO	N2	A	1	mean.TOF	232.839285714286
373	20181106	NILpruned	1	b	6	abamectin	DMSO	N2	A	10	mean.TOF	216.981132075472
374	20181106	NILpruned	1	b	6	abamectin	DMSO	N2	A	11	mean.TOF	222.112903225806
375	20181106	NILpruned	1	b	6	abamectin	DMSO	N2	A	2	mean.TOF	218.506493506494
376	20181106	NILpruned	1	b	6	abamectin	DMSO	N2	A	3	mean.TOF	225.195402298851
377	20181106	NILpruned	1	b	6	abamectin	DMSO	N2	A	4	mean.TOF	220.322580645161
378	20181106	NILpruned	1	b	6	abamectin	DMSO	N2	A	5	mean.TOF	224.910256410256
379	20181106	NILpruned	1	b	6	abamectin	DMSO	N2	A	6	mean.TOF	239.903225806452
380	20181106	NILpruned	1	b	6	abamectin	DMSO	N2	A	7	mean.TOF	231.166666666667
381	20181106	NILpruned	1	b	6	abamectin	DMSO	N2	A	9	mean.TOF	223.717391304348
382	20181106	NILpruned	1	b	6	abamectin	DMSO	CB4856	B	10	mean.TOF	268.758389261745
383	20181106	NILpruned	1	b	6	abamectin	DMSO	CB4856	B	11	mean.TOF	286.781725888325
384	20181106	NILpruned	1	b	6	abamectin	DMSO	CB4856	B	2	mean.TOF	246.896551724138
385	20181106	NILpruned	1	b	6	abamectin	DMSO	CB4856	B	3	mean.TOF	269.605
386	20181106	NILpruned	1	b	6	abamectin	DMSO	CB4856	B	4	mean.TOF	280.033333333333
387	20181106	NILpruned	1	b	6	abamectin	DMSO	CB4856	B	5	mean.TOF	263.541984732824
388	20181106	NILpruned	1	b	6	abamectin	DMSO	CB4856	B	6	mean.TOF	246.071038251366
389	20181106	NILpruned	1	b	6	abamectin	DMSO	CB4856	B	7	mean.TOF	274.089686098655
390	20181106	NILpruned	1	b	6	abamectin	DMSO	CB4856	B	8	mean.TOF	275.71098265896
391	20181106	NILpruned	1	b	6	abamectin	DMSO	CB4856	B	9	mean.TOF	269.28125
392	20181106	NILpruned	1	b	6	abamectin	DMSO	ECA232	C	1	mean.TOF	257.025641025641
393	20181106	NILpruned	1	b	6	abamectin	DMSO	ECA232	C	10	mean.TOF	243.590909090909
394	20181106	NILpruned	1	b	6	abamectin	DMSO	ECA232	C	11	mean.TOF	211.9
395	20181106	NILpruned	1	b	6	abamectin	DMSO	ECA232	C	2	mean.TOF	227.92
396	20181106	NILpruned	1	b	6	abamectin	DMSO	ECA232	C	4	mean.TOF	231.358208955224
397	20181106	NILpruned	1	b	6	abamectin	DMSO	ECA232	C	5	mean.TOF	265.844827586207
398	20181106	NILpruned	1	b	6	abamectin	DMSO	ECA232	C	6	mean.TOF	212.421052631579
399	20181106	NILpruned	1	b	6	abamectin	DMSO	ECA232	C	7	mean.TOF	246.433333333333
400	20181106	NILpruned	1	b	6	abamectin	DMSO	ECA232	C	8	mean.TOF	260.948051948052
401	20181106	NILpruned	1	b	6	abamectin	DMSO	ECA232	C	9	mean.TOF	242.701754385965
402	20181106	NILpruned	1	b	6	abamectin	DMSO	ECA377	D	1	mean.TOF	237.243902439024
403	20181106	NILpruned	1	b	6	abamectin	DMSO	ECA377	D	10	mean.TOF	252.095890410959
404	20181106	NILpruned	1	b	6	abamectin	DMSO	ECA377	D	11	mean.TOF	260.659090909091
405	20181106	NILpruned	1	b	6	abamectin	DMSO	ECA377	D	2	mean.TOF	236.6875
406	20181106	NILpruned	1	b	6	abamectin	DMSO	ECA377	D	3	mean.TOF	251.814814814815
407	20181106	NILpruned	1	b	6	abamectin	DMSO	ECA377	D	5	mean.TOF	266.058139534884
408	20181106	NILpruned	1	b	6	abamectin	DMSO	ECA377	D	6	mean.TOF	269.921568627451
409	20181106	NILpruned	1	b	6	abamectin	DMSO	ECA377	D	7	mean.TOF	228.694117647059
410	20181106	NILpruned	1	b	6	abamectin	DMSO	ECA377	D	8	mean.TOF	254.206896551724
411	20181106	NILpruned	1	b	6	abamectin	DMSO	ECA377	D	9	mean.TOF	239.012195121951
412	20181106	NILpruned	1	b	6	abamectin	DMSO	ECA1059	E	1	mean.TOF	278.3515625
413	20181106	NILpruned	1	b	6	abamectin	DMSO	ECA1059	E	10	mean.TOF	318.108910891089
414	20181106	NILpruned	1	b	6	abamectin	DMSO	ECA1059	E	11	mean.TOF	319.271604938272
415	20181106	NILpruned	1	b	6	abamectin	DMSO	ECA1059	E	2	mean.TOF	279.631578947368
416	20181106	NILpruned	1	b	6	abamectin	DMSO	ECA1059	E	3	mean.TOF	286.169491525424
417	20181106	NILpruned	1	b	6	abamectin	DMSO	ECA1059	E	4	mean.TOF	320.068181818182
418	20181106	NILpruned	1	b	6	abamectin	DMSO	ECA1059	E	5	mean.TOF	294.713235294118
419	20181106	NILpruned	1	b	6	abamectin	DMSO	ECA1059	E	6	mean.TOF	295.15
420	20181106	NILpruned	1	b	6	abamectin	DMSO	ECA1059	E	7	mean.TOF	289.294520547945
421	20181106	NILpruned	1	b	6	abamectin	DMSO	ECA1059	E	8	mean.TOF	272.536082474227
422	20181106	NILpruned	1	b	6	abamectin	DMSO	ECA1059	E	9	mean.TOF	286.470085470085
423	20181106	NILpruned	1	b	6	abamectin	DMSO	ECA1065	F	10	mean.TOF	270.445454545455
424	20181106	NILpruned	1	b	6	abamectin	DMSO	ECA1065	F	11	mean.TOF	242.333333333333
425	20181106	NILpruned	1	b	6	abamectin	DMSO	ECA1065	F	2	mean.TOF	299.793388429752
426	20181106	NILpruned	1	b	6	abamectin	DMSO	ECA1065	F	3	mean.TOF	292.681034482759
427	20181106	NILpruned	1	b	6	abamectin	DMSO	ECA1065	F	4	mean.TOF	268.793103448276
428	20181106	NILpruned	1	b	6	abamectin	DMSO	ECA1065	F	5	mean.TOF	260.507936507937
429	20181106	NILpruned	1	b	6	abamectin	DMSO	ECA1065	F	6	mean.TOF	261.716981132075
430	20181106	NILpruned	1	b	6	abamectin	DMSO	ECA1065	F	8	mean.TOF	276.39175257732
431	20181106	NILpruned	1	b	6	abamectin	DMSO	ECA1065	F	9	mean.TOF	269.660869565217
432	20181106	NILpruned	1	b	6	abamectin	DMSO	ECA1066	G	1	mean.TOF	306.418439716312
433	20181106	NILpruned	1	b	6	abamectin	DMSO	ECA1066	G	11	mean.TOF	306.241610738255
434	20181106	NILpruned	1	b	6	abamectin	DMSO	ECA1066	G	2	mean.TOF	303.879310344828
435	20181106	NILpruned	1	b	6	abamectin	DMSO	ECA1066	G	3	mean.TOF	304.388601036269
436	20181106	NILpruned	1	b	6	abamectin	DMSO	ECA1066	G	4	mean.TOF	296.094117647059
437	20181106	NILpruned	1	b	6	abamectin	DMSO	ECA1066	G	5	mean.TOF	282.125786163522
438	20181106	NILpruned	1	b	6	abamectin	DMSO	ECA1066	G	6	mean.TOF	301.9125
439	20181106	NILpruned	1	b	6	abamectin	DMSO	ECA1066	G	7	mean.TOF	323.613445378151
440	20181106	NILpruned	1	b	6	abamectin	DMSO	ECA1066	G	8	mean.TOF	286.088082901554
441	20181106	NILpruned	1	b	6	abamectin	DMSO	ECA1066	G	9	mean.TOF	269.086956521739
442	20181106	NILpruned	1	b	7	DMSO	None	N2	A	1	mean.TOF	301.223241590214
443	20181106	NILpruned	1	b	7	DMSO	None	N2	A	10	mean.TOF	311.945631067961
444	20181106	NILpruned	1	b	7	DMSO	None	N2	A	11	mean.TOF	328.915204678363
445	20181106	NILpruned	1	b	7	DMSO	None	N2	A	2	mean.TOF	333.858490566038
446	20181106	NILpruned	1	b	7	DMSO	None	N2	A	3	mean.TOF	315.083798882682
447	20181106	NILpruned	1	b	7	DMSO	None	N2	A	5	mean.TOF	295.792056074766
448	20181106	NILpruned	1	b	7	DMSO	None	N2	A	6	mean.TOF	301.076923076923
449	20181106	NILpruned	1	b	7	DMSO	None	N2	A	7	mean.TOF	319.785185185185
450	20181106	NILpruned	1	b	7	DMSO	None	N2	A	8	mean.TOF	305.455426356589
451	20181106	NILpruned	1	b	7	DMSO	None	N2	A	9	mean.TOF	286.761061946903
452	20181106	NILpruned	1	b	7	DMSO	None	CB4856	B	1	mean.TOF	263.547568710359
453	20181106	NILpruned	1	b	7	DMSO	None	CB4856	B	10	mean.TOF	259.893155258765
454	20181106	NILpruned	1	b	7	DMSO	None	CB4856	B	11	mean.TOF	270.353344768439
455	20181106	NILpruned	1	b	7	DMSO	None	CB4856	B	2	mean.TOF	228.874239350913
456	20181106	NILpruned	1	b	7	DMSO	None	CB4856	B	3	mean.TOF	232.168784029038
457	20181106	NILpruned	1	b	7	DMSO	None	CB4856	B	4	mean.TOF	246.112656467316
458	20181106	NILpruned	1	b	7	DMSO	None	CB4856	B	5	mean.TOF	237.946257197697
459	20181106	NILpruned	1	b	7	DMSO	None	CB4856	B	7	mean.TOF	249
460	20181106	NILpruned	1	b	7	DMSO	None	CB4856	B	9	mean.TOF	263.181422351234
461	20181106	NILpruned	1	b	7	DMSO	None	ECA232	C	1	mean.TOF	303.405857740586
462	20181106	NILpruned	1	b	7	DMSO	None	ECA232	C	10	mean.TOF	318.540337711069
463	20181106	NILpruned	1	b	7	DMSO	None	ECA232	C	11	mean.TOF	288.397489539749
464	20181106	NILpruned	1	b	7	DMSO	None	ECA232	C	2	mean.TOF	321.139593908629
465	20181106	NILpruned	1	b	7	DMSO	None	ECA232	C	3	mean.TOF	310.054989816701
466	20181106	NILpruned	1	b	7	DMSO	None	ECA232	C	4	mean.TOF	320.717647058824
467	20181106	NILpruned	1	b	7	DMSO	None	ECA232	C	5	mean.TOF	335.704057279236
468	20181106	NILpruned	1	b	7	DMSO	None	ECA232	C	6	mean.TOF	362.890449438202
469	20181106	NILpruned	1	b	7	DMSO	None	ECA232	C	7	mean.TOF	364.812849162011
470	20181106	NILpruned	1	b	7	DMSO	None	ECA232	C	8	mean.TOF	337.845569620253
471	20181106	NILpruned	1	b	7	DMSO	None	ECA232	C	9	mean.TOF	294.826484018265
472	20181106	NILpruned	1	b	7	DMSO	None	ECA377	D	10	mean.TOF	327.587242026266
473	20181106	NILpruned	1	b	7	DMSO	None	ECA377	D	11	mean.TOF	342.897506925208
474	20181106	NILpruned	1	b	7	DMSO	None	ECA377	D	2	mean.TOF	315.566160520607
475	20181106	NILpruned	1	b	7	DMSO	None	ECA377	D	4	mean.TOF	351.490797546012
476	20181106	NILpruned	1	b	7	DMSO	None	ECA377	D	5	mean.TOF	323.540130151844
477	20181106	NILpruned	1	b	7	DMSO	None	ECA377	D	6	mean.TOF	342.980555555556
478	20181106	NILpruned	1	b	7	DMSO	None	ECA377	D	7	mean.TOF	328.612334801762
479	20181106	NILpruned	1	b	7	DMSO	None	ECA377	D	8	mean.TOF	331.622129436326
480	20181106	NILpruned	1	b	7	DMSO	None	ECA377	D	9	mean.TOF	326.023504273504
481	20181106	NILpruned	1	b	7	DMSO	None	ECA1059	E	1	mean.TOF	327.969047619048
482	20181106	NILpruned	1	b	7	DMSO	None	ECA1059	E	10	mean.TOF	315.396551724138
483	20181106	NILpruned	1	b	7	DMSO	None	ECA1059	E	11	mean.TOF	305.514806378132
484	20181106	NILpruned	1	b	7	DMSO	None	ECA1059	E	3	mean.TOF	321.696907216495
485	20181106	NILpruned	1	b	7	DMSO	None	ECA1059	E	4	mean.TOF	324.880102040816
486	20181106	NILpruned	1	b	7	DMSO	None	ECA1059	E	6	mean.TOF	317.878854625551
487	20181106	NILpruned	1	b	7	DMSO	None	ECA1059	E	8	mean.TOF	321.690647482014
488	20181106	NILpruned	1	b	7	DMSO	None	ECA1059	E	9	mean.TOF	339.054794520548
489	20181106	NILpruned	1	b	7	DMSO	None	ECA1065	F	1	mean.TOF	329.23982869379
490	20181106	NILpruned	1	b	7	DMSO	None	ECA1065	F	10	mean.TOF	329.386075949367
491	20181106	NILpruned	1	b	7	DMSO	None	ECA1065	F	11	mean.TOF	335.824489795918
492	20181106	NILpruned	1	b	7	DMSO	None	ECA1065	F	2	mean.TOF	342.37619047619
493	20181106	NILpruned	1	b	7	DMSO	None	ECA1065	F	3	mean.TOF	319.477326968974
494	20181106	NILpruned	1	b	7	DMSO	None	ECA1065	F	4	mean.TOF	317.547461368653
495	20181106	NILpruned	1	b	7	DMSO	None	ECA1065	F	5	mean.TOF	325.275132275132
496	20181106	NILpruned	1	b	7	DMSO	None	ECA1065	F	6	mean.TOF	337.237974683544
497	20181106	NILpruned	1	b	7	DMSO	None	ECA1065	F	7	mean.TOF	352.104294478528
498	20181106	NILpruned	1	b	7	DMSO	None	ECA1065	F	8	mean.TOF	339.87389380531
499	20181106	NILpruned	1	b	7	DMSO	None	ECA1065	F	9	mean.TOF	367.925423728814
500	20181106	NILpruned	1	b	7	DMSO	None	ECA1066	G	1	mean.TOF	345.646489104116
501	20181106	NILpruned	1	b	7	DMSO	None	ECA1066	G	10	mean.TOF	335.782178217822
502	20181106	NILpruned	1	b	7	DMSO	None	ECA1066	G	2	mean.TOF	341.952941176471
503	20181106	NILpruned	1	b	7	DMSO	None	ECA1066	G	3	mean.TOF	338.126721763085
504	20181106	NILpruned	1	b	7	DMSO	None	ECA1066	G	4	mean.TOF	318.51
505	20181106	NILpruned	1	b	7	DMSO	None	ECA1066	G	5	mean.TOF	349.803921568627
506	20181106	NILpruned	1	b	7	DMSO	None	ECA1066	G	6	mean.TOF	321.812977099237
507	20181106	NILpruned	1	b	7	DMSO	None	ECA1066	G	7	mean.TOF	331.641074856046
508	20181106	NILpruned	1	b	7	DMSO	None	ECA1066	G	8	mean.TOF	327.341836734694
509	20181106	NILpruned	1	b	8	abamectin	DMSO	N2	A	1	mean.TOF	237.405797101449
510	20181106	NILpruned	1	b	8	abamectin	DMSO	N2	A	10	mean.TOF	235.071428571429
511	20181106	NILpruned	1	b	8	abamectin	DMSO	N2	A	11	mean.TOF	243.566666666667
512	20181106	NILpruned	1	b	8	abamectin	DMSO	N2	A	2	mean.TOF	234.641791044776
513	20181106	NILpruned	1	b	8	abamectin	DMSO	N2	A	3	mean.TOF	234.141025641026
514	20181106	NILpruned	1	b	8	abamectin	DMSO	N2	A	4	mean.TOF	225.354838709677
515	20181106	NILpruned	1	b	8	abamectin	DMSO	N2	A	5	mean.TOF	230.460526315789
516	20181106	NILpruned	1	b	8	abamectin	DMSO	N2	A	6	mean.TOF	233.742424242424
517	20181106	NILpruned	1	b	8	abamectin	DMSO	N2	A	7	mean.TOF	205.197183098592
518	20181106	NILpruned	1	b	8	abamectin	DMSO	N2	A	8	mean.TOF	206.782608695652
519	20181106	NILpruned	1	b	8	abamectin	DMSO	N2	A	9	mean.TOF	242.372093023256
520	20181106	NILpruned	1	b	8	abamectin	DMSO	CB4856	B	1	mean.TOF	288.475
521	20181106	NILpruned	1	b	8	abamectin	DMSO	CB4856	B	10	mean.TOF	291.861445783133
522	20181106	NILpruned	1	b	8	abamectin	DMSO	CB4856	B	11	mean.TOF	302.908108108108
523	20181106	NILpruned	1	b	8	abamectin	DMSO	CB4856	B	2	mean.TOF	280.245614035088
524	20181106	NILpruned	1	b	8	abamectin	DMSO	CB4856	B	3	mean.TOF	287.903846153846
525	20181106	NILpruned	1	b	8	abamectin	DMSO	CB4856	B	4	mean.TOF	280.922413793103
526	20181106	NILpruned	1	b	8	abamectin	DMSO	CB4856	B	5	mean.TOF	292.560283687943
527	20181106	NILpruned	1	b	8	abamectin	DMSO	CB4856	B	6	mean.TOF	290.27380952381
528	20181106	NILpruned	1	b	8	abamectin	DMSO	CB4856	B	7	mean.TOF	291.18085106383
529	20181106	NILpruned	1	b	8	abamectin	DMSO	CB4856	B	8	mean.TOF	294.371859296482
530	20181106	NILpruned	1	b	8	abamectin	DMSO	CB4856	B	9	mean.TOF	303.811320754717
531	20181106	NILpruned	1	b	8	abamectin	DMSO	ECA232	C	1	mean.TOF	211.073170731707
532	20181106	NILpruned	1	b	8	abamectin	DMSO	ECA232	C	10	mean.TOF	247.708333333333
533	20181106	NILpruned	1	b	8	abamectin	DMSO	ECA232	C	11	mean.TOF	249.966666666667
534	20181106	NILpruned	1	b	8	abamectin	DMSO	ECA232	C	2	mean.TOF	256.857142857143
535	20181106	NILpruned	1	b	8	abamectin	DMSO	ECA232	C	3	mean.TOF	248.616666666667
536	20181106	NILpruned	1	b	8	abamectin	DMSO	ECA232	C	4	mean.TOF	251.077922077922
537	20181106	NILpruned	1	b	8	abamectin	DMSO	ECA232	C	5	mean.TOF	239.694444444444
538	20181106	NILpruned	1	b	8	abamectin	DMSO	ECA232	C	6	mean.TOF	237.877777777778
539	20181106	NILpruned	1	b	8	abamectin	DMSO	ECA232	C	7	mean.TOF	209.5
540	20181106	NILpruned	1	b	8	abamectin	DMSO	ECA232	C	8	mean.TOF	263.31746031746
541	20181106	NILpruned	1	b	8	abamectin	DMSO	ECA232	C	9	mean.TOF	239.179104477612
542	20181106	NILpruned	1	b	8	abamectin	DMSO	ECA377	D	1	mean.TOF	237.803921568627
543	20181106	NILpruned	1	b	8	abamectin	DMSO	ECA377	D	10	mean.TOF	240.307692307692
544	20181106	NILpruned	1	b	8	abamectin	DMSO	ECA377	D	11	mean.TOF	246.916666666667
545	20181106	NILpruned	1	b	8	abamectin	DMSO	ECA377	D	2	mean.TOF	266.125
546	20181106	NILpruned	1	b	8	abamectin	DMSO	ECA377	D	4	mean.TOF	261.316455696203
547	20181106	NILpruned	1	b	8	abamectin	DMSO	ECA377	D	5	mean.TOF	263.21686746988
548	20181106	NILpruned	1	b	8	abamectin	DMSO	ECA377	D	6	mean.TOF	231.544117647059
549	20181106	NILpruned	1	b	8	abamectin	DMSO	ECA377	D	7	mean.TOF	248.788732394366
550	20181106	NILpruned	1	b	8	abamectin	DMSO	ECA377	D	8	mean.TOF	247.985294117647
551	20181106	NILpruned	1	b	8	abamectin	DMSO	ECA377	D	9	mean.TOF	249.867469879518
552	20181106	NILpruned	1	b	8	abamectin	DMSO	ECA1059	E	1	mean.TOF	263.763358778626
553	20181106	NILpruned	1	b	8	abamectin	DMSO	ECA1059	E	10	mean.TOF	297.653333333333
554	20181106	NILpruned	1	b	8	abamectin	DMSO	ECA1059	E	11	mean.TOF	308.859504132231
555	20181106	NILpruned	1	b	8	abamectin	DMSO	ECA1059	E	2	mean.TOF	290.942148760331
556	20181106	NILpruned	1	b	8	abamectin	DMSO	ECA1059	E	3	mean.TOF	286.3359375
557	20181106	NILpruned	1	b	8	abamectin	DMSO	ECA1059	E	4	mean.TOF	318.1
558	20181106	NILpruned	1	b	8	abamectin	DMSO	ECA1059	E	5	mean.TOF	311.918367346939
559	20181106	NILpruned	1	b	8	abamectin	DMSO	ECA1059	E	6	mean.TOF	305.923728813559
560	20181106	NILpruned	1	b	8	abamectin	DMSO	ECA1059	E	7	mean.TOF	296.794326241135
561	20181106	NILpruned	1	b	8	abamectin	DMSO	ECA1059	E	8	mean.TOF	306.206896551724
562	20181106	NILpruned	1	b	8	abamectin	DMSO	ECA1059	E	9	mean.TOF	296.344827586207
563	20181106	NILpruned	1	b	8	abamectin	DMSO	ECA1065	F	1	mean.TOF	277.113821138211
564	20181106	NILpruned	1	b	8	abamectin	DMSO	ECA1065	F	10	mean.TOF	253.763779527559
565	20181106	NILpruned	1	b	8	abamectin	DMSO	ECA1065	F	11	mean.TOF	291.439655172414
566	20181106	NILpruned	1	b	8	abamectin	DMSO	ECA1065	F	2	mean.TOF	268.793103448276
567	20181106	NILpruned	1	b	8	abamectin	DMSO	ECA1065	F	3	mean.TOF	261.470588235294
568	20181106	NILpruned	1	b	8	abamectin	DMSO	ECA1065	F	4	mean.TOF	277.950495049505
569	20181106	NILpruned	1	b	8	abamectin	DMSO	ECA1065	F	5	mean.TOF	282.830985915493
570	20181106	NILpruned	1	b	8	abamectin	DMSO	ECA1065	F	6	mean.TOF	256.247058823529
571	20181106	NILpruned	1	b	8	abamectin	DMSO	ECA1065	F	7	mean.TOF	294.946428571429
572	20181106	NILpruned	1	b	8	abamectin	DMSO	ECA1065	F	8	mean.TOF	287.981981981982
573	20181106	NILpruned	1	b	8	abamectin	DMSO	ECA1065	F	9	mean.TOF	303.230769230769
574	20181106	NILpruned	1	b	8	abamectin	DMSO	ECA1066	G	1	mean.TOF	311.462025316456
575	20181106	NILpruned	1	b	8	abamectin	DMSO	ECA1066	G	10	mean.TOF	310.782608695652
576	20181106	NILpruned	1	b	8	abamectin	DMSO	ECA1066	G	11	mean.TOF	307.272727272727
577	20181106	NILpruned	1	b	8	abamectin	DMSO	ECA1066	G	2	mean.TOF	265.210144927536
578	20181106	NILpruned	1	b	8	abamectin	DMSO	ECA1066	G	3	mean.TOF	293.401960784314
579	20181106	NILpruned	1	b	8	abamectin	DMSO	ECA1066	G	4	mean.TOF	338.19512195122
580	20181106	NILpruned	1	b	8	abamectin	DMSO	ECA1066	G	5	mean.TOF	289.716535433071
581	20181106	NILpruned	1	b	8	abamectin	DMSO	ECA1066	G	6	mean.TOF	315.133333333333
582	20181106	NILpruned	1	b	8	abamectin	DMSO	ECA1066	G	7	mean.TOF	278.375634517767
583	20181106	NILpruned	1	b	8	abamectin	DMSO	ECA1066	G	8	mean.TOF	285.941176470588
584	20181106	NILpruned	1	b	8	abamectin	DMSO	ECA1066	G	9	mean.TOF	318.473404255319
585	20181106	NILpruned	1	b	1	DMSO	None	N2	A	1	mean.EXT	1067.4211663067
586	20181106	NILpruned	1	b	1	DMSO	None	N2	A	10	mean.EXT	1076.50609756098
587	20181106	NILpruned	1	b	1	DMSO	None	N2	A	11	mean.EXT	1222.6213592233
588	20181106	NILpruned	1	b	1	DMSO	None	N2	A	2	mean.EXT	1060.35257731959
589	20181106	NILpruned	1	b	1	DMSO	None	N2	A	3	mean.EXT	968.888211382114
590	20181106	NILpruned	1	b	1	DMSO	None	N2	A	4	mean.EXT	945.223484848485
591	20181106	NILpruned	1	b	1	DMSO	None	N2	A	5	mean.EXT	1045.30599369085
592	20181106	NILpruned	1	b	1	DMSO	None	N2	A	6	mean.EXT	1249.1348973607
593	20181106	NILpruned	1	b	1	DMSO	None	N2	A	7	mean.EXT	1191.4170984456
594	20181106	NILpruned	1	b	1	DMSO	None	N2	A	8	mean.EXT	1120.30188679245
595	20181106	NILpruned	1	b	1	DMSO	None	N2	A	9	mean.EXT	1049.59719438878
596	20181106	NILpruned	1	b	1	DMSO	None	CB4856	B	1	mean.EXT	890.966956521739
597	20181106	NILpruned	1	b	1	DMSO	None	CB4856	B	10	mean.EXT	887.879712746858
598	20181106	NILpruned	1	b	1	DMSO	None	CB4856	B	11	mean.EXT	862.653290529695
599	20181106	NILpruned	1	b	1	DMSO	None	CB4856	B	2	mean.EXT	793.836879432624
600	20181106	NILpruned	1	b	1	DMSO	None	CB4856	B	3	mean.EXT	749.230326295585
601	20181106	NILpruned	1	b	1	DMSO	None	CB4856	B	4	mean.EXT	804.064412238325
602	20181106	NILpruned	1	b	1	DMSO	None	CB4856	B	5	mean.EXT	853.409948542024
603	20181106	NILpruned	1	b	1	DMSO	None	CB4856	B	7	mean.EXT	769.384507042254
604	20181106	NILpruned	1	b	1	DMSO	None	CB4856	B	8	mean.EXT	833.2
605	20181106	NILpruned	1	b	1	DMSO	None	CB4856	B	9	mean.EXT	797.009421265141
606	20181106	NILpruned	1	b	1	DMSO	None	ECA232	C	1	mean.EXT	1339.49681528662
607	20181106	NILpruned	1	b	1	DMSO	None	ECA232	C	10	mean.EXT	1240.38582677165
608	20181106	NILpruned	1	b	1	DMSO	None	ECA232	C	2	mean.EXT	1353.93393393393
609	20181106	NILpruned	1	b	1	DMSO	None	ECA232	C	3	mean.EXT	1180.96712328767
610	20181106	NILpruned	1	b	1	DMSO	None	ECA232	C	4	mean.EXT	1252.13853904282
611	20181106	NILpruned	1	b	1	DMSO	None	ECA232	C	5	mean.EXT	1369.353115727
612	20181106	NILpruned	1	b	1	DMSO	None	ECA232	C	6	mean.EXT	1287.58707865169
613	20181106	NILpruned	1	b	1	DMSO	None	ECA232	C	7	mean.EXT	1286.54782608696
614	20181106	NILpruned	1	b	1	DMSO	None	ECA232	C	8	mean.EXT	1281.47683923706
615	20181106	NILpruned	1	b	1	DMSO	None	ECA232	C	9	mean.EXT	1340.17314487633
616	20181106	NILpruned	1	b	1	DMSO	None	ECA377	D	11	mean.EXT	1157.430523918
617	20181106	NILpruned	1	b	1	DMSO	None	ECA377	D	2	mean.EXT	1111.05063291139
618	20181106	NILpruned	1	b	1	DMSO	None	ECA377	D	3	mean.EXT	1076.4894026975
619	20181106	NILpruned	1	b	1	DMSO	None	ECA377	D	4	mean.EXT	1085.29387755102
620	20181106	NILpruned	1	b	1	DMSO	None	ECA377	D	5	mean.EXT	1183.63953488372
621	20181106	NILpruned	1	b	1	DMSO	None	ECA377	D	6	mean.EXT	1132.54005167959
622	20181106	NILpruned	1	b	1	DMSO	None	ECA377	D	7	mean.EXT	1289.96348314607
623	20181106	NILpruned	1	b	1	DMSO	None	ECA377	D	8	mean.EXT	1198.42168674699
624	20181106	NILpruned	1	b	1	DMSO	None	ECA377	D	9	mean.EXT	1013.01821862348
625	20181106	NILpruned	1	b	1	DMSO	None	ECA1059	E	1	mean.EXT	1299.37647058824
626	20181106	NILpruned	1	b	1	DMSO	None	ECA1059	E	10	mean.EXT	1334.11475409836
627	20181106	NILpruned	1	b	1	DMSO	None	ECA1059	E	11	mean.EXT	1148.85401459854
628	20181106	NILpruned	1	b	1	DMSO	None	ECA1059	E	2	mean.EXT	1345.20197044335
629	20181106	NILpruned	1	b	1	DMSO	None	ECA1059	E	3	mean.EXT	1195.2641509434
630	20181106	NILpruned	1	b	1	DMSO	None	ECA1059	E	5	mean.EXT	1284.96296296296
631	20181106	NILpruned	1	b	1	DMSO	None	ECA1059	E	6	mean.EXT	1188.4972826087
632	20181106	NILpruned	1	b	1	DMSO	None	ECA1059	E	7	mean.EXT	1313.78431372549
633	20181106	NILpruned	1	b	1	DMSO	None	ECA1059	E	8	mean.EXT	1242.94605809129
634	20181106	NILpruned	1	b	1	DMSO	None	ECA1059	E	9	mean.EXT	995.313868613139
635	20181106	NILpruned	1	b	1	DMSO	None	ECA1065	F	1	mean.EXT	1136.81773399015
636	20181106	NILpruned	1	b	1	DMSO	None	ECA1065	F	10	mean.EXT	1133.20909090909
637	20181106	NILpruned	1	b	1	DMSO	None	ECA1065	F	11	mean.EXT	1164.07901234568
638	20181106	NILpruned	1	b	1	DMSO	None	ECA1065	F	2	mean.EXT	1152.45728643216
639	20181106	NILpruned	1	b	1	DMSO	None	ECA1065	F	3	mean.EXT	1108.32018561485
640	20181106	NILpruned	1	b	1	DMSO	None	ECA1065	F	4	mean.EXT	1083.09433962264
641	20181106	NILpruned	1	b	1	DMSO	None	ECA1065	F	6	mean.EXT	1389.93333333333
642	20181106	NILpruned	1	b	1	DMSO	None	ECA1065	F	7	mean.EXT	1208.66331658291
643	20181106	NILpruned	1	b	1	DMSO	None	ECA1065	F	8	mean.EXT	1195.73891625616
644	20181106	NILpruned	1	b	1	DMSO	None	ECA1065	F	9	mean.EXT	1379.38461538462
645	20181106	NILpruned	1	b	1	DMSO	None	ECA1066	G	1	mean.EXT	1291.01683501684
646	20181106	NILpruned	1	b	1	DMSO	None	ECA1066	G	10	mean.EXT	1285.62037037037
647	20181106	NILpruned	1	b	1	DMSO	None	ECA1066	G	11	mean.EXT	1234.32590529248
648	20181106	NILpruned	1	b	1	DMSO	None	ECA1066	G	2	mean.EXT	1266.42134831461
649	20181106	NILpruned	1	b	1	DMSO	None	ECA1066	G	3	mean.EXT	1138.72558139535
650	20181106	NILpruned	1	b	1	DMSO	None	ECA1066	G	4	mean.EXT	1086.79295154185
651	20181106	NILpruned	1	b	1	DMSO	None	ECA1066	G	5	mean.EXT	1295.24861878453
652	20181106	NILpruned	1	b	1	DMSO	None	ECA1066	G	6	mean.EXT	1324.62678062678
653	20181106	NILpruned	1	b	1	DMSO	None	ECA1066	G	7	mean.EXT	1236.83974358974
654	20181106	NILpruned	1	b	1	DMSO	None	ECA1066	G	8	mean.EXT	1259.4161849711
655	20181106	NILpruned	1	b	1	DMSO	None	ECA1066	G	9	mean.EXT	1182.96019900498
656	20181106	NILpruned	1	b	2	abamectin	DMSO	N2	A	1	mean.EXT	542.434782608696
657	20181106	NILpruned	1	b	2	abamectin	DMSO	N2	A	10	mean.EXT	564.096385542169
658	20181106	NILpruned	1	b	2	abamectin	DMSO	N2	A	11	mean.EXT	616.295454545455
659	20181106	NILpruned	1	b	2	abamectin	DMSO	N2	A	2	mean.EXT	702.432098765432
660	20181106	NILpruned	1	b	2	abamectin	DMSO	N2	A	3	mean.EXT	608.517857142857
661	20181106	NILpruned	1	b	2	abamectin	DMSO	N2	A	4	mean.EXT	591.27397260274
662	20181106	NILpruned	1	b	2	abamectin	DMSO	N2	A	5	mean.EXT	605.508196721311
663	20181106	NILpruned	1	b	2	abamectin	DMSO	N2	A	6	mean.EXT	554.636363636364
664	20181106	NILpruned	1	b	2	abamectin	DMSO	N2	A	7	mean.EXT	646.457627118644
665	20181106	NILpruned	1	b	2	abamectin	DMSO	N2	A	8	mean.EXT	518.828125
666	20181106	NILpruned	1	b	2	abamectin	DMSO	N2	A	9	mean.EXT	611.241935483871
667	20181106	NILpruned	1	b	2	abamectin	DMSO	CB4856	B	1	mean.EXT	851.52380952381
668	20181106	NILpruned	1	b	2	abamectin	DMSO	CB4856	B	10	mean.EXT	902.061111111111
669	20181106	NILpruned	1	b	2	abamectin	DMSO	CB4856	B	11	mean.EXT	930.858490566038
670	20181106	NILpruned	1	b	2	abamectin	DMSO	CB4856	B	2	mean.EXT	951.778523489933
671	20181106	NILpruned	1	b	2	abamectin	DMSO	CB4856	B	3	mean.EXT	886.477832512315
672	20181106	NILpruned	1	b	2	abamectin	DMSO	CB4856	B	4	mean.EXT	989.660606060606
673	20181106	NILpruned	1	b	2	abamectin	DMSO	CB4856	B	5	mean.EXT	905.666666666667
674	20181106	NILpruned	1	b	2	abamectin	DMSO	CB4856	B	6	mean.EXT	755.949152542373
675	20181106	NILpruned	1	b	2	abamectin	DMSO	CB4856	B	7	mean.EXT	798.039603960396
676	20181106	NILpruned	1	b	2	abamectin	DMSO	CB4856	B	8	mean.EXT	908.559139784946
677	20181106	NILpruned	1	b	2	abamectin	DMSO	CB4856	B	9	mean.EXT	733.806818181818
678	20181106	NILpruned	1	b	2	abamectin	DMSO	ECA232	C	1	mean.EXT	548.086956521739
679	20181106	NILpruned	1	b	2	abamectin	DMSO	ECA232	C	10	mean.EXT	626.246153846154
680	20181106	NILpruned	1	b	2	abamectin	DMSO	ECA232	C	11	mean.EXT	568.642857142857
681	20181106	NILpruned	1	b	2	abamectin	DMSO	ECA232	C	2	mean.EXT	513.5
682	20181106	NILpruned	1	b	2	abamectin	DMSO	ECA232	C	3	mean.EXT	702.12
683	20181106	NILpruned	1	b	2	abamectin	DMSO	ECA232	C	4	mean.EXT	693.975609756098
684	20181106	NILpruned	1	b	2	abamectin	DMSO	ECA232	C	5	mean.EXT	725.205128205128
685	20181106	NILpruned	1	b	2	abamectin	DMSO	ECA232	C	6	mean.EXT	623.393442622951
686	20181106	NILpruned	1	b	2	abamectin	DMSO	ECA232	C	7	mean.EXT	626.744680851064
687	20181106	NILpruned	1	b	2	abamectin	DMSO	ECA232	C	8	mean.EXT	669.483333333333
688	20181106	NILpruned	1	b	2	abamectin	DMSO	ECA232	C	9	mean.EXT	615.666666666667
689	20181106	NILpruned	1	b	2	abamectin	DMSO	ECA377	D	1	mean.EXT	815.629032258065
690	20181106	NILpruned	1	b	2	abamectin	DMSO	ECA377	D	10	mean.EXT	836.692307692308
691	20181106	NILpruned	1	b	2	abamectin	DMSO	ECA377	D	11	mean.EXT	692.98
692	20181106	NILpruned	1	b	2	abamectin	DMSO	ECA377	D	2	mean.EXT	807.234567901235
693	20181106	NILpruned	1	b	2	abamectin	DMSO	ECA377	D	3	mean.EXT	786.571428571429
694	20181106	NILpruned	1	b	2	abamectin	DMSO	ECA377	D	4	mean.EXT	827.037735849057
695	20181106	NILpruned	1	b	2	abamectin	DMSO	ECA377	D	5	mean.EXT	794.442857142857
696	20181106	NILpruned	1	b	2	abamectin	DMSO	ECA377	D	6	mean.EXT	728.260869565217
697	20181106	NILpruned	1	b	2	abamectin	DMSO	ECA377	D	7	mean.EXT	826.735632183908
698	20181106	NILpruned	1	b	2	abamectin	DMSO	ECA377	D	8	mean.EXT	724.135802469136
699	20181106	NILpruned	1	b	2	abamectin	DMSO	ECA377	D	9	mean.EXT	753.9875
700	20181106	NILpruned	1	b	2	abamectin	DMSO	ECA1059	E	1	mean.EXT	971.885057471264
701	20181106	NILpruned	1	b	2	abamectin	DMSO	ECA1059	E	10	mean.EXT	1090.97580645161
702	20181106	NILpruned	1	b	2	abamectin	DMSO	ECA1059	E	11	mean.EXT	974.931034482759
703	20181106	NILpruned	1	b	2	abamectin	DMSO	ECA1059	E	3	mean.EXT	944.813953488372
704	20181106	NILpruned	1	b	2	abamectin	DMSO	ECA1059	E	4	mean.EXT	1059.54700854701
705	20181106	NILpruned	1	b	2	abamectin	DMSO	ECA1059	E	5	mean.EXT	1087.68907563025
706	20181106	NILpruned	1	b	2	abamectin	DMSO	ECA1059	E	6	mean.EXT	1098.51428571429
707	20181106	NILpruned	1	b	2	abamectin	DMSO	ECA1059	E	7	mean.EXT	1071.57575757576
708	20181106	NILpruned	1	b	2	abamectin	DMSO	ECA1059	E	8	mean.EXT	1073.1975308642
709	20181106	NILpruned	1	b	2	abamectin	DMSO	ECA1059	E	9	mean.EXT	961.875
710	20181106	NILpruned	1	b	2	abamectin	DMSO	ECA1065	F	1	mean.EXT	908.05504587156
711	20181106	NILpruned	1	b	2	abamectin	DMSO	ECA1065	F	10	mean.EXT	907.989690721649
712	20181106	NILpruned	1	b	2	abamectin	DMSO	ECA1065	F	11	mean.EXT	872.767441860465
713	20181106	NILpruned	1	b	2	abamectin	DMSO	ECA1065	F	2	mean.EXT	719.982456140351
714	20181106	NILpruned	1	b	2	abamectin	DMSO	ECA1065	F	3	mean.EXT	846.039603960396
715	20181106	NILpruned	1	b	2	abamectin	DMSO	ECA1065	F	4	mean.EXT	764.214285714286
716	20181106	NILpruned	1	b	2	abamectin	DMSO	ECA1065	F	5	mean.EXT	880.871794871795
717	20181106	NILpruned	1	b	2	abamectin	DMSO	ECA1065	F	6	mean.EXT	873.816666666667
718	20181106	NILpruned	1	b	2	abamectin	DMSO	ECA1065	F	7	mean.EXT	871.338709677419
719	20181106	NILpruned	1	b	2	abamectin	DMSO	ECA1065	F	8	mean.EXT	901.233870967742
720	20181106	NILpruned	1	b	2	abamectin	DMSO	ECA1065	F	9	mean.EXT	823.538461538462
721	20181106	NILpruned	1	b	2	abamectin	DMSO	ECA1066	G	1	mean.EXT	1120.75
722	20181106	NILpruned	1	b	2	abamectin	DMSO	ECA1066	G	10	mean.EXT	1025.98742138365
723	20181106	NILpruned	1	b	2	abamectin	DMSO	ECA1066	G	11	mean.EXT	865.55376344086
724	20181106	NILpruned	1	b	2	abamectin	DMSO	ECA1066	G	2	mean.EXT	961.958579881657
725	20181106	NILpruned	1	b	2	abamectin	DMSO	ECA1066	G	4	mean.EXT	976.111111111111
726	20181106	NILpruned	1	b	2	abamectin	DMSO	ECA1066	G	5	mean.EXT	930.372093023256
727	20181106	NILpruned	1	b	2	abamectin	DMSO	ECA1066	G	6	mean.EXT	1020.24516129032
728	20181106	NILpruned	1	b	2	abamectin	DMSO	ECA1066	G	7	mean.EXT	778.378048780488
729	20181106	NILpruned	1	b	2	abamectin	DMSO	ECA1066	G	9	mean.EXT	1140.10989010989
730	20181106	NILpruned	1	b	3	DMSO	None	N2	A	1	mean.EXT	952.908256880734
731	20181106	NILpruned	1	b	3	DMSO	None	N2	A	10	mean.EXT	1065.40983606557
732	20181106	NILpruned	1	b	3	DMSO	None	N2	A	11	mean.EXT	991.940433212996
733	20181106	NILpruned	1	b	3	DMSO	None	N2	A	2	mean.EXT	1077.92307692308
734	20181106	NILpruned	1	b	3	DMSO	None	N2	A	3	mean.EXT	1274.30285714286
735	20181106	NILpruned	1	b	3	DMSO	None	N2	A	4	mean.EXT	1205.61891891892
736	20181106	NILpruned	1	b	3	DMSO	None	N2	A	5	mean.EXT	1263.43943661972
737	20181106	NILpruned	1	b	3	DMSO	None	N2	A	6	mean.EXT	1061.5756302521
738	20181106	NILpruned	1	b	3	DMSO	None	N2	A	7	mean.EXT	1238.90591397849
739	20181106	NILpruned	1	b	3	DMSO	None	N2	A	8	mean.EXT	1090.23188405797
740	20181106	NILpruned	1	b	3	DMSO	None	CB4856	B	1	mean.EXT	795.273037542662
741	20181106	NILpruned	1	b	3	DMSO	None	CB4856	B	10	mean.EXT	798.175040518639
742	20181106	NILpruned	1	b	3	DMSO	None	CB4856	B	11	mean.EXT	677.362068965517
743	20181106	NILpruned	1	b	3	DMSO	None	CB4856	B	2	mean.EXT	702.006693440428
744	20181106	NILpruned	1	b	3	DMSO	None	CB4856	B	3	mean.EXT	768.708185053381
745	20181106	NILpruned	1	b	3	DMSO	None	CB4856	B	4	mean.EXT	686.7925
746	20181106	NILpruned	1	b	3	DMSO	None	CB4856	B	6	mean.EXT	639.566744730679
747	20181106	NILpruned	1	b	3	DMSO	None	CB4856	B	7	mean.EXT	741.718658892128
748	20181106	NILpruned	1	b	3	DMSO	None	CB4856	B	8	mean.EXT	726.623867069486
749	20181106	NILpruned	1	b	3	DMSO	None	CB4856	B	9	mean.EXT	688.977070063694
750	20181106	NILpruned	1	b	3	DMSO	None	ECA232	C	1	mean.EXT	945.493174061433
751	20181106	NILpruned	1	b	3	DMSO	None	ECA232	C	10	mean.EXT	1355.65517241379
752	20181106	NILpruned	1	b	3	DMSO	None	ECA232	C	11	mean.EXT	1126.55785123967
753	20181106	NILpruned	1	b	3	DMSO	None	ECA232	C	2	mean.EXT	1006.39494163424
754	20181106	NILpruned	1	b	3	DMSO	None	ECA232	C	3	mean.EXT	1121.20253164557
755	20181106	NILpruned	1	b	3	DMSO	None	ECA232	C	4	mean.EXT	947.6
756	20181106	NILpruned	1	b	3	DMSO	None	ECA232	C	5	mean.EXT	1073.51473477407
757	20181106	NILpruned	1	b	3	DMSO	None	ECA232	C	6	mean.EXT	958.120603015075
758	20181106	NILpruned	1	b	3	DMSO	None	ECA232	C	7	mean.EXT	928.421052631579
759	20181106	NILpruned	1	b	3	DMSO	None	ECA232	C	8	mean.EXT	1247.59685863874
760	20181106	NILpruned	1	b	3	DMSO	None	ECA232	C	9	mean.EXT	1060.34791252485
761	20181106	NILpruned	1	b	3	DMSO	None	ECA377	D	1	mean.EXT	1253.3745819398
762	20181106	NILpruned	1	b	3	DMSO	None	ECA377	D	10	mean.EXT	1123.4
763	20181106	NILpruned	1	b	3	DMSO	None	ECA377	D	11	mean.EXT	1345.3567251462
764	20181106	NILpruned	1	b	3	DMSO	None	ECA377	D	2	mean.EXT	1199.28735632184
765	20181106	NILpruned	1	b	3	DMSO	None	ECA377	D	3	mean.EXT	1066.95218295218
766	20181106	NILpruned	1	b	3	DMSO	None	ECA377	D	4	mean.EXT	999.643598615917
767	20181106	NILpruned	1	b	3	DMSO	None	ECA377	D	5	mean.EXT	1174.22345132743
768	20181106	NILpruned	1	b	3	DMSO	None	ECA377	D	6	mean.EXT	1234.39005235602
769	20181106	NILpruned	1	b	3	DMSO	None	ECA377	D	7	mean.EXT	1252.3280839895
770	20181106	NILpruned	1	b	3	DMSO	None	ECA377	D	8	mean.EXT	1068.76937984496
771	20181106	NILpruned	1	b	3	DMSO	None	ECA377	D	9	mean.EXT	1021.39619377163
772	20181106	NILpruned	1	b	3	DMSO	None	ECA1059	E	1	mean.EXT	1095.57766990291
773	20181106	NILpruned	1	b	3	DMSO	None	ECA1059	E	10	mean.EXT	1003.54264972777
774	20181106	NILpruned	1	b	3	DMSO	None	ECA1059	E	11	mean.EXT	986.897482014389
775	20181106	NILpruned	1	b	3	DMSO	None	ECA1059	E	2	mean.EXT	942.112877583466
776	20181106	NILpruned	1	b	3	DMSO	None	ECA1059	E	3	mean.EXT	1166.40336134454
777	20181106	NILpruned	1	b	3	DMSO	None	ECA1059	E	4	mean.EXT	1052.5918762089
778	20181106	NILpruned	1	b	3	DMSO	None	ECA1059	E	5	mean.EXT	1276.70967741935
779	20181106	NILpruned	1	b	3	DMSO	None	ECA1059	E	6	mean.EXT	1127.83101851852
780	20181106	NILpruned	1	b	3	DMSO	None	ECA1059	E	7	mean.EXT	1065.68986083499
781	20181106	NILpruned	1	b	3	DMSO	None	ECA1059	E	8	mean.EXT	1089.02207505519
782	20181106	NILpruned	1	b	3	DMSO	None	ECA1059	E	9	mean.EXT	990.943298969072
783	20181106	NILpruned	1	b	3	DMSO	None	ECA1065	F	1	mean.EXT	1421.49003984064
784	20181106	NILpruned	1	b	3	DMSO	None	ECA1065	F	10	mean.EXT	1292.90828402367
785	20181106	NILpruned	1	b	3	DMSO	None	ECA1065	F	11	mean.EXT	1420.72997032641
786	20181106	NILpruned	1	b	3	DMSO	None	ECA1065	F	2	mean.EXT	1281.48158640227
787	20181106	NILpruned	1	b	3	DMSO	None	ECA1065	F	3	mean.EXT	1223.91729323308
788	20181106	NILpruned	1	b	3	DMSO	None	ECA1065	F	4	mean.EXT	1259.92084432718
789	20181106	NILpruned	1	b	3	DMSO	None	ECA1065	F	5	mean.EXT	1145.45305164319
790	20181106	NILpruned	1	b	3	DMSO	None	ECA1065	F	6	mean.EXT	1283.72584856397
791	20181106	NILpruned	1	b	3	DMSO	None	ECA1065	F	7	mean.EXT	1060.07006369427
792	20181106	NILpruned	1	b	3	DMSO	None	ECA1065	F	8	mean.EXT	1083.8984063745
793	20181106	NILpruned	1	b	3	DMSO	None	ECA1065	F	9	mean.EXT	1338.69139465875
794	20181106	NILpruned	1	b	3	DMSO	None	ECA1066	G	1	mean.EXT	1363.09655172414
795	20181106	NILpruned	1	b	3	DMSO	None	ECA1066	G	10	mean.EXT	1061.60288065844
796	20181106	NILpruned	1	b	3	DMSO	None	ECA1066	G	11	mean.EXT	1182.42819843342
797	20181106	NILpruned	1	b	3	DMSO	None	ECA1066	G	2	mean.EXT	1079.44758064516
798	20181106	NILpruned	1	b	3	DMSO	None	ECA1066	G	3	mean.EXT	1262.85454545455
799	20181106	NILpruned	1	b	3	DMSO	None	ECA1066	G	4	mean.EXT	1275.20845070423
800	20181106	NILpruned	1	b	3	DMSO	None	ECA1066	G	5	mean.EXT	1055.74431818182
801	20181106	NILpruned	1	b	3	DMSO	None	ECA1066	G	6	mean.EXT	1403.53684210526
802	20181106	NILpruned	1	b	3	DMSO	None	ECA1066	G	7	mean.EXT	1339.83050847458
803	20181106	NILpruned	1	b	3	DMSO	None	ECA1066	G	8	mean.EXT	1228.27725118483
804	20181106	NILpruned	1	b	4	abamectin	DMSO	N2	A	10	mean.EXT	614.671052631579
805	20181106	NILpruned	1	b	4	abamectin	DMSO	N2	A	11	mean.EXT	547.723076923077
806	20181106	NILpruned	1	b	4	abamectin	DMSO	N2	A	2	mean.EXT	606.333333333333
807	20181106	NILpruned	1	b	4	abamectin	DMSO	N2	A	3	mean.EXT	552.613333333333
808	20181106	NILpruned	1	b	4	abamectin	DMSO	N2	A	4	mean.EXT	655.880434782609
809	20181106	NILpruned	1	b	4	abamectin	DMSO	N2	A	5	mean.EXT	599.114285714286
810	20181106	NILpruned	1	b	4	abamectin	DMSO	N2	A	6	mean.EXT	558.96
811	20181106	NILpruned	1	b	4	abamectin	DMSO	N2	A	8	mean.EXT	527.719298245614
812	20181106	NILpruned	1	b	4	abamectin	DMSO	N2	A	9	mean.EXT	578.373333333333
813	20181106	NILpruned	1	b	4	abamectin	DMSO	CB4856	B	1	mean.EXT	808.078947368421
814	20181106	NILpruned	1	b	4	abamectin	DMSO	CB4856	B	10	mean.EXT	695.579310344828
815	20181106	NILpruned	1	b	4	abamectin	DMSO	CB4856	B	11	mean.EXT	802.894736842105
816	20181106	NILpruned	1	b	4	abamectin	DMSO	CB4856	B	2	mean.EXT	815.004464285714
817	20181106	NILpruned	1	b	4	abamectin	DMSO	CB4856	B	3	mean.EXT	920.045454545455
818	20181106	NILpruned	1	b	4	abamectin	DMSO	CB4856	B	4	mean.EXT	687.148648648649
819	20181106	NILpruned	1	b	4	abamectin	DMSO	CB4856	B	5	mean.EXT	707.657342657343
820	20181106	NILpruned	1	b	4	abamectin	DMSO	CB4856	B	6	mean.EXT	820.120805369128
821	20181106	NILpruned	1	b	4	abamectin	DMSO	CB4856	B	7	mean.EXT	695.957446808511
822	20181106	NILpruned	1	b	4	abamectin	DMSO	CB4856	B	8	mean.EXT	698.570212765957
823	20181106	NILpruned	1	b	4	abamectin	DMSO	CB4856	B	9	mean.EXT	728.013333333333
824	20181106	NILpruned	1	b	4	abamectin	DMSO	ECA232	C	1	mean.EXT	739.46875
825	20181106	NILpruned	1	b	4	abamectin	DMSO	ECA232	C	10	mean.EXT	661.6
826	20181106	NILpruned	1	b	4	abamectin	DMSO	ECA232	C	11	mean.EXT	576
827	20181106	NILpruned	1	b	4	abamectin	DMSO	ECA232	C	2	mean.EXT	667.857142857143
828	20181106	NILpruned	1	b	4	abamectin	DMSO	ECA232	C	3	mean.EXT	618.366666666667
829	20181106	NILpruned	1	b	4	abamectin	DMSO	ECA232	C	4	mean.EXT	620.532258064516
830	20181106	NILpruned	1	b	4	abamectin	DMSO	ECA232	C	5	mean.EXT	734.691176470588
831	20181106	NILpruned	1	b	4	abamectin	DMSO	ECA232	C	6	mean.EXT	515.888888888889
832	20181106	NILpruned	1	b	4	abamectin	DMSO	ECA232	C	7	mean.EXT	609.333333333333
833	20181106	NILpruned	1	b	4	abamectin	DMSO	ECA232	C	8	mean.EXT	703.933333333333
834	20181106	NILpruned	1	b	4	abamectin	DMSO	ECA232	C	9	mean.EXT	621.485714285714
835	20181106	NILpruned	1	b	4	abamectin	DMSO	ECA377	D	1	mean.EXT	756
836	20181106	NILpruned	1	b	4	abamectin	DMSO	ECA377	D	10	mean.EXT	699.204545454545
837	20181106	NILpruned	1	b	4	abamectin	DMSO	ECA377	D	11	mean.EXT	739.730769230769
838	20181106	NILpruned	1	b	4	abamectin	DMSO	ECA377	D	2	mean.EXT	789.888888888889
839	20181106	NILpruned	1	b	4	abamectin	DMSO	ECA377	D	3	mean.EXT	763.548387096774
840	20181106	NILpruned	1	b	4	abamectin	DMSO	ECA377	D	4	mean.EXT	753.686567164179
841	20181106	NILpruned	1	b	4	abamectin	DMSO	ECA377	D	5	mean.EXT	806.491228070175
842	20181106	NILpruned	1	b	4	abamectin	DMSO	ECA377	D	6	mean.EXT	788.985507246377
843	20181106	NILpruned	1	b	4	abamectin	DMSO	ECA377	D	7	mean.EXT	743.12
844	20181106	NILpruned	1	b	4	abamectin	DMSO	ECA377	D	8	mean.EXT	726.964285714286
845	20181106	NILpruned	1	b	4	abamectin	DMSO	ECA377	D	9	mean.EXT	767.95652173913
846	20181106	NILpruned	1	b	4	abamectin	DMSO	ECA1059	E	1	mean.EXT	1020.20512820513
847	20181106	NILpruned	1	b	4	abamectin	DMSO	ECA1059	E	10	mean.EXT	1011.16666666667
848	20181106	NILpruned	1	b	4	abamectin	DMSO	ECA1059	E	11	mean.EXT	941.96
849	20181106	NILpruned	1	b	4	abamectin	DMSO	ECA1059	E	2	mean.EXT	994.362962962963
850	20181106	NILpruned	1	b	4	abamectin	DMSO	ECA1059	E	3	mean.EXT	1048.04
851	20181106	NILpruned	1	b	4	abamectin	DMSO	ECA1059	E	4	mean.EXT	1117.84732824427
852	20181106	NILpruned	1	b	4	abamectin	DMSO	ECA1059	E	5	mean.EXT	926.409836065574
853	20181106	NILpruned	1	b	4	abamectin	DMSO	ECA1059	E	6	mean.EXT	956.330578512397
854	20181106	NILpruned	1	b	4	abamectin	DMSO	ECA1059	E	7	mean.EXT	886.408450704225
855	20181106	NILpruned	1	b	4	abamectin	DMSO	ECA1059	E	8	mean.EXT	1080.68907563025
856	20181106	NILpruned	1	b	4	abamectin	DMSO	ECA1059	E	9	mean.EXT	941.042105263158
857	20181106	NILpruned	1	b	4	abamectin	DMSO	ECA1065	F	1	mean.EXT	893.810810810811
858	20181106	NILpruned	1	b	4	abamectin	DMSO	ECA1065	F	10	mean.EXT	868.871794871795
859	20181106	NILpruned	1	b	4	abamectin	DMSO	ECA1065	F	11	mean.EXT	770.505154639175
860	20181106	NILpruned	1	b	4	abamectin	DMSO	ECA1065	F	2	mean.EXT	873.285714285714
861	20181106	NILpruned	1	b	4	abamectin	DMSO	ECA1065	F	3	mean.EXT	721.257425742574
862	20181106	NILpruned	1	b	4	abamectin	DMSO	ECA1065	F	4	mean.EXT	715.488888888889
863	20181106	NILpruned	1	b	4	abamectin	DMSO	ECA1065	F	5	mean.EXT	807.657407407407
864	20181106	NILpruned	1	b	4	abamectin	DMSO	ECA1065	F	6	mean.EXT	874.714285714286
865	20181106	NILpruned	1	b	4	abamectin	DMSO	ECA1065	F	7	mean.EXT	768
866	20181106	NILpruned	1	b	4	abamectin	DMSO	ECA1065	F	8	mean.EXT	751.367647058824
867	20181106	NILpruned	1	b	4	abamectin	DMSO	ECA1065	F	9	mean.EXT	920.148648648649
868	20181106	NILpruned	1	b	4	abamectin	DMSO	ECA1066	G	1	mean.EXT	1048
869	20181106	NILpruned	1	b	4	abamectin	DMSO	ECA1066	G	10	mean.EXT	1001.79190751445
870	20181106	NILpruned	1	b	4	abamectin	DMSO	ECA1066	G	11	mean.EXT	844.00625
871	20181106	NILpruned	1	b	4	abamectin	DMSO	ECA1066	G	2	mean.EXT	980.473684210526
872	20181106	NILpruned	1	b	4	abamectin	DMSO	ECA1066	G	3	mean.EXT	943.506578947368
873	20181106	NILpruned	1	b	4	abamectin	DMSO	ECA1066	G	4	mean.EXT	1062.20812182741
874	20181106	NILpruned	1	b	4	abamectin	DMSO	ECA1066	G	5	mean.EXT	969.347368421053
875	20181106	NILpruned	1	b	4	abamectin	DMSO	ECA1066	G	6	mean.EXT	1062.48351648352
876	20181106	NILpruned	1	b	4	abamectin	DMSO	ECA1066	G	7	mean.EXT	1017.78712871287
877	20181106	NILpruned	1	b	4	abamectin	DMSO	ECA1066	G	8	mean.EXT	1105.84259259259
878	20181106	NILpruned	1	b	4	abamectin	DMSO	ECA1066	G	9	mean.EXT	1016.79651162791
879	20181106	NILpruned	1	b	5	DMSO	None	N2	A	1	mean.EXT	1113.73066666667
880	20181106	NILpruned	1	b	5	DMSO	None	N2	A	10	mean.EXT	1110.21609195402
881	20181106	NILpruned	1	b	5	DMSO	None	N2	A	11	mean.EXT	1091.15581854043
882	20181106	NILpruned	1	b	5	DMSO	None	N2	A	2	mean.EXT	976.375478927203
883	20181106	NILpruned	1	b	5	DMSO	None	N2	A	3	mean.EXT	941.541436464088
884	20181106	NILpruned	1	b	5	DMSO	None	N2	A	4	mean.EXT	1086.31749460043
885	20181106	NILpruned	1	b	5	DMSO	None	N2	A	5	mean.EXT	1030.15490196078
886	20181106	NILpruned	1	b	5	DMSO	None	N2	A	6	mean.EXT	980.160396039604
887	20181106	NILpruned	1	b	5	DMSO	None	N2	A	7	mean.EXT	1012.89591078067
888	20181106	NILpruned	1	b	5	DMSO	None	N2	A	8	mean.EXT	1211.09644670051
889	20181106	NILpruned	1	b	5	DMSO	None	N2	A	9	mean.EXT	1074.98544698545
890	20181106	NILpruned	1	b	5	DMSO	None	CB4856	B	1	mean.EXT	736.774789915966
891	20181106	NILpruned	1	b	5	DMSO	None	CB4856	B	10	mean.EXT	705.980867346939
892	20181106	NILpruned	1	b	5	DMSO	None	CB4856	B	11	mean.EXT	693.310666666667
893	20181106	NILpruned	1	b	5	DMSO	None	CB4856	B	2	mean.EXT	634.812423873325
894	20181106	NILpruned	1	b	5	DMSO	None	CB4856	B	3	mean.EXT	674.519823788546
895	20181106	NILpruned	1	b	5	DMSO	None	CB4856	B	4	mean.EXT	750.441754916793
896	20181106	NILpruned	1	b	5	DMSO	None	CB4856	B	5	mean.EXT	626.664804469274
897	20181106	NILpruned	1	b	5	DMSO	None	CB4856	B	6	mean.EXT	704.707015130674
898	20181106	NILpruned	1	b	5	DMSO	None	CB4856	B	7	mean.EXT	804.124183006536
899	20181106	NILpruned	1	b	5	DMSO	None	CB4856	B	8	mean.EXT	696.215039577836
900	20181106	NILpruned	1	b	5	DMSO	None	CB4856	B	9	mean.EXT	698.145006839945
901	20181106	NILpruned	1	b	5	DMSO	None	ECA232	C	1	mean.EXT	1260.49868766404
902	20181106	NILpruned	1	b	5	DMSO	None	ECA232	C	10	mean.EXT	995.837686567164
903	20181106	NILpruned	1	b	5	DMSO	None	ECA232	C	11	mean.EXT	1033.45036764706
904	20181106	NILpruned	1	b	5	DMSO	None	ECA232	C	2	mean.EXT	1097.66467065868
905	20181106	NILpruned	1	b	5	DMSO	None	ECA232	C	3	mean.EXT	1065.98712446352
906	20181106	NILpruned	1	b	5	DMSO	None	ECA232	C	4	mean.EXT	936.132890365448
907	20181106	NILpruned	1	b	5	DMSO	None	ECA232	C	5	mean.EXT	970.727848101266
908	20181106	NILpruned	1	b	5	DMSO	None	ECA232	C	6	mean.EXT	1069.46966731898
909	20181106	NILpruned	1	b	5	DMSO	None	ECA232	C	7	mean.EXT	1261.44390243902
910	20181106	NILpruned	1	b	5	DMSO	None	ECA232	C	8	mean.EXT	1132.52886836028
911	20181106	NILpruned	1	b	5	DMSO	None	ECA232	C	9	mean.EXT	1191.43309002433
912	20181106	NILpruned	1	b	5	DMSO	None	ECA377	D	1	mean.EXT	1069.99774774775
913	20181106	NILpruned	1	b	5	DMSO	None	ECA377	D	10	mean.EXT	1271.46402877698
914	20181106	NILpruned	1	b	5	DMSO	None	ECA377	D	11	mean.EXT	1168.31460674157
915	20181106	NILpruned	1	b	5	DMSO	None	ECA377	D	2	mean.EXT	1046.82830188679
916	20181106	NILpruned	1	b	5	DMSO	None	ECA377	D	3	mean.EXT	1082.50511247444
917	20181106	NILpruned	1	b	5	DMSO	None	ECA377	D	4	mean.EXT	1104.52112676056
918	20181106	NILpruned	1	b	5	DMSO	None	ECA377	D	5	mean.EXT	1281.01785714286
919	20181106	NILpruned	1	b	5	DMSO	None	ECA377	D	6	mean.EXT	1262.70984455959
920	20181106	NILpruned	1	b	5	DMSO	None	ECA377	D	7	mean.EXT	1198.39024390244
921	20181106	NILpruned	1	b	5	DMSO	None	ECA377	D	8	mean.EXT	1080.29835390947
922	20181106	NILpruned	1	b	5	DMSO	None	ECA377	D	9	mean.EXT	1112.52665245203
923	20181106	NILpruned	1	b	5	DMSO	None	ECA1059	E	1	mean.EXT	1103.70618556701
924	20181106	NILpruned	1	b	5	DMSO	None	ECA1059	E	11	mean.EXT	948.451271186441
925	20181106	NILpruned	1	b	5	DMSO	None	ECA1059	E	2	mean.EXT	1235.16310160428
926	20181106	NILpruned	1	b	5	DMSO	None	ECA1059	E	3	mean.EXT	994.420581655481
927	20181106	NILpruned	1	b	5	DMSO	None	ECA1059	E	4	mean.EXT	1212.69627507163
928	20181106	NILpruned	1	b	5	DMSO	None	ECA1059	E	5	mean.EXT	1243.03475935829
929	20181106	NILpruned	1	b	5	DMSO	None	ECA1059	E	6	mean.EXT	1040.64285714286
930	20181106	NILpruned	1	b	5	DMSO	None	ECA1059	E	7	mean.EXT	1202.68280871671
931	20181106	NILpruned	1	b	5	DMSO	None	ECA1059	E	8	mean.EXT	1259.40547945205
932	20181106	NILpruned	1	b	5	DMSO	None	ECA1059	E	9	mean.EXT	937.068145800317
933	20181106	NILpruned	1	b	5	DMSO	None	ECA1065	F	1	mean.EXT	1271.60597014925
934	20181106	NILpruned	1	b	5	DMSO	None	ECA1065	F	10	mean.EXT	1060.49665924276
935	20181106	NILpruned	1	b	5	DMSO	None	ECA1065	F	11	mean.EXT	1094.77521008403
936	20181106	NILpruned	1	b	5	DMSO	None	ECA1065	F	2	mean.EXT	1069.6064516129
937	20181106	NILpruned	1	b	5	DMSO	None	ECA1065	F	3	mean.EXT	1024.00967117988
938	20181106	NILpruned	1	b	5	DMSO	None	ECA1065	F	4	mean.EXT	1081.27548806941
939	20181106	NILpruned	1	b	5	DMSO	None	ECA1065	F	5	mean.EXT	1182.61497326203
940	20181106	NILpruned	1	b	5	DMSO	None	ECA1065	F	6	mean.EXT	1182.14030612245
941	20181106	NILpruned	1	b	5	DMSO	None	ECA1065	F	7	mean.EXT	1257.85175202156
942	20181106	NILpruned	1	b	5	DMSO	None	ECA1065	F	8	mean.EXT	1105.88319672131
943	20181106	NILpruned	1	b	5	DMSO	None	ECA1065	F	9	mean.EXT	1199.06951871658
944	20181106	NILpruned	1	b	5	DMSO	None	ECA1066	G	1	mean.EXT	1008.80656934307
945	20181106	NILpruned	1	b	5	DMSO	None	ECA1066	G	10	mean.EXT	1247.1213592233
946	20181106	NILpruned	1	b	5	DMSO	None	ECA1066	G	11	mean.EXT	1198.86419753086
947	20181106	NILpruned	1	b	5	DMSO	None	ECA1066	G	2	mean.EXT	1091.97374179431
948	20181106	NILpruned	1	b	5	DMSO	None	ECA1066	G	3	mean.EXT	1258.7811634349
949	20181106	NILpruned	1	b	5	DMSO	None	ECA1066	G	4	mean.EXT	1322.75482093664
950	20181106	NILpruned	1	b	5	DMSO	None	ECA1066	G	5	mean.EXT	992.119092627599
951	20181106	NILpruned	1	b	5	DMSO	None	ECA1066	G	6	mean.EXT	1045.54868913858
952	20181106	NILpruned	1	b	5	DMSO	None	ECA1066	G	7	mean.EXT	1097.82445141066
953	20181106	NILpruned	1	b	5	DMSO	None	ECA1066	G	8	mean.EXT	1122.69655172414
954	20181106	NILpruned	1	b	5	DMSO	None	ECA1066	G	9	mean.EXT	1323.65182186235
955	20181106	NILpruned	1	b	6	abamectin	DMSO	N2	A	1	mean.EXT	622.446428571429
956	20181106	NILpruned	1	b	6	abamectin	DMSO	N2	A	10	mean.EXT	594.528301886792
957	20181106	NILpruned	1	b	6	abamectin	DMSO	N2	A	11	mean.EXT	613.016129032258
958	20181106	NILpruned	1	b	6	abamectin	DMSO	N2	A	2	mean.EXT	619.051948051948
959	20181106	NILpruned	1	b	6	abamectin	DMSO	N2	A	3	mean.EXT	625.965517241379
960	20181106	NILpruned	1	b	6	abamectin	DMSO	N2	A	4	mean.EXT	633.967741935484
961	20181106	NILpruned	1	b	6	abamectin	DMSO	N2	A	5	mean.EXT	667.397435897436
962	20181106	NILpruned	1	b	6	abamectin	DMSO	N2	A	7	mean.EXT	638.138888888889
963	20181106	NILpruned	1	b	6	abamectin	DMSO	N2	A	8	mean.EXT	519.625
964	20181106	NILpruned	1	b	6	abamectin	DMSO	N2	A	9	mean.EXT	586.826086956522
965	20181106	NILpruned	1	b	6	abamectin	DMSO	CB4856	B	10	mean.EXT	873.302013422819
966	20181106	NILpruned	1	b	6	abamectin	DMSO	CB4856	B	11	mean.EXT	935.619289340102
967	20181106	NILpruned	1	b	6	abamectin	DMSO	CB4856	B	2	mean.EXT	795.489655172414
968	20181106	NILpruned	1	b	6	abamectin	DMSO	CB4856	B	3	mean.EXT	863.965
969	20181106	NILpruned	1	b	6	abamectin	DMSO	CB4856	B	4	mean.EXT	935.233333333333
970	20181106	NILpruned	1	b	6	abamectin	DMSO	CB4856	B	5	mean.EXT	918.488549618321
971	20181106	NILpruned	1	b	6	abamectin	DMSO	CB4856	B	6	mean.EXT	831.475409836066
972	20181106	NILpruned	1	b	6	abamectin	DMSO	CB4856	B	7	mean.EXT	887.551569506726
973	20181106	NILpruned	1	b	6	abamectin	DMSO	CB4856	B	8	mean.EXT	930.092485549133
974	20181106	NILpruned	1	b	6	abamectin	DMSO	CB4856	B	9	mean.EXT	899.2109375
975	20181106	NILpruned	1	b	6	abamectin	DMSO	ECA232	C	1	mean.EXT	734.846153846154
976	20181106	NILpruned	1	b	6	abamectin	DMSO	ECA232	C	10	mean.EXT	724.969696969697
977	20181106	NILpruned	1	b	6	abamectin	DMSO	ECA232	C	11	mean.EXT	586.2
978	20181106	NILpruned	1	b	6	abamectin	DMSO	ECA232	C	2	mean.EXT	642.08
979	20181106	NILpruned	1	b	6	abamectin	DMSO	ECA232	C	3	mean.EXT	790.131578947368
980	20181106	NILpruned	1	b	6	abamectin	DMSO	ECA232	C	4	mean.EXT	587.716417910448
981	20181106	NILpruned	1	b	6	abamectin	DMSO	ECA232	C	5	mean.EXT	790.51724137931
982	20181106	NILpruned	1	b	6	abamectin	DMSO	ECA232	C	6	mean.EXT	535.280701754386
983	20181106	NILpruned	1	b	6	abamectin	DMSO	ECA232	C	7	mean.EXT	681.5
984	20181106	NILpruned	1	b	6	abamectin	DMSO	ECA232	C	8	mean.EXT	770.766233766234
985	20181106	NILpruned	1	b	6	abamectin	DMSO	ECA232	C	9	mean.EXT	681.543859649123
986	20181106	NILpruned	1	b	6	abamectin	DMSO	ECA377	D	1	mean.EXT	730.024390243902
987	20181106	NILpruned	1	b	6	abamectin	DMSO	ECA377	D	10	mean.EXT	729.931506849315
988	20181106	NILpruned	1	b	6	abamectin	DMSO	ECA377	D	11	mean.EXT	785.795454545455
989	20181106	NILpruned	1	b	6	abamectin	DMSO	ECA377	D	2	mean.EXT	743.925
990	20181106	NILpruned	1	b	6	abamectin	DMSO	ECA377	D	3	mean.EXT	709
991	20181106	NILpruned	1	b	6	abamectin	DMSO	ECA377	D	5	mean.EXT	860.651162790698
992	20181106	NILpruned	1	b	6	abamectin	DMSO	ECA377	D	7	mean.EXT	709.952941176471
993	20181106	NILpruned	1	b	6	abamectin	DMSO	ECA377	D	8	mean.EXT	695.034482758621
994	20181106	NILpruned	1	b	6	abamectin	DMSO	ECA377	D	9	mean.EXT	722.719512195122
995	20181106	NILpruned	1	b	6	abamectin	DMSO	ECA1059	E	1	mean.EXT	968.4375
996	20181106	NILpruned	1	b	6	abamectin	DMSO	ECA1059	E	10	mean.EXT	1117.11881188119
997	20181106	NILpruned	1	b	6	abamectin	DMSO	ECA1059	E	11	mean.EXT	938.691358024691
998	20181106	NILpruned	1	b	6	abamectin	DMSO	ECA1059	E	2	mean.EXT	955.701754385965
999	20181106	NILpruned	1	b	6	abamectin	DMSO	ECA1059	E	3	mean.EXT	994.440677966102
1000	20181106	NILpruned	1	b	6	abamectin	DMSO	ECA1059	E	4	mean.EXT	1153.06818181818
1001	20181106	NILpruned	1	b	6	abamectin	DMSO	ECA1059	E	5	mean.EXT	1053.69852941176
1002	20181106	NILpruned	1	b	6	abamectin	DMSO	ECA1059	E	6	mean.EXT	1047.81428571429
1003	20181106	NILpruned	1	b	6	abamectin	DMSO	ECA1059	E	7	mean.EXT	977.280821917808
1004	20181106	NILpruned	1	b	6	abamectin	DMSO	ECA1059	E	8	mean.EXT	924.690721649485
1005	20181106	NILpruned	1	b	6	abamectin	DMSO	ECA1059	E	9	mean.EXT	1017
1006	20181106	NILpruned	1	b	6	abamectin	DMSO	ECA1065	F	1	mean.EXT	853.782608695652
1007	20181106	NILpruned	1	b	6	abamectin	DMSO	ECA1065	F	10	mean.EXT	772.809090909091
1008	20181106	NILpruned	1	b	6	abamectin	DMSO	ECA1065	F	11	mean.EXT	753.333333333333
1009	20181106	NILpruned	1	b	6	abamectin	DMSO	ECA1065	F	2	mean.EXT	826.181818181818
1010	20181106	NILpruned	1	b	6	abamectin	DMSO	ECA1065	F	3	mean.EXT	805.01724137931
1011	20181106	NILpruned	1	b	6	abamectin	DMSO	ECA1065	F	4	mean.EXT	762.804597701149
1012	20181106	NILpruned	1	b	6	abamectin	DMSO	ECA1065	F	5	mean.EXT	695.452380952381
1013	20181106	NILpruned	1	b	6	abamectin	DMSO	ECA1065	F	8	mean.EXT	749.474226804124
1014	20181106	NILpruned	1	b	6	abamectin	DMSO	ECA1065	F	9	mean.EXT	876.64347826087
1015	20181106	NILpruned	1	b	6	abamectin	DMSO	ECA1066	G	1	mean.EXT	1017.56737588652
1016	20181106	NILpruned	1	b	6	abamectin	DMSO	ECA1066	G	11	mean.EXT	1039.52348993289
1017	20181106	NILpruned	1	b	6	abamectin	DMSO	ECA1066	G	2	mean.EXT	973.068965517241
1018	20181106	NILpruned	1	b	6	abamectin	DMSO	ECA1066	G	3	mean.EXT	1019.10362694301
1019	20181106	NILpruned	1	b	6	abamectin	DMSO	ECA1066	G	4	mean.EXT	943.411764705882
1020	20181106	NILpruned	1	b	6	abamectin	DMSO	ECA1066	G	5	mean.EXT	898.987421383648
1021	20181106	NILpruned	1	b	6	abamectin	DMSO	ECA1066	G	6	mean.EXT	923.775
1022	20181106	NILpruned	1	b	6	abamectin	DMSO	ECA1066	G	7	mean.EXT	1106.78991596639
1023	20181106	NILpruned	1	b	6	abamectin	DMSO	ECA1066	G	8	mean.EXT	914.233160621762
1024	20181106	NILpruned	1	b	6	abamectin	DMSO	ECA1066	G	9	mean.EXT	897.884057971014
1025	20181106	NILpruned	1	b	7	DMSO	None	N2	A	1	mean.EXT	1080.18960244648
1026	20181106	NILpruned	1	b	7	DMSO	None	N2	A	10	mean.EXT	1014.69902912621
1027	20181106	NILpruned	1	b	7	DMSO	None	N2	A	11	mean.EXT	1197.9649122807
1028	20181106	NILpruned	1	b	7	DMSO	None	N2	A	2	mean.EXT	1218.82075471698
1029	20181106	NILpruned	1	b	7	DMSO	None	N2	A	3	mean.EXT	1101.37709497207
1030	20181106	NILpruned	1	b	7	DMSO	None	N2	A	5	mean.EXT	988.331775700935
1031	20181106	NILpruned	1	b	7	DMSO	None	N2	A	6	mean.EXT	1029.60180995475
1032	20181106	NILpruned	1	b	7	DMSO	None	N2	A	7	mean.EXT	1122.15802469136
1033	20181106	NILpruned	1	b	7	DMSO	None	N2	A	8	mean.EXT	1005.92441860465
1034	20181106	NILpruned	1	b	7	DMSO	None	N2	A	9	mean.EXT	1001.79203539823
1035	20181106	NILpruned	1	b	7	DMSO	None	CB4856	B	1	mean.EXT	944.900634249471
1036	20181106	NILpruned	1	b	7	DMSO	None	CB4856	B	10	mean.EXT	845.227045075125
1037	20181106	NILpruned	1	b	7	DMSO	None	CB4856	B	11	mean.EXT	904.98627787307
1038	20181106	NILpruned	1	b	7	DMSO	None	CB4856	B	2	mean.EXT	779.312373225152
1039	20181106	NILpruned	1	b	7	DMSO	None	CB4856	B	3	mean.EXT	769.878402903811
1040	20181106	NILpruned	1	b	7	DMSO	None	CB4856	B	4	mean.EXT	784.904033379694
1041	20181106	NILpruned	1	b	7	DMSO	None	CB4856	B	5	mean.EXT	831.558541266795
1042	20181106	NILpruned	1	b	7	DMSO	None	CB4856	B	7	mean.EXT	800.003053435114
1043	20181106	NILpruned	1	b	7	DMSO	None	CB4856	B	9	mean.EXT	824.467343976778
1044	20181106	NILpruned	1	b	7	DMSO	None	ECA232	C	1	mean.EXT	983.251046025105
1045	20181106	NILpruned	1	b	7	DMSO	None	ECA232	C	10	mean.EXT	1068.52532833021
1046	20181106	NILpruned	1	b	7	DMSO	None	ECA232	C	11	mean.EXT	995.096234309623
1047	20181106	NILpruned	1	b	7	DMSO	None	ECA232	C	2	mean.EXT	1127.80456852792
1048	20181106	NILpruned	1	b	7	DMSO	None	ECA232	C	3	mean.EXT	1021.25050916497
1049	20181106	NILpruned	1	b	7	DMSO	None	ECA232	C	4	mean.EXT	1021.37058823529
1050	20181106	NILpruned	1	b	7	DMSO	None	ECA232	C	5	mean.EXT	1194.36276849642
1051	20181106	NILpruned	1	b	7	DMSO	None	ECA232	C	6	mean.EXT	1320.72191011236
1052	20181106	NILpruned	1	b	7	DMSO	None	ECA232	C	7	mean.EXT	1320.13687150838
1053	20181106	NILpruned	1	b	7	DMSO	None	ECA232	C	8	mean.EXT	1201.2329113924
1054	20181106	NILpruned	1	b	7	DMSO	None	ECA232	C	9	mean.EXT	1091.00456621005
1055	20181106	NILpruned	1	b	7	DMSO	None	ECA377	D	10	mean.EXT	1074.63039399625
1056	20181106	NILpruned	1	b	7	DMSO	None	ECA377	D	11	mean.EXT	1262.8836565097
1057	20181106	NILpruned	1	b	7	DMSO	None	ECA377	D	2	mean.EXT	1050.03687635575
1058	20181106	NILpruned	1	b	7	DMSO	None	ECA377	D	4	mean.EXT	1285.78834355828
1059	20181106	NILpruned	1	b	7	DMSO	None	ECA377	D	5	mean.EXT	1061.84164859002
1060	20181106	NILpruned	1	b	7	DMSO	None	ECA377	D	6	mean.EXT	1221.55833333333
1061	20181106	NILpruned	1	b	7	DMSO	None	ECA377	D	7	mean.EXT	1283.22907488987
1062	20181106	NILpruned	1	b	7	DMSO	None	ECA377	D	8	mean.EXT	1120.08559498956
1063	20181106	NILpruned	1	b	7	DMSO	None	ECA377	D	9	mean.EXT	1086.58333333333
1064	20181106	NILpruned	1	b	7	DMSO	None	ECA1059	E	1	mean.EXT	1144.65
1065	20181106	NILpruned	1	b	7	DMSO	None	ECA1059	E	10	mean.EXT	1125.86945812808
1066	20181106	NILpruned	1	b	7	DMSO	None	ECA1059	E	11	mean.EXT	1076.41913439636
1067	20181106	NILpruned	1	b	7	DMSO	None	ECA1059	E	3	mean.EXT	1041.58556701031
1068	20181106	NILpruned	1	b	7	DMSO	None	ECA1059	E	4	mean.EXT	1119.91071428571
1069	20181106	NILpruned	1	b	7	DMSO	None	ECA1059	E	6	mean.EXT	1095.71806167401
1070	20181106	NILpruned	1	b	7	DMSO	None	ECA1059	E	7	mean.EXT	1311.73746312684
1071	20181106	NILpruned	1	b	7	DMSO	None	ECA1059	E	8	mean.EXT	1261.28057553957
1072	20181106	NILpruned	1	b	7	DMSO	None	ECA1059	E	9	mean.EXT	1287.50684931507
1073	20181106	NILpruned	1	b	7	DMSO	None	ECA1065	F	1	mean.EXT	1087.37473233405
1074	20181106	NILpruned	1	b	7	DMSO	None	ECA1065	F	10	mean.EXT	1166.48734177215
1075	20181106	NILpruned	1	b	7	DMSO	None	ECA1065	F	11	mean.EXT	1139.70816326531
1076	20181106	NILpruned	1	b	7	DMSO	None	ECA1065	F	2	mean.EXT	1177.80476190476
1077	20181106	NILpruned	1	b	7	DMSO	None	ECA1065	F	3	mean.EXT	1092.19331742243
1078	20181106	NILpruned	1	b	7	DMSO	None	ECA1065	F	4	mean.EXT	1090.94701986755
1079	20181106	NILpruned	1	b	7	DMSO	None	ECA1065	F	5	mean.EXT	1258.93121693122
1080	20181106	NILpruned	1	b	7	DMSO	None	ECA1065	F	6	mean.EXT	1186.2253164557
1081	20181106	NILpruned	1	b	7	DMSO	None	ECA1065	F	7	mean.EXT	1302.4509202454
1082	20181106	NILpruned	1	b	7	DMSO	None	ECA1065	F	8	mean.EXT	1172.21460176991
1083	20181106	NILpruned	1	b	7	DMSO	None	ECA1065	F	9	mean.EXT	1390.37966101695
1084	20181106	NILpruned	1	b	7	DMSO	None	ECA1066	G	1	mean.EXT	1158.3196125908
1085	20181106	NILpruned	1	b	7	DMSO	None	ECA1066	G	10	mean.EXT	1276.90594059406
1086	20181106	NILpruned	1	b	7	DMSO	None	ECA1066	G	2	mean.EXT	1161.04470588235
1087	20181106	NILpruned	1	b	7	DMSO	None	ECA1066	G	3	mean.EXT	1231.70798898072
1088	20181106	NILpruned	1	b	7	DMSO	None	ECA1066	G	4	mean.EXT	1157.725
1089	20181106	NILpruned	1	b	7	DMSO	None	ECA1066	G	5	mean.EXT	1375.10588235294
1090	20181106	NILpruned	1	b	7	DMSO	None	ECA1066	G	6	mean.EXT	1066.17748091603
1091	20181106	NILpruned	1	b	7	DMSO	None	ECA1066	G	7	mean.EXT	1071.99040307102
1092	20181106	NILpruned	1	b	7	DMSO	None	ECA1066	G	8	mean.EXT	1174.66836734694
1093	20181106	NILpruned	1	b	8	abamectin	DMSO	N2	A	1	mean.EXT	664.942028985507
1094	20181106	NILpruned	1	b	8	abamectin	DMSO	N2	A	10	mean.EXT	652.202380952381
1095	20181106	NILpruned	1	b	8	abamectin	DMSO	N2	A	11	mean.EXT	711.416666666667
1096	20181106	NILpruned	1	b	8	abamectin	DMSO	N2	A	2	mean.EXT	641.283582089552
1097	20181106	NILpruned	1	b	8	abamectin	DMSO	N2	A	3	mean.EXT	626.384615384615
1098	20181106	NILpruned	1	b	8	abamectin	DMSO	N2	A	4	mean.EXT	544.677419354839
1099	20181106	NILpruned	1	b	8	abamectin	DMSO	N2	A	5	mean.EXT	648.539473684211
1100	20181106	NILpruned	1	b	8	abamectin	DMSO	N2	A	6	mean.EXT	650.848484848485
1101	20181106	NILpruned	1	b	8	abamectin	DMSO	N2	A	7	mean.EXT	582.605633802817
1102	20181106	NILpruned	1	b	8	abamectin	DMSO	N2	A	8	mean.EXT	559.623188405797
1103	20181106	NILpruned	1	b	8	abamectin	DMSO	N2	A	9	mean.EXT	677.279069767442
1104	20181106	NILpruned	1	b	8	abamectin	DMSO	CB4856	B	1	mean.EXT	928.4
1105	20181106	NILpruned	1	b	8	abamectin	DMSO	CB4856	B	10	mean.EXT	1033.9578313253
1106	20181106	NILpruned	1	b	8	abamectin	DMSO	CB4856	B	11	mean.EXT	1002.93513513514
1107	20181106	NILpruned	1	b	8	abamectin	DMSO	CB4856	B	2	mean.EXT	1000.98245614035
1108	20181106	NILpruned	1	b	8	abamectin	DMSO	CB4856	B	3	mean.EXT	977.205128205128
1109	20181106	NILpruned	1	b	8	abamectin	DMSO	CB4856	B	4	mean.EXT	1024.53448275862
1110	20181106	NILpruned	1	b	8	abamectin	DMSO	CB4856	B	5	mean.EXT	1021.28368794326
1111	20181106	NILpruned	1	b	8	abamectin	DMSO	CB4856	B	6	mean.EXT	950.880952380952
1112	20181106	NILpruned	1	b	8	abamectin	DMSO	CB4856	B	7	mean.EXT	934.191489361702
1113	20181106	NILpruned	1	b	8	abamectin	DMSO	CB4856	B	8	mean.EXT	1021.98492462312
1114	20181106	NILpruned	1	b	8	abamectin	DMSO	CB4856	B	9	mean.EXT	1015.66037735849
1115	20181106	NILpruned	1	b	8	abamectin	DMSO	ECA232	C	1	mean.EXT	541.658536585366
1116	20181106	NILpruned	1	b	8	abamectin	DMSO	ECA232	C	10	mean.EXT	740.375
1117	20181106	NILpruned	1	b	8	abamectin	DMSO	ECA232	C	11	mean.EXT	618.377777777778
1118	20181106	NILpruned	1	b	8	abamectin	DMSO	ECA232	C	2	mean.EXT	730.614285714286
1119	20181106	NILpruned	1	b	8	abamectin	DMSO	ECA232	C	3	mean.EXT	622.15
1120	20181106	NILpruned	1	b	8	abamectin	DMSO	ECA232	C	4	mean.EXT	693.480519480519
1121	20181106	NILpruned	1	b	8	abamectin	DMSO	ECA232	C	5	mean.EXT	657.569444444444
1122	20181106	NILpruned	1	b	8	abamectin	DMSO	ECA232	C	6	mean.EXT	642.288888888889
1123	20181106	NILpruned	1	b	8	abamectin	DMSO	ECA232	C	7	mean.EXT	582.825
1124	20181106	NILpruned	1	b	8	abamectin	DMSO	ECA232	C	8	mean.EXT	745.031746031746
1125	20181106	NILpruned	1	b	8	abamectin	DMSO	ECA232	C	9	mean.EXT	652.313432835821
1126	20181106	NILpruned	1	b	8	abamectin	DMSO	ECA377	D	1	mean.EXT	716.56862745098
1127	20181106	NILpruned	1	b	8	abamectin	DMSO	ECA377	D	10	mean.EXT	690.826923076923
1128	20181106	NILpruned	1	b	8	abamectin	DMSO	ECA377	D	11	mean.EXT	756.916666666667
1129	20181106	NILpruned	1	b	8	abamectin	DMSO	ECA377	D	2	mean.EXT	696.5125
1130	20181106	NILpruned	1	b	8	abamectin	DMSO	ECA377	D	4	mean.EXT	782.493670886076
1131	20181106	NILpruned	1	b	8	abamectin	DMSO	ECA377	D	5	mean.EXT	767.807228915663
1132	20181106	NILpruned	1	b	8	abamectin	DMSO	ECA377	D	6	mean.EXT	673.941176470588
1133	20181106	NILpruned	1	b	8	abamectin	DMSO	ECA377	D	7	mean.EXT	749.169014084507
1134	20181106	NILpruned	1	b	8	abamectin	DMSO	ECA377	D	8	mean.EXT	762.191176470588
1135	20181106	NILpruned	1	b	8	abamectin	DMSO	ECA377	D	9	mean.EXT	758.084337349398
1136	20181106	NILpruned	1	b	8	abamectin	DMSO	ECA1059	E	10	mean.EXT	1040.66666666667
1137	20181106	NILpruned	1	b	8	abamectin	DMSO	ECA1059	E	11	mean.EXT	1065.94214876033
1138	20181106	NILpruned	1	b	8	abamectin	DMSO	ECA1059	E	2	mean.EXT	939.859504132231
1139	20181106	NILpruned	1	b	8	abamectin	DMSO	ECA1059	E	3	mean.EXT	984.8828125
1140	20181106	NILpruned	1	b	8	abamectin	DMSO	ECA1059	E	4	mean.EXT	1139.14285714286
1141	20181106	NILpruned	1	b	8	abamectin	DMSO	ECA1059	E	5	mean.EXT	1065.91836734694
1142	20181106	NILpruned	1	b	8	abamectin	DMSO	ECA1059	E	6	mean.EXT	1038.81355932203
1143	20181106	NILpruned	1	b	8	abamectin	DMSO	ECA1059	E	7	mean.EXT	1044.89361702128
1144	20181106	NILpruned	1	b	8	abamectin	DMSO	ECA1059	E	8	mean.EXT	1037.94482758621
1145	20181106	NILpruned	1	b	8	abamectin	DMSO	ECA1059	E	9	mean.EXT	1024.13793103448
1146	20181106	NILpruned	1	b	8	abamectin	DMSO	ECA1065	F	1	mean.EXT	832.788617886179
1147	20181106	NILpruned	1	b	8	abamectin	DMSO	ECA1065	F	10	mean.EXT	762.968503937008
1148	20181106	NILpruned	1	b	8	abamectin	DMSO	ECA1065	F	11	mean.EXT	875.793103448276
1149	20181106	NILpruned	1	b	8	abamectin	DMSO	ECA1065	F	2	mean.EXT	846.758620689655
1150	20181106	NILpruned	1	b	8	abamectin	DMSO	ECA1065	F	3	mean.EXT	786.494117647059
1151	20181106	NILpruned	1	b	8	abamectin	DMSO	ECA1065	F	4	mean.EXT	897.772277227723
1152	20181106	NILpruned	1	b	8	abamectin	DMSO	ECA1065	F	5	mean.EXT	858.676056338028
1153	20181106	NILpruned	1	b	8	abamectin	DMSO	ECA1065	F	6	mean.EXT	805.364705882353
1154	20181106	NILpruned	1	b	8	abamectin	DMSO	ECA1065	F	7	mean.EXT	882.589285714286
1155	20181106	NILpruned	1	b	8	abamectin	DMSO	ECA1065	F	8	mean.EXT	891.540540540541
1156	20181106	NILpruned	1	b	8	abamectin	DMSO	ECA1065	F	9	mean.EXT	930.153846153846
1157	20181106	NILpruned	1	b	8	abamectin	DMSO	ECA1066	G	1	mean.EXT	952.367088607595
1158	20181106	NILpruned	1	b	8	abamectin	DMSO	ECA1066	G	10	mean.EXT	998.5
1159	20181106	NILpruned	1	b	8	abamectin	DMSO	ECA1066	G	11	mean.EXT	1054.72727272727
1160	20181106	NILpruned	1	b	8	abamectin	DMSO	ECA1066	G	2	mean.EXT	879.202898550725
1161	20181106	NILpruned	1	b	8	abamectin	DMSO	ECA1066	G	3	mean.EXT	985.225490196078
1162	20181106	NILpruned	1	b	8	abamectin	DMSO	ECA1066	G	4	mean.EXT	1184.23170731707
1163	20181106	NILpruned	1	b	8	abamectin	DMSO	ECA1066	G	5	mean.EXT	944.590551181102
1164	20181106	NILpruned	1	b	8	abamectin	DMSO	ECA1066	G	6	mean.EXT	1053.56666666667
1165	20181106	NILpruned	1	b	8	abamectin	DMSO	ECA1066	G	7	mean.EXT	838.208121827411
1166	20181106	NILpruned	1	b	8	abamectin	DMSO	ECA1066	G	8	mean.EXT	922.714285714286
1167	20181106	NILpruned	1	b	8	abamectin	DMSO	ECA1066	G	9	mean.EXT	1072.17021276596
1168	20181106	NILpruned	1	b	1	DMSO	None	N2	A	1	norm.n	154.333333333333
1169	20181106	NILpruned	1	b	1	DMSO	None	N2	A	10	norm.n	164
1170	20181106	NILpruned	1	b	1	DMSO	None	N2	A	2	norm.n	161.666666666667
1171	20181106	NILpruned	1	b	1	DMSO	None	N2	A	3	norm.n	164
1172	20181106	NILpruned	1	b	1	DMSO	None	N2	A	4	norm.n	176
1173	20181106	NILpruned	1	b	1	DMSO	None	N2	A	5	norm.n	105.666666666667
1174	20181106	NILpruned	1	b	1	DMSO	None	N2	A	6	norm.n	113.666666666667
1175	20181106	NILpruned	1	b	1	DMSO	None	N2	A	7	norm.n	128.666666666667
1176	20181106	NILpruned	1	b	1	DMSO	None	N2	A	8	norm.n	123.666666666667
1177	20181106	NILpruned	1	b	1	DMSO	None	N2	A	9	norm.n	166.333333333333
1178	20181106	NILpruned	1	b	1	DMSO	None	CB4856	B	1	norm.n	191.666666666667
1179	20181106	NILpruned	1	b	1	DMSO	None	CB4856	B	10	norm.n	185.666666666667
1180	20181106	NILpruned	1	b	1	DMSO	None	CB4856	B	11	norm.n	207.666666666667
1181	20181106	NILpruned	1	b	1	DMSO	None	CB4856	B	2	norm.n	188
1182	20181106	NILpruned	1	b	1	DMSO	None	CB4856	B	3	norm.n	173.666666666667
1183	20181106	NILpruned	1	b	1	DMSO	None	CB4856	B	4	norm.n	207
1184	20181106	NILpruned	1	b	1	DMSO	None	CB4856	B	5	norm.n	194.333333333333
1185	20181106	NILpruned	1	b	1	DMSO	None	CB4856	B	7	norm.n	236.666666666667
1186	20181106	NILpruned	1	b	1	DMSO	None	CB4856	B	8	norm.n	186.666666666667
1187	20181106	NILpruned	1	b	1	DMSO	None	CB4856	B	9	norm.n	247.666666666667
1188	20181106	NILpruned	1	b	1	DMSO	None	ECA232	C	1	norm.n	104.666666666667
1189	20181106	NILpruned	1	b	1	DMSO	None	ECA232	C	10	norm.n	127
1190	20181106	NILpruned	1	b	1	DMSO	None	ECA232	C	2	norm.n	111
1191	20181106	NILpruned	1	b	1	DMSO	None	ECA232	C	3	norm.n	121.666666666667
1192	20181106	NILpruned	1	b	1	DMSO	None	ECA232	C	4	norm.n	132.333333333333
1193	20181106	NILpruned	1	b	1	DMSO	None	ECA232	C	5	norm.n	112.333333333333
1194	20181106	NILpruned	1	b	1	DMSO	None	ECA232	C	6	norm.n	118.666666666667
1195	20181106	NILpruned	1	b	1	DMSO	None	ECA232	C	7	norm.n	115
1196	20181106	NILpruned	1	b	1	DMSO	None	ECA232	C	8	norm.n	122.333333333333
1197	20181106	NILpruned	1	b	1	DMSO	None	ECA232	C	9	norm.n	94.3333333333333
1198	20181106	NILpruned	1	b	1	DMSO	None	ECA377	D	11	norm.n	146.333333333333
1199	20181106	NILpruned	1	b	1	DMSO	None	ECA377	D	2	norm.n	158
1200	20181106	NILpruned	1	b	1	DMSO	None	ECA377	D	3	norm.n	173
1201	20181106	NILpruned	1	b	1	DMSO	None	ECA377	D	4	norm.n	81.6666666666667
1202	20181106	NILpruned	1	b	1	DMSO	None	ECA377	D	5	norm.n	143.333333333333
1203	20181106	NILpruned	1	b	1	DMSO	None	ECA377	D	6	norm.n	129
1204	20181106	NILpruned	1	b	1	DMSO	None	ECA377	D	7	norm.n	118.666666666667
1205	20181106	NILpruned	1	b	1	DMSO	None	ECA377	D	8	norm.n	138.333333333333
1206	20181106	NILpruned	1	b	1	DMSO	None	ECA377	D	9	norm.n	164.666666666667
1207	20181106	NILpruned	1	b	1	DMSO	None	ECA1059	E	1	norm.n	56.6666666666667
1208	20181106	NILpruned	1	b	1	DMSO	None	ECA1059	E	10	norm.n	81.3333333333333
1209	20181106	NILpruned	1	b	1	DMSO	None	ECA1059	E	11	norm.n	137
1210	20181106	NILpruned	1	b	1	DMSO	None	ECA1059	E	2	norm.n	67.6666666666667
1211	20181106	NILpruned	1	b	1	DMSO	None	ECA1059	E	3	norm.n	123.666666666667
1212	20181106	NILpruned	1	b	1	DMSO	None	ECA1059	E	4	norm.n	48.6666666666667
1213	20181106	NILpruned	1	b	1	DMSO	None	ECA1059	E	5	norm.n	99
1214	20181106	NILpruned	1	b	1	DMSO	None	ECA1059	E	6	norm.n	122.666666666667
1215	20181106	NILpruned	1	b	1	DMSO	None	ECA1059	E	7	norm.n	68
1216	20181106	NILpruned	1	b	1	DMSO	None	ECA1059	E	8	norm.n	80.3333333333333
1217	20181106	NILpruned	1	b	1	DMSO	None	ECA1059	E	9	norm.n	182.666666666667
1218	20181106	NILpruned	1	b	1	DMSO	None	ECA1065	F	1	norm.n	135.333333333333
1219	20181106	NILpruned	1	b	1	DMSO	None	ECA1065	F	10	norm.n	146.666666666667
1220	20181106	NILpruned	1	b	1	DMSO	None	ECA1065	F	11	norm.n	135
1221	20181106	NILpruned	1	b	1	DMSO	None	ECA1065	F	2	norm.n	132.666666666667
1222	20181106	NILpruned	1	b	1	DMSO	None	ECA1065	F	3	norm.n	143.666666666667
1223	20181106	NILpruned	1	b	1	DMSO	None	ECA1065	F	5	norm.n	88
1224	20181106	NILpruned	1	b	1	DMSO	None	ECA1065	F	7	norm.n	132.666666666667
1225	20181106	NILpruned	1	b	1	DMSO	None	ECA1065	F	8	norm.n	135.333333333333
1226	20181106	NILpruned	1	b	1	DMSO	None	ECA1066	G	1	norm.n	99
1227	20181106	NILpruned	1	b	1	DMSO	None	ECA1066	G	10	norm.n	108
1228	20181106	NILpruned	1	b	1	DMSO	None	ECA1066	G	11	norm.n	119.666666666667
1229	20181106	NILpruned	1	b	1	DMSO	None	ECA1066	G	2	norm.n	118.666666666667
1230	20181106	NILpruned	1	b	1	DMSO	None	ECA1066	G	3	norm.n	143.333333333333
1231	20181106	NILpruned	1	b	1	DMSO	None	ECA1066	G	4	norm.n	151.333333333333
1232	20181106	NILpruned	1	b	1	DMSO	None	ECA1066	G	5	norm.n	120.666666666667
1233	20181106	NILpruned	1	b	1	DMSO	None	ECA1066	G	6	norm.n	117
1234	20181106	NILpruned	1	b	1	DMSO	None	ECA1066	G	7	norm.n	104
1235	20181106	NILpruned	1	b	1	DMSO	None	ECA1066	G	8	norm.n	115.333333333333
1236	20181106	NILpruned	1	b	1	DMSO	None	ECA1066	G	9	norm.n	134
1237	20181106	NILpruned	1	b	2	abamectin	DMSO	N2	A	1	norm.n	15.3333333333333
1238	20181106	NILpruned	1	b	2	abamectin	DMSO	N2	A	10	norm.n	27.6666666666667
1239	20181106	NILpruned	1	b	2	abamectin	DMSO	N2	A	11	norm.n	14.6666666666667
1240	20181106	NILpruned	1	b	2	abamectin	DMSO	N2	A	2	norm.n	27
1241	20181106	NILpruned	1	b	2	abamectin	DMSO	N2	A	3	norm.n	18.6666666666667
1242	20181106	NILpruned	1	b	2	abamectin	DMSO	N2	A	4	norm.n	24.3333333333333
1243	20181106	NILpruned	1	b	2	abamectin	DMSO	N2	A	5	norm.n	20.3333333333333
1244	20181106	NILpruned	1	b	2	abamectin	DMSO	N2	A	6	norm.n	18.3333333333333
1245	20181106	NILpruned	1	b	2	abamectin	DMSO	N2	A	7	norm.n	19.6666666666667
1246	20181106	NILpruned	1	b	2	abamectin	DMSO	N2	A	8	norm.n	21.3333333333333
1247	20181106	NILpruned	1	b	2	abamectin	DMSO	N2	A	9	norm.n	20.6666666666667
1248	20181106	NILpruned	1	b	2	abamectin	DMSO	CB4856	B	1	norm.n	56
1249	20181106	NILpruned	1	b	2	abamectin	DMSO	CB4856	B	10	norm.n	60
1250	20181106	NILpruned	1	b	2	abamectin	DMSO	CB4856	B	11	norm.n	70.6666666666667
1251	20181106	NILpruned	1	b	2	abamectin	DMSO	CB4856	B	2	norm.n	49.6666666666667
1252	20181106	NILpruned	1	b	2	abamectin	DMSO	CB4856	B	3	norm.n	67.6666666666667
1253	20181106	NILpruned	1	b	2	abamectin	DMSO	CB4856	B	4	norm.n	55
1254	20181106	NILpruned	1	b	2	abamectin	DMSO	CB4856	B	5	norm.n	58
1255	20181106	NILpruned	1	b	2	abamectin	DMSO	CB4856	B	6	norm.n	59
1256	20181106	NILpruned	1	b	2	abamectin	DMSO	CB4856	B	7	norm.n	67.3333333333333
1257	20181106	NILpruned	1	b	2	abamectin	DMSO	CB4856	B	8	norm.n	62
1258	20181106	NILpruned	1	b	2	abamectin	DMSO	CB4856	B	9	norm.n	29.3333333333333
1259	20181106	NILpruned	1	b	2	abamectin	DMSO	ECA232	C	1	norm.n	7.66666666666667
1260	20181106	NILpruned	1	b	2	abamectin	DMSO	ECA232	C	10	norm.n	21.6666666666667
1261	20181106	NILpruned	1	b	2	abamectin	DMSO	ECA232	C	11	norm.n	18.6666666666667
1262	20181106	NILpruned	1	b	2	abamectin	DMSO	ECA232	C	2	norm.n	8
1263	20181106	NILpruned	1	b	2	abamectin	DMSO	ECA232	C	3	norm.n	25
1264	20181106	NILpruned	1	b	2	abamectin	DMSO	ECA232	C	4	norm.n	13.6666666666667
1265	20181106	NILpruned	1	b	2	abamectin	DMSO	ECA232	C	5	norm.n	13
1266	20181106	NILpruned	1	b	2	abamectin	DMSO	ECA232	C	6	norm.n	20.3333333333333
1267	20181106	NILpruned	1	b	2	abamectin	DMSO	ECA232	C	7	norm.n	15.6666666666667
1268	20181106	NILpruned	1	b	2	abamectin	DMSO	ECA232	C	8	norm.n	20
1269	20181106	NILpruned	1	b	2	abamectin	DMSO	ECA232	C	9	norm.n	17
1270	20181106	NILpruned	1	b	2	abamectin	DMSO	ECA377	D	1	norm.n	20.6666666666667
1271	20181106	NILpruned	1	b	2	abamectin	DMSO	ECA377	D	10	norm.n	26
1272	20181106	NILpruned	1	b	2	abamectin	DMSO	ECA377	D	11	norm.n	16.6666666666667
1273	20181106	NILpruned	1	b	2	abamectin	DMSO	ECA377	D	2	norm.n	27
1274	20181106	NILpruned	1	b	2	abamectin	DMSO	ECA377	D	3	norm.n	23.3333333333333
1275	20181106	NILpruned	1	b	2	abamectin	DMSO	ECA377	D	4	norm.n	17.6666666666667
1276	20181106	NILpruned	1	b	2	abamectin	DMSO	ECA377	D	5	norm.n	23.3333333333333
1277	20181106	NILpruned	1	b	2	abamectin	DMSO	ECA377	D	6	norm.n	23
1278	20181106	NILpruned	1	b	2	abamectin	DMSO	ECA377	D	7	norm.n	29
1279	20181106	NILpruned	1	b	2	abamectin	DMSO	ECA377	D	8	norm.n	27
1280	20181106	NILpruned	1	b	2	abamectin	DMSO	ECA377	D	9	norm.n	26.6666666666667
1281	20181106	NILpruned	1	b	2	abamectin	DMSO	ECA1059	E	1	norm.n	29
1282	20181106	NILpruned	1	b	2	abamectin	DMSO	ECA1059	E	10	norm.n	41.3333333333333
1283	20181106	NILpruned	1	b	2	abamectin	DMSO	ECA1059	E	2	norm.n	16.6666666666667
1284	20181106	NILpruned	1	b	2	abamectin	DMSO	ECA1059	E	3	norm.n	43
1285	20181106	NILpruned	1	b	2	abamectin	DMSO	ECA1059	E	4	norm.n	39
1286	20181106	NILpruned	1	b	2	abamectin	DMSO	ECA1059	E	5	norm.n	39.6666666666667
1287	20181106	NILpruned	1	b	2	abamectin	DMSO	ECA1059	E	6	norm.n	35
1288	20181106	NILpruned	1	b	2	abamectin	DMSO	ECA1059	E	7	norm.n	44
1289	20181106	NILpruned	1	b	2	abamectin	DMSO	ECA1059	E	8	norm.n	27
1290	20181106	NILpruned	1	b	2	abamectin	DMSO	ECA1059	E	9	norm.n	45.3333333333333
1291	20181106	NILpruned	1	b	2	abamectin	DMSO	ECA1065	F	1	norm.n	36.3333333333333
1292	20181106	NILpruned	1	b	2	abamectin	DMSO	ECA1065	F	10	norm.n	32.3333333333333
1293	20181106	NILpruned	1	b	2	abamectin	DMSO	ECA1065	F	11	norm.n	43
1294	20181106	NILpruned	1	b	2	abamectin	DMSO	ECA1065	F	2	norm.n	19
1295	20181106	NILpruned	1	b	2	abamectin	DMSO	ECA1065	F	3	norm.n	33.6666666666667
1296	20181106	NILpruned	1	b	2	abamectin	DMSO	ECA1065	F	4	norm.n	32.6666666666667
1297	20181106	NILpruned	1	b	2	abamectin	DMSO	ECA1065	F	5	norm.n	26
1298	20181106	NILpruned	1	b	2	abamectin	DMSO	ECA1065	F	6	norm.n	20
1299	20181106	NILpruned	1	b	2	abamectin	DMSO	ECA1065	F	7	norm.n	20.6666666666667
1300	20181106	NILpruned	1	b	2	abamectin	DMSO	ECA1065	F	8	norm.n	41.3333333333333
1301	20181106	NILpruned	1	b	2	abamectin	DMSO	ECA1065	F	9	norm.n	39
1302	20181106	NILpruned	1	b	2	abamectin	DMSO	ECA1066	G	1	norm.n	52
1303	20181106	NILpruned	1	b	2	abamectin	DMSO	ECA1066	G	10	norm.n	53
1304	20181106	NILpruned	1	b	2	abamectin	DMSO	ECA1066	G	11	norm.n	62
1305	20181106	NILpruned	1	b	2	abamectin	DMSO	ECA1066	G	2	norm.n	56.3333333333333
1306	20181106	NILpruned	1	b	2	abamectin	DMSO	ECA1066	G	3	norm.n	31
1307	20181106	NILpruned	1	b	2	abamectin	DMSO	ECA1066	G	4	norm.n	18
1308	20181106	NILpruned	1	b	2	abamectin	DMSO	ECA1066	G	5	norm.n	57.3333333333333
1309	20181106	NILpruned	1	b	2	abamectin	DMSO	ECA1066	G	6	norm.n	51.6666666666667
1310	20181106	NILpruned	1	b	2	abamectin	DMSO	ECA1066	G	7	norm.n	54.6666666666667
1311	20181106	NILpruned	1	b	2	abamectin	DMSO	ECA1066	G	9	norm.n	30.3333333333333
1312	20181106	NILpruned	1	b	3	DMSO	None	N2	A	1	norm.n	181.666666666667
1313	20181106	NILpruned	1	b	3	DMSO	None	N2	A	10	norm.n	162.666666666667
1314	20181106	NILpruned	1	b	3	DMSO	None	N2	A	11	norm.n	184.666666666667
1315	20181106	NILpruned	1	b	3	DMSO	None	N2	A	2	norm.n	78
1316	20181106	NILpruned	1	b	3	DMSO	None	N2	A	3	norm.n	116.666666666667
1317	20181106	NILpruned	1	b	3	DMSO	None	N2	A	4	norm.n	123.333333333333
1318	20181106	NILpruned	1	b	3	DMSO	None	N2	A	5	norm.n	118.333333333333
1319	20181106	NILpruned	1	b	3	DMSO	None	N2	A	6	norm.n	158.666666666667
1320	20181106	NILpruned	1	b	3	DMSO	None	N2	A	7	norm.n	124
1321	20181106	NILpruned	1	b	3	DMSO	None	N2	A	8	norm.n	161
1322	20181106	NILpruned	1	b	3	DMSO	None	N2	A	9	norm.n	120
1323	20181106	NILpruned	1	b	3	DMSO	None	CB4856	B	1	norm.n	195.333333333333
1324	20181106	NILpruned	1	b	3	DMSO	None	CB4856	B	10	norm.n	205.666666666667
1325	20181106	NILpruned	1	b	3	DMSO	None	CB4856	B	2	norm.n	249
1326	20181106	NILpruned	1	b	3	DMSO	None	CB4856	B	3	norm.n	187.333333333333
1327	20181106	NILpruned	1	b	3	DMSO	None	CB4856	B	4	norm.n	266.666666666667
1328	20181106	NILpruned	1	b	3	DMSO	None	CB4856	B	6	norm.n	284.666666666667
1329	20181106	NILpruned	1	b	3	DMSO	None	CB4856	B	7	norm.n	228.666666666667
1330	20181106	NILpruned	1	b	3	DMSO	None	CB4856	B	8	norm.n	220.666666666667
1331	20181106	NILpruned	1	b	3	DMSO	None	CB4856	B	9	norm.n	261.666666666667
1332	20181106	NILpruned	1	b	3	DMSO	None	ECA232	C	1	norm.n	195.333333333333
1333	20181106	NILpruned	1	b	3	DMSO	None	ECA232	C	10	norm.n	106.333333333333
1334	20181106	NILpruned	1	b	3	DMSO	None	ECA232	C	11	norm.n	161.333333333333
1335	20181106	NILpruned	1	b	3	DMSO	None	ECA232	C	2	norm.n	171.333333333333
1336	20181106	NILpruned	1	b	3	DMSO	None	ECA232	C	3	norm.n	131.666666666667
1337	20181106	NILpruned	1	b	3	DMSO	None	ECA232	C	4	norm.n	171.666666666667
1338	20181106	NILpruned	1	b	3	DMSO	None	ECA232	C	5	norm.n	169.666666666667
1339	20181106	NILpruned	1	b	3	DMSO	None	ECA232	C	6	norm.n	199
1340	20181106	NILpruned	1	b	3	DMSO	None	ECA232	C	7	norm.n	215.333333333333
1341	20181106	NILpruned	1	b	3	DMSO	None	ECA232	C	8	norm.n	127.333333333333
1342	20181106	NILpruned	1	b	3	DMSO	None	ECA232	C	9	norm.n	167.666666666667
1343	20181106	NILpruned	1	b	3	DMSO	None	ECA377	D	1	norm.n	99.6666666666667
1344	20181106	NILpruned	1	b	3	DMSO	None	ECA377	D	10	norm.n	151.666666666667
1345	20181106	NILpruned	1	b	3	DMSO	None	ECA377	D	11	norm.n	114
1346	20181106	NILpruned	1	b	3	DMSO	None	ECA377	D	2	norm.n	145
1347	20181106	NILpruned	1	b	3	DMSO	None	ECA377	D	3	norm.n	160.333333333333
1348	20181106	NILpruned	1	b	3	DMSO	None	ECA377	D	4	norm.n	192.666666666667
1349	20181106	NILpruned	1	b	3	DMSO	None	ECA377	D	5	norm.n	150.666666666667
1350	20181106	NILpruned	1	b	3	DMSO	None	ECA377	D	6	norm.n	127.333333333333
1351	20181106	NILpruned	1	b	3	DMSO	None	ECA377	D	7	norm.n	127
1352	20181106	NILpruned	1	b	3	DMSO	None	ECA377	D	8	norm.n	172
1353	20181106	NILpruned	1	b	3	DMSO	None	ECA377	D	9	norm.n	192.666666666667
1354	20181106	NILpruned	1	b	3	DMSO	None	ECA1059	E	1	norm.n	137.333333333333
1355	20181106	NILpruned	1	b	3	DMSO	None	ECA1059	E	10	norm.n	183.666666666667
1356	20181106	NILpruned	1	b	3	DMSO	None	ECA1059	E	11	norm.n	185.333333333333
1357	20181106	NILpruned	1	b	3	DMSO	None	ECA1059	E	2	norm.n	209.666666666667
1358	20181106	NILpruned	1	b	3	DMSO	None	ECA1059	E	3	norm.n	119
1359	20181106	NILpruned	1	b	3	DMSO	None	ECA1059	E	4	norm.n	172.333333333333
1360	20181106	NILpruned	1	b	3	DMSO	None	ECA1059	E	5	norm.n	72.3333333333333
1361	20181106	NILpruned	1	b	3	DMSO	None	ECA1059	E	6	norm.n	144
1362	20181106	NILpruned	1	b	3	DMSO	None	ECA1059	E	7	norm.n	167.666666666667
1363	20181106	NILpruned	1	b	3	DMSO	None	ECA1059	E	8	norm.n	151
1364	20181106	NILpruned	1	b	3	DMSO	None	ECA1059	E	9	norm.n	194
1365	20181106	NILpruned	1	b	3	DMSO	None	ECA1065	F	1	norm.n	83.6666666666667
1366	20181106	NILpruned	1	b	3	DMSO	None	ECA1065	F	10	norm.n	112.666666666667
1367	20181106	NILpruned	1	b	3	DMSO	None	ECA1065	F	11	norm.n	112.333333333333
1368	20181106	NILpruned	1	b	3	DMSO	None	ECA1065	F	2	norm.n	117.666666666667
1369	20181106	NILpruned	1	b	3	DMSO	None	ECA1065	F	3	norm.n	133
1370	20181106	NILpruned	1	b	3	DMSO	None	ECA1065	F	4	norm.n	126.333333333333
1371	20181106	NILpruned	1	b	3	DMSO	None	ECA1065	F	5	norm.n	142
1372	20181106	NILpruned	1	b	3	DMSO	None	ECA1065	F	6	norm.n	127.666666666667
1373	20181106	NILpruned	1	b	3	DMSO	None	ECA1065	F	7	norm.n	157
1374	20181106	NILpruned	1	b	3	DMSO	None	ECA1065	F	8	norm.n	167.333333333333
1375	20181106	NILpruned	1	b	3	DMSO	None	ECA1065	F	9	norm.n	112.333333333333
1376	20181106	NILpruned	1	b	3	DMSO	None	ECA1066	G	1	norm.n	96.6666666666667
1377	20181106	NILpruned	1	b	3	DMSO	None	ECA1066	G	10	norm.n	162
1378	20181106	NILpruned	1	b	3	DMSO	None	ECA1066	G	11	norm.n	127.666666666667
1379	20181106	NILpruned	1	b	3	DMSO	None	ECA1066	G	2	norm.n	165.333333333333
1380	20181106	NILpruned	1	b	3	DMSO	None	ECA1066	G	3	norm.n	128.333333333333
1381	20181106	NILpruned	1	b	3	DMSO	None	ECA1066	G	4	norm.n	118.333333333333
1382	20181106	NILpruned	1	b	3	DMSO	None	ECA1066	G	5	norm.n	176
1383	20181106	NILpruned	1	b	3	DMSO	None	ECA1066	G	6	norm.n	63.3333333333333
1384	20181106	NILpruned	1	b	3	DMSO	None	ECA1066	G	7	norm.n	98.3333333333333
1385	20181106	NILpruned	1	b	3	DMSO	None	ECA1066	G	8	norm.n	140.666666666667
1386	20181106	NILpruned	1	b	3	DMSO	None	ECA1066	G	9	norm.n	194.666666666667
1387	20181106	NILpruned	1	b	4	abamectin	DMSO	N2	A	10	norm.n	25.3333333333333
1388	20181106	NILpruned	1	b	4	abamectin	DMSO	N2	A	11	norm.n	21.6666666666667
1389	20181106	NILpruned	1	b	4	abamectin	DMSO	N2	A	2	norm.n	13
1390	20181106	NILpruned	1	b	4	abamectin	DMSO	N2	A	3	norm.n	25
1391	20181106	NILpruned	1	b	4	abamectin	DMSO	N2	A	4	norm.n	30.6666666666667
1392	20181106	NILpruned	1	b	4	abamectin	DMSO	N2	A	5	norm.n	23.3333333333333
1393	20181106	NILpruned	1	b	4	abamectin	DMSO	N2	A	6	norm.n	25
1394	20181106	NILpruned	1	b	4	abamectin	DMSO	N2	A	7	norm.n	17.3333333333333
1395	20181106	NILpruned	1	b	4	abamectin	DMSO	N2	A	8	norm.n	19
1396	20181106	NILpruned	1	b	4	abamectin	DMSO	N2	A	9	norm.n	25
1397	20181106	NILpruned	1	b	4	abamectin	DMSO	CB4856	B	1	norm.n	38
1398	20181106	NILpruned	1	b	4	abamectin	DMSO	CB4856	B	11	norm.n	57
1399	20181106	NILpruned	1	b	4	abamectin	DMSO	CB4856	B	2	norm.n	74.6666666666667
1400	20181106	NILpruned	1	b	4	abamectin	DMSO	CB4856	B	3	norm.n	66
1401	20181106	NILpruned	1	b	4	abamectin	DMSO	CB4856	B	4	norm.n	74
1402	20181106	NILpruned	1	b	4	abamectin	DMSO	CB4856	B	5	norm.n	47.6666666666667
1403	20181106	NILpruned	1	b	4	abamectin	DMSO	CB4856	B	6	norm.n	49.6666666666667
1404	20181106	NILpruned	1	b	4	abamectin	DMSO	CB4856	B	8	norm.n	78.3333333333333
1405	20181106	NILpruned	1	b	4	abamectin	DMSO	CB4856	B	9	norm.n	75
1406	20181106	NILpruned	1	b	4	abamectin	DMSO	ECA232	C	1	norm.n	21.3333333333333
1407	20181106	NILpruned	1	b	4	abamectin	DMSO	ECA232	C	10	norm.n	26.6666666666667
1408	20181106	NILpruned	1	b	4	abamectin	DMSO	ECA232	C	2	norm.n	16.3333333333333
1409	20181106	NILpruned	1	b	4	abamectin	DMSO	ECA232	C	3	norm.n	20
1410	20181106	NILpruned	1	b	4	abamectin	DMSO	ECA232	C	4	norm.n	20.6666666666667
1411	20181106	NILpruned	1	b	4	abamectin	DMSO	ECA232	C	5	norm.n	22.6666666666667
1412	20181106	NILpruned	1	b	4	abamectin	DMSO	ECA232	C	6	norm.n	12
1413	20181106	NILpruned	1	b	4	abamectin	DMSO	ECA232	C	7	norm.n	19
1414	20181106	NILpruned	1	b	4	abamectin	DMSO	ECA232	C	8	norm.n	20
1415	20181106	NILpruned	1	b	4	abamectin	DMSO	ECA232	C	9	norm.n	23.3333333333333
1416	20181106	NILpruned	1	b	4	abamectin	DMSO	ECA377	D	1	norm.n	27
1417	20181106	NILpruned	1	b	4	abamectin	DMSO	ECA377	D	10	norm.n	29.3333333333333
1418	20181106	NILpruned	1	b	4	abamectin	DMSO	ECA377	D	11	norm.n	17.3333333333333
1419	20181106	NILpruned	1	b	4	abamectin	DMSO	ECA377	D	2	norm.n	18
1420	20181106	NILpruned	1	b	4	abamectin	DMSO	ECA377	D	3	norm.n	31
1421	20181106	NILpruned	1	b	4	abamectin	DMSO	ECA377	D	4	norm.n	22.3333333333333
1422	20181106	NILpruned	1	b	4	abamectin	DMSO	ECA377	D	5	norm.n	19
1423	20181106	NILpruned	1	b	4	abamectin	DMSO	ECA377	D	6	norm.n	23
1424	20181106	NILpruned	1	b	4	abamectin	DMSO	ECA377	D	7	norm.n	16.6666666666667
1425	20181106	NILpruned	1	b	4	abamectin	DMSO	ECA377	D	8	norm.n	28
1426	20181106	NILpruned	1	b	4	abamectin	DMSO	ECA377	D	9	norm.n	23
1427	20181106	NILpruned	1	b	4	abamectin	DMSO	ECA1059	E	1	norm.n	26
1428	20181106	NILpruned	1	b	4	abamectin	DMSO	ECA1059	E	10	norm.n	22
1429	20181106	NILpruned	1	b	4	abamectin	DMSO	ECA1059	E	2	norm.n	45
1430	20181106	NILpruned	1	b	4	abamectin	DMSO	ECA1059	E	3	norm.n	16.6666666666667
1431	20181106	NILpruned	1	b	4	abamectin	DMSO	ECA1059	E	4	norm.n	43.6666666666667
1432	20181106	NILpruned	1	b	4	abamectin	DMSO	ECA1059	E	5	norm.n	20.3333333333333
1433	20181106	NILpruned	1	b	4	abamectin	DMSO	ECA1059	E	6	norm.n	40.3333333333333
1434	20181106	NILpruned	1	b	4	abamectin	DMSO	ECA1059	E	7	norm.n	47.3333333333333
1435	20181106	NILpruned	1	b	4	abamectin	DMSO	ECA1059	E	8	norm.n	39.6666666666667
1436	20181106	NILpruned	1	b	4	abamectin	DMSO	ECA1059	E	9	norm.n	31.6666666666667
1437	20181106	NILpruned	1	b	4	abamectin	DMSO	ECA1065	F	1	norm.n	37
1438	20181106	NILpruned	1	b	4	abamectin	DMSO	ECA1065	F	10	norm.n	39
1439	20181106	NILpruned	1	b	4	abamectin	DMSO	ECA1065	F	11	norm.n	32.3333333333333
1440	20181106	NILpruned	1	b	4	abamectin	DMSO	ECA1065	F	2	norm.n	18.6666666666667
1441	20181106	NILpruned	1	b	4	abamectin	DMSO	ECA1065	F	3	norm.n	33.6666666666667
1442	20181106	NILpruned	1	b	4	abamectin	DMSO	ECA1065	F	4	norm.n	30
1443	20181106	NILpruned	1	b	4	abamectin	DMSO	ECA1065	F	5	norm.n	36
1444	20181106	NILpruned	1	b	4	abamectin	DMSO	ECA1065	F	6	norm.n	44.3333333333333
1445	20181106	NILpruned	1	b	4	abamectin	DMSO	ECA1065	F	7	norm.n	16.3333333333333
1446	20181106	NILpruned	1	b	4	abamectin	DMSO	ECA1065	F	8	norm.n	45.3333333333333
1447	20181106	NILpruned	1	b	4	abamectin	DMSO	ECA1065	F	9	norm.n	24.6666666666667
1448	20181106	NILpruned	1	b	4	abamectin	DMSO	ECA1066	G	1	norm.n	61.6666666666667
1449	20181106	NILpruned	1	b	4	abamectin	DMSO	ECA1066	G	10	norm.n	57.6666666666667
1450	20181106	NILpruned	1	b	4	abamectin	DMSO	ECA1066	G	11	norm.n	53.3333333333333
1451	20181106	NILpruned	1	b	4	abamectin	DMSO	ECA1066	G	2	norm.n	31.6666666666667
1452	20181106	NILpruned	1	b	4	abamectin	DMSO	ECA1066	G	3	norm.n	50.6666666666667
1453	20181106	NILpruned	1	b	4	abamectin	DMSO	ECA1066	G	4	norm.n	65.6666666666667
1454	20181106	NILpruned	1	b	4	abamectin	DMSO	ECA1066	G	5	norm.n	63.3333333333333
1455	20181106	NILpruned	1	b	4	abamectin	DMSO	ECA1066	G	6	norm.n	60.6666666666667
1456	20181106	NILpruned	1	b	4	abamectin	DMSO	ECA1066	G	7	norm.n	67.3333333333333
1457	20181106	NILpruned	1	b	4	abamectin	DMSO	ECA1066	G	8	norm.n	36
1458	20181106	NILpruned	1	b	4	abamectin	DMSO	ECA1066	G	9	norm.n	57.3333333333333
1459	20181106	NILpruned	1	b	5	DMSO	None	N2	A	1	norm.n	125
1460	20181106	NILpruned	1	b	5	DMSO	None	N2	A	10	norm.n	145
1461	20181106	NILpruned	1	b	5	DMSO	None	N2	A	11	norm.n	169
1462	20181106	NILpruned	1	b	5	DMSO	None	N2	A	2	norm.n	174
1463	20181106	NILpruned	1	b	5	DMSO	None	N2	A	3	norm.n	181
1464	20181106	NILpruned	1	b	5	DMSO	None	N2	A	4	norm.n	154.333333333333
1465	20181106	NILpruned	1	b	5	DMSO	None	N2	A	5	norm.n	170
1466	20181106	NILpruned	1	b	5	DMSO	None	N2	A	6	norm.n	168.333333333333
1467	20181106	NILpruned	1	b	5	DMSO	None	N2	A	7	norm.n	179.333333333333
1468	20181106	NILpruned	1	b	5	DMSO	None	N2	A	8	norm.n	131.333333333333
1469	20181106	NILpruned	1	b	5	DMSO	None	N2	A	9	norm.n	160.333333333333
1470	20181106	NILpruned	1	b	5	DMSO	None	CB4856	B	1	norm.n	198.333333333333
1471	20181106	NILpruned	1	b	5	DMSO	None	CB4856	B	10	norm.n	261.333333333333
1472	20181106	NILpruned	1	b	5	DMSO	None	CB4856	B	11	norm.n	250
1473	20181106	NILpruned	1	b	5	DMSO	None	CB4856	B	2	norm.n	273.666666666667
1474	20181106	NILpruned	1	b	5	DMSO	None	CB4856	B	3	norm.n	227
1475	20181106	NILpruned	1	b	5	DMSO	None	CB4856	B	4	norm.n	220.333333333333
1476	20181106	NILpruned	1	b	5	DMSO	None	CB4856	B	5	norm.n	298.333333333333
1477	20181106	NILpruned	1	b	5	DMSO	None	CB4856	B	6	norm.n	242.333333333333
1478	20181106	NILpruned	1	b	5	DMSO	None	CB4856	B	7	norm.n	204
1479	20181106	NILpruned	1	b	5	DMSO	None	CB4856	B	8	norm.n	252.666666666667
1480	20181106	NILpruned	1	b	5	DMSO	None	CB4856	B	9	norm.n	243.666666666667
1481	20181106	NILpruned	1	b	5	DMSO	None	ECA232	C	1	norm.n	127
1482	20181106	NILpruned	1	b	5	DMSO	None	ECA232	C	10	norm.n	178.666666666667
1483	20181106	NILpruned	1	b	5	DMSO	None	ECA232	C	11	norm.n	181.333333333333
1484	20181106	NILpruned	1	b	5	DMSO	None	ECA232	C	2	norm.n	167
1485	20181106	NILpruned	1	b	5	DMSO	None	ECA232	C	3	norm.n	155.333333333333
1486	20181106	NILpruned	1	b	5	DMSO	None	ECA232	C	4	norm.n	200.666666666667
1487	20181106	NILpruned	1	b	5	DMSO	None	ECA232	C	5	norm.n	210.666666666667
1488	20181106	NILpruned	1	b	5	DMSO	None	ECA232	C	6	norm.n	170.333333333333
1489	20181106	NILpruned	1	b	5	DMSO	None	ECA232	C	7	norm.n	136.666666666667
1490	20181106	NILpruned	1	b	5	DMSO	None	ECA232	C	8	norm.n	144.333333333333
1491	20181106	NILpruned	1	b	5	DMSO	None	ECA232	C	9	norm.n	137
1492	20181106	NILpruned	1	b	5	DMSO	None	ECA377	D	1	norm.n	148
1493	20181106	NILpruned	1	b	5	DMSO	None	ECA377	D	10	norm.n	92.6666666666667
1494	20181106	NILpruned	1	b	5	DMSO	None	ECA377	D	11	norm.n	118.666666666667
1495	20181106	NILpruned	1	b	5	DMSO	None	ECA377	D	2	norm.n	176.666666666667
1496	20181106	NILpruned	1	b	5	DMSO	None	ECA377	D	3	norm.n	163
1497	20181106	NILpruned	1	b	5	DMSO	None	ECA377	D	4	norm.n	165.666666666667
1498	20181106	NILpruned	1	b	5	DMSO	None	ECA377	D	5	norm.n	112
1499	20181106	NILpruned	1	b	5	DMSO	None	ECA377	D	6	norm.n	128.666666666667
1500	20181106	NILpruned	1	b	5	DMSO	None	ECA377	D	7	norm.n	150.333333333333
1501	20181106	NILpruned	1	b	5	DMSO	None	ECA377	D	8	norm.n	162
1502	20181106	NILpruned	1	b	5	DMSO	None	ECA377	D	9	norm.n	156.333333333333
1503	20181106	NILpruned	1	b	5	DMSO	None	ECA1059	E	1	norm.n	129.333333333333
1504	20181106	NILpruned	1	b	5	DMSO	None	ECA1059	E	10	norm.n	210.333333333333
1505	20181106	NILpruned	1	b	5	DMSO	None	ECA1059	E	11	norm.n	157.333333333333
1506	20181106	NILpruned	1	b	5	DMSO	None	ECA1059	E	2	norm.n	124.666666666667
1507	20181106	NILpruned	1	b	5	DMSO	None	ECA1059	E	3	norm.n	149
1508	20181106	NILpruned	1	b	5	DMSO	None	ECA1059	E	4	norm.n	116.333333333333
1509	20181106	NILpruned	1	b	5	DMSO	None	ECA1059	E	5	norm.n	124.666666666667
1510	20181106	NILpruned	1	b	5	DMSO	None	ECA1059	E	6	norm.n	163.333333333333
1511	20181106	NILpruned	1	b	5	DMSO	None	ECA1059	E	7	norm.n	137.666666666667
1512	20181106	NILpruned	1	b	5	DMSO	None	ECA1059	E	8	norm.n	121.666666666667
1513	20181106	NILpruned	1	b	5	DMSO	None	ECA1059	E	9	norm.n	210.333333333333
1514	20181106	NILpruned	1	b	5	DMSO	None	ECA1065	F	1	norm.n	111.666666666667
1515	20181106	NILpruned	1	b	5	DMSO	None	ECA1065	F	10	norm.n	149.666666666667
1516	20181106	NILpruned	1	b	5	DMSO	None	ECA1065	F	11	norm.n	158.666666666667
1517	20181106	NILpruned	1	b	5	DMSO	None	ECA1065	F	2	norm.n	155
1518	20181106	NILpruned	1	b	5	DMSO	None	ECA1065	F	3	norm.n	172.333333333333
1519	20181106	NILpruned	1	b	5	DMSO	None	ECA1065	F	4	norm.n	153.666666666667
1520	20181106	NILpruned	1	b	5	DMSO	None	ECA1065	F	5	norm.n	124.666666666667
1521	20181106	NILpruned	1	b	5	DMSO	None	ECA1065	F	6	norm.n	130.666666666667
1522	20181106	NILpruned	1	b	5	DMSO	None	ECA1065	F	7	norm.n	123.666666666667
1523	20181106	NILpruned	1	b	5	DMSO	None	ECA1065	F	8	norm.n	162.666666666667
1524	20181106	NILpruned	1	b	5	DMSO	None	ECA1065	F	9	norm.n	124.666666666667
1525	20181106	NILpruned	1	b	5	DMSO	None	ECA1066	G	1	norm.n	182.666666666667
1526	20181106	NILpruned	1	b	5	DMSO	None	ECA1066	G	10	norm.n	137.333333333333
1527	20181106	NILpruned	1	b	5	DMSO	None	ECA1066	G	11	norm.n	135
1528	20181106	NILpruned	1	b	5	DMSO	None	ECA1066	G	2	norm.n	152.333333333333
1529	20181106	NILpruned	1	b	5	DMSO	None	ECA1066	G	3	norm.n	120.333333333333
1530	20181106	NILpruned	1	b	5	DMSO	None	ECA1066	G	4	norm.n	121
1531	20181106	NILpruned	1	b	5	DMSO	None	ECA1066	G	5	norm.n	176.333333333333
1532	20181106	NILpruned	1	b	5	DMSO	None	ECA1066	G	6	norm.n	178
1533	20181106	NILpruned	1	b	5	DMSO	None	ECA1066	G	7	norm.n	106.333333333333
1534	20181106	NILpruned	1	b	5	DMSO	None	ECA1066	G	8	norm.n	145
1535	20181106	NILpruned	1	b	5	DMSO	None	ECA1066	G	9	norm.n	82.3333333333333
1536	20181106	NILpruned	1	b	6	abamectin	DMSO	N2	A	1	norm.n	18.6666666666667
1537	20181106	NILpruned	1	b	6	abamectin	DMSO	N2	A	10	norm.n	17.6666666666667
1538	20181106	NILpruned	1	b	6	abamectin	DMSO	N2	A	11	norm.n	20.6666666666667
1539	20181106	NILpruned	1	b	6	abamectin	DMSO	N2	A	2	norm.n	25.6666666666667
1540	20181106	NILpruned	1	b	6	abamectin	DMSO	N2	A	3	norm.n	29
1541	20181106	NILpruned	1	b	6	abamectin	DMSO	N2	A	4	norm.n	10.3333333333333
1542	20181106	NILpruned	1	b	6	abamectin	DMSO	N2	A	5	norm.n	26
1543	20181106	NILpruned	1	b	6	abamectin	DMSO	N2	A	6	norm.n	31
1544	20181106	NILpruned	1	b	6	abamectin	DMSO	N2	A	7	norm.n	12
1545	20181106	NILpruned	1	b	6	abamectin	DMSO	N2	A	8	norm.n	24
1546	20181106	NILpruned	1	b	6	abamectin	DMSO	N2	A	9	norm.n	15.3333333333333
1547	20181106	NILpruned	1	b	6	abamectin	DMSO	CB4856	B	10	norm.n	49.6666666666667
1548	20181106	NILpruned	1	b	6	abamectin	DMSO	CB4856	B	11	norm.n	65.6666666666667
1549	20181106	NILpruned	1	b	6	abamectin	DMSO	CB4856	B	2	norm.n	48.3333333333333
1550	20181106	NILpruned	1	b	6	abamectin	DMSO	CB4856	B	3	norm.n	66.6666666666667
1551	20181106	NILpruned	1	b	6	abamectin	DMSO	CB4856	B	4	norm.n	60
1552	20181106	NILpruned	1	b	6	abamectin	DMSO	CB4856	B	5	norm.n	43.6666666666667
1553	20181106	NILpruned	1	b	6	abamectin	DMSO	CB4856	B	6	norm.n	61
1554	20181106	NILpruned	1	b	6	abamectin	DMSO	CB4856	B	7	norm.n	74.3333333333333
1555	20181106	NILpruned	1	b	6	abamectin	DMSO	CB4856	B	8	norm.n	57.6666666666667
1556	20181106	NILpruned	1	b	6	abamectin	DMSO	CB4856	B	9	norm.n	42.6666666666667
1557	20181106	NILpruned	1	b	6	abamectin	DMSO	ECA232	C	1	norm.n	26
1558	20181106	NILpruned	1	b	6	abamectin	DMSO	ECA232	C	10	norm.n	22
1559	20181106	NILpruned	1	b	6	abamectin	DMSO	ECA232	C	2	norm.n	25
1560	20181106	NILpruned	1	b	6	abamectin	DMSO	ECA232	C	3	norm.n	25.3333333333333
1561	20181106	NILpruned	1	b	6	abamectin	DMSO	ECA232	C	4	norm.n	22.3333333333333
1562	20181106	NILpruned	1	b	6	abamectin	DMSO	ECA232	C	5	norm.n	19.3333333333333
1563	20181106	NILpruned	1	b	6	abamectin	DMSO	ECA232	C	6	norm.n	19
1564	20181106	NILpruned	1	b	6	abamectin	DMSO	ECA232	C	7	norm.n	20
1565	20181106	NILpruned	1	b	6	abamectin	DMSO	ECA232	C	8	norm.n	25.6666666666667
1566	20181106	NILpruned	1	b	6	abamectin	DMSO	ECA232	C	9	norm.n	19
1567	20181106	NILpruned	1	b	6	abamectin	DMSO	ECA377	D	1	norm.n	27.3333333333333
1568	20181106	NILpruned	1	b	6	abamectin	DMSO	ECA377	D	10	norm.n	24.3333333333333
1569	20181106	NILpruned	1	b	6	abamectin	DMSO	ECA377	D	11	norm.n	14.6666666666667
1570	20181106	NILpruned	1	b	6	abamectin	DMSO	ECA377	D	2	norm.n	26.6666666666667
1571	20181106	NILpruned	1	b	6	abamectin	DMSO	ECA377	D	4	norm.n	22
1572	20181106	NILpruned	1	b	6	abamectin	DMSO	ECA377	D	5	norm.n	28.6666666666667
1573	20181106	NILpruned	1	b	6	abamectin	DMSO	ECA377	D	6	norm.n	17
1574	20181106	NILpruned	1	b	6	abamectin	DMSO	ECA377	D	7	norm.n	28.3333333333333
1575	20181106	NILpruned	1	b	6	abamectin	DMSO	ECA377	D	9	norm.n	27.3333333333333
1576	20181106	NILpruned	1	b	6	abamectin	DMSO	ECA1059	E	1	norm.n	42.6666666666667
1577	20181106	NILpruned	1	b	6	abamectin	DMSO	ECA1059	E	10	norm.n	33.6666666666667
1578	20181106	NILpruned	1	b	6	abamectin	DMSO	ECA1059	E	11	norm.n	54
1579	20181106	NILpruned	1	b	6	abamectin	DMSO	ECA1059	E	2	norm.n	19
1580	20181106	NILpruned	1	b	6	abamectin	DMSO	ECA1059	E	3	norm.n	19.6666666666667
1581	20181106	NILpruned	1	b	6	abamectin	DMSO	ECA1059	E	4	norm.n	29.3333333333333
1582	20181106	NILpruned	1	b	6	abamectin	DMSO	ECA1059	E	5	norm.n	45.3333333333333
1583	20181106	NILpruned	1	b	6	abamectin	DMSO	ECA1059	E	6	norm.n	46.6666666666667
1584	20181106	NILpruned	1	b	6	abamectin	DMSO	ECA1059	E	7	norm.n	48.6666666666667
1585	20181106	NILpruned	1	b	6	abamectin	DMSO	ECA1059	E	8	norm.n	32.3333333333333
1586	20181106	NILpruned	1	b	6	abamectin	DMSO	ECA1059	E	9	norm.n	39
1587	20181106	NILpruned	1	b	6	abamectin	DMSO	ECA1065	F	1	norm.n	23
1588	20181106	NILpruned	1	b	6	abamectin	DMSO	ECA1065	F	10	norm.n	36.6666666666667
1589	20181106	NILpruned	1	b	6	abamectin	DMSO	ECA1065	F	11	norm.n	28
1590	20181106	NILpruned	1	b	6	abamectin	DMSO	ECA1065	F	2	norm.n	40.3333333333333
1591	20181106	NILpruned	1	b	6	abamectin	DMSO	ECA1065	F	3	norm.n	38.6666666666667
1592	20181106	NILpruned	1	b	6	abamectin	DMSO	ECA1065	F	4	norm.n	29
1593	20181106	NILpruned	1	b	6	abamectin	DMSO	ECA1065	F	5	norm.n	42
1594	20181106	NILpruned	1	b	6	abamectin	DMSO	ECA1065	F	6	norm.n	17.6666666666667
1595	20181106	NILpruned	1	b	6	abamectin	DMSO	ECA1065	F	8	norm.n	32.3333333333333
1596	20181106	NILpruned	1	b	6	abamectin	DMSO	ECA1065	F	9	norm.n	38.3333333333333
1597	20181106	NILpruned	1	b	6	abamectin	DMSO	ECA1066	G	1	norm.n	47
1598	20181106	NILpruned	1	b	6	abamectin	DMSO	ECA1066	G	11	norm.n	49.6666666666667
1599	20181106	NILpruned	1	b	6	abamectin	DMSO	ECA1066	G	2	norm.n	19.3333333333333
1600	20181106	NILpruned	1	b	6	abamectin	DMSO	ECA1066	G	3	norm.n	64.3333333333333
1601	20181106	NILpruned	1	b	6	abamectin	DMSO	ECA1066	G	4	norm.n	56.6666666666667
1602	20181106	NILpruned	1	b	6	abamectin	DMSO	ECA1066	G	5	norm.n	53
1603	20181106	NILpruned	1	b	6	abamectin	DMSO	ECA1066	G	6	norm.n	26.6666666666667
1604	20181106	NILpruned	1	b	6	abamectin	DMSO	ECA1066	G	7	norm.n	39.6666666666667
1605	20181106	NILpruned	1	b	6	abamectin	DMSO	ECA1066	G	8	norm.n	64.3333333333333
1606	20181106	NILpruned	1	b	6	abamectin	DMSO	ECA1066	G	9	norm.n	23
1607	20181106	NILpruned	1	b	7	DMSO	None	N2	A	1	norm.n	109
1608	20181106	NILpruned	1	b	7	DMSO	None	N2	A	10	norm.n	171.666666666667
1609	20181106	NILpruned	1	b	7	DMSO	None	N2	A	11	norm.n	114
1610	20181106	NILpruned	1	b	7	DMSO	None	N2	A	2	norm.n	106
1611	20181106	NILpruned	1	b	7	DMSO	None	N2	A	3	norm.n	119.333333333333
1612	20181106	NILpruned	1	b	7	DMSO	None	N2	A	5	norm.n	142.666666666667
1613	20181106	NILpruned	1	b	7	DMSO	None	N2	A	7	norm.n	135
1614	20181106	NILpruned	1	b	7	DMSO	None	N2	A	8	norm.n	172
1615	20181106	NILpruned	1	b	7	DMSO	None	CB4856	B	1	norm.n	157.666666666667
1616	20181106	NILpruned	1	b	7	DMSO	None	CB4856	B	10	norm.n	199.666666666667
1617	20181106	NILpruned	1	b	7	DMSO	None	CB4856	B	11	norm.n	194.333333333333
1618	20181106	NILpruned	1	b	7	DMSO	None	CB4856	B	2	norm.n	164.333333333333
1619	20181106	NILpruned	1	b	7	DMSO	None	CB4856	B	3	norm.n	183.666666666667
1620	20181106	NILpruned	1	b	7	DMSO	None	CB4856	B	4	norm.n	239.666666666667
1621	20181106	NILpruned	1	b	7	DMSO	None	CB4856	B	5	norm.n	173.666666666667
1622	20181106	NILpruned	1	b	7	DMSO	None	CB4856	B	7	norm.n	218.333333333333
1623	20181106	NILpruned	1	b	7	DMSO	None	CB4856	B	9	norm.n	229.666666666667
1624	20181106	NILpruned	1	b	7	DMSO	None	ECA232	C	1	norm.n	159.333333333333
1625	20181106	NILpruned	1	b	7	DMSO	None	ECA232	C	10	norm.n	177.666666666667
1626	20181106	NILpruned	1	b	7	DMSO	None	ECA232	C	11	norm.n	159.333333333333
1627	20181106	NILpruned	1	b	7	DMSO	None	ECA232	C	2	norm.n	131.333333333333
1628	20181106	NILpruned	1	b	7	DMSO	None	ECA232	C	3	norm.n	163.666666666667
1629	20181106	NILpruned	1	b	7	DMSO	None	ECA232	C	4	norm.n	170
1630	20181106	NILpruned	1	b	7	DMSO	None	ECA232	C	5	norm.n	139.666666666667
1631	20181106	NILpruned	1	b	7	DMSO	None	ECA232	C	6	norm.n	118.666666666667
1632	20181106	NILpruned	1	b	7	DMSO	None	ECA232	C	7	norm.n	119.333333333333
1633	20181106	NILpruned	1	b	7	DMSO	None	ECA232	C	8	norm.n	131.666666666667
1634	20181106	NILpruned	1	b	7	DMSO	None	ECA377	D	10	norm.n	177.666666666667
1635	20181106	NILpruned	1	b	7	DMSO	None	ECA377	D	11	norm.n	120.333333333333
1636	20181106	NILpruned	1	b	7	DMSO	None	ECA377	D	2	norm.n	153.666666666667
1637	20181106	NILpruned	1	b	7	DMSO	None	ECA377	D	4	norm.n	108.666666666667
1638	20181106	NILpruned	1	b	7	DMSO	None	ECA377	D	5	norm.n	153.666666666667
1639	20181106	NILpruned	1	b	7	DMSO	None	ECA377	D	6	norm.n	120
1640	20181106	NILpruned	1	b	7	DMSO	None	ECA377	D	7	norm.n	75.6666666666667
1641	20181106	NILpruned	1	b	7	DMSO	None	ECA377	D	8	norm.n	159.666666666667
1642	20181106	NILpruned	1	b	7	DMSO	None	ECA377	D	9	norm.n	156
1643	20181106	NILpruned	1	b	7	DMSO	None	ECA1059	E	1	norm.n	140
1644	20181106	NILpruned	1	b	7	DMSO	None	ECA1059	E	10	norm.n	135.333333333333
1645	20181106	NILpruned	1	b	7	DMSO	None	ECA1059	E	11	norm.n	146.333333333333
1646	20181106	NILpruned	1	b	7	DMSO	None	ECA1059	E	3	norm.n	161.666666666667
1647	20181106	NILpruned	1	b	7	DMSO	None	ECA1059	E	4	norm.n	130.666666666667
1648	20181106	NILpruned	1	b	7	DMSO	None	ECA1059	E	6	norm.n	151.333333333333
1649	20181106	NILpruned	1	b	7	DMSO	None	ECA1059	E	7	norm.n	113
1650	20181106	NILpruned	1	b	7	DMSO	None	ECA1059	E	8	norm.n	92.6666666666667
1651	20181106	NILpruned	1	b	7	DMSO	None	ECA1059	E	9	norm.n	73
1652	20181106	NILpruned	1	b	7	DMSO	None	ECA1065	F	1	norm.n	155.666666666667
1653	20181106	NILpruned	1	b	7	DMSO	None	ECA1065	F	10	norm.n	105.333333333333
1654	20181106	NILpruned	1	b	7	DMSO	None	ECA1065	F	11	norm.n	163.333333333333
1655	20181106	NILpruned	1	b	7	DMSO	None	ECA1065	F	2	norm.n	140
1656	20181106	NILpruned	1	b	7	DMSO	None	ECA1065	F	3	norm.n	139.666666666667
1657	20181106	NILpruned	1	b	7	DMSO	None	ECA1065	F	4	norm.n	151
1658	20181106	NILpruned	1	b	7	DMSO	None	ECA1065	F	6	norm.n	131.666666666667
1659	20181106	NILpruned	1	b	7	DMSO	None	ECA1065	F	7	norm.n	108.666666666667
1660	20181106	NILpruned	1	b	7	DMSO	None	ECA1065	F	8	norm.n	150.666666666667
1661	20181106	NILpruned	1	b	7	DMSO	None	ECA1065	F	9	norm.n	98.3333333333333
1662	20181106	NILpruned	1	b	7	DMSO	None	ECA1066	G	1	norm.n	137.666666666667
1663	20181106	NILpruned	1	b	7	DMSO	None	ECA1066	G	10	norm.n	67.3333333333333
1664	20181106	NILpruned	1	b	7	DMSO	None	ECA1066	G	2	norm.n	141.666666666667
1665	20181106	NILpruned	1	b	7	DMSO	None	ECA1066	G	3	norm.n	121
1666	20181106	NILpruned	1	b	7	DMSO	None	ECA1066	G	4	norm.n	66.6666666666667
1667	20181106	NILpruned	1	b	7	DMSO	None	ECA1066	G	5	norm.n	85
1668	20181106	NILpruned	1	b	7	DMSO	None	ECA1066	G	6	norm.n	174.666666666667
1669	20181106	NILpruned	1	b	7	DMSO	None	ECA1066	G	7	norm.n	173.666666666667
1670	20181106	NILpruned	1	b	7	DMSO	None	ECA1066	G	8	norm.n	65.3333333333333
1671	20181106	NILpruned	1	b	8	abamectin	DMSO	N2	A	1	norm.n	23
1672	20181106	NILpruned	1	b	8	abamectin	DMSO	N2	A	10	norm.n	28
1673	20181106	NILpruned	1	b	8	abamectin	DMSO	N2	A	11	norm.n	20
1674	20181106	NILpruned	1	b	8	abamectin	DMSO	N2	A	2	norm.n	22.3333333333333
1675	20181106	NILpruned	1	b	8	abamectin	DMSO	N2	A	3	norm.n	26
1676	20181106	NILpruned	1	b	8	abamectin	DMSO	N2	A	4	norm.n	10.3333333333333
1677	20181106	NILpruned	1	b	8	abamectin	DMSO	N2	A	5	norm.n	25.3333333333333
1678	20181106	NILpruned	1	b	8	abamectin	DMSO	N2	A	6	norm.n	22
1679	20181106	NILpruned	1	b	8	abamectin	DMSO	N2	A	7	norm.n	23.6666666666667
1680	20181106	NILpruned	1	b	8	abamectin	DMSO	N2	A	8	norm.n	23
1681	20181106	NILpruned	1	b	8	abamectin	DMSO	N2	A	9	norm.n	14.3333333333333
1682	20181106	NILpruned	1	b	8	abamectin	DMSO	CB4856	B	1	norm.n	26.6666666666667
1683	20181106	NILpruned	1	b	8	abamectin	DMSO	CB4856	B	10	norm.n	55.3333333333333
1684	20181106	NILpruned	1	b	8	abamectin	DMSO	CB4856	B	11	norm.n	61.6666666666667
1685	20181106	NILpruned	1	b	8	abamectin	DMSO	CB4856	B	2	norm.n	38
1686	20181106	NILpruned	1	b	8	abamectin	DMSO	CB4856	B	3	norm.n	52
1687	20181106	NILpruned	1	b	8	abamectin	DMSO	CB4856	B	4	norm.n	38.6666666666667
1688	20181106	NILpruned	1	b	8	abamectin	DMSO	CB4856	B	5	norm.n	47
1689	20181106	NILpruned	1	b	8	abamectin	DMSO	CB4856	B	6	norm.n	56
1690	20181106	NILpruned	1	b	8	abamectin	DMSO	CB4856	B	7	norm.n	62.6666666666667
1691	20181106	NILpruned	1	b	8	abamectin	DMSO	CB4856	B	8	norm.n	66.3333333333333
1692	20181106	NILpruned	1	b	8	abamectin	DMSO	CB4856	B	9	norm.n	53
1693	20181106	NILpruned	1	b	8	abamectin	DMSO	ECA232	C	1	norm.n	13.6666666666667
1694	20181106	NILpruned	1	b	8	abamectin	DMSO	ECA232	C	10	norm.n	16
1695	20181106	NILpruned	1	b	8	abamectin	DMSO	ECA232	C	11	norm.n	30
1696	20181106	NILpruned	1	b	8	abamectin	DMSO	ECA232	C	2	norm.n	23.3333333333333
1697	20181106	NILpruned	1	b	8	abamectin	DMSO	ECA232	C	3	norm.n	20
1698	20181106	NILpruned	1	b	8	abamectin	DMSO	ECA232	C	4	norm.n	25.6666666666667
1699	20181106	NILpruned	1	b	8	abamectin	DMSO	ECA232	C	5	norm.n	24
1700	20181106	NILpruned	1	b	8	abamectin	DMSO	ECA232	C	6	norm.n	30
1701	20181106	NILpruned	1	b	8	abamectin	DMSO	ECA232	C	7	norm.n	13.3333333333333
1702	20181106	NILpruned	1	b	8	abamectin	DMSO	ECA232	C	8	norm.n	21
1703	20181106	NILpruned	1	b	8	abamectin	DMSO	ECA232	C	9	norm.n	22.3333333333333
1704	20181106	NILpruned	1	b	8	abamectin	DMSO	ECA377	D	1	norm.n	17
1705	20181106	NILpruned	1	b	8	abamectin	DMSO	ECA377	D	10	norm.n	17.3333333333333
1706	20181106	NILpruned	1	b	8	abamectin	DMSO	ECA377	D	11	norm.n	16
1707	20181106	NILpruned	1	b	8	abamectin	DMSO	ECA377	D	2	norm.n	26.6666666666667
1708	20181106	NILpruned	1	b	8	abamectin	DMSO	ECA377	D	3	norm.n	12.3333333333333
1709	20181106	NILpruned	1	b	8	abamectin	DMSO	ECA377	D	4	norm.n	26.3333333333333
1710	20181106	NILpruned	1	b	8	abamectin	DMSO	ECA377	D	5	norm.n	27.6666666666667
1711	20181106	NILpruned	1	b	8	abamectin	DMSO	ECA377	D	6	norm.n	22.6666666666667
1712	20181106	NILpruned	1	b	8	abamectin	DMSO	ECA377	D	7	norm.n	23.6666666666667
1713	20181106	NILpruned	1	b	8	abamectin	DMSO	ECA377	D	8	norm.n	22.6666666666667
1714	20181106	NILpruned	1	b	8	abamectin	DMSO	ECA377	D	9	norm.n	27.6666666666667
1715	20181106	NILpruned	1	b	8	abamectin	DMSO	ECA1059	E	1	norm.n	43.6666666666667
1716	20181106	NILpruned	1	b	8	abamectin	DMSO	ECA1059	E	10	norm.n	25
1717	20181106	NILpruned	1	b	8	abamectin	DMSO	ECA1059	E	11	norm.n	40.3333333333333
1718	20181106	NILpruned	1	b	8	abamectin	DMSO	ECA1059	E	2	norm.n	40.3333333333333
1719	20181106	NILpruned	1	b	8	abamectin	DMSO	ECA1059	E	3	norm.n	42.6666666666667
1720	20181106	NILpruned	1	b	8	abamectin	DMSO	ECA1059	E	4	norm.n	23.3333333333333
1721	20181106	NILpruned	1	b	8	abamectin	DMSO	ECA1059	E	5	norm.n	32.6666666666667
1722	20181106	NILpruned	1	b	8	abamectin	DMSO	ECA1059	E	6	norm.n	39.3333333333333
1723	20181106	NILpruned	1	b	8	abamectin	DMSO	ECA1059	E	7	norm.n	47
1724	20181106	NILpruned	1	b	8	abamectin	DMSO	ECA1059	E	8	norm.n	48.3333333333333
1725	20181106	NILpruned	1	b	8	abamectin	DMSO	ECA1059	E	9	norm.n	38.6666666666667
1726	20181106	NILpruned	1	b	8	abamectin	DMSO	ECA1065	F	1	norm.n	41
1727	20181106	NILpruned	1	b	8	abamectin	DMSO	ECA1065	F	10	norm.n	42.3333333333333
1728	20181106	NILpruned	1	b	8	abamectin	DMSO	ECA1065	F	11	norm.n	38.6666666666667
1729	20181106	NILpruned	1	b	8	abamectin	DMSO	ECA1065	F	3	norm.n	28.3333333333333
1730	20181106	NILpruned	1	b	8	abamectin	DMSO	ECA1065	F	4	norm.n	33.6666666666667
1731	20181106	NILpruned	1	b	8	abamectin	DMSO	ECA1065	F	5	norm.n	23.6666666666667
1732	20181106	NILpruned	1	b	8	abamectin	DMSO	ECA1065	F	6	norm.n	28.3333333333333
1733	20181106	NILpruned	1	b	8	abamectin	DMSO	ECA1065	F	7	norm.n	18.6666666666667
1734	20181106	NILpruned	1	b	8	abamectin	DMSO	ECA1065	F	8	norm.n	37
1735	20181106	NILpruned	1	b	8	abamectin	DMSO	ECA1065	F	9	norm.n	21.6666666666667
1736	20181106	NILpruned	1	b	8	abamectin	DMSO	ECA1066	G	1	norm.n	52.6666666666667
1737	20181106	NILpruned	1	b	8	abamectin	DMSO	ECA1066	G	10	norm.n	61.3333333333333
1738	20181106	NILpruned	1	b	8	abamectin	DMSO	ECA1066	G	11	norm.n	36.6666666666667
1739	20181106	NILpruned	1	b	8	abamectin	DMSO	ECA1066	G	2	norm.n	46
1740	20181106	NILpruned	1	b	8	abamectin	DMSO	ECA1066	G	3	norm.n	34
1741	20181106	NILpruned	1	b	8	abamectin	DMSO	ECA1066	G	4	norm.n	27.3333333333333
1742	20181106	NILpruned	1	b	8	abamectin	DMSO	ECA1066	G	5	norm.n	42.3333333333333
1743	20181106	NILpruned	1	b	8	abamectin	DMSO	ECA1066	G	6	norm.n	20
1744	20181106	NILpruned	1	b	8	abamectin	DMSO	ECA1066	G	7	norm.n	65.6666666666667
1745	20181106	NILpruned	1	b	8	abamectin	DMSO	ECA1066	G	8	norm.n	39.6666666666667
1746	20181106	NILpruned	1	b	8	abamectin	DMSO	ECA1066	G	9	norm.n	62.6666666666667
