# Supplementary material for: Two novel loci underlie natural differences in Caenorhabditis elegans abamectin responses
Source: PLoS Pathog. 2021 Mar 15;17(3):e1009297. doi: 10.1371/journal.ppat.1009297 (PMC7993787; doi:10.1371/journal.ppat.1009297)
Supplement: S13 File — List of all genes in the chromosome VL and VC intervals, their functional descriptions and GO annotations, and if they have variation in CB4856. (CSV) [file ppat.1009297.s024.csv]

	wbgene	gene_name	gene_id	concise_description	automated_description	gene_class_description	go_term	go_name	go_description	inside_CI	eqtl	vars	pc_vars	go_annotation	QTL_region
1	WBGene00000977	dhs-14	R05D8.8	dhs-14 encodes a short chain-type of alcohol/other dehydrogenase, more similar to 18 paralogs in C. elegans than to any non-worm protein; it is dispensable for viability and gross morphology in mass RNAi screens.	Is an ortholog of human HSD17B14. Is predicted to encode a protein with the following domains: Short-chain dehydrogenase/reductase SDR and NAD(P)-binding domain superfamily.	DeHydrogenases, Short chain	GO:0055114	oxidation-reduction process	A metabolic process that results in the removal or addition of one or more electrons to or from a substance, with or without the concomitant removal or addition of a proton or protons.	TRUE	FALSE	TRUE	TRUE	NA	VL
2	WBGene00000978	dhs-15	R05D8.10	dhs-15 encodes a member of the short chain dehydrogenase/reductase family.	Is an ortholog of human HSD17B14. Is predicted to encode a protein with the following domains: Short-chain dehydrogenase/reductase SDR and NAD(P)-binding domain superfamily.	DeHydrogenases, Short chain	GO:0055114	oxidation-reduction process	A metabolic process that results in the removal or addition of one or more electrons to or from a substance, with or without the concomitant removal or addition of a proton or protons.	TRUE	FALSE	TRUE	TRUE	NA	VL
3	WBGene00001758	gst-10	Y45G12C.2a	gst-10 encodes a glutathione S-transferase with similarity to the pi class of human glutathione S-transferases; GST-10 catalyzes the conjugation of glutathione to 4-hydroxynonenal in vitro.	Is an ortholog of human GSTP1 (glutathione S-transferase pi 1). Exhibits glutathione transferase activity. Is involved in several processes, including determination of adult lifespan; heat acclimation; and response to UV-C. Is expressed in head and tail. Is used to study obesity.	Glutathione S-Transferase	GO:0004364	glutathione transferase activity	Catalysis of the reaction: R-X + glutathione = H-X + R-S-glutathione. R may be an aliphatic, aromatic or heterocyclic group; X may be a sulfate, nitrile or halide group.	FALSE	TRUE	FALSE	FALSE	NA	VL
4	WBGene00001758	gst-10	Y45G12C.2a	gst-10 encodes a glutathione S-transferase with similarity to the pi class of human glutathione S-transferases; GST-10 catalyzes the conjugation of glutathione to 4-hydroxynonenal in vitro.	Is an ortholog of human GSTP1 (glutathione S-transferase pi 1). Exhibits glutathione transferase activity. Is involved in several processes, including determination of adult lifespan; heat acclimation; and response to UV-C. Is expressed in head and tail. Is used to study obesity.	Glutathione S-Transferase	GO:0005575	cellular_component	A location, relative to cellular compartments and structures, occupied by a macromolecular machine when it carries out a molecular function. There are two ways in which the gene ontology describes locations of gene products: (1) relative to cellular structures (e.g., cytoplasmic side of plasma membrane) or compartments (e.g., mitochondrion), and (2) the stable macromolecular complexes of which th…	FALSE	TRUE	FALSE	FALSE	NA	VL
5	WBGene00001758	gst-10	Y45G12C.2a	gst-10 encodes a glutathione S-transferase with similarity to the pi class of human glutathione S-transferases; GST-10 catalyzes the conjugation of glutathione to 4-hydroxynonenal in vitro.	Is an ortholog of human GSTP1 (glutathione S-transferase pi 1). Exhibits glutathione transferase activity. Is involved in several processes, including determination of adult lifespan; heat acclimation; and response to UV-C. Is expressed in head and tail. Is used to study obesity.	Glutathione S-Transferase	GO:0005829	cytosol	The part of the cytoplasm that does not contain organelles but which does contain other particulate matter, such as protein complexes.	FALSE	TRUE	FALSE	FALSE	NA	VL
6	WBGene00001758	gst-10	Y45G12C.2a	gst-10 encodes a glutathione S-transferase with similarity to the pi class of human glutathione S-transferases; GST-10 catalyzes the conjugation of glutathione to 4-hydroxynonenal in vitro.	Is an ortholog of human GSTP1 (glutathione S-transferase pi 1). Exhibits glutathione transferase activity. Is involved in several processes, including determination of adult lifespan; heat acclimation; and response to UV-C. Is expressed in head and tail. Is used to study obesity.	Glutathione S-Transferase	GO:0006749	glutathione metabolic process	The chemical reactions and pathways involving glutathione, the tripeptide glutamylcysteinylglycine, which acts as a coenzyme for some enzymes and as an antioxidant in the protection of sulfhydryl groups in enzymes and other proteins; it has a specific role in the reduction of hydrogen peroxide (H2O2) and oxidized ascorbate, and it participates in the gamma-glutamyl cycle.	FALSE	TRUE	FALSE	FALSE	NA	VL
7	WBGene00001758	gst-10	Y45G12C.2a	gst-10 encodes a glutathione S-transferase with similarity to the pi class of human glutathione S-transferases; GST-10 catalyzes the conjugation of glutathione to 4-hydroxynonenal in vitro.	Is an ortholog of human GSTP1 (glutathione S-transferase pi 1). Exhibits glutathione transferase activity. Is involved in several processes, including determination of adult lifespan; heat acclimation; and response to UV-C. Is expressed in head and tail. Is used to study obesity.	Glutathione S-Transferase	GO:0008340	determination of adult lifespan	The control of viability and duration in the adult phase of the life-cycle.	FALSE	TRUE	FALSE	FALSE	NA	VL
8	WBGene00001758	gst-10	Y45G12C.2a	gst-10 encodes a glutathione S-transferase with similarity to the pi class of human glutathione S-transferases; GST-10 catalyzes the conjugation of glutathione to 4-hydroxynonenal in vitro.	Is an ortholog of human GSTP1 (glutathione S-transferase pi 1). Exhibits glutathione transferase activity. Is involved in several processes, including determination of adult lifespan; heat acclimation; and response to UV-C. Is expressed in head and tail. Is used to study obesity.	Glutathione S-Transferase	GO:0010225	response to UV-C	Any process that results in a change in state or activity of a cell or an organism (in terms of movement, secretion, enzyme production, gene expression, etc.) as a result of a UV-C radiation stimulus. UV-C radiation (UV-C light) spans the wavelengths 100 to 280 nm.	FALSE	TRUE	FALSE	FALSE	NA	VL
9	WBGene00001758	gst-10	Y45G12C.2a	gst-10 encodes a glutathione S-transferase with similarity to the pi class of human glutathione S-transferases; GST-10 catalyzes the conjugation of glutathione to 4-hydroxynonenal in vitro.	Is an ortholog of human GSTP1 (glutathione S-transferase pi 1). Exhibits glutathione transferase activity. Is involved in several processes, including determination of adult lifespan; heat acclimation; and response to UV-C. Is expressed in head and tail. Is used to study obesity.	Glutathione S-Transferase	GO:0010286	heat acclimation	Any process that increases heat tolerance of an organism in response to high temperatures.	FALSE	TRUE	FALSE	FALSE	NA	VL
10	WBGene00001758	gst-10	Y45G12C.2a	gst-10 encodes a glutathione S-transferase with similarity to the pi class of human glutathione S-transferases; GST-10 catalyzes the conjugation of glutathione to 4-hydroxynonenal in vitro.	Is an ortholog of human GSTP1 (glutathione S-transferase pi 1). Exhibits glutathione transferase activity. Is involved in several processes, including determination of adult lifespan; heat acclimation; and response to UV-C. Is expressed in head and tail. Is used to study obesity.	Glutathione S-Transferase	GO:0016740	transferase activity	Catalysis of the transfer of a group, e.g. a methyl group, glycosyl group, acyl group, phosphorus-containing, or other groups, from one compound (generally regarded as the donor) to another compound (generally regarded as the acceptor). Transferase is the systematic name for any enzyme of EC class 2.	FALSE	TRUE	FALSE	FALSE	NA	VL
11	WBGene00001758	gst-10	Y45G12C.2a	gst-10 encodes a glutathione S-transferase with similarity to the pi class of human glutathione S-transferases; GST-10 catalyzes the conjugation of glutathione to 4-hydroxynonenal in vitro.	Is an ortholog of human GSTP1 (glutathione S-transferase pi 1). Exhibits glutathione transferase activity. Is involved in several processes, including determination of adult lifespan; heat acclimation; and response to UV-C. Is expressed in head and tail. Is used to study obesity.	Glutathione S-Transferase	GO:0042542	response to hydrogen peroxide	Any process that results in a change in state or activity of a cell or an organism (in terms of movement, secretion, enzyme production, gene expression, etc.) as a result of a hydrogen peroxide (H2O2) stimulus.	FALSE	TRUE	FALSE	FALSE	NA	VL
12	WBGene00001758	gst-10	Y45G12C.2a	gst-10 encodes a glutathione S-transferase with similarity to the pi class of human glutathione S-transferases; GST-10 catalyzes the conjugation of glutathione to 4-hydroxynonenal in vitro.	Is an ortholog of human GSTP1 (glutathione S-transferase pi 1). Exhibits glutathione transferase activity. Is involved in several processes, including determination of adult lifespan; heat acclimation; and response to UV-C. Is expressed in head and tail. Is used to study obesity.	Glutathione S-Transferase	GO:0055114	oxidation-reduction process	A metabolic process that results in the removal or addition of one or more electrons to or from a substance, with or without the concomitant removal or addition of a proton or protons.	FALSE	TRUE	FALSE	FALSE	NA	VL
13	WBGene00002055	ifc-1	F37B4.2	ifc-1 encodes a nonessential intermediate filament protein; IFC-1 is predicted to function as a structural component of the cytoskeleton; IFC-1 has no function in RNAi assays.	Is an ortholog of several human genes including KRT1 (keratin 1); KRT71 (keratin 71); and KRT76 (keratin 76). Is expressed in hypodermis; intestine; and pharynx. Human ortholog(s) of this gene are implicated in several diseases, including epidermolysis bullosa simplex (multiple); hypotrichosis (multiple); and palmoplantar keratosis (multiple). Human KRT1 exhibits carbohydrate binding activity and…	Intermediate Filament, C	GO:0005737	cytoplasm	All of the contents of a cell excluding the plasma membrane and nucleus, but including other subcellular structures.	TRUE	FALSE	TRUE	FALSE	NA	VL
14	WBGene00002055	ifc-1	F37B4.2	ifc-1 encodes a nonessential intermediate filament protein; IFC-1 is predicted to function as a structural component of the cytoskeleton; IFC-1 has no function in RNAi assays.	Is an ortholog of several human genes including KRT1 (keratin 1); KRT71 (keratin 71); and KRT76 (keratin 76). Is expressed in hypodermis; intestine; and pharynx. Human ortholog(s) of this gene are implicated in several diseases, including epidermolysis bullosa simplex (multiple); hypotrichosis (multiple); and palmoplantar keratosis (multiple). Human KRT1 exhibits carbohydrate binding activity and…	Intermediate Filament, C	GO:0005882	intermediate filament	A cytoskeletal structure that forms a distinct elongated structure, characteristically 10 nm in diameter, that occurs in the cytoplasm of eukaryotic cells. Intermediate filaments form a fibrous system, composed of chemically heterogeneous subunits and involved in mechanically integrating the various components of the cytoplasmic space. Intermediate filaments may be divided into five chemically di…	TRUE	FALSE	TRUE	FALSE	NA	VL
15	WBGene00002120	ins-37	F08G2.6	ins-37 encodes an insulin-like peptide.	Is predicted to have hormone activity. Is expressed in intestine.	INSulin related	GO:0005179	hormone activity	The action characteristic of a hormone, any substance formed in very small amounts in one specialized organ or group of cells and carried (sometimes in the bloodstream) to another organ or group of cells in the same organism, upon which it has a specific regulatory action. The term was originally applied to agents with a stimulatory physiological action in vertebrate animals (as opposed to a chal…	FALSE	TRUE	FALSE	FALSE	NA	VL
16	WBGene00002120	ins-37	F08G2.6	ins-37 encodes an insulin-like peptide.	Is predicted to have hormone activity. Is expressed in intestine.	INSulin related	GO:0005576	extracellular region	The space external to the outermost structure of a cell. For cells without external protective or external encapsulating structures this refers to space outside of the plasma membrane. This term covers the host cell environment outside an intracellular parasite.	FALSE	TRUE	FALSE	FALSE	NA	VL
17	WBGene00002120	ins-37	F08G2.6	ins-37 encodes an insulin-like peptide.	Is predicted to have hormone activity. Is expressed in intestine.	INSulin related	GO:0007165	signal transduction	The cellular process in which a signal is conveyed to trigger a change in the activity or state of a cell. Signal transduction begins with reception of a signal (e.g. a ligand binding to a receptor or receptor activation by a stimulus such as light), or for signal transduction in the absence of ligand, signal-withdrawal or the activity of a constitutively active receptor. Signal transduction ends…	FALSE	TRUE	FALSE	FALSE	NA	VL
18	WBGene00003579	ndx-2	W02G9.1	ndx-2 encodes a NUDIX hydrolase; by sequence comparison, NDX-2 is predicted to be orthologous to human NUDT5 which, in vitro, possesses ADP-sugar diphosphatase activity; in C. elegans, loss of ndx-2 activity via RNA-mediated interference (RNAi) does not result in any obvious abnormalities, consistent with the proposed nonessential roles for Nudix proteins in eliminating potentially toxic nucleoti…	Is an ortholog of human NUDT5 (nudix hydrolase 5). Is predicted to have ADP-ribose diphosphatase activity.	NuDiX family	GO:0005634	nucleus	A membrane-bounded organelle of eukaryotic cells in which chromosomes are housed and replicated. In most cells, the nucleus contains all of the cell's chromosomes except the organellar chromosomes, and is the site of RNA synthesis and processing. In some species, or in specialized cell types, RNA metabolism or DNA replication may be absent.	TRUE	FALSE	TRUE	TRUE	NA	VL
19	WBGene00003579	ndx-2	W02G9.1	ndx-2 encodes a NUDIX hydrolase; by sequence comparison, NDX-2 is predicted to be orthologous to human NUDT5 which, in vitro, possesses ADP-sugar diphosphatase activity; in C. elegans, loss of ndx-2 activity via RNA-mediated interference (RNAi) does not result in any obvious abnormalities, consistent with the proposed nonessential roles for Nudix proteins in eliminating potentially toxic nucleoti…	Is an ortholog of human NUDT5 (nudix hydrolase 5). Is predicted to have ADP-ribose diphosphatase activity.	NuDiX family	GO:0006753	nucleoside phosphate metabolic process	The chemical reactions and pathways involving any phosphorylated nucleoside.	TRUE	FALSE	TRUE	TRUE	NA	VL
20	WBGene00003579	ndx-2	W02G9.1	ndx-2 encodes a NUDIX hydrolase; by sequence comparison, NDX-2 is predicted to be orthologous to human NUDT5 which, in vitro, possesses ADP-sugar diphosphatase activity; in C. elegans, loss of ndx-2 activity via RNA-mediated interference (RNAi) does not result in any obvious abnormalities, consistent with the proposed nonessential roles for Nudix proteins in eliminating potentially toxic nucleoti…	Is an ortholog of human NUDT5 (nudix hydrolase 5). Is predicted to have ADP-ribose diphosphatase activity.	NuDiX family	GO:0016787	hydrolase activity	Catalysis of the hydrolysis of various bonds, e.g. C-O, C-N, C-C, phosphoric anhydride bonds, etc. Hydrolase is the systematic name for any enzyme of EC class 3.	TRUE	FALSE	TRUE	TRUE	NA	VL
21	WBGene00003579	ndx-2	W02G9.1	ndx-2 encodes a NUDIX hydrolase; by sequence comparison, NDX-2 is predicted to be orthologous to human NUDT5 which, in vitro, possesses ADP-sugar diphosphatase activity; in C. elegans, loss of ndx-2 activity via RNA-mediated interference (RNAi) does not result in any obvious abnormalities, consistent with the proposed nonessential roles for Nudix proteins in eliminating potentially toxic nucleoti…	Is an ortholog of human NUDT5 (nudix hydrolase 5). Is predicted to have ADP-ribose diphosphatase activity.	NuDiX family	GO:0019693	ribose phosphate metabolic process	The chemical reactions and pathways involving ribose phosphate, any phosphorylated ribose sugar.	TRUE	FALSE	TRUE	TRUE	NA	VL
22	WBGene00003579	ndx-2	W02G9.1	ndx-2 encodes a NUDIX hydrolase; by sequence comparison, NDX-2 is predicted to be orthologous to human NUDT5 which, in vitro, possesses ADP-sugar diphosphatase activity; in C. elegans, loss of ndx-2 activity via RNA-mediated interference (RNAi) does not result in any obvious abnormalities, consistent with the proposed nonessential roles for Nudix proteins in eliminating potentially toxic nucleoti…	Is an ortholog of human NUDT5 (nudix hydrolase 5). Is predicted to have ADP-ribose diphosphatase activity.	NuDiX family	GO:0046872	metal ion binding	Interacting selectively and non-covalently with any metal ion.	TRUE	FALSE	TRUE	TRUE	NA	VL
23	WBGene00003579	ndx-2	W02G9.1	ndx-2 encodes a NUDIX hydrolase; by sequence comparison, NDX-2 is predicted to be orthologous to human NUDT5 which, in vitro, possesses ADP-sugar diphosphatase activity; in C. elegans, loss of ndx-2 activity via RNA-mediated interference (RNAi) does not result in any obvious abnormalities, consistent with the proposed nonessential roles for Nudix proteins in eliminating potentially toxic nucleoti…	Is an ortholog of human NUDT5 (nudix hydrolase 5). Is predicted to have ADP-ribose diphosphatase activity.	NuDiX family	GO:0047631	ADP-ribose diphosphatase activity	Catalysis of the reaction: ADP-ribose + H2O = AMP + D-ribose 5-phosphate.	TRUE	FALSE	TRUE	TRUE	NA	VL
24	WBGene00004130	ketn-1	F54E2.3a	ketn-1 encodes an ortholog of kettin (in D. melanogaster, SALLIMUS), an invertebrate isoform or paralog of titin; ketn-1 is transcriptionally upregulated two-fold by hypoxia, requires both HIF-1 and VHL-1 for this induction, and contains three predicted HIF-1 binding sites in its predicted 5' regulatory region; ketn-1's induction by hypoxia correlates with upregulation of other genes required for…	Exhibits actin filament binding activity. Localizes to the I band. Is expressed in anal depressor muscle; body wall musculature; male gonad; and pharyngeal muscle cell.	KETtiN (Drosophila actin-binding) homolog	GO:0031674	I band	A region of a sarcomere that appears as a light band on each side of the Z disc, comprising a region of the sarcomere where thin (actin) filaments are not overlapped by thick (myosin) filaments; contains actin, troponin, and tropomyosin; each sarcomere includes half of an I band at each end.	TRUE	FALSE	TRUE	TRUE	NA	VL
25	WBGene00004130	ketn-1	F54E2.3a	ketn-1 encodes an ortholog of kettin (in D. melanogaster, SALLIMUS), an invertebrate isoform or paralog of titin; ketn-1 is transcriptionally upregulated two-fold by hypoxia, requires both HIF-1 and VHL-1 for this induction, and contains three predicted HIF-1 binding sites in its predicted 5' regulatory region; ketn-1's induction by hypoxia correlates with upregulation of other genes required for…	Exhibits actin filament binding activity. Localizes to the I band. Is expressed in anal depressor muscle; body wall musculature; male gonad; and pharyngeal muscle cell.	KETtiN (Drosophila actin-binding) homolog	GO:0051015	actin filament binding	Interacting selectively and non-covalently with an actin filament, also known as F-actin, a helical filamentous polymer of globular G-actin subunits.	TRUE	FALSE	TRUE	TRUE	NA	VL
26	WBGene00005213	srg-56	C24B9.10	none available	Is predicted to have transmembrane signaling receptor activity.	Serpentine Receptor, class G (gamma)	GO:0004888	transmembrane signaling receptor activity	Combining with an extracellular or intracellular signal and transmitting the signal from one side of the membrane to the other to initiate a change in cell activity or state as part of signal transduction.	TRUE	FALSE	TRUE	TRUE	NA	VL
27	WBGene00005213	srg-56	C24B9.10	none available	Is predicted to have transmembrane signaling receptor activity.	Serpentine Receptor, class G (gamma)	GO:0007606	sensory perception of chemical stimulus	The series of events required for an organism to receive a sensory chemical stimulus, convert it to a molecular signal, and recognize and characterize the signal. This is a neurological process.	TRUE	FALSE	TRUE	TRUE	NA	VL
28	WBGene00005213	srg-56	C24B9.10	none available	Is predicted to have transmembrane signaling receptor activity.	Serpentine Receptor, class G (gamma)	GO:0016020	membrane	A lipid bilayer along with all the proteins and protein complexes embedded in it an attached to it.	TRUE	FALSE	TRUE	TRUE	NA	VL
29	WBGene00005213	srg-56	C24B9.10	none available	Is predicted to have transmembrane signaling receptor activity.	Serpentine Receptor, class G (gamma)	GO:0016021	integral component of membrane	The component of a membrane consisting of the gene products and protein complexes having at least some part of their peptide sequence embedded in the hydrophobic region of the membrane.	TRUE	FALSE	TRUE	TRUE	NA	VL
30	WBGene00005214	srg-57	C24B9.14	none available	Is predicted to have transmembrane signaling receptor activity.	Serpentine Receptor, class G (gamma)	GO:0004888	transmembrane signaling receptor activity	Combining with an extracellular or intracellular signal and transmitting the signal from one side of the membrane to the other to initiate a change in cell activity or state as part of signal transduction.	TRUE	FALSE	TRUE	TRUE	NA	VL
31	WBGene00005214	srg-57	C24B9.14	none available	Is predicted to have transmembrane signaling receptor activity.	Serpentine Receptor, class G (gamma)	GO:0007606	sensory perception of chemical stimulus	The series of events required for an organism to receive a sensory chemical stimulus, convert it to a molecular signal, and recognize and characterize the signal. This is a neurological process.	TRUE	FALSE	TRUE	TRUE	NA	VL
32	WBGene00005214	srg-57	C24B9.14	none available	Is predicted to have transmembrane signaling receptor activity.	Serpentine Receptor, class G (gamma)	GO:0016020	membrane	A lipid bilayer along with all the proteins and protein complexes embedded in it an attached to it.	TRUE	FALSE	TRUE	TRUE	NA	VL
33	WBGene00005214	srg-57	C24B9.14	none available	Is predicted to have transmembrane signaling receptor activity.	Serpentine Receptor, class G (gamma)	GO:0016021	integral component of membrane	The component of a membrane consisting of the gene products and protein complexes having at least some part of their peptide sequence embedded in the hydrophobic region of the membrane.	TRUE	FALSE	TRUE	TRUE	NA	VL
34	WBGene00005215	srg-58	R05D8.6	none available	Is predicted to have transmembrane signaling receptor activity. Is expressed in AIML; AIMR; ASIL; and ASIR.	Serpentine Receptor, class G (gamma)	GO:0004888	transmembrane signaling receptor activity	Combining with an extracellular or intracellular signal and transmitting the signal from one side of the membrane to the other to initiate a change in cell activity or state as part of signal transduction.	TRUE	FALSE	TRUE	TRUE	NA	VL
35	WBGene00005215	srg-58	R05D8.6	none available	Is predicted to have transmembrane signaling receptor activity. Is expressed in AIML; AIMR; ASIL; and ASIR.	Serpentine Receptor, class G (gamma)	GO:0007606	sensory perception of chemical stimulus	The series of events required for an organism to receive a sensory chemical stimulus, convert it to a molecular signal, and recognize and characterize the signal. This is a neurological process.	TRUE	FALSE	TRUE	TRUE	NA	VL
36	WBGene00005215	srg-58	R05D8.6	none available	Is predicted to have transmembrane signaling receptor activity. Is expressed in AIML; AIMR; ASIL; and ASIR.	Serpentine Receptor, class G (gamma)	GO:0016020	membrane	A lipid bilayer along with all the proteins and protein complexes embedded in it an attached to it.	TRUE	FALSE	TRUE	TRUE	NA	VL
37	WBGene00005215	srg-58	R05D8.6	none available	Is predicted to have transmembrane signaling receptor activity. Is expressed in AIML; AIMR; ASIL; and ASIR.	Serpentine Receptor, class G (gamma)	GO:0016021	integral component of membrane	The component of a membrane consisting of the gene products and protein complexes having at least some part of their peptide sequence embedded in the hydrophobic region of the membrane.	TRUE	FALSE	TRUE	TRUE	NA	VL
38	WBGene00005216	srg-59	C24B9.7	none available	Is predicted to have transmembrane signaling receptor activity.	Serpentine Receptor, class G (gamma)	GO:0004888	transmembrane signaling receptor activity	Combining with an extracellular or intracellular signal and transmitting the signal from one side of the membrane to the other to initiate a change in cell activity or state as part of signal transduction.	TRUE	FALSE	TRUE	TRUE	NA	VL
39	WBGene00005216	srg-59	C24B9.7	none available	Is predicted to have transmembrane signaling receptor activity.	Serpentine Receptor, class G (gamma)	GO:0007606	sensory perception of chemical stimulus	The series of events required for an organism to receive a sensory chemical stimulus, convert it to a molecular signal, and recognize and characterize the signal. This is a neurological process.	TRUE	FALSE	TRUE	TRUE	NA	VL
40	WBGene00005216	srg-59	C24B9.7	none available	Is predicted to have transmembrane signaling receptor activity.	Serpentine Receptor, class G (gamma)	GO:0016020	membrane	A lipid bilayer along with all the proteins and protein complexes embedded in it an attached to it.	TRUE	FALSE	TRUE	TRUE	NA	VL
41	WBGene00005216	srg-59	C24B9.7	none available	Is predicted to have transmembrane signaling receptor activity.	Serpentine Receptor, class G (gamma)	GO:0016021	integral component of membrane	The component of a membrane consisting of the gene products and protein complexes having at least some part of their peptide sequence embedded in the hydrophobic region of the membrane.	TRUE	FALSE	TRUE	TRUE	NA	VL
42	WBGene00005217	srg-60	C24B9.15	none available	Is predicted to have transmembrane signaling receptor activity.	Serpentine Receptor, class G (gamma)	GO:0004888	transmembrane signaling receptor activity	Combining with an extracellular or intracellular signal and transmitting the signal from one side of the membrane to the other to initiate a change in cell activity or state as part of signal transduction.	TRUE	FALSE	TRUE	TRUE	NA	VL
43	WBGene00005217	srg-60	C24B9.15	none available	Is predicted to have transmembrane signaling receptor activity.	Serpentine Receptor, class G (gamma)	GO:0007606	sensory perception of chemical stimulus	The series of events required for an organism to receive a sensory chemical stimulus, convert it to a molecular signal, and recognize and characterize the signal. This is a neurological process.	TRUE	FALSE	TRUE	TRUE	NA	VL
44	WBGene00005217	srg-60	C24B9.15	none available	Is predicted to have transmembrane signaling receptor activity.	Serpentine Receptor, class G (gamma)	GO:0016020	membrane	A lipid bilayer along with all the proteins and protein complexes embedded in it an attached to it.	TRUE	FALSE	TRUE	TRUE	NA	VL
45	WBGene00005217	srg-60	C24B9.15	none available	Is predicted to have transmembrane signaling receptor activity.	Serpentine Receptor, class G (gamma)	GO:0016021	integral component of membrane	The component of a membrane consisting of the gene products and protein complexes having at least some part of their peptide sequence embedded in the hydrophobic region of the membrane.	TRUE	FALSE	TRUE	TRUE	NA	VL
46	WBGene00005218	srg-61	C24B9.11	none available	Is predicted to have transmembrane signaling receptor activity.	Serpentine Receptor, class G (gamma)	GO:0004888	transmembrane signaling receptor activity	Combining with an extracellular or intracellular signal and transmitting the signal from one side of the membrane to the other to initiate a change in cell activity or state as part of signal transduction.	TRUE	FALSE	TRUE	FALSE	NA	VL
47	WBGene00005218	srg-61	C24B9.11	none available	Is predicted to have transmembrane signaling receptor activity.	Serpentine Receptor, class G (gamma)	GO:0007606	sensory perception of chemical stimulus	The series of events required for an organism to receive a sensory chemical stimulus, convert it to a molecular signal, and recognize and characterize the signal. This is a neurological process.	TRUE	FALSE	TRUE	FALSE	NA	VL
48	WBGene00005218	srg-61	C24B9.11	none available	Is predicted to have transmembrane signaling receptor activity.	Serpentine Receptor, class G (gamma)	GO:0016020	membrane	A lipid bilayer along with all the proteins and protein complexes embedded in it an attached to it.	TRUE	FALSE	TRUE	FALSE	NA	VL
49	WBGene00005218	srg-61	C24B9.11	none available	Is predicted to have transmembrane signaling receptor activity.	Serpentine Receptor, class G (gamma)	GO:0016021	integral component of membrane	The component of a membrane consisting of the gene products and protein complexes having at least some part of their peptide sequence embedded in the hydrophobic region of the membrane.	TRUE	FALSE	TRUE	FALSE	NA	VL
50	WBGene00005219	srg-62	C24B9.12	none available	Is predicted to have transmembrane signaling receptor activity.	Serpentine Receptor, class G (gamma)	GO:0004888	transmembrane signaling receptor activity	Combining with an extracellular or intracellular signal and transmitting the signal from one side of the membrane to the other to initiate a change in cell activity or state as part of signal transduction.	TRUE	FALSE	TRUE	FALSE	NA	VL
51	WBGene00005219	srg-62	C24B9.12	none available	Is predicted to have transmembrane signaling receptor activity.	Serpentine Receptor, class G (gamma)	GO:0007606	sensory perception of chemical stimulus	The series of events required for an organism to receive a sensory chemical stimulus, convert it to a molecular signal, and recognize and characterize the signal. This is a neurological process.	TRUE	FALSE	TRUE	FALSE	NA	VL
52	WBGene00005219	srg-62	C24B9.12	none available	Is predicted to have transmembrane signaling receptor activity.	Serpentine Receptor, class G (gamma)	GO:0016020	membrane	A lipid bilayer along with all the proteins and protein complexes embedded in it an attached to it.	TRUE	FALSE	TRUE	FALSE	NA	VL
53	WBGene00005219	srg-62	C24B9.12	none available	Is predicted to have transmembrane signaling receptor activity.	Serpentine Receptor, class G (gamma)	GO:0016021	integral component of membrane	The component of a membrane consisting of the gene products and protein complexes having at least some part of their peptide sequence embedded in the hydrophobic region of the membrane.	TRUE	FALSE	TRUE	FALSE	NA	VL
54	WBGene00005259	srh-36	T03D3.4	none available	Is affected by several genes including eri-1; mir-34; and rpn-10 based on RNA-seq and microarray studies. Is affected by fluoranthene and allantoin based on microarray studies. Is predicted to encode a protein with the following domain: 7TM GPCR, serpentine receptor class h (Srh).	Serpentine Receptor, class H	GO:0016020	membrane	A lipid bilayer along with all the proteins and protein complexes embedded in it an attached to it.	TRUE	FALSE	TRUE	TRUE	NA	VL
55	WBGene00005259	srh-36	T03D3.4	none available	Is affected by several genes including eri-1; mir-34; and rpn-10 based on RNA-seq and microarray studies. Is affected by fluoranthene and allantoin based on microarray studies. Is predicted to encode a protein with the following domain: 7TM GPCR, serpentine receptor class h (Srh).	Serpentine Receptor, class H	GO:0016021	integral component of membrane	The component of a membrane consisting of the gene products and protein complexes having at least some part of their peptide sequence embedded in the hydrophobic region of the membrane.	TRUE	FALSE	TRUE	TRUE	NA	VL
56	WBGene00005261	srh-38	C31B8.11a	none available	Is affected by several genes including eat-2; sir-2.1; and drh-3 based on microarray and RNA-seq studies. Is affected by resveratrol and Sirolimus based on microarray studies. Is predicted to encode a protein with the following domain: 7TM GPCR, serpentine receptor class h (Srh).	Serpentine Receptor, class H	GO:0016020	membrane	A lipid bilayer along with all the proteins and protein complexes embedded in it an attached to it.	TRUE	FALSE	TRUE	TRUE	NA	VL
57	WBGene00005261	srh-38	C31B8.11a	none available	Is affected by several genes including eat-2; sir-2.1; and drh-3 based on microarray and RNA-seq studies. Is affected by resveratrol and Sirolimus based on microarray studies. Is predicted to encode a protein with the following domain: 7TM GPCR, serpentine receptor class h (Srh).	Serpentine Receptor, class H	GO:0016021	integral component of membrane	The component of a membrane consisting of the gene products and protein complexes having at least some part of their peptide sequence embedded in the hydrophobic region of the membrane.	TRUE	FALSE	TRUE	TRUE	NA	VL
58	WBGene00005279	srh-56	R05D8.3	none available	Is affected by several genes including eat-2; pmk-1; and tdp-1 based on tiling array and microarray studies. Is affected by Atrazine based on microarray studies. Is predicted to encode a protein with the following domain: 7TM GPCR, serpentine receptor class h (Srh).	Serpentine Receptor, class H	GO:0016020	membrane	A lipid bilayer along with all the proteins and protein complexes embedded in it an attached to it.	TRUE	FALSE	TRUE	TRUE	NA	VL
59	WBGene00005279	srh-56	R05D8.3	none available	Is affected by several genes including eat-2; pmk-1; and tdp-1 based on tiling array and microarray studies. Is affected by Atrazine based on microarray studies. Is predicted to encode a protein with the following domain: 7TM GPCR, serpentine receptor class h (Srh).	Serpentine Receptor, class H	GO:0016021	integral component of membrane	The component of a membrane consisting of the gene products and protein complexes having at least some part of their peptide sequence embedded in the hydrophobic region of the membrane.	TRUE	FALSE	TRUE	TRUE	NA	VL
60	WBGene00005305	srh-84	K12D9.2	none available	Is affected by sir-2.1 and let-60 based on microarray studies. Is affected by resveratrol based on microarray studies.	Serpentine Receptor, class H	NA	NA	NA	TRUE	FALSE	TRUE	FALSE	NA	VL
61	WBGene00005306	srh-85	C44C3.8	none available	Is predicted to encode a protein with the following domain: 7TM GPCR, serpentine receptor class h (Srh).	Serpentine Receptor, class H	GO:0016020	membrane	A lipid bilayer along with all the proteins and protein complexes embedded in it an attached to it.	TRUE	FALSE	TRUE	TRUE	NA	VL
62	WBGene00005306	srh-85	C44C3.8	none available	Is predicted to encode a protein with the following domain: 7TM GPCR, serpentine receptor class h (Srh).	Serpentine Receptor, class H	GO:0016021	integral component of membrane	The component of a membrane consisting of the gene products and protein complexes having at least some part of their peptide sequence embedded in the hydrophobic region of the membrane.	TRUE	FALSE	TRUE	TRUE	NA	VL
63	WBGene00005307	srh-86	C44C3.4	none available	Is affected by clk-1; lin-14; and lin-4 based on microarray studies.	Serpentine Receptor, class H	NA	NA	NA	TRUE	FALSE	TRUE	FALSE	NA	VL
64	WBGene00005308	srh-87	H27D07.6	none available	Is affected by several genes including clk-1; pgl-1; and glh-1 based on tiling array; microarray; and RNA-seq studies. Is affected by four chemicals including resveratrol; Atrazine; and dafa#1 based on microarray studies. Is predicted to encode a protein with the following domain: 7TM GPCR, serpentine receptor class h (Srh).	Serpentine Receptor, class H	GO:0016020	membrane	A lipid bilayer along with all the proteins and protein complexes embedded in it an attached to it.	TRUE	FALSE	TRUE	TRUE	NA	VL
65	WBGene00005308	srh-87	H27D07.6	none available	Is affected by several genes including clk-1; pgl-1; and glh-1 based on tiling array; microarray; and RNA-seq studies. Is affected by four chemicals including resveratrol; Atrazine; and dafa#1 based on microarray studies. Is predicted to encode a protein with the following domain: 7TM GPCR, serpentine receptor class h (Srh).	Serpentine Receptor, class H	GO:0016021	integral component of membrane	The component of a membrane consisting of the gene products and protein complexes having at least some part of their peptide sequence embedded in the hydrophobic region of the membrane.	TRUE	FALSE	TRUE	TRUE	NA	VL
66	WBGene00005309	srh-88	C44C3.9	none available	Is affected by several genes including eat-2; rrf-1; and mut-2 based on microarray and tiling array studies. Is affected by four chemicals including dibromoacetic acid; tetrabromobisphenol A; and Microcystin-LR based on microarray studies. Is predicted to encode a protein with the following domain: 7TM GPCR, serpentine receptor class h (Srh).	Serpentine Receptor, class H	GO:0016020	membrane	A lipid bilayer along with all the proteins and protein complexes embedded in it an attached to it.	TRUE	FALSE	TRUE	FALSE	NA	VL
67	WBGene00005309	srh-88	C44C3.9	none available	Is affected by several genes including eat-2; rrf-1; and mut-2 based on microarray and tiling array studies. Is affected by four chemicals including dibromoacetic acid; tetrabromobisphenol A; and Microcystin-LR based on microarray studies. Is predicted to encode a protein with the following domain: 7TM GPCR, serpentine receptor class h (Srh).	Serpentine Receptor, class H	GO:0016021	integral component of membrane	The component of a membrane consisting of the gene products and protein complexes having at least some part of their peptide sequence embedded in the hydrophobic region of the membrane.	TRUE	FALSE	TRUE	FALSE	NA	VL
68	WBGene00005344	srh-127	F37B4.1	none available	Is expressed in pharyngeal neurons and sensory neurons. Is predicted to encode a protein with the following domain: 7TM GPCR, serpentine receptor class h (Srh).	Serpentine Receptor, class H	GO:0016020	membrane	A lipid bilayer along with all the proteins and protein complexes embedded in it an attached to it.	TRUE	FALSE	TRUE	TRUE	NA	VL
69	WBGene00005344	srh-127	F37B4.1	none available	Is expressed in pharyngeal neurons and sensory neurons. Is predicted to encode a protein with the following domain: 7TM GPCR, serpentine receptor class h (Srh).	Serpentine Receptor, class H	GO:0016021	integral component of membrane	The component of a membrane consisting of the gene products and protein complexes having at least some part of their peptide sequence embedded in the hydrophobic region of the membrane.	TRUE	FALSE	TRUE	TRUE	NA	VL
70	WBGene00005362	srh-146	C31B8.3	none available	Is affected by clk-1; dpy-21; and alg-1 based on microarray and RNA-seq studies. Is predicted to encode a protein with the following domain: 7TM GPCR, serpentine receptor class h (Srh).	Serpentine Receptor, class H	GO:0016020	membrane	A lipid bilayer along with all the proteins and protein complexes embedded in it an attached to it.	TRUE	FALSE	TRUE	TRUE	NA	VL
71	WBGene00005362	srh-146	C31B8.3	none available	Is affected by clk-1; dpy-21; and alg-1 based on microarray and RNA-seq studies. Is predicted to encode a protein with the following domain: 7TM GPCR, serpentine receptor class h (Srh).	Serpentine Receptor, class H	GO:0016021	integral component of membrane	The component of a membrane consisting of the gene products and protein complexes having at least some part of their peptide sequence embedded in the hydrophobic region of the membrane.	TRUE	FALSE	TRUE	TRUE	NA	VL
72	WBGene00005400	srh-185	C50H11.7	none available	Is affected by several genes including sir-2.1; pgl-1; and nhr-25 based on microarray and RNA-seq studies. Is affected by Rifampin; Psoralens; and resveratrol based on RNA-seq and microarray studies. Is predicted to encode a protein with the following domain: 7TM GPCR, serpentine receptor class h (Srh).	Serpentine Receptor, class H	GO:0016020	membrane	A lipid bilayer along with all the proteins and protein complexes embedded in it an attached to it.	TRUE	FALSE	TRUE	TRUE	NA	VL
73	WBGene00005400	srh-185	C50H11.7	none available	Is affected by several genes including sir-2.1; pgl-1; and nhr-25 based on microarray and RNA-seq studies. Is affected by Rifampin; Psoralens; and resveratrol based on RNA-seq and microarray studies. Is predicted to encode a protein with the following domain: 7TM GPCR, serpentine receptor class h (Srh).	Serpentine Receptor, class H	GO:0016021	integral component of membrane	The component of a membrane consisting of the gene products and protein complexes having at least some part of their peptide sequence embedded in the hydrophobic region of the membrane.	TRUE	FALSE	TRUE	TRUE	NA	VL
74	WBGene00005447	srh-240	F37B4.13a	none available	Is affected by several genes including elt-2; dpy-21; and hpl-2 based on microarray and RNA-seq studies. Is affected by resveratrol based on microarray studies. Is predicted to encode a protein with the following domain: 7TM GPCR, serpentine receptor class h (Srh).	Serpentine Receptor, class H	GO:0016020	membrane	A lipid bilayer along with all the proteins and protein complexes embedded in it an attached to it.	TRUE	FALSE	TRUE	TRUE	NA	VL
75	WBGene00005447	srh-240	F37B4.13a	none available	Is affected by several genes including elt-2; dpy-21; and hpl-2 based on microarray and RNA-seq studies. Is affected by resveratrol based on microarray studies. Is predicted to encode a protein with the following domain: 7TM GPCR, serpentine receptor class h (Srh).	Serpentine Receptor, class H	GO:0016021	integral component of membrane	The component of a membrane consisting of the gene products and protein complexes having at least some part of their peptide sequence embedded in the hydrophobic region of the membrane.	TRUE	FALSE	TRUE	TRUE	NA	VL
76	WBGene00005448	srh-241	F37B4.6	none available	Is expressed in ASIL; ASIR; ASKL; ASKR; and intestine. Is predicted to encode a protein with the following domain: 7TM GPCR, serpentine receptor class h (Srh).	Serpentine Receptor, class H	GO:0016020	membrane	A lipid bilayer along with all the proteins and protein complexes embedded in it an attached to it.	TRUE	FALSE	TRUE	TRUE	NA	VL
77	WBGene00005448	srh-241	F37B4.6	none available	Is expressed in ASIL; ASIR; ASKL; ASKR; and intestine. Is predicted to encode a protein with the following domain: 7TM GPCR, serpentine receptor class h (Srh).	Serpentine Receptor, class H	GO:0016021	integral component of membrane	The component of a membrane consisting of the gene products and protein complexes having at least some part of their peptide sequence embedded in the hydrophobic region of the membrane.	TRUE	FALSE	TRUE	TRUE	NA	VL
78	WBGene00005449	srh-243	F37B4.3	none available	Is affected by cyc-1 based on microarray studies. Is affected by Atrazine and adsorbable organic bromine compound based on microarray studies. Is predicted to encode a protein with the following domain: 7TM GPCR, serpentine receptor class h (Srh).	Serpentine Receptor, class H	GO:0016020	membrane	A lipid bilayer along with all the proteins and protein complexes embedded in it an attached to it.	TRUE	FALSE	TRUE	TRUE	NA	VL
79	WBGene00005449	srh-243	F37B4.3	none available	Is affected by cyc-1 based on microarray studies. Is affected by Atrazine and adsorbable organic bromine compound based on microarray studies. Is predicted to encode a protein with the following domain: 7TM GPCR, serpentine receptor class h (Srh).	Serpentine Receptor, class H	GO:0016021	integral component of membrane	The component of a membrane consisting of the gene products and protein complexes having at least some part of their peptide sequence embedded in the hydrophobic region of the membrane.	TRUE	FALSE	TRUE	TRUE	NA	VL
80	WBGene00005453	srh-247	C31B8.13	none available	Is affected by several genes including eat-2; sir-2.1; and hpl-2 based on microarray; tiling array; and RNA-seq studies. Is affected by five chemicals including Rifampin; Psoralens; and Sirolimus based on RNA-seq and microarray studies. Is predicted to encode a protein with the following domain: 7TM GPCR, serpentine receptor class h (Srh).	Serpentine Receptor, class H	GO:0016020	membrane	A lipid bilayer along with all the proteins and protein complexes embedded in it an attached to it.	TRUE	FALSE	FALSE	FALSE	NA	VL
81	WBGene00005453	srh-247	C31B8.13	none available	Is affected by several genes including eat-2; sir-2.1; and hpl-2 based on microarray; tiling array; and RNA-seq studies. Is affected by five chemicals including Rifampin; Psoralens; and Sirolimus based on RNA-seq and microarray studies. Is predicted to encode a protein with the following domain: 7TM GPCR, serpentine receptor class h (Srh).	Serpentine Receptor, class H	GO:0016021	integral component of membrane	The component of a membrane consisting of the gene products and protein complexes having at least some part of their peptide sequence embedded in the hydrophobic region of the membrane.	TRUE	FALSE	FALSE	FALSE	NA	VL
82	WBGene00005454	srh-248	H05B21.2	none available	Is affected by rsr-2; drh-3; and sir-2.1 based on tiling array; RNA-seq; and microarray studies. Is affected by aldicarb based on microarray studies. Is predicted to encode a protein with the following domain: 7TM GPCR, serpentine receptor class h (Srh).	Serpentine Receptor, class H	GO:0016020	membrane	A lipid bilayer along with all the proteins and protein complexes embedded in it an attached to it.	TRUE	FALSE	TRUE	FALSE	NA	VL
83	WBGene00005454	srh-248	H05B21.2	none available	Is affected by rsr-2; drh-3; and sir-2.1 based on tiling array; RNA-seq; and microarray studies. Is affected by aldicarb based on microarray studies. Is predicted to encode a protein with the following domain: 7TM GPCR, serpentine receptor class h (Srh).	Serpentine Receptor, class H	GO:0016021	integral component of membrane	The component of a membrane consisting of the gene products and protein complexes having at least some part of their peptide sequence embedded in the hydrophobic region of the membrane.	TRUE	FALSE	TRUE	FALSE	NA	VL
84	WBGene00005455	srh-249	C31B8.14	none available	Is affected by clk-1 based on microarray studies.	Serpentine Receptor, class H	NA	NA	NA	TRUE	FALSE	TRUE	FALSE	NA	VL
85	WBGene00005476	srh-270	F37B4.5	none available	Is expressed in amphid sensillum; chemosensory neurons; head ganglion; ray; and vulva. Is predicted to encode a protein with the following domain: 7TM GPCR, serpentine receptor class h (Srh).	Serpentine Receptor, class H	GO:0016020	membrane	A lipid bilayer along with all the proteins and protein complexes embedded in it an attached to it.	TRUE	FALSE	TRUE	FALSE	NA	VL
86	WBGene00005476	srh-270	F37B4.5	none available	Is expressed in amphid sensillum; chemosensory neurons; head ganglion; ray; and vulva. Is predicted to encode a protein with the following domain: 7TM GPCR, serpentine receptor class h (Srh).	Serpentine Receptor, class H	GO:0016021	integral component of membrane	The component of a membrane consisting of the gene products and protein complexes having at least some part of their peptide sequence embedded in the hydrophobic region of the membrane.	TRUE	FALSE	TRUE	FALSE	NA	VL
87	WBGene00005478	srh-272	F37B4.4	none available	Is affected by rsr-2; dpy-21; and drh-3 based on tiling array and RNA-seq studies. Is affected by Sirolimus based on microarray studies. Is predicted to encode a protein with the following domain: 7TM GPCR, serpentine receptor class h (Srh).	Serpentine Receptor, class H	GO:0016020	membrane	A lipid bilayer along with all the proteins and protein complexes embedded in it an attached to it.	TRUE	FALSE	TRUE	FALSE	NA	VL
88	WBGene00005478	srh-272	F37B4.4	none available	Is affected by rsr-2; dpy-21; and drh-3 based on tiling array and RNA-seq studies. Is affected by Sirolimus based on microarray studies. Is predicted to encode a protein with the following domain: 7TM GPCR, serpentine receptor class h (Srh).	Serpentine Receptor, class H	GO:0016021	integral component of membrane	The component of a membrane consisting of the gene products and protein complexes having at least some part of their peptide sequence embedded in the hydrophobic region of the membrane.	TRUE	FALSE	TRUE	FALSE	NA	VL
89	WBGene00005605	srj-17	R05D8.1	none available	Is affected by clk-1 and sir-2.1 based on microarray studies. Is affected by estrogen and resveratrol based on microarray studies.	Serpentine Receptor, class J	NA	NA	NA	TRUE	FALSE	TRUE	FALSE	NA	VL
90	WBGene00005606	srj-18	R05D8.2a	none available	Is affected by rsr-2 and thoc-5 based on tiling array and RNA-seq studies. Is predicted to encode a protein with the following domain: 7TM GPCR, serpentine receptor class j (Srj).	Serpentine Receptor, class J	GO:0016020	membrane	A lipid bilayer along with all the proteins and protein complexes embedded in it an attached to it.	TRUE	FALSE	TRUE	TRUE	NA	VL
91	WBGene00005606	srj-18	R05D8.2a	none available	Is affected by rsr-2 and thoc-5 based on tiling array and RNA-seq studies. Is predicted to encode a protein with the following domain: 7TM GPCR, serpentine receptor class j (Srj).	Serpentine Receptor, class J	GO:0016021	integral component of membrane	The component of a membrane consisting of the gene products and protein complexes having at least some part of their peptide sequence embedded in the hydrophobic region of the membrane.	TRUE	FALSE	TRUE	TRUE	NA	VL
92	WBGene00005626	srj-44	T03D3.11	none available	Is expressed in head neurons. Is predicted to encode a protein with the following domain: 7TM GPCR, serpentine receptor class j (Srj).	Serpentine Receptor, class J	GO:0016020	membrane	A lipid bilayer along with all the proteins and protein complexes embedded in it an attached to it.	TRUE	FALSE	TRUE	TRUE	NA	VL
93	WBGene00005626	srj-44	T03D3.11	none available	Is expressed in head neurons. Is predicted to encode a protein with the following domain: 7TM GPCR, serpentine receptor class j (Srj).	Serpentine Receptor, class J	GO:0016021	integral component of membrane	The component of a membrane consisting of the gene products and protein complexes having at least some part of their peptide sequence embedded in the hydrophobic region of the membrane.	TRUE	FALSE	TRUE	TRUE	NA	VL
94	WBGene00005627	srj-45	T03D3.6	none available	Is expressed in AVM; amphid neurons; head neurons; and seam cell. Is predicted to encode a protein with the following domain: 7TM GPCR, serpentine receptor class j (Srj).	Serpentine Receptor, class J	GO:0016020	membrane	A lipid bilayer along with all the proteins and protein complexes embedded in it an attached to it.	TRUE	FALSE	TRUE	TRUE	NA	VL
95	WBGene00005627	srj-45	T03D3.6	none available	Is expressed in AVM; amphid neurons; head neurons; and seam cell. Is predicted to encode a protein with the following domain: 7TM GPCR, serpentine receptor class j (Srj).	Serpentine Receptor, class J	GO:0016021	integral component of membrane	The component of a membrane consisting of the gene products and protein complexes having at least some part of their peptide sequence embedded in the hydrophobic region of the membrane.	TRUE	FALSE	TRUE	TRUE	NA	VL
96	WBGene00005628	srj-49	T03D3.12	none available	Is affected by prg-1 and eat-2 based on tiling array and RNA-seq studies. Is affected by six chemicals including Rifampin; Psoralens; and Sirolimus based on RNA-seq and microarray studies. Is predicted to encode a protein with the following domain: 7TM GPCR, serpentine receptor class j (Srj).	Serpentine Receptor, class J	GO:0016020	membrane	A lipid bilayer along with all the proteins and protein complexes embedded in it an attached to it.	TRUE	FALSE	TRUE	FALSE	NA	VL
97	WBGene00005628	srj-49	T03D3.12	none available	Is affected by prg-1 and eat-2 based on tiling array and RNA-seq studies. Is affected by six chemicals including Rifampin; Psoralens; and Sirolimus based on RNA-seq and microarray studies. Is predicted to encode a protein with the following domain: 7TM GPCR, serpentine receptor class j (Srj).	Serpentine Receptor, class J	GO:0016021	integral component of membrane	The component of a membrane consisting of the gene products and protein complexes having at least some part of their peptide sequence embedded in the hydrophobic region of the membrane.	TRUE	FALSE	TRUE	FALSE	NA	VL
98	WBGene00005629	srj-50	T03D3.2	none available	Is affected by several genes including daf-2; sir-2.1; and hpl-2 based on microarray and tiling array studies. Is predicted to encode a protein with the following domain: 7TM GPCR, serpentine receptor class j (Srj).	Serpentine Receptor, class J	GO:0016020	membrane	A lipid bilayer along with all the proteins and protein complexes embedded in it an attached to it.	TRUE	FALSE	TRUE	TRUE	NA	VL
99	WBGene00005629	srj-50	T03D3.2	none available	Is affected by several genes including daf-2; sir-2.1; and hpl-2 based on microarray and tiling array studies. Is predicted to encode a protein with the following domain: 7TM GPCR, serpentine receptor class j (Srj).	Serpentine Receptor, class J	GO:0016021	integral component of membrane	The component of a membrane consisting of the gene products and protein complexes having at least some part of their peptide sequence embedded in the hydrophobic region of the membrane.	TRUE	FALSE	TRUE	TRUE	NA	VL
100	WBGene00005630	srj-51	C31B8.10	none available	Is affected by adr-1; eat-2; and sir-2.1 based on RNA-seq and microarray studies.	Serpentine Receptor, class J	NA	NA	NA	TRUE	FALSE	TRUE	FALSE	NA	VL
101	WBGene00005633	srj-54	F37B4.11	none available	Is affected by mut-2 based on microarray studies. Is affected by resveratrol; Atrazine; and adsorbable organic bromine compound based on microarray studies. Is predicted to encode a protein with the following domain: 7TM GPCR, serpentine receptor class j (Srj).	Serpentine Receptor, class J	GO:0016020	membrane	A lipid bilayer along with all the proteins and protein complexes embedded in it an attached to it.	TRUE	FALSE	FALSE	FALSE	NA	VL
102	WBGene00005633	srj-54	F37B4.11	none available	Is affected by mut-2 based on microarray studies. Is affected by resveratrol; Atrazine; and adsorbable organic bromine compound based on microarray studies. Is predicted to encode a protein with the following domain: 7TM GPCR, serpentine receptor class j (Srj).	Serpentine Receptor, class J	GO:0016021	integral component of membrane	The component of a membrane consisting of the gene products and protein complexes having at least some part of their peptide sequence embedded in the hydrophobic region of the membrane.	TRUE	FALSE	FALSE	FALSE	NA	VL
103	WBGene00005634	srj-55	Y45G12A.1	none available	Is affected by hpl-2 based on tiling array studies. Is predicted to encode a protein with the following domain: 7TM GPCR, serpentine receptor class j (Srj).	Serpentine Receptor, class J	GO:0016020	membrane	A lipid bilayer along with all the proteins and protein complexes embedded in it an attached to it.	TRUE	FALSE	TRUE	TRUE	NA	VL
104	WBGene00005634	srj-55	Y45G12A.1	none available	Is affected by hpl-2 based on tiling array studies. Is predicted to encode a protein with the following domain: 7TM GPCR, serpentine receptor class j (Srj).	Serpentine Receptor, class J	GO:0016021	integral component of membrane	The component of a membrane consisting of the gene products and protein complexes having at least some part of their peptide sequence embedded in the hydrophobic region of the membrane.	TRUE	FALSE	TRUE	TRUE	NA	VL
105	WBGene00005635	srj-57	T03D3.14	none available	Is affected by rsr-2; clk-1; and sir-2.1 based on tiling array and microarray studies. Is affected by Rifampin and Sirolimus based on RNA-seq studies. Is predicted to encode a protein with the following domain: 7TM GPCR, serpentine receptor class j (Srj).	Serpentine Receptor, class J	GO:0016020	membrane	A lipid bilayer along with all the proteins and protein complexes embedded in it an attached to it.	TRUE	FALSE	TRUE	TRUE	NA	VL
106	WBGene00005635	srj-57	T03D3.14	none available	Is affected by rsr-2; clk-1; and sir-2.1 based on tiling array and microarray studies. Is affected by Rifampin and Sirolimus based on RNA-seq studies. Is predicted to encode a protein with the following domain: 7TM GPCR, serpentine receptor class j (Srj).	Serpentine Receptor, class J	GO:0016021	integral component of membrane	The component of a membrane consisting of the gene products and protein complexes having at least some part of their peptide sequence embedded in the hydrophobic region of the membrane.	TRUE	FALSE	TRUE	TRUE	NA	VL
107	WBGene00005749	srw-2	T03D3.3	none available	Is predicted to have G protein-coupled peptide receptor activity.	Serpentine Receptor, class W	GO:0007186	G protein-coupled receptor signaling pathway	A series of molecular signals that proceeds with an activated receptor promoting the exchange of GDP for GTP on the alpha-subunit of an associated heterotrimeric G-protein complex. The GTP-bound activated alpha-G-protein then dissociates from the beta- and gamma-subunits to further transmit the signal within the cell. The pathway begins with receptor-ligand interaction, or for basal GPCR signalin…	TRUE	FALSE	FALSE	FALSE	NA	VL
108	WBGene00005749	srw-2	T03D3.3	none available	Is predicted to have G protein-coupled peptide receptor activity.	Serpentine Receptor, class W	GO:0008528	G protein-coupled peptide receptor activity	Combining with a peptide and transmitting the signal across the membrane by activating an associated G-protein; promotes the exchange of GDP for GTP on the alpha subunit of a heterotrimeric G-protein complex.	TRUE	FALSE	FALSE	FALSE	NA	VL
109	WBGene00005749	srw-2	T03D3.3	none available	Is predicted to have G protein-coupled peptide receptor activity.	Serpentine Receptor, class W	GO:0016020	membrane	A lipid bilayer along with all the proteins and protein complexes embedded in it an attached to it.	TRUE	FALSE	FALSE	FALSE	NA	VL
110	WBGene00005749	srw-2	T03D3.3	none available	Is predicted to have G protein-coupled peptide receptor activity.	Serpentine Receptor, class W	GO:0016021	integral component of membrane	The component of a membrane consisting of the gene products and protein complexes having at least some part of their peptide sequence embedded in the hydrophobic region of the membrane.	TRUE	FALSE	FALSE	FALSE	NA	VL
111	WBGene00005751	srw-4	F37B4.8	none available	Is predicted to have G protein-coupled peptide receptor activity.	Serpentine Receptor, class W	GO:0007186	G protein-coupled receptor signaling pathway	A series of molecular signals that proceeds with an activated receptor promoting the exchange of GDP for GTP on the alpha-subunit of an associated heterotrimeric G-protein complex. The GTP-bound activated alpha-G-protein then dissociates from the beta- and gamma-subunits to further transmit the signal within the cell. The pathway begins with receptor-ligand interaction, or for basal GPCR signalin…	TRUE	FALSE	TRUE	TRUE	NA	VL
112	WBGene00005751	srw-4	F37B4.8	none available	Is predicted to have G protein-coupled peptide receptor activity.	Serpentine Receptor, class W	GO:0008528	G protein-coupled peptide receptor activity	Combining with a peptide and transmitting the signal across the membrane by activating an associated G-protein; promotes the exchange of GDP for GTP on the alpha subunit of a heterotrimeric G-protein complex.	TRUE	FALSE	TRUE	TRUE	NA	VL
113	WBGene00005751	srw-4	F37B4.8	none available	Is predicted to have G protein-coupled peptide receptor activity.	Serpentine Receptor, class W	GO:0016020	membrane	A lipid bilayer along with all the proteins and protein complexes embedded in it an attached to it.	TRUE	FALSE	TRUE	TRUE	NA	VL
114	WBGene00005751	srw-4	F37B4.8	none available	Is predicted to have G protein-coupled peptide receptor activity.	Serpentine Receptor, class W	GO:0016021	integral component of membrane	The component of a membrane consisting of the gene products and protein complexes having at least some part of their peptide sequence embedded in the hydrophobic region of the membrane.	TRUE	FALSE	TRUE	TRUE	NA	VL
115	WBGene00005755	srw-8	F59D6.5a	none available	Is predicted to have G protein-coupled peptide receptor activity.	Serpentine Receptor, class W	GO:0007186	G protein-coupled receptor signaling pathway	A series of molecular signals that proceeds with an activated receptor promoting the exchange of GDP for GTP on the alpha-subunit of an associated heterotrimeric G-protein complex. The GTP-bound activated alpha-G-protein then dissociates from the beta- and gamma-subunits to further transmit the signal within the cell. The pathway begins with receptor-ligand interaction, or for basal GPCR signalin…	TRUE	FALSE	TRUE	TRUE	NA	VL
116	WBGene00005755	srw-8	F59D6.5a	none available	Is predicted to have G protein-coupled peptide receptor activity.	Serpentine Receptor, class W	GO:0008528	G protein-coupled peptide receptor activity	Combining with a peptide and transmitting the signal across the membrane by activating an associated G-protein; promotes the exchange of GDP for GTP on the alpha subunit of a heterotrimeric G-protein complex.	TRUE	FALSE	TRUE	TRUE	NA	VL
117	WBGene00005755	srw-8	F59D6.5a	none available	Is predicted to have G protein-coupled peptide receptor activity.	Serpentine Receptor, class W	GO:0016020	membrane	A lipid bilayer along with all the proteins and protein complexes embedded in it an attached to it.	TRUE	FALSE	TRUE	TRUE	NA	VL
118	WBGene00005755	srw-8	F59D6.5a	none available	Is predicted to have G protein-coupled peptide receptor activity.	Serpentine Receptor, class W	GO:0016021	integral component of membrane	The component of a membrane consisting of the gene products and protein complexes having at least some part of their peptide sequence embedded in the hydrophobic region of the membrane.	TRUE	FALSE	TRUE	TRUE	NA	VL
119	WBGene00005859	srw-112	K12D9.9	none available	Is predicted to have G protein-coupled peptide receptor activity.	Serpentine Receptor, class W	GO:0007186	G protein-coupled receptor signaling pathway	A series of molecular signals that proceeds with an activated receptor promoting the exchange of GDP for GTP on the alpha-subunit of an associated heterotrimeric G-protein complex. The GTP-bound activated alpha-G-protein then dissociates from the beta- and gamma-subunits to further transmit the signal within the cell. The pathway begins with receptor-ligand interaction, or for basal GPCR signalin…	TRUE	FALSE	TRUE	FALSE	NA	VL
120	WBGene00005859	srw-112	K12D9.9	none available	Is predicted to have G protein-coupled peptide receptor activity.	Serpentine Receptor, class W	GO:0008528	G protein-coupled peptide receptor activity	Combining with a peptide and transmitting the signal across the membrane by activating an associated G-protein; promotes the exchange of GDP for GTP on the alpha subunit of a heterotrimeric G-protein complex.	TRUE	FALSE	TRUE	FALSE	NA	VL
121	WBGene00005859	srw-112	K12D9.9	none available	Is predicted to have G protein-coupled peptide receptor activity.	Serpentine Receptor, class W	GO:0016020	membrane	A lipid bilayer along with all the proteins and protein complexes embedded in it an attached to it.	TRUE	FALSE	TRUE	FALSE	NA	VL
122	WBGene00005859	srw-112	K12D9.9	none available	Is predicted to have G protein-coupled peptide receptor activity.	Serpentine Receptor, class W	GO:0016021	integral component of membrane	The component of a membrane consisting of the gene products and protein complexes having at least some part of their peptide sequence embedded in the hydrophobic region of the membrane.	TRUE	FALSE	TRUE	FALSE	NA	VL
123	WBGene00005861	srw-114	K12D9.8	none available	Is affected by several genes including lin-4; lin-14; and sir-2.1 based on microarray studies. Is affected by adsorbable organic bromine compound and allantoin based on microarray studies.	Serpentine Receptor, class W	NA	NA	NA	TRUE	FALSE	TRUE	FALSE	NA	VL
124	WBGene00005862	srw-115	K12D9.4	none available	Is predicted to have G protein-coupled peptide receptor activity.	Serpentine Receptor, class W	GO:0007186	G protein-coupled receptor signaling pathway	A series of molecular signals that proceeds with an activated receptor promoting the exchange of GDP for GTP on the alpha-subunit of an associated heterotrimeric G-protein complex. The GTP-bound activated alpha-G-protein then dissociates from the beta- and gamma-subunits to further transmit the signal within the cell. The pathway begins with receptor-ligand interaction, or for basal GPCR signalin…	TRUE	FALSE	TRUE	FALSE	NA	VL
125	WBGene00005862	srw-115	K12D9.4	none available	Is predicted to have G protein-coupled peptide receptor activity.	Serpentine Receptor, class W	GO:0008528	G protein-coupled peptide receptor activity	Combining with a peptide and transmitting the signal across the membrane by activating an associated G-protein; promotes the exchange of GDP for GTP on the alpha subunit of a heterotrimeric G-protein complex.	TRUE	FALSE	TRUE	FALSE	NA	VL
126	WBGene00005862	srw-115	K12D9.4	none available	Is predicted to have G protein-coupled peptide receptor activity.	Serpentine Receptor, class W	GO:0016020	membrane	A lipid bilayer along with all the proteins and protein complexes embedded in it an attached to it.	TRUE	FALSE	TRUE	FALSE	NA	VL
127	WBGene00005862	srw-115	K12D9.4	none available	Is predicted to have G protein-coupled peptide receptor activity.	Serpentine Receptor, class W	GO:0016021	integral component of membrane	The component of a membrane consisting of the gene products and protein complexes having at least some part of their peptide sequence embedded in the hydrophobic region of the membrane.	TRUE	FALSE	TRUE	FALSE	NA	VL
128	WBGene00005863	srw-116	C44C3.10	none available	Is affected by several genes including pgl-1; glh-1; and pgl-3 based on RNA-seq studies.	Serpentine Receptor, class W	NA	NA	NA	TRUE	FALSE	TRUE	FALSE	NA	VL
129	WBGene00005864	srw-117	C44C3.6	none available	Is predicted to have G protein-coupled peptide receptor activity.	Serpentine Receptor, class W	GO:0007186	G protein-coupled receptor signaling pathway	A series of molecular signals that proceeds with an activated receptor promoting the exchange of GDP for GTP on the alpha-subunit of an associated heterotrimeric G-protein complex. The GTP-bound activated alpha-G-protein then dissociates from the beta- and gamma-subunits to further transmit the signal within the cell. The pathway begins with receptor-ligand interaction, or for basal GPCR signalin…	TRUE	FALSE	TRUE	TRUE	NA	VL
130	WBGene00005864	srw-117	C44C3.6	none available	Is predicted to have G protein-coupled peptide receptor activity.	Serpentine Receptor, class W	GO:0008528	G protein-coupled peptide receptor activity	Combining with a peptide and transmitting the signal across the membrane by activating an associated G-protein; promotes the exchange of GDP for GTP on the alpha subunit of a heterotrimeric G-protein complex.	TRUE	FALSE	TRUE	TRUE	NA	VL
131	WBGene00005864	srw-117	C44C3.6	none available	Is predicted to have G protein-coupled peptide receptor activity.	Serpentine Receptor, class W	GO:0016020	membrane	A lipid bilayer along with all the proteins and protein complexes embedded in it an attached to it.	TRUE	FALSE	TRUE	TRUE	NA	VL
132	WBGene00005864	srw-117	C44C3.6	none available	Is predicted to have G protein-coupled peptide receptor activity.	Serpentine Receptor, class W	GO:0016021	integral component of membrane	The component of a membrane consisting of the gene products and protein complexes having at least some part of their peptide sequence embedded in the hydrophobic region of the membrane.	TRUE	FALSE	TRUE	TRUE	NA	VL
133	WBGene00005865	srw-118	C44C3.5	none available	Is predicted to have G protein-coupled peptide receptor activity.	Serpentine Receptor, class W	GO:0007186	G protein-coupled receptor signaling pathway	A series of molecular signals that proceeds with an activated receptor promoting the exchange of GDP for GTP on the alpha-subunit of an associated heterotrimeric G-protein complex. The GTP-bound activated alpha-G-protein then dissociates from the beta- and gamma-subunits to further transmit the signal within the cell. The pathway begins with receptor-ligand interaction, or for basal GPCR signalin…	TRUE	FALSE	TRUE	TRUE	NA	VL
134	WBGene00005865	srw-118	C44C3.5	none available	Is predicted to have G protein-coupled peptide receptor activity.	Serpentine Receptor, class W	GO:0008528	G protein-coupled peptide receptor activity	Combining with a peptide and transmitting the signal across the membrane by activating an associated G-protein; promotes the exchange of GDP for GTP on the alpha subunit of a heterotrimeric G-protein complex.	TRUE	FALSE	TRUE	TRUE	NA	VL
135	WBGene00005865	srw-118	C44C3.5	none available	Is predicted to have G protein-coupled peptide receptor activity.	Serpentine Receptor, class W	GO:0016020	membrane	A lipid bilayer along with all the proteins and protein complexes embedded in it an attached to it.	TRUE	FALSE	TRUE	TRUE	NA	VL
136	WBGene00005865	srw-118	C44C3.5	none available	Is predicted to have G protein-coupled peptide receptor activity.	Serpentine Receptor, class W	GO:0016021	integral component of membrane	The component of a membrane consisting of the gene products and protein complexes having at least some part of their peptide sequence embedded in the hydrophobic region of the membrane.	TRUE	FALSE	TRUE	TRUE	NA	VL
137	WBGene00005866	srw-119	K12D9.7	none available	Is predicted to have G protein-coupled peptide receptor activity. Is expressed in ASGL and ASGR.	Serpentine Receptor, class W	GO:0007186	G protein-coupled receptor signaling pathway	A series of molecular signals that proceeds with an activated receptor promoting the exchange of GDP for GTP on the alpha-subunit of an associated heterotrimeric G-protein complex. The GTP-bound activated alpha-G-protein then dissociates from the beta- and gamma-subunits to further transmit the signal within the cell. The pathway begins with receptor-ligand interaction, or for basal GPCR signalin…	TRUE	FALSE	TRUE	TRUE	NA	VL
138	WBGene00005866	srw-119	K12D9.7	none available	Is predicted to have G protein-coupled peptide receptor activity. Is expressed in ASGL and ASGR.	Serpentine Receptor, class W	GO:0008528	G protein-coupled peptide receptor activity	Combining with a peptide and transmitting the signal across the membrane by activating an associated G-protein; promotes the exchange of GDP for GTP on the alpha subunit of a heterotrimeric G-protein complex.	TRUE	FALSE	TRUE	TRUE	NA	VL
139	WBGene00005866	srw-119	K12D9.7	none available	Is predicted to have G protein-coupled peptide receptor activity. Is expressed in ASGL and ASGR.	Serpentine Receptor, class W	GO:0016020	membrane	A lipid bilayer along with all the proteins and protein complexes embedded in it an attached to it.	TRUE	FALSE	TRUE	TRUE	NA	VL
140	WBGene00005866	srw-119	K12D9.7	none available	Is predicted to have G protein-coupled peptide receptor activity. Is expressed in ASGL and ASGR.	Serpentine Receptor, class W	GO:0016021	integral component of membrane	The component of a membrane consisting of the gene products and protein complexes having at least some part of their peptide sequence embedded in the hydrophobic region of the membrane.	TRUE	FALSE	TRUE	TRUE	NA	VL
141	WBGene00005867	srw-120	K12D9.5	none available	Is predicted to have G protein-coupled peptide receptor activity.	Serpentine Receptor, class W	GO:0007186	G protein-coupled receptor signaling pathway	A series of molecular signals that proceeds with an activated receptor promoting the exchange of GDP for GTP on the alpha-subunit of an associated heterotrimeric G-protein complex. The GTP-bound activated alpha-G-protein then dissociates from the beta- and gamma-subunits to further transmit the signal within the cell. The pathway begins with receptor-ligand interaction, or for basal GPCR signalin…	TRUE	FALSE	FALSE	FALSE	NA	VL
142	WBGene00005867	srw-120	K12D9.5	none available	Is predicted to have G protein-coupled peptide receptor activity.	Serpentine Receptor, class W	GO:0008528	G protein-coupled peptide receptor activity	Combining with a peptide and transmitting the signal across the membrane by activating an associated G-protein; promotes the exchange of GDP for GTP on the alpha subunit of a heterotrimeric G-protein complex.	TRUE	FALSE	FALSE	FALSE	NA	VL
143	WBGene00005867	srw-120	K12D9.5	none available	Is predicted to have G protein-coupled peptide receptor activity.	Serpentine Receptor, class W	GO:0016020	membrane	A lipid bilayer along with all the proteins and protein complexes embedded in it an attached to it.	TRUE	FALSE	FALSE	FALSE	NA	VL
144	WBGene00005867	srw-120	K12D9.5	none available	Is predicted to have G protein-coupled peptide receptor activity.	Serpentine Receptor, class W	GO:0016021	integral component of membrane	The component of a membrane consisting of the gene products and protein complexes having at least some part of their peptide sequence embedded in the hydrophobic region of the membrane.	TRUE	FALSE	FALSE	FALSE	NA	VL
145	WBGene00005868	srw-121	K12D9.3	none available	Is predicted to have G protein-coupled peptide receptor activity.	Serpentine Receptor, class W	GO:0007186	G protein-coupled receptor signaling pathway	A series of molecular signals that proceeds with an activated receptor promoting the exchange of GDP for GTP on the alpha-subunit of an associated heterotrimeric G-protein complex. The GTP-bound activated alpha-G-protein then dissociates from the beta- and gamma-subunits to further transmit the signal within the cell. The pathway begins with receptor-ligand interaction, or for basal GPCR signalin…	TRUE	FALSE	TRUE	TRUE	NA	VL
146	WBGene00005868	srw-121	K12D9.3	none available	Is predicted to have G protein-coupled peptide receptor activity.	Serpentine Receptor, class W	GO:0008528	G protein-coupled peptide receptor activity	Combining with a peptide and transmitting the signal across the membrane by activating an associated G-protein; promotes the exchange of GDP for GTP on the alpha subunit of a heterotrimeric G-protein complex.	TRUE	FALSE	TRUE	TRUE	NA	VL
147	WBGene00005868	srw-121	K12D9.3	none available	Is predicted to have G protein-coupled peptide receptor activity.	Serpentine Receptor, class W	GO:0016020	membrane	A lipid bilayer along with all the proteins and protein complexes embedded in it an attached to it.	TRUE	FALSE	TRUE	TRUE	NA	VL
148	WBGene00005868	srw-121	K12D9.3	none available	Is predicted to have G protein-coupled peptide receptor activity.	Serpentine Receptor, class W	GO:0016021	integral component of membrane	The component of a membrane consisting of the gene products and protein complexes having at least some part of their peptide sequence embedded in the hydrophobic region of the membrane.	TRUE	FALSE	TRUE	TRUE	NA	VL
149	WBGene00005869	srw-122	H27D07.5	none available	Is predicted to have G protein-coupled peptide receptor activity.	Serpentine Receptor, class W	GO:0007186	G protein-coupled receptor signaling pathway	A series of molecular signals that proceeds with an activated receptor promoting the exchange of GDP for GTP on the alpha-subunit of an associated heterotrimeric G-protein complex. The GTP-bound activated alpha-G-protein then dissociates from the beta- and gamma-subunits to further transmit the signal within the cell. The pathway begins with receptor-ligand interaction, or for basal GPCR signalin…	TRUE	FALSE	TRUE	TRUE	NA	VL
150	WBGene00005869	srw-122	H27D07.5	none available	Is predicted to have G protein-coupled peptide receptor activity.	Serpentine Receptor, class W	GO:0008528	G protein-coupled peptide receptor activity	Combining with a peptide and transmitting the signal across the membrane by activating an associated G-protein; promotes the exchange of GDP for GTP on the alpha subunit of a heterotrimeric G-protein complex.	TRUE	FALSE	TRUE	TRUE	NA	VL
151	WBGene00005869	srw-122	H27D07.5	none available	Is predicted to have G protein-coupled peptide receptor activity.	Serpentine Receptor, class W	GO:0016020	membrane	A lipid bilayer along with all the proteins and protein complexes embedded in it an attached to it.	TRUE	FALSE	TRUE	TRUE	NA	VL
152	WBGene00005869	srw-122	H27D07.5	none available	Is predicted to have G protein-coupled peptide receptor activity.	Serpentine Receptor, class W	GO:0016021	integral component of membrane	The component of a membrane consisting of the gene products and protein complexes having at least some part of their peptide sequence embedded in the hydrophobic region of the membrane.	TRUE	FALSE	TRUE	TRUE	NA	VL
153	WBGene00005870	srw-123	C44C3.11	none available	Is predicted to have G protein-coupled peptide receptor activity.	Serpentine Receptor, class W	GO:0007186	G protein-coupled receptor signaling pathway	A series of molecular signals that proceeds with an activated receptor promoting the exchange of GDP for GTP on the alpha-subunit of an associated heterotrimeric G-protein complex. The GTP-bound activated alpha-G-protein then dissociates from the beta- and gamma-subunits to further transmit the signal within the cell. The pathway begins with receptor-ligand interaction, or for basal GPCR signalin…	TRUE	FALSE	TRUE	TRUE	NA	VL
154	WBGene00005870	srw-123	C44C3.11	none available	Is predicted to have G protein-coupled peptide receptor activity.	Serpentine Receptor, class W	GO:0008528	G protein-coupled peptide receptor activity	Combining with a peptide and transmitting the signal across the membrane by activating an associated G-protein; promotes the exchange of GDP for GTP on the alpha subunit of a heterotrimeric G-protein complex.	TRUE	FALSE	TRUE	TRUE	NA	VL
155	WBGene00005870	srw-123	C44C3.11	none available	Is predicted to have G protein-coupled peptide receptor activity.	Serpentine Receptor, class W	GO:0016020	membrane	A lipid bilayer along with all the proteins and protein complexes embedded in it an attached to it.	TRUE	FALSE	TRUE	TRUE	NA	VL
156	WBGene00005870	srw-123	C44C3.11	none available	Is predicted to have G protein-coupled peptide receptor activity.	Serpentine Receptor, class W	GO:0016021	integral component of membrane	The component of a membrane consisting of the gene products and protein complexes having at least some part of their peptide sequence embedded in the hydrophobic region of the membrane.	TRUE	FALSE	TRUE	TRUE	NA	VL
157	WBGene00005871	srw-124	C44C3.1	none available	Is predicted to have G protein-coupled peptide receptor activity.	Serpentine Receptor, class W	GO:0007186	G protein-coupled receptor signaling pathway	A series of molecular signals that proceeds with an activated receptor promoting the exchange of GDP for GTP on the alpha-subunit of an associated heterotrimeric G-protein complex. The GTP-bound activated alpha-G-protein then dissociates from the beta- and gamma-subunits to further transmit the signal within the cell. The pathway begins with receptor-ligand interaction, or for basal GPCR signalin…	TRUE	FALSE	TRUE	FALSE	NA	VL
158	WBGene00005871	srw-124	C44C3.1	none available	Is predicted to have G protein-coupled peptide receptor activity.	Serpentine Receptor, class W	GO:0008528	G protein-coupled peptide receptor activity	Combining with a peptide and transmitting the signal across the membrane by activating an associated G-protein; promotes the exchange of GDP for GTP on the alpha subunit of a heterotrimeric G-protein complex.	TRUE	FALSE	TRUE	FALSE	NA	VL
159	WBGene00005871	srw-124	C44C3.1	none available	Is predicted to have G protein-coupled peptide receptor activity.	Serpentine Receptor, class W	GO:0016020	membrane	A lipid bilayer along with all the proteins and protein complexes embedded in it an attached to it.	TRUE	FALSE	TRUE	FALSE	NA	VL
160	WBGene00005871	srw-124	C44C3.1	none available	Is predicted to have G protein-coupled peptide receptor activity.	Serpentine Receptor, class W	GO:0016021	integral component of membrane	The component of a membrane consisting of the gene products and protein complexes having at least some part of their peptide sequence embedded in the hydrophobic region of the membrane.	TRUE	FALSE	TRUE	FALSE	NA	VL
161	WBGene00005872	srw-125	K12D9.6	none available	Is affected by allantoin based on microarray studies.	Serpentine Receptor, class W	NA	NA	NA	TRUE	FALSE	FALSE	FALSE	NA	VL
162	WBGene00005873	srw-126	H05B21.1	none available	Is affected by daf-2; eat-2; and sir-2.1 based on microarray studies.	Serpentine Receptor, class W	NA	NA	NA	TRUE	FALSE	TRUE	FALSE	NA	VL
163	WBGene00005875	srw-128	H27D07.1	none available	none available	Serpentine Receptor, class W	NA	NA	NA	TRUE	FALSE	TRUE	FALSE	NA	VL
164	WBGene00005876	srw-129	C44C3.2	none available	Is predicted to have G protein-coupled peptide receptor activity.	Serpentine Receptor, class W	GO:0007186	G protein-coupled receptor signaling pathway	A series of molecular signals that proceeds with an activated receptor promoting the exchange of GDP for GTP on the alpha-subunit of an associated heterotrimeric G-protein complex. The GTP-bound activated alpha-G-protein then dissociates from the beta- and gamma-subunits to further transmit the signal within the cell. The pathway begins with receptor-ligand interaction, or for basal GPCR signalin…	TRUE	FALSE	TRUE	TRUE	NA	VL
165	WBGene00005876	srw-129	C44C3.2	none available	Is predicted to have G protein-coupled peptide receptor activity.	Serpentine Receptor, class W	GO:0008528	G protein-coupled peptide receptor activity	Combining with a peptide and transmitting the signal across the membrane by activating an associated G-protein; promotes the exchange of GDP for GTP on the alpha subunit of a heterotrimeric G-protein complex.	TRUE	FALSE	TRUE	TRUE	NA	VL
166	WBGene00005876	srw-129	C44C3.2	none available	Is predicted to have G protein-coupled peptide receptor activity.	Serpentine Receptor, class W	GO:0016020	membrane	A lipid bilayer along with all the proteins and protein complexes embedded in it an attached to it.	TRUE	FALSE	TRUE	TRUE	NA	VL
167	WBGene00005876	srw-129	C44C3.2	none available	Is predicted to have G protein-coupled peptide receptor activity.	Serpentine Receptor, class W	GO:0016021	integral component of membrane	The component of a membrane consisting of the gene products and protein complexes having at least some part of their peptide sequence embedded in the hydrophobic region of the membrane.	TRUE	FALSE	TRUE	TRUE	NA	VL
168	WBGene00005878	srw-131	K12D9.13	none available	Is affected by clk-1 and sir-2.1 based on microarray studies. Is affected by adsorbable organic bromine compound and allantoin based on microarray studies.	Serpentine Receptor, class W	NA	NA	NA	TRUE	FALSE	TRUE	FALSE	NA	VL
169	WBGene00005882	srw-135	K12D9.11	none available	Is predicted to have G protein-coupled peptide receptor activity.	Serpentine Receptor, class W	GO:0007186	G protein-coupled receptor signaling pathway	A series of molecular signals that proceeds with an activated receptor promoting the exchange of GDP for GTP on the alpha-subunit of an associated heterotrimeric G-protein complex. The GTP-bound activated alpha-G-protein then dissociates from the beta- and gamma-subunits to further transmit the signal within the cell. The pathway begins with receptor-ligand interaction, or for basal GPCR signalin…	TRUE	FALSE	TRUE	FALSE	NA	VL
170	WBGene00005882	srw-135	K12D9.11	none available	Is predicted to have G protein-coupled peptide receptor activity.	Serpentine Receptor, class W	GO:0008528	G protein-coupled peptide receptor activity	Combining with a peptide and transmitting the signal across the membrane by activating an associated G-protein; promotes the exchange of GDP for GTP on the alpha subunit of a heterotrimeric G-protein complex.	TRUE	FALSE	TRUE	FALSE	NA	VL
171	WBGene00005883	srw-136	K12D9.10	none available	Is predicted to have G protein-coupled peptide receptor activity.	Serpentine Receptor, class W	GO:0007186	G protein-coupled receptor signaling pathway	A series of molecular signals that proceeds with an activated receptor promoting the exchange of GDP for GTP on the alpha-subunit of an associated heterotrimeric G-protein complex. The GTP-bound activated alpha-G-protein then dissociates from the beta- and gamma-subunits to further transmit the signal within the cell. The pathway begins with receptor-ligand interaction, or for basal GPCR signalin…	TRUE	FALSE	TRUE	TRUE	NA	VL
172	WBGene00005883	srw-136	K12D9.10	none available	Is predicted to have G protein-coupled peptide receptor activity.	Serpentine Receptor, class W	GO:0008528	G protein-coupled peptide receptor activity	Combining with a peptide and transmitting the signal across the membrane by activating an associated G-protein; promotes the exchange of GDP for GTP on the alpha subunit of a heterotrimeric G-protein complex.	TRUE	FALSE	TRUE	TRUE	NA	VL
173	WBGene00005883	srw-136	K12D9.10	none available	Is predicted to have G protein-coupled peptide receptor activity.	Serpentine Receptor, class W	GO:0016020	membrane	A lipid bilayer along with all the proteins and protein complexes embedded in it an attached to it.	TRUE	FALSE	TRUE	TRUE	NA	VL
174	WBGene00005883	srw-136	K12D9.10	none available	Is predicted to have G protein-coupled peptide receptor activity.	Serpentine Receptor, class W	GO:0016021	integral component of membrane	The component of a membrane consisting of the gene products and protein complexes having at least some part of their peptide sequence embedded in the hydrophobic region of the membrane.	TRUE	FALSE	TRUE	TRUE	NA	VL
175	WBGene00005884	srw-137	H27D07.4	none available	Is predicted to have G protein-coupled peptide receptor activity.	Serpentine Receptor, class W	GO:0007186	G protein-coupled receptor signaling pathway	A series of molecular signals that proceeds with an activated receptor promoting the exchange of GDP for GTP on the alpha-subunit of an associated heterotrimeric G-protein complex. The GTP-bound activated alpha-G-protein then dissociates from the beta- and gamma-subunits to further transmit the signal within the cell. The pathway begins with receptor-ligand interaction, or for basal GPCR signalin…	TRUE	FALSE	TRUE	TRUE	NA	VL
176	WBGene00005884	srw-137	H27D07.4	none available	Is predicted to have G protein-coupled peptide receptor activity.	Serpentine Receptor, class W	GO:0008528	G protein-coupled peptide receptor activity	Combining with a peptide and transmitting the signal across the membrane by activating an associated G-protein; promotes the exchange of GDP for GTP on the alpha subunit of a heterotrimeric G-protein complex.	TRUE	FALSE	TRUE	TRUE	NA	VL
177	WBGene00005884	srw-137	H27D07.4	none available	Is predicted to have G protein-coupled peptide receptor activity.	Serpentine Receptor, class W	GO:0016020	membrane	A lipid bilayer along with all the proteins and protein complexes embedded in it an attached to it.	TRUE	FALSE	TRUE	TRUE	NA	VL
178	WBGene00005884	srw-137	H27D07.4	none available	Is predicted to have G protein-coupled peptide receptor activity.	Serpentine Receptor, class W	GO:0016021	integral component of membrane	The component of a membrane consisting of the gene products and protein complexes having at least some part of their peptide sequence embedded in the hydrophobic region of the membrane.	TRUE	FALSE	TRUE	TRUE	NA	VL
179	WBGene00005885	srw-138	C44C3.3	none available	Is predicted to have G protein-coupled peptide receptor activity. Is expressed in ADLL and ADLR.	Serpentine Receptor, class W	GO:0007186	G protein-coupled receptor signaling pathway	A series of molecular signals that proceeds with an activated receptor promoting the exchange of GDP for GTP on the alpha-subunit of an associated heterotrimeric G-protein complex. The GTP-bound activated alpha-G-protein then dissociates from the beta- and gamma-subunits to further transmit the signal within the cell. The pathway begins with receptor-ligand interaction, or for basal GPCR signalin…	TRUE	FALSE	FALSE	FALSE	NA	VL
180	WBGene00005885	srw-138	C44C3.3	none available	Is predicted to have G protein-coupled peptide receptor activity. Is expressed in ADLL and ADLR.	Serpentine Receptor, class W	GO:0008528	G protein-coupled peptide receptor activity	Combining with a peptide and transmitting the signal across the membrane by activating an associated G-protein; promotes the exchange of GDP for GTP on the alpha subunit of a heterotrimeric G-protein complex.	TRUE	FALSE	FALSE	FALSE	NA	VL
181	WBGene00005885	srw-138	C44C3.3	none available	Is predicted to have G protein-coupled peptide receptor activity. Is expressed in ADLL and ADLR.	Serpentine Receptor, class W	GO:0016020	membrane	A lipid bilayer along with all the proteins and protein complexes embedded in it an attached to it.	TRUE	FALSE	FALSE	FALSE	NA	VL
182	WBGene00005885	srw-138	C44C3.3	none available	Is predicted to have G protein-coupled peptide receptor activity. Is expressed in ADLL and ADLR.	Serpentine Receptor, class W	GO:0016021	integral component of membrane	The component of a membrane consisting of the gene products and protein complexes having at least some part of their peptide sequence embedded in the hydrophobic region of the membrane.	TRUE	FALSE	FALSE	FALSE	NA	VL
183	WBGene00005886	srw-139	C44C3.7	none available	Is predicted to have G protein-coupled peptide receptor activity. Is expressed in neurons.	Serpentine Receptor, class W	GO:0007186	G protein-coupled receptor signaling pathway	A series of molecular signals that proceeds with an activated receptor promoting the exchange of GDP for GTP on the alpha-subunit of an associated heterotrimeric G-protein complex. The GTP-bound activated alpha-G-protein then dissociates from the beta- and gamma-subunits to further transmit the signal within the cell. The pathway begins with receptor-ligand interaction, or for basal GPCR signalin…	TRUE	FALSE	FALSE	FALSE	NA	VL
184	WBGene00005886	srw-139	C44C3.7	none available	Is predicted to have G protein-coupled peptide receptor activity. Is expressed in neurons.	Serpentine Receptor, class W	GO:0008528	G protein-coupled peptide receptor activity	Combining with a peptide and transmitting the signal across the membrane by activating an associated G-protein; promotes the exchange of GDP for GTP on the alpha subunit of a heterotrimeric G-protein complex.	TRUE	FALSE	FALSE	FALSE	NA	VL
185	WBGene00005886	srw-139	C44C3.7	none available	Is predicted to have G protein-coupled peptide receptor activity. Is expressed in neurons.	Serpentine Receptor, class W	GO:0016020	membrane	A lipid bilayer along with all the proteins and protein complexes embedded in it an attached to it.	TRUE	FALSE	FALSE	FALSE	NA	VL
186	WBGene00005886	srw-139	C44C3.7	none available	Is predicted to have G protein-coupled peptide receptor activity. Is expressed in neurons.	Serpentine Receptor, class W	GO:0016021	integral component of membrane	The component of a membrane consisting of the gene products and protein complexes having at least some part of their peptide sequence embedded in the hydrophobic region of the membrane.	TRUE	FALSE	FALSE	FALSE	NA	VL
187	WBGene00005888	srw-141	H27D07.2	none available	Is predicted to have G protein-coupled peptide receptor activity.	Serpentine Receptor, class W	GO:0007186	G protein-coupled receptor signaling pathway	A series of molecular signals that proceeds with an activated receptor promoting the exchange of GDP for GTP on the alpha-subunit of an associated heterotrimeric G-protein complex. The GTP-bound activated alpha-G-protein then dissociates from the beta- and gamma-subunits to further transmit the signal within the cell. The pathway begins with receptor-ligand interaction, or for basal GPCR signalin…	TRUE	FALSE	TRUE	TRUE	NA	VL
188	WBGene00005888	srw-141	H27D07.2	none available	Is predicted to have G protein-coupled peptide receptor activity.	Serpentine Receptor, class W	GO:0008528	G protein-coupled peptide receptor activity	Combining with a peptide and transmitting the signal across the membrane by activating an associated G-protein; promotes the exchange of GDP for GTP on the alpha subunit of a heterotrimeric G-protein complex.	TRUE	FALSE	TRUE	TRUE	NA	VL
189	WBGene00005888	srw-141	H27D07.2	none available	Is predicted to have G protein-coupled peptide receptor activity.	Serpentine Receptor, class W	GO:0016020	membrane	A lipid bilayer along with all the proteins and protein complexes embedded in it an attached to it.	TRUE	FALSE	TRUE	TRUE	NA	VL
190	WBGene00005888	srw-141	H27D07.2	none available	Is predicted to have G protein-coupled peptide receptor activity.	Serpentine Receptor, class W	GO:0016021	integral component of membrane	The component of a membrane consisting of the gene products and protein complexes having at least some part of their peptide sequence embedded in the hydrophobic region of the membrane.	TRUE	FALSE	TRUE	TRUE	NA	VL
191	WBGene00005889	srw-142	H05B21.3	none available	Is predicted to have G protein-coupled peptide receptor activity.	Serpentine Receptor, class W	GO:0007186	G protein-coupled receptor signaling pathway	A series of molecular signals that proceeds with an activated receptor promoting the exchange of GDP for GTP on the alpha-subunit of an associated heterotrimeric G-protein complex. The GTP-bound activated alpha-G-protein then dissociates from the beta- and gamma-subunits to further transmit the signal within the cell. The pathway begins with receptor-ligand interaction, or for basal GPCR signalin…	TRUE	FALSE	TRUE	TRUE	NA	VL
192	WBGene00005889	srw-142	H05B21.3	none available	Is predicted to have G protein-coupled peptide receptor activity.	Serpentine Receptor, class W	GO:0008528	G protein-coupled peptide receptor activity	Combining with a peptide and transmitting the signal across the membrane by activating an associated G-protein; promotes the exchange of GDP for GTP on the alpha subunit of a heterotrimeric G-protein complex.	TRUE	FALSE	TRUE	TRUE	NA	VL
193	WBGene00005889	srw-142	H05B21.3	none available	Is predicted to have G protein-coupled peptide receptor activity.	Serpentine Receptor, class W	GO:0016020	membrane	A lipid bilayer along with all the proteins and protein complexes embedded in it an attached to it.	TRUE	FALSE	TRUE	TRUE	NA	VL
194	WBGene00005889	srw-142	H05B21.3	none available	Is predicted to have G protein-coupled peptide receptor activity.	Serpentine Receptor, class W	GO:0016021	integral component of membrane	The component of a membrane consisting of the gene products and protein complexes having at least some part of their peptide sequence embedded in the hydrophobic region of the membrane.	TRUE	FALSE	TRUE	TRUE	NA	VL
195	WBGene00005890	srw-143	H27D07.3a	none available	Is predicted to have G protein-coupled peptide receptor activity.	Serpentine Receptor, class W	GO:0007186	G protein-coupled receptor signaling pathway	A series of molecular signals that proceeds with an activated receptor promoting the exchange of GDP for GTP on the alpha-subunit of an associated heterotrimeric G-protein complex. The GTP-bound activated alpha-G-protein then dissociates from the beta- and gamma-subunits to further transmit the signal within the cell. The pathway begins with receptor-ligand interaction, or for basal GPCR signalin…	TRUE	FALSE	TRUE	TRUE	NA	VL
196	WBGene00005890	srw-143	H27D07.3a	none available	Is predicted to have G protein-coupled peptide receptor activity.	Serpentine Receptor, class W	GO:0008528	G protein-coupled peptide receptor activity	Combining with a peptide and transmitting the signal across the membrane by activating an associated G-protein; promotes the exchange of GDP for GTP on the alpha subunit of a heterotrimeric G-protein complex.	TRUE	FALSE	TRUE	TRUE	NA	VL
197	WBGene00005890	srw-143	H27D07.3a	none available	Is predicted to have G protein-coupled peptide receptor activity.	Serpentine Receptor, class W	GO:0016020	membrane	A lipid bilayer along with all the proteins and protein complexes embedded in it an attached to it.	TRUE	FALSE	TRUE	TRUE	NA	VL
198	WBGene00005890	srw-143	H27D07.3a	none available	Is predicted to have G protein-coupled peptide receptor activity.	Serpentine Receptor, class W	GO:0016021	integral component of membrane	The component of a membrane consisting of the gene products and protein complexes having at least some part of their peptide sequence embedded in the hydrophobic region of the membrane.	TRUE	FALSE	TRUE	TRUE	NA	VL
199	WBGene00005891	srw-144	H05B21.4	none available	Is predicted to have G protein-coupled peptide receptor activity.	Serpentine Receptor, class W	GO:0007186	G protein-coupled receptor signaling pathway	A series of molecular signals that proceeds with an activated receptor promoting the exchange of GDP for GTP on the alpha-subunit of an associated heterotrimeric G-protein complex. The GTP-bound activated alpha-G-protein then dissociates from the beta- and gamma-subunits to further transmit the signal within the cell. The pathway begins with receptor-ligand interaction, or for basal GPCR signalin…	TRUE	FALSE	TRUE	TRUE	NA	VL
200	WBGene00005891	srw-144	H05B21.4	none available	Is predicted to have G protein-coupled peptide receptor activity.	Serpentine Receptor, class W	GO:0008528	G protein-coupled peptide receptor activity	Combining with a peptide and transmitting the signal across the membrane by activating an associated G-protein; promotes the exchange of GDP for GTP on the alpha subunit of a heterotrimeric G-protein complex.	TRUE	FALSE	TRUE	TRUE	NA	VL
201	WBGene00005891	srw-144	H05B21.4	none available	Is predicted to have G protein-coupled peptide receptor activity.	Serpentine Receptor, class W	GO:0016020	membrane	A lipid bilayer along with all the proteins and protein complexes embedded in it an attached to it.	TRUE	FALSE	TRUE	TRUE	NA	VL
202	WBGene00005891	srw-144	H05B21.4	none available	Is predicted to have G protein-coupled peptide receptor activity.	Serpentine Receptor, class W	GO:0016021	integral component of membrane	The component of a membrane consisting of the gene products and protein complexes having at least some part of their peptide sequence embedded in the hydrophobic region of the membrane.	TRUE	FALSE	TRUE	TRUE	NA	VL
203	WBGene00005915	srx-24	C24B9.16	none available	Is affected by mir-34; drh-3; and ain-1 based on microarray and RNA-seq studies. Is affected by resveratrol based on microarray studies. Is predicted to encode a protein with the following domain: 7TM GPCR, serpentine receptor class x (Srx).	Serpentine Receptor, class X	GO:0016020	membrane	A lipid bilayer along with all the proteins and protein complexes embedded in it an attached to it.	TRUE	FALSE	TRUE	TRUE	NA	VL
204	WBGene00005915	srx-24	C24B9.16	none available	Is affected by mir-34; drh-3; and ain-1 based on microarray and RNA-seq studies. Is affected by resveratrol based on microarray studies. Is predicted to encode a protein with the following domain: 7TM GPCR, serpentine receptor class x (Srx).	Serpentine Receptor, class X	GO:0016021	integral component of membrane	The component of a membrane consisting of the gene products and protein complexes having at least some part of their peptide sequence embedded in the hydrophobic region of the membrane.	TRUE	FALSE	TRUE	TRUE	NA	VL
205	WBGene00005916	srx-25	C24B9.13	none available	Is affected by mdt-15 and nhr-25 based on microarray studies.	Serpentine Receptor, class X	NA	NA	NA	TRUE	FALSE	TRUE	FALSE	NA	VL
206	WBGene00005917	srx-26	R05D8.4	none available	Is affected by rsr-2 and eat-2 based on tiling array and microarray studies. Is predicted to encode a protein with the following domain: 7TM GPCR, serpentine receptor class x (Srx).	Serpentine Receptor, class X	GO:0016020	membrane	A lipid bilayer along with all the proteins and protein complexes embedded in it an attached to it.	TRUE	FALSE	TRUE	TRUE	NA	VL
207	WBGene00005917	srx-26	R05D8.4	none available	Is affected by rsr-2 and eat-2 based on tiling array and microarray studies. Is predicted to encode a protein with the following domain: 7TM GPCR, serpentine receptor class x (Srx).	Serpentine Receptor, class X	GO:0016021	integral component of membrane	The component of a membrane consisting of the gene products and protein complexes having at least some part of their peptide sequence embedded in the hydrophobic region of the membrane.	TRUE	FALSE	TRUE	TRUE	NA	VL
208	WBGene00005918	srx-27	R05D8.12	none available	Is affected by daf-2 and eat-2 based on microarray studies. Is affected by allantoin and Sirolimus based on microarray studies.	Serpentine Receptor, class X	NA	NA	NA	TRUE	FALSE	TRUE	FALSE	NA	VL
209	WBGene00005919	srx-28	R05D8.5	none available	Is affected by rsr-2 and prg-1 based on tiling array studies. Is affected by Diazinon and Sirolimus based on microarray studies. Is predicted to encode a protein with the following domain: 7TM GPCR, serpentine receptor class x (Srx).	Serpentine Receptor, class X	GO:0016020	membrane	A lipid bilayer along with all the proteins and protein complexes embedded in it an attached to it.	TRUE	FALSE	TRUE	TRUE	NA	VL
210	WBGene00005919	srx-28	R05D8.5	none available	Is affected by rsr-2 and prg-1 based on tiling array studies. Is affected by Diazinon and Sirolimus based on microarray studies. Is predicted to encode a protein with the following domain: 7TM GPCR, serpentine receptor class x (Srx).	Serpentine Receptor, class X	GO:0016021	integral component of membrane	The component of a membrane consisting of the gene products and protein complexes having at least some part of their peptide sequence embedded in the hydrophobic region of the membrane.	TRUE	FALSE	TRUE	TRUE	NA	VL
211	WBGene00006081	str-13	C24B9.8	none available	Is enriched in NSM based on tiling array studies. Is affected by hpl-2 and sir-2.1 based on tiling array and microarray studies. Is predicted to encode a protein with the following domain: 7TM GPCR, serpentine receptor class r (Str).	Seven TM Receptor	GO:0016020	membrane	A lipid bilayer along with all the proteins and protein complexes embedded in it an attached to it.	TRUE	FALSE	TRUE	TRUE	NA	VL
212	WBGene00006081	str-13	C24B9.8	none available	Is enriched in NSM based on tiling array studies. Is affected by hpl-2 and sir-2.1 based on tiling array and microarray studies. Is predicted to encode a protein with the following domain: 7TM GPCR, serpentine receptor class r (Str).	Seven TM Receptor	GO:0016021	integral component of membrane	The component of a membrane consisting of the gene products and protein complexes having at least some part of their peptide sequence embedded in the hydrophobic region of the membrane.	TRUE	FALSE	TRUE	TRUE	NA	VL
213	WBGene00006099	str-33	C24B9.1	none available	Is expressed in ALML; ALMR; PLML; PLMR; and head neurons. Is predicted to encode a protein with the following domain: 7TM GPCR, serpentine receptor class r (Str).	Seven TM Receptor	GO:0016020	membrane	A lipid bilayer along with all the proteins and protein complexes embedded in it an attached to it.	TRUE	FALSE	TRUE	TRUE	NA	VL
214	WBGene00006099	str-33	C24B9.1	none available	Is expressed in ALML; ALMR; PLML; PLMR; and head neurons. Is predicted to encode a protein with the following domain: 7TM GPCR, serpentine receptor class r (Str).	Seven TM Receptor	GO:0016021	integral component of membrane	The component of a membrane consisting of the gene products and protein complexes having at least some part of their peptide sequence embedded in the hydrophobic region of the membrane.	TRUE	FALSE	TRUE	TRUE	NA	VL
215	WBGene00006104	str-39	F37B4.12	none available	Is enriched in NSM based on tiling array studies. Is affected by several genes including isp-1; prg-1; and cyc-1 based on microarray; tiling array; and RNA-seq studies. Is affected by adsorbable organic bromine compound based on microarray studies. Is predicted to encode a protein with the following domain: 7TM GPCR, serpentine receptor class r (Str).	Seven TM Receptor	GO:0016020	membrane	A lipid bilayer along with all the proteins and protein complexes embedded in it an attached to it.	TRUE	FALSE	TRUE	TRUE	NA	VL
216	WBGene00006104	str-39	F37B4.12	none available	Is enriched in NSM based on tiling array studies. Is affected by several genes including isp-1; prg-1; and cyc-1 based on microarray; tiling array; and RNA-seq studies. Is affected by adsorbable organic bromine compound based on microarray studies. Is predicted to encode a protein with the following domain: 7TM GPCR, serpentine receptor class r (Str).	Seven TM Receptor	GO:0016021	integral component of membrane	The component of a membrane consisting of the gene products and protein complexes having at least some part of their peptide sequence embedded in the hydrophobic region of the membrane.	TRUE	FALSE	TRUE	TRUE	NA	VL
217	WBGene00006105	str-40	C50H11.12	none available	Is enriched in AVE based on tiling array studies. Is affected by resveratrol based on microarray studies. Is predicted to encode a protein with the following domain: 7TM GPCR, serpentine receptor class r (Str).	Seven TM Receptor	GO:0016020	membrane	A lipid bilayer along with all the proteins and protein complexes embedded in it an attached to it.	TRUE	FALSE	TRUE	TRUE	NA	VL
218	WBGene00006105	str-40	C50H11.12	none available	Is enriched in AVE based on tiling array studies. Is affected by resveratrol based on microarray studies. Is predicted to encode a protein with the following domain: 7TM GPCR, serpentine receptor class r (Str).	Seven TM Receptor	GO:0016021	integral component of membrane	The component of a membrane consisting of the gene products and protein complexes having at least some part of their peptide sequence embedded in the hydrophobic region of the membrane.	TRUE	FALSE	TRUE	TRUE	NA	VL
219	WBGene00006111	str-46	C31B8.6a	none available	Is affected by hpl-2 based on RNA-seq studies. Is affected by Atrazine based on microarray studies. Is predicted to encode a protein with the following domain: 7TM GPCR, serpentine receptor class r (Str).	Seven TM Receptor	GO:0016020	membrane	A lipid bilayer along with all the proteins and protein complexes embedded in it an attached to it.	TRUE	FALSE	TRUE	TRUE	NA	VL
220	WBGene00006111	str-46	C31B8.6a	none available	Is affected by hpl-2 based on RNA-seq studies. Is affected by Atrazine based on microarray studies. Is predicted to encode a protein with the following domain: 7TM GPCR, serpentine receptor class r (Str).	Seven TM Receptor	GO:0016021	integral component of membrane	The component of a membrane consisting of the gene products and protein complexes having at least some part of their peptide sequence embedded in the hydrophobic region of the membrane.	TRUE	FALSE	TRUE	TRUE	NA	VL
221	WBGene00006271	str-244	C50H11.9	none available	Is predicted to have G protein-coupled olfactory receptor activity.	Seven TM Receptor	GO:0005887	integral component of plasma membrane	The component of the plasma membrane consisting of the gene products and protein complexes having at least some part of their peptide sequence embedded in the hydrophobic region of the membrane.	TRUE	FALSE	TRUE	TRUE	NA	VL
222	WBGene00006271	str-244	C50H11.9	none available	Is predicted to have G protein-coupled olfactory receptor activity.	Seven TM Receptor	GO:0007186	G protein-coupled receptor signaling pathway	A series of molecular signals that proceeds with an activated receptor promoting the exchange of GDP for GTP on the alpha-subunit of an associated heterotrimeric G-protein complex. The GTP-bound activated alpha-G-protein then dissociates from the beta- and gamma-subunits to further transmit the signal within the cell. The pathway begins with receptor-ligand interaction, or for basal GPCR signalin…	TRUE	FALSE	TRUE	TRUE	NA	VL
223	WBGene00006271	str-244	C50H11.9	none available	Is predicted to have G protein-coupled olfactory receptor activity.	Seven TM Receptor	GO:0016020	membrane	A lipid bilayer along with all the proteins and protein complexes embedded in it an attached to it.	TRUE	FALSE	TRUE	TRUE	NA	VL
224	WBGene00006271	str-244	C50H11.9	none available	Is predicted to have G protein-coupled olfactory receptor activity.	Seven TM Receptor	GO:0016021	integral component of membrane	The component of a membrane consisting of the gene products and protein complexes having at least some part of their peptide sequence embedded in the hydrophobic region of the membrane.	TRUE	FALSE	TRUE	TRUE	NA	VL
225	WBGene00006271	str-244	C50H11.9	none available	Is predicted to have G protein-coupled olfactory receptor activity.	Seven TM Receptor	GO:0038022	G protein-coupled olfactory receptor activity	Combining with an odorant and transmitting the signal across the membrane by activating an associated G-protein; promotes the exchange of GDP for GTP on the alpha subunit of a heterotrimeric G-protein complex.	TRUE	FALSE	TRUE	TRUE	NA	VL
226	WBGene00006271	str-244	C50H11.9	none available	Is predicted to have G protein-coupled olfactory receptor activity.	Seven TM Receptor	GO:0042048	olfactory behavior	The behavior of an organism in response to an odor.	TRUE	FALSE	TRUE	TRUE	NA	VL
227	WBGene00006271	str-244	C50H11.9	none available	Is predicted to have G protein-coupled olfactory receptor activity.	Seven TM Receptor	GO:0050911	detection of chemical stimulus involved in sensory perception of smell	The series of events involved in the perception of smell in which an olfactory chemical stimulus is received and converted into a molecular signal.	TRUE	FALSE	TRUE	TRUE	NA	VL
228	WBGene00007362	cyp-35C1	C06B3.3	cyp-35C1 encodes one of over 80 C. elegans cytochrome P450s, NADPH-dependent monooxygenases that metabolize endogenous and exogenous compounds; RT-PCR experiments indicate that cyp-35C1 mRNA is upregulated in response to treatment with xenobiotics, such as PCBs (polychlorinated biphenyls) or PAHs (polycyclic aromatic hydrocarbons); loss of cyp-35A/C gene family activity in the presence of xenobio…	Is an ortholog of human CYP21A2 (cytochrome P450 family 21 subfamily A member 2). Is predicted to have heme binding activity; oxidoreductase activity, acting on paired donors, with incorporation or reduction of molecular oxygen, reduced flavin or flavoprotein as one donor, and incorporation of one atom of oxygen; and steroid hydroxylase activity. Is involved in response to xenobiotic stimulus. Hu…	CYtochrome P450 family	GO:0004497	monooxygenase activity	Catalysis of the incorporation of one atom from molecular oxygen into a compound and the reduction of the other atom of oxygen to water.	FALSE	TRUE	FALSE	FALSE	NA	VL
229	WBGene00007362	cyp-35C1	C06B3.3	cyp-35C1 encodes one of over 80 C. elegans cytochrome P450s, NADPH-dependent monooxygenases that metabolize endogenous and exogenous compounds; RT-PCR experiments indicate that cyp-35C1 mRNA is upregulated in response to treatment with xenobiotics, such as PCBs (polychlorinated biphenyls) or PAHs (polycyclic aromatic hydrocarbons); loss of cyp-35A/C gene family activity in the presence of xenobio…	Is an ortholog of human CYP21A2 (cytochrome P450 family 21 subfamily A member 2). Is predicted to have heme binding activity; oxidoreductase activity, acting on paired donors, with incorporation or reduction of molecular oxygen, reduced flavin or flavoprotein as one donor, and incorporation of one atom of oxygen; and steroid hydroxylase activity. Is involved in response to xenobiotic stimulus. Hu…	CYtochrome P450 family	GO:0005506	iron ion binding	Interacting selectively and non-covalently with iron (Fe) ions.	FALSE	TRUE	FALSE	FALSE	NA	VL
230	WBGene00007362	cyp-35C1	C06B3.3	cyp-35C1 encodes one of over 80 C. elegans cytochrome P450s, NADPH-dependent monooxygenases that metabolize endogenous and exogenous compounds; RT-PCR experiments indicate that cyp-35C1 mRNA is upregulated in response to treatment with xenobiotics, such as PCBs (polychlorinated biphenyls) or PAHs (polycyclic aromatic hydrocarbons); loss of cyp-35A/C gene family activity in the presence of xenobio…	Is an ortholog of human CYP21A2 (cytochrome P450 family 21 subfamily A member 2). Is predicted to have heme binding activity; oxidoreductase activity, acting on paired donors, with incorporation or reduction of molecular oxygen, reduced flavin or flavoprotein as one donor, and incorporation of one atom of oxygen; and steroid hydroxylase activity. Is involved in response to xenobiotic stimulus. Hu…	CYtochrome P450 family	GO:0005737	cytoplasm	All of the contents of a cell excluding the plasma membrane and nucleus, but including other subcellular structures.	FALSE	TRUE	FALSE	FALSE	NA	VL
231	WBGene00007362	cyp-35C1	C06B3.3	cyp-35C1 encodes one of over 80 C. elegans cytochrome P450s, NADPH-dependent monooxygenases that metabolize endogenous and exogenous compounds; RT-PCR experiments indicate that cyp-35C1 mRNA is upregulated in response to treatment with xenobiotics, such as PCBs (polychlorinated biphenyls) or PAHs (polycyclic aromatic hydrocarbons); loss of cyp-35A/C gene family activity in the presence of xenobio…	Is an ortholog of human CYP21A2 (cytochrome P450 family 21 subfamily A member 2). Is predicted to have heme binding activity; oxidoreductase activity, acting on paired donors, with incorporation or reduction of molecular oxygen, reduced flavin or flavoprotein as one donor, and incorporation of one atom of oxygen; and steroid hydroxylase activity. Is involved in response to xenobiotic stimulus. Hu…	CYtochrome P450 family	GO:0006082	organic acid metabolic process	The chemical reactions and pathways involving organic acids, any acidic compound containing carbon in covalent linkage.	FALSE	TRUE	FALSE	FALSE	NA	VL
232	WBGene00007362	cyp-35C1	C06B3.3	cyp-35C1 encodes one of over 80 C. elegans cytochrome P450s, NADPH-dependent monooxygenases that metabolize endogenous and exogenous compounds; RT-PCR experiments indicate that cyp-35C1 mRNA is upregulated in response to treatment with xenobiotics, such as PCBs (polychlorinated biphenyls) or PAHs (polycyclic aromatic hydrocarbons); loss of cyp-35A/C gene family activity in the presence of xenobio…	Is an ortholog of human CYP21A2 (cytochrome P450 family 21 subfamily A member 2). Is predicted to have heme binding activity; oxidoreductase activity, acting on paired donors, with incorporation or reduction of molecular oxygen, reduced flavin or flavoprotein as one donor, and incorporation of one atom of oxygen; and steroid hydroxylase activity. Is involved in response to xenobiotic stimulus. Hu…	CYtochrome P450 family	GO:0006805	xenobiotic metabolic process	The chemical reactions and pathways involving a xenobiotic compound, a compound foreign to living organisms. Used of chemical compounds, e.g. a xenobiotic chemical, such as a pesticide.	FALSE	TRUE	FALSE	FALSE	NA	VL
233	WBGene00007362	cyp-35C1	C06B3.3	cyp-35C1 encodes one of over 80 C. elegans cytochrome P450s, NADPH-dependent monooxygenases that metabolize endogenous and exogenous compounds; RT-PCR experiments indicate that cyp-35C1 mRNA is upregulated in response to treatment with xenobiotics, such as PCBs (polychlorinated biphenyls) or PAHs (polycyclic aromatic hydrocarbons); loss of cyp-35A/C gene family activity in the presence of xenobio…	Is an ortholog of human CYP21A2 (cytochrome P450 family 21 subfamily A member 2). Is predicted to have heme binding activity; oxidoreductase activity, acting on paired donors, with incorporation or reduction of molecular oxygen, reduced flavin or flavoprotein as one donor, and incorporation of one atom of oxygen; and steroid hydroxylase activity. Is involved in response to xenobiotic stimulus. Hu…	CYtochrome P450 family	GO:0008395	steroid hydroxylase activity	Catalysis of the formation of a hydroxyl group on a steroid by incorporation of oxygen from O2.	FALSE	TRUE	FALSE	FALSE	NA	VL
234	WBGene00007362	cyp-35C1	C06B3.3	cyp-35C1 encodes one of over 80 C. elegans cytochrome P450s, NADPH-dependent monooxygenases that metabolize endogenous and exogenous compounds; RT-PCR experiments indicate that cyp-35C1 mRNA is upregulated in response to treatment with xenobiotics, such as PCBs (polychlorinated biphenyls) or PAHs (polycyclic aromatic hydrocarbons); loss of cyp-35A/C gene family activity in the presence of xenobio…	Is an ortholog of human CYP21A2 (cytochrome P450 family 21 subfamily A member 2). Is predicted to have heme binding activity; oxidoreductase activity, acting on paired donors, with incorporation or reduction of molecular oxygen, reduced flavin or flavoprotein as one donor, and incorporation of one atom of oxygen; and steroid hydroxylase activity. Is involved in response to xenobiotic stimulus. Hu…	CYtochrome P450 family	GO:0009410	response to xenobiotic stimulus	Any process that results in a change in state or activity of a cell or an organism (in terms of movement, secretion, enzyme production, gene expression, etc.) as a result of a xenobiotic compound stimulus. Xenobiotic compounds are compounds foreign to living organisms.	FALSE	TRUE	FALSE	FALSE	NA	VL
235	WBGene00007362	cyp-35C1	C06B3.3	cyp-35C1 encodes one of over 80 C. elegans cytochrome P450s, NADPH-dependent monooxygenases that metabolize endogenous and exogenous compounds; RT-PCR experiments indicate that cyp-35C1 mRNA is upregulated in response to treatment with xenobiotics, such as PCBs (polychlorinated biphenyls) or PAHs (polycyclic aromatic hydrocarbons); loss of cyp-35A/C gene family activity in the presence of xenobio…	Is an ortholog of human CYP21A2 (cytochrome P450 family 21 subfamily A member 2). Is predicted to have heme binding activity; oxidoreductase activity, acting on paired donors, with incorporation or reduction of molecular oxygen, reduced flavin or flavoprotein as one donor, and incorporation of one atom of oxygen; and steroid hydroxylase activity. Is involved in response to xenobiotic stimulus. Hu…	CYtochrome P450 family	GO:0016491	oxidoreductase activity	Catalysis of an oxidation-reduction (redox) reaction, a reversible chemical reaction in which the oxidation state of an atom or atoms within a molecule is altered. One substrate acts as a hydrogen or electron donor and becomes oxidized, while the other acts as hydrogen or electron acceptor and becomes reduced.	FALSE	TRUE	FALSE	FALSE	NA	VL
236	WBGene00007362	cyp-35C1	C06B3.3	cyp-35C1 encodes one of over 80 C. elegans cytochrome P450s, NADPH-dependent monooxygenases that metabolize endogenous and exogenous compounds; RT-PCR experiments indicate that cyp-35C1 mRNA is upregulated in response to treatment with xenobiotics, such as PCBs (polychlorinated biphenyls) or PAHs (polycyclic aromatic hydrocarbons); loss of cyp-35A/C gene family activity in the presence of xenobio…	Is an ortholog of human CYP21A2 (cytochrome P450 family 21 subfamily A member 2). Is predicted to have heme binding activity; oxidoreductase activity, acting on paired donors, with incorporation or reduction of molecular oxygen, reduced flavin or flavoprotein as one donor, and incorporation of one atom of oxygen; and steroid hydroxylase activity. Is involved in response to xenobiotic stimulus. Hu…	CYtochrome P450 family	GO:0016705	oxidoreductase activity, acting on paired donors, with incorporation or reduction of molecular oxygen	Catalysis of an oxidation-reduction (redox) reaction in which hydrogen or electrons are transferred from each of two donors, and molecular oxygen is reduced or incorporated into a donor.	FALSE	TRUE	FALSE	FALSE	NA	VL
237	WBGene00007362	cyp-35C1	C06B3.3	cyp-35C1 encodes one of over 80 C. elegans cytochrome P450s, NADPH-dependent monooxygenases that metabolize endogenous and exogenous compounds; RT-PCR experiments indicate that cyp-35C1 mRNA is upregulated in response to treatment with xenobiotics, such as PCBs (polychlorinated biphenyls) or PAHs (polycyclic aromatic hydrocarbons); loss of cyp-35A/C gene family activity in the presence of xenobio…	Is an ortholog of human CYP21A2 (cytochrome P450 family 21 subfamily A member 2). Is predicted to have heme binding activity; oxidoreductase activity, acting on paired donors, with incorporation or reduction of molecular oxygen, reduced flavin or flavoprotein as one donor, and incorporation of one atom of oxygen; and steroid hydroxylase activity. Is involved in response to xenobiotic stimulus. Hu…	CYtochrome P450 family	GO:0016712	oxidoreductase activity, acting on paired donors, with incorporation or reduction of molecular oxygen, reduced flavin or flavoprotein as one donor, and incorporation of one atom of oxygen	Catalysis of an oxidation-reduction (redox) reaction in which hydrogen or electrons are transferred from reduced flavin or flavoprotein and one other donor, and one atom of oxygen is incorporated into one donor.	FALSE	TRUE	FALSE	FALSE	NA	VL
238	WBGene00007362	cyp-35C1	C06B3.3	cyp-35C1 encodes one of over 80 C. elegans cytochrome P450s, NADPH-dependent monooxygenases that metabolize endogenous and exogenous compounds; RT-PCR experiments indicate that cyp-35C1 mRNA is upregulated in response to treatment with xenobiotics, such as PCBs (polychlorinated biphenyls) or PAHs (polycyclic aromatic hydrocarbons); loss of cyp-35A/C gene family activity in the presence of xenobio…	Is an ortholog of human CYP21A2 (cytochrome P450 family 21 subfamily A member 2). Is predicted to have heme binding activity; oxidoreductase activity, acting on paired donors, with incorporation or reduction of molecular oxygen, reduced flavin or flavoprotein as one donor, and incorporation of one atom of oxygen; and steroid hydroxylase activity. Is involved in response to xenobiotic stimulus. Hu…	CYtochrome P450 family	GO:0020037	heme binding	Interacting selectively and non-covalently with heme, any compound of iron complexed in a porphyrin (tetrapyrrole) ring.	FALSE	TRUE	FALSE	FALSE	NA	VL
239	WBGene00007362	cyp-35C1	C06B3.3	cyp-35C1 encodes one of over 80 C. elegans cytochrome P450s, NADPH-dependent monooxygenases that metabolize endogenous and exogenous compounds; RT-PCR experiments indicate that cyp-35C1 mRNA is upregulated in response to treatment with xenobiotics, such as PCBs (polychlorinated biphenyls) or PAHs (polycyclic aromatic hydrocarbons); loss of cyp-35A/C gene family activity in the presence of xenobio…	Is an ortholog of human CYP21A2 (cytochrome P450 family 21 subfamily A member 2). Is predicted to have heme binding activity; oxidoreductase activity, acting on paired donors, with incorporation or reduction of molecular oxygen, reduced flavin or flavoprotein as one donor, and incorporation of one atom of oxygen; and steroid hydroxylase activity. Is involved in response to xenobiotic stimulus. Hu…	CYtochrome P450 family	GO:0042738	exogenous drug catabolic process	The chemical reactions and pathways resulting in the breakdown of a drug that has originated externally to the cell or organism.	FALSE	TRUE	FALSE	FALSE	NA	VL
240	WBGene00007362	cyp-35C1	C06B3.3	cyp-35C1 encodes one of over 80 C. elegans cytochrome P450s, NADPH-dependent monooxygenases that metabolize endogenous and exogenous compounds; RT-PCR experiments indicate that cyp-35C1 mRNA is upregulated in response to treatment with xenobiotics, such as PCBs (polychlorinated biphenyls) or PAHs (polycyclic aromatic hydrocarbons); loss of cyp-35A/C gene family activity in the presence of xenobio…	Is an ortholog of human CYP21A2 (cytochrome P450 family 21 subfamily A member 2). Is predicted to have heme binding activity; oxidoreductase activity, acting on paired donors, with incorporation or reduction of molecular oxygen, reduced flavin or flavoprotein as one donor, and incorporation of one atom of oxygen; and steroid hydroxylase activity. Is involved in response to xenobiotic stimulus. Hu…	CYtochrome P450 family	GO:0043231	intracellular membrane-bounded organelle	Organized structure of distinctive morphology and function, bounded by a single or double lipid bilayer membrane and occurring within the cell. Includes the nucleus, mitochondria, plastids, vacuoles, and vesicles. Excludes the plasma membrane.	FALSE	TRUE	FALSE	FALSE	NA	VL
241	WBGene00007362	cyp-35C1	C06B3.3	cyp-35C1 encodes one of over 80 C. elegans cytochrome P450s, NADPH-dependent monooxygenases that metabolize endogenous and exogenous compounds; RT-PCR experiments indicate that cyp-35C1 mRNA is upregulated in response to treatment with xenobiotics, such as PCBs (polychlorinated biphenyls) or PAHs (polycyclic aromatic hydrocarbons); loss of cyp-35A/C gene family activity in the presence of xenobio…	Is an ortholog of human CYP21A2 (cytochrome P450 family 21 subfamily A member 2). Is predicted to have heme binding activity; oxidoreductase activity, acting on paired donors, with incorporation or reduction of molecular oxygen, reduced flavin or flavoprotein as one donor, and incorporation of one atom of oxygen; and steroid hydroxylase activity. Is involved in response to xenobiotic stimulus. Hu…	CYtochrome P450 family	GO:0046872	metal ion binding	Interacting selectively and non-covalently with any metal ion.	FALSE	TRUE	FALSE	FALSE	NA	VL
242	WBGene00007362	cyp-35C1	C06B3.3	cyp-35C1 encodes one of over 80 C. elegans cytochrome P450s, NADPH-dependent monooxygenases that metabolize endogenous and exogenous compounds; RT-PCR experiments indicate that cyp-35C1 mRNA is upregulated in response to treatment with xenobiotics, such as PCBs (polychlorinated biphenyls) or PAHs (polycyclic aromatic hydrocarbons); loss of cyp-35A/C gene family activity in the presence of xenobio…	Is an ortholog of human CYP21A2 (cytochrome P450 family 21 subfamily A member 2). Is predicted to have heme binding activity; oxidoreductase activity, acting on paired donors, with incorporation or reduction of molecular oxygen, reduced flavin or flavoprotein as one donor, and incorporation of one atom of oxygen; and steroid hydroxylase activity. Is involved in response to xenobiotic stimulus. Hu…	CYtochrome P450 family	GO:0055114	oxidation-reduction process	A metabolic process that results in the removal or addition of one or more electrons to or from a substance, with or without the concomitant removal or addition of a proton or protons.	FALSE	TRUE	FALSE	FALSE	NA	VL
243	WBGene00010470	cdr-4	K01D12.11	cdr-4 encodes a predicted transmembrane protein that is a member of the CDR (cadmium responsive) family of proteins; cdr-4 expression is upregulated in response to cadmium treatment.	Is an ortholog of human FAXC (failed axon connections homolog, metaxin like GST domain containing). Is involved in stress response to cadmium ion. Localizes to the lysosome. Is expressed in pm5; pm6; and pm7.	CaDmium Responsive	GO:0005764	lysosome	A small lytic vacuole that has cell cycle-independent morphology and is found in most animal cells and that contains a variety of hydrolases, most of which have their maximal activities in the pH range 5-6. The contained enzymes display latency if properly isolated. About 40 different lysosomal hydrolases are known and lysosomes have a great variety of morphologies and functions.	FALSE	TRUE	FALSE	FALSE	NA	VL
244	WBGene00010470	cdr-4	K01D12.11	cdr-4 encodes a predicted transmembrane protein that is a member of the CDR (cadmium responsive) family of proteins; cdr-4 expression is upregulated in response to cadmium treatment.	Is an ortholog of human FAXC (failed axon connections homolog, metaxin like GST domain containing). Is involved in stress response to cadmium ion. Localizes to the lysosome. Is expressed in pm5; pm6; and pm7.	CaDmium Responsive	GO:0030968	endoplasmic reticulum unfolded protein response	The series of molecular signals generated as a consequence of the presence of unfolded proteins in the endoplasmic reticulum (ER) or other ER-related stress; results in changes in the regulation of transcription and translation.	FALSE	TRUE	FALSE	FALSE	NA	VL
245	WBGene00010470	cdr-4	K01D12.11	cdr-4 encodes a predicted transmembrane protein that is a member of the CDR (cadmium responsive) family of proteins; cdr-4 expression is upregulated in response to cadmium treatment.	Is an ortholog of human FAXC (failed axon connections homolog, metaxin like GST domain containing). Is involved in stress response to cadmium ion. Localizes to the lysosome. Is expressed in pm5; pm6; and pm7.	CaDmium Responsive	GO:0036498	IRE1-mediated unfolded protein response	A series of molecular signals mediated by the endoplasmic reticulum stress sensor IRE1 (Inositol-requiring transmembrane kinase/endonuclease). Begins with activation of IRE1 in response to endoplasmic reticulum (ER) stress, and ends with regulation of a downstream cellular process, e.g. transcription. One target of activated IRE1 is the transcription factor HAC1 in yeast, or XBP1 in mammals; IRE1…	FALSE	TRUE	FALSE	FALSE	NA	VL
246	WBGene00010470	cdr-4	K01D12.11	cdr-4 encodes a predicted transmembrane protein that is a member of the CDR (cadmium responsive) family of proteins; cdr-4 expression is upregulated in response to cadmium treatment.	Is an ortholog of human FAXC (failed axon connections homolog, metaxin like GST domain containing). Is involved in stress response to cadmium ion. Localizes to the lysosome. Is expressed in pm5; pm6; and pm7.	CaDmium Responsive	GO:0045087	innate immune response	Innate immune responses are defense responses mediated by germline encoded components that directly recognize components of potential pathogens.	FALSE	TRUE	FALSE	FALSE	NA	VL
247	WBGene00010470	cdr-4	K01D12.11	cdr-4 encodes a predicted transmembrane protein that is a member of the CDR (cadmium responsive) family of proteins; cdr-4 expression is upregulated in response to cadmium treatment.	Is an ortholog of human FAXC (failed axon connections homolog, metaxin like GST domain containing). Is involved in stress response to cadmium ion. Localizes to the lysosome. Is expressed in pm5; pm6; and pm7.	CaDmium Responsive	GO:1990170	stress response to cadmium ion	Any process that results in a change in state or activity of a cell or an organism (in terms of movement, secretion, enzyme production, gene expression, etc.) as a result of a disturbance in organismal or cellular homeostasis caused by a cadmium ion stimulus.	FALSE	TRUE	FALSE	FALSE	NA	VL
248	WBGene00013887	nspa-5	ZC412.6	none available	Is enriched in amphid sheath cell; neurons; and in male based on RNA-seq and microarray studies. Is affected by several genes including daf-16; daf-2; and age-1 based on microarray and RNA-seq studies. Is affected by twenty chemicals including hydrogen sulfide; Ethanol; and D-glucose based on microarray and RNA-seq studies.	Nematode Specific Peptide family, group A	NA	NA	NA	FALSE	TRUE	FALSE	FALSE	NA	VL
249	WBGene00015259	dod-20	B0554.6	none available	Is enriched in DA neuron; VA neuron; and intestine based on tiling array and microarray studies. Is affected by several genes including daf-16; daf-2; and daf-12 based on microarray; tiling array; and RNA-seq studies. Is affected by thirteen chemicals including methylmercury hydroxide; methylmercuric chloride; and Rotenone based on RNA-seq and microarray studies. Is predicted to encode a protein …	Downstream Of DAF-16 (regulated by DAF-16)	NA	NA	NA	FALSE	TRUE	FALSE	FALSE	NA	VL
250	WBGene00015441	arrd-21	C04E12.12	none available	Is enriched in Z1.p; Z4.a; gon_male_dtc anterior; and gon_male_dtc posterior based on RNA-seq studies. Is affected by several genes including daf-16; daf-2; and daf-12 based on microarray; tiling array; and RNA-seq studies. Is affected by eight chemicals including Psoralens; allantoin; and Sirolimus based on RNA-seq and microarray studies.	ARRestin Domain protein	NA	NA	NA	FALSE	TRUE	FALSE	FALSE	NA	VL
251	WBGene00015731	C13B7.6	C13B7.6	none available	Is enriched in DD neuron; GABAergic neurons; germ line; germline precursor cell; and neurons based on RNA-seq and microarray studies. Is affected by several genes including daf-16; daf-2; and hsf-1 based on microarray and RNA-seq studies. Is affected by five chemicals including Sirolimus; Chlorpyrifos; and Diazinon based on RNA-seq and microarray studies.	not known	NA	NA	NA	FALSE	TRUE	FALSE	FALSE	NA	VL
252	WBGene00016047	srt-26	C24B9.2	none available	Is expressed in AWC-ON.	Serpentine Receptor, class T	NA	NA	NA	TRUE	FALSE	TRUE	FALSE	NA	VL
253	WBGene00016048	C24B9.3	C24B9.3	none available	Is enriched in intestine based on tiling array and RNA-seq studies. Is affected by several genes including daf-16; daf-12; and let-7 based on microarray; proteomic; and RNA-seq studies. Is affected by fourteen chemicals including methylmercuric chloride; stavudine; and Psoralens based on microarray and RNA-seq studies. Is predicted to encode a protein with the following domains: von Willebrand fa…	not known	NA	NA	NA	TRUE	FALSE	TRUE	FALSE	NA	VL
254	WBGene00016049	srt-28	C24B9.4a	none available	Is expressed in AWC-ON. Is predicted to encode a protein with the following domain: 7TM GPCR, serpentine receptor class t (Srt).	Serpentine Receptor, class T	GO:0016020	membrane	A lipid bilayer along with all the proteins and protein complexes embedded in it an attached to it.	TRUE	FALSE	TRUE	FALSE	NA	VL
255	WBGene00016049	srt-28	C24B9.4a	none available	Is expressed in AWC-ON. Is predicted to encode a protein with the following domain: 7TM GPCR, serpentine receptor class t (Srt).	Serpentine Receptor, class T	GO:0016021	integral component of membrane	The component of a membrane consisting of the gene products and protein complexes having at least some part of their peptide sequence embedded in the hydrophobic region of the membrane.	TRUE	FALSE	TRUE	FALSE	NA	VL
256	WBGene00016050	srt-29	C24B9.5	none available	Is expressed in AWC-ON. Is predicted to encode a protein with the following domain: 7TM GPCR, serpentine receptor class t (Srt).	Serpentine Receptor, class T	GO:0016020	membrane	A lipid bilayer along with all the proteins and protein complexes embedded in it an attached to it.	TRUE	FALSE	TRUE	TRUE	NA	VL
257	WBGene00016050	srt-29	C24B9.5	none available	Is expressed in AWC-ON. Is predicted to encode a protein with the following domain: 7TM GPCR, serpentine receptor class t (Srt).	Serpentine Receptor, class T	GO:0016021	integral component of membrane	The component of a membrane consisting of the gene products and protein complexes having at least some part of their peptide sequence embedded in the hydrophobic region of the membrane.	TRUE	FALSE	TRUE	TRUE	NA	VL
258	WBGene00016051	srt-27	C24B9.6	none available	Is expressed in ASGL; ASGR; ASIL; and ASIR. Is predicted to encode a protein with the following domain: 7TM GPCR, serpentine receptor class t (Srt).	Serpentine Receptor, class T	GO:0016020	membrane	A lipid bilayer along with all the proteins and protein complexes embedded in it an attached to it.	TRUE	FALSE	TRUE	TRUE	NA	VL
259	WBGene00016051	srt-27	C24B9.6	none available	Is expressed in ASGL; ASGR; ASIL; and ASIR. Is predicted to encode a protein with the following domain: 7TM GPCR, serpentine receptor class t (Srt).	Serpentine Receptor, class T	GO:0016021	integral component of membrane	The component of a membrane consisting of the gene products and protein complexes having at least some part of their peptide sequence embedded in the hydrophobic region of the membrane.	TRUE	FALSE	TRUE	TRUE	NA	VL
260	WBGene00016052	dod-3	C24B9.9	none available	Is enriched in several structures, including GABAergic neurons; coelomocyte; pharyngeal muscle cell; sensory neurons; and ventral nerve cord based on microarray; tiling array; RNA-seq; and proteomic studies. Is affected by several genes including daf-16; daf-2; and glp-1 based on microarray and RNA-seq studies. Is affected by twenty-five chemicals including Ethanol; tryptophan; and 1-methylnicoti…	Downstream Of DAF-16 (regulated by DAF-16)	GO:0016020	membrane	A lipid bilayer along with all the proteins and protein complexes embedded in it an attached to it.	TRUE	FALSE	TRUE	FALSE	NA	VL
261	WBGene00016052	dod-3	C24B9.9	none available	Is enriched in several structures, including GABAergic neurons; coelomocyte; pharyngeal muscle cell; sensory neurons; and ventral nerve cord based on microarray; tiling array; RNA-seq; and proteomic studies. Is affected by several genes including daf-16; daf-2; and glp-1 based on microarray and RNA-seq studies. Is affected by twenty-five chemicals including Ethanol; tryptophan; and 1-methylnicoti…	Downstream Of DAF-16 (regulated by DAF-16)	GO:0016021	integral component of membrane	The component of a membrane consisting of the gene products and protein complexes having at least some part of their peptide sequence embedded in the hydrophobic region of the membrane.	TRUE	FALSE	TRUE	FALSE	NA	VL
262	WBGene00016279	C31B8.1	C31B8.1	none available	Is affected by several genes including sir-2.1; nhr-25; and cyc-1 based on microarray; tiling array; and RNA-seq studies. Is affected by resveratrol and Acrylamide based on microarray studies. Is predicted to encode a protein with the following domain: 7TM GPCR, serpentine receptor class h (Srh).	not known	GO:0016020	membrane	A lipid bilayer along with all the proteins and protein complexes embedded in it an attached to it.	TRUE	FALSE	TRUE	FALSE	NA	VL
263	WBGene00016279	C31B8.1	C31B8.1	none available	Is affected by several genes including sir-2.1; nhr-25; and cyc-1 based on microarray; tiling array; and RNA-seq studies. Is affected by resveratrol and Acrylamide based on microarray studies. Is predicted to encode a protein with the following domain: 7TM GPCR, serpentine receptor class h (Srh).	not known	GO:0016021	integral component of membrane	The component of a membrane consisting of the gene products and protein complexes having at least some part of their peptide sequence embedded in the hydrophobic region of the membrane.	TRUE	FALSE	TRUE	FALSE	NA	VL
264	WBGene00016280	C31B8.2	C31B8.2	none available	Is affected by several genes including mut-2; mir-34; and adr-1 based on tiling array; microarray; and RNA-seq studies. Is affected by Sirolimus based on microarray studies.	not known	NA	NA	NA	TRUE	FALSE	TRUE	FALSE	NA	VL
265	WBGene00016281	pals-32	C31B8.4	none available	Is enriched in several structures, including coelomocyte; dopaminergic neurons; excretory cell; pharyngeal muscle cell; and ventral nerve cord based on tiling array studies. Is affected by several genes including daf-16; daf-2; and glp-1 based on microarray; tiling array; and RNA-seq studies. Is affected by eighteen chemicals including tryptophan; methylmercuric chloride; and Tunicamycin based on…	Protein containing ALS2cr12 (ALS2CR12) signature	NA	NA	NA	TRUE	TRUE	TRUE	TRUE	NA	VL
266	WBGene00016282	C31B8.7	C31B8.7	none available	Is predicted to have transferase activity, transferring glycosyl groups.	not known	GO:0016740	transferase activity	Catalysis of the transfer of a group, e.g. a methyl group, glycosyl group, acyl group, phosphorus-containing, or other groups, from one compound (generally regarded as the donor) to another compound (generally regarded as the acceptor). Transferase is the systematic name for any enzyme of EC class 2.	TRUE	FALSE	TRUE	TRUE	NA	VL
267	WBGene00016282	C31B8.7	C31B8.7	none available	Is predicted to have transferase activity, transferring glycosyl groups.	not known	GO:0016757	transferase activity, transferring glycosyl groups	Catalysis of the transfer of a glycosyl group from one compound (donor) to another (acceptor).	TRUE	FALSE	TRUE	TRUE	NA	VL
268	WBGene00016283	zmp-3	C31B8.8	none available	Is an ortholog of human MMP1 (matrix metallopeptidase 1); MMP25 (matrix metallopeptidase 25); and MMP8 (matrix metallopeptidase 8). Exhibits metallopeptidase activity.	Zinc MetalloProtease	GO:0004222	metalloendopeptidase activity	Catalysis of the hydrolysis of internal, alpha-peptide bonds in a polypeptide chain by a mechanism in which water acts as a nucleophile, one or two metal ions hold the water molecule in place, and charged amino acid side chains are ligands for the metal ions.	TRUE	FALSE	TRUE	FALSE	NA	VL
269	WBGene00016283	zmp-3	C31B8.8	none available	Is an ortholog of human MMP1 (matrix metallopeptidase 1); MMP25 (matrix metallopeptidase 25); and MMP8 (matrix metallopeptidase 8). Exhibits metallopeptidase activity.	Zinc MetalloProtease	GO:0005576	extracellular region	The space external to the outermost structure of a cell. For cells without external protective or external encapsulating structures this refers to space outside of the plasma membrane. This term covers the host cell environment outside an intracellular parasite.	TRUE	FALSE	TRUE	FALSE	NA	VL
270	WBGene00016283	zmp-3	C31B8.8	none available	Is an ortholog of human MMP1 (matrix metallopeptidase 1); MMP25 (matrix metallopeptidase 25); and MMP8 (matrix metallopeptidase 8). Exhibits metallopeptidase activity.	Zinc MetalloProtease	GO:0005615	extracellular space	That part of a multicellular organism outside the cells proper, usually taken to be outside the plasma membranes, and occupied by fluid.	TRUE	FALSE	TRUE	FALSE	NA	VL
271	WBGene00016283	zmp-3	C31B8.8	none available	Is an ortholog of human MMP1 (matrix metallopeptidase 1); MMP25 (matrix metallopeptidase 25); and MMP8 (matrix metallopeptidase 8). Exhibits metallopeptidase activity.	Zinc MetalloProtease	GO:0006508	proteolysis	The hydrolysis of proteins into smaller polypeptides and/or amino acids by cleavage of their peptide bonds.	TRUE	FALSE	TRUE	FALSE	NA	VL
272	WBGene00016283	zmp-3	C31B8.8	none available	Is an ortholog of human MMP1 (matrix metallopeptidase 1); MMP25 (matrix metallopeptidase 25); and MMP8 (matrix metallopeptidase 8). Exhibits metallopeptidase activity.	Zinc MetalloProtease	GO:0008233	peptidase activity	Catalysis of the hydrolysis of a peptide bond. A peptide bond is a covalent bond formed when the carbon atom from the carboxyl group of one amino acid shares electrons with the nitrogen atom from the amino group of a second amino acid.	TRUE	FALSE	TRUE	FALSE	NA	VL
273	WBGene00016283	zmp-3	C31B8.8	none available	Is an ortholog of human MMP1 (matrix metallopeptidase 1); MMP25 (matrix metallopeptidase 25); and MMP8 (matrix metallopeptidase 8). Exhibits metallopeptidase activity.	Zinc MetalloProtease	GO:0008237	metallopeptidase activity	Catalysis of the hydrolysis of peptide bonds by a mechanism in which water acts as a nucleophile, one or two metal ions hold the water molecule in place, and charged amino acid side chains are ligands for the metal ions.	TRUE	FALSE	TRUE	FALSE	NA	VL
274	WBGene00016283	zmp-3	C31B8.8	none available	Is an ortholog of human MMP1 (matrix metallopeptidase 1); MMP25 (matrix metallopeptidase 25); and MMP8 (matrix metallopeptidase 8). Exhibits metallopeptidase activity.	Zinc MetalloProtease	GO:0008270	zinc ion binding	Interacting selectively and non-covalently with zinc (Zn) ions.	TRUE	FALSE	TRUE	FALSE	NA	VL
275	WBGene00016283	zmp-3	C31B8.8	none available	Is an ortholog of human MMP1 (matrix metallopeptidase 1); MMP25 (matrix metallopeptidase 25); and MMP8 (matrix metallopeptidase 8). Exhibits metallopeptidase activity.	Zinc MetalloProtease	GO:0016787	hydrolase activity	Catalysis of the hydrolysis of various bonds, e.g. C-O, C-N, C-C, phosphoric anhydride bonds, etc. Hydrolase is the systematic name for any enzyme of EC class 3.	TRUE	FALSE	TRUE	FALSE	NA	VL
276	WBGene00016283	zmp-3	C31B8.8	none available	Is an ortholog of human MMP1 (matrix metallopeptidase 1); MMP25 (matrix metallopeptidase 25); and MMP8 (matrix metallopeptidase 8). Exhibits metallopeptidase activity.	Zinc MetalloProtease	GO:0030198	extracellular matrix organization	A process that is carried out at the cellular level which results in the assembly, arrangement of constituent parts, or disassembly of an extracellular matrix.	TRUE	FALSE	TRUE	FALSE	NA	VL
277	WBGene00016283	zmp-3	C31B8.8	none available	Is an ortholog of human MMP1 (matrix metallopeptidase 1); MMP25 (matrix metallopeptidase 25); and MMP8 (matrix metallopeptidase 8). Exhibits metallopeptidase activity.	Zinc MetalloProtease	GO:0030574	collagen catabolic process	The proteolytic chemical reactions and pathways resulting in the breakdown of collagen in the extracellular matrix, usually carried out by proteases secreted by nearby cells.	TRUE	FALSE	TRUE	FALSE	NA	VL
278	WBGene00016283	zmp-3	C31B8.8	none available	Is an ortholog of human MMP1 (matrix metallopeptidase 1); MMP25 (matrix metallopeptidase 25); and MMP8 (matrix metallopeptidase 8). Exhibits metallopeptidase activity.	Zinc MetalloProtease	GO:0031012	extracellular matrix	A structure lying external to one or more cells, which provides structural support, biochemical or biomechanical cues for cells or tissues.	TRUE	FALSE	TRUE	FALSE	NA	VL
279	WBGene00016283	zmp-3	C31B8.8	none available	Is an ortholog of human MMP1 (matrix metallopeptidase 1); MMP25 (matrix metallopeptidase 25); and MMP8 (matrix metallopeptidase 8). Exhibits metallopeptidase activity.	Zinc MetalloProtease	GO:0046872	metal ion binding	Interacting selectively and non-covalently with any metal ion.	TRUE	FALSE	TRUE	FALSE	NA	VL
280	WBGene00016284	C31B8.9	C31B8.9	none available	Is predicted to have chondroitin 4-sulfotransferase activity.	not known	GO:0008146	sulfotransferase activity	Catalysis of the transfer of a sulfate group from 3'-phosphoadenosine 5'-phosphosulfate to the hydroxyl group of an acceptor, producing the sulfated derivative and 3'-phosphoadenosine 5'-phosphate.	TRUE	FALSE	TRUE	TRUE	NA	VL
281	WBGene00016284	C31B8.9	C31B8.9	none available	Is predicted to have chondroitin 4-sulfotransferase activity.	not known	GO:0016021	integral component of membrane	The component of a membrane consisting of the gene products and protein complexes having at least some part of their peptide sequence embedded in the hydrophobic region of the membrane.	TRUE	FALSE	TRUE	TRUE	NA	VL
282	WBGene00016284	C31B8.9	C31B8.9	none available	Is predicted to have chondroitin 4-sulfotransferase activity.	not known	GO:0030206	chondroitin sulfate biosynthetic process	The chemical reactions and pathways resulting in the formation of chondroitin sulfate, any member of a group of 10-60 kDa glycosaminoglycans, widely distributed in cartilage and other mammalian connective tissues, the repeat units of which consist of beta-(1,4)-linked D-glucuronyl beta-(1,3)-N-acetyl-D-galactosamine sulfate.	TRUE	FALSE	TRUE	TRUE	NA	VL
283	WBGene00016284	C31B8.9	C31B8.9	none available	Is predicted to have chondroitin 4-sulfotransferase activity.	not known	GO:0047756	chondroitin 4-sulfotransferase activity	Catalysis of the reaction: 3'-phosphoadenosine 5'-phosphosulfate + chondroitin = adenosine 3',5'-bisphosphate + chondroitin 4'-sulfate.	TRUE	FALSE	TRUE	TRUE	NA	VL
284	WBGene00016284	C31B8.9	C31B8.9	none available	Is predicted to have chondroitin 4-sulfotransferase activity.	not known	GO:1902884	positive regulation of response to oxidative stress	Any process that activates or increases the frequency, rate or extent of response to oxidative stress.	TRUE	FALSE	TRUE	TRUE	NA	VL
285	WBGene00016285	C31B8.12	C31B8.12	none available	Is enriched in DA neuron; I5 neuron; SAB; neurons; and retrovesicular ganglion based on microarray studies. Is affected by several genes including daf-16; daf-2; and daf-12 based on microarray; tiling array; and RNA-seq studies. Is affected by ten chemicals including methylmercuric chloride; Tunicamycin; and D-glucose based on microarray and RNA-seq studies. Is predicted to encode a protein with …	not known	GO:0016020	membrane	A lipid bilayer along with all the proteins and protein complexes embedded in it an attached to it.	TRUE	FALSE	TRUE	FALSE	NA	VL
286	WBGene00016285	C31B8.12	C31B8.12	none available	Is enriched in DA neuron; I5 neuron; SAB; neurons; and retrovesicular ganglion based on microarray studies. Is affected by several genes including daf-16; daf-2; and daf-12 based on microarray; tiling array; and RNA-seq studies. Is affected by ten chemicals including methylmercuric chloride; Tunicamycin; and D-glucose based on microarray and RNA-seq studies. Is predicted to encode a protein with …	not known	GO:0016021	integral component of membrane	The component of a membrane consisting of the gene products and protein complexes having at least some part of their peptide sequence embedded in the hydrophobic region of the membrane.	TRUE	FALSE	TRUE	FALSE	NA	VL
287	WBGene00016481	C36C5.12	C36C5.12	none available	Is enriched in cephalic sheath cell; coelomocyte; hypodermis; neurons; and ventral nerve cord based on tiling array studies. Is affected by several genes including daf-16; daf-2; and let-60 based on RNA-seq and microarray studies. Is affected by fifteen chemicals including Rotenone; Tunicamycin; and Mianserin based on RNA-seq and microarray studies. Is predicted to encode a protein with the follo…	not known	GO:0016020	membrane	A lipid bilayer along with all the proteins and protein complexes embedded in it an attached to it.	FALSE	TRUE	FALSE	FALSE	NA	VL
288	WBGene00016481	C36C5.12	C36C5.12	none available	Is enriched in cephalic sheath cell; coelomocyte; hypodermis; neurons; and ventral nerve cord based on tiling array studies. Is affected by several genes including daf-16; daf-2; and let-60 based on RNA-seq and microarray studies. Is affected by fifteen chemicals including Rotenone; Tunicamycin; and Mianserin based on RNA-seq and microarray studies. Is predicted to encode a protein with the follo…	not known	GO:0016021	integral component of membrane	The component of a membrane consisting of the gene products and protein complexes having at least some part of their peptide sequence embedded in the hydrophobic region of the membrane.	FALSE	TRUE	FALSE	FALSE	NA	VL
289	WBGene00016854	srt-10	C50H11.6	none available	Is affected by tatn-1 based on RNA-seq studies. Is affected by resveratrol based on microarray studies.	Serpentine Receptor, class T	NA	NA	NA	TRUE	FALSE	TRUE	FALSE	NA	VL
290	WBGene00016855	C50H11.8	C50H11.8	none available	Is enriched in AFD; ASER; neurons; and in male based on tiling array; RNA-seq; and microarray studies. Is affected by several genes including rrf-1; prg-1; and hpl-2 based on tiling array; RNA-seq; and microarray studies. Is affected by allantoin and Sirolimus based on RNA-seq and microarray studies.	not known	NA	NA	NA	TRUE	FALSE	TRUE	TRUE	NA	VL
291	WBGene00016856	srt-15	C50H11.10	none available	Is affected by several genes including clk-1; hpl-2; and mir-34 based on tiling array and microarray studies. Is affected by aldicarb based on microarray studies. Is predicted to encode a protein with the following domain: 7TM GPCR, serpentine receptor class t (Srt).	Serpentine Receptor, class T	GO:0016020	membrane	A lipid bilayer along with all the proteins and protein complexes embedded in it an attached to it.	TRUE	FALSE	TRUE	TRUE	NA	VL
292	WBGene00016856	srt-15	C50H11.10	none available	Is affected by several genes including clk-1; hpl-2; and mir-34 based on tiling array and microarray studies. Is affected by aldicarb based on microarray studies. Is predicted to encode a protein with the following domain: 7TM GPCR, serpentine receptor class t (Srt).	Serpentine Receptor, class T	GO:0016021	integral component of membrane	The component of a membrane consisting of the gene products and protein complexes having at least some part of their peptide sequence embedded in the hydrophobic region of the membrane.	TRUE	FALSE	TRUE	TRUE	NA	VL
293	WBGene00016857	srt-16	C50H11.11	none available	Is affected by rsr-2 and mir-34 based on tiling array and microarray studies. Is affected by estrogen; Progesterone; and resveratrol based on microarray studies. Is predicted to encode a protein with the following domain: 7TM GPCR, serpentine receptor class t (Srt).	Serpentine Receptor, class T	GO:0016020	membrane	A lipid bilayer along with all the proteins and protein complexes embedded in it an attached to it.	TRUE	FALSE	TRUE	TRUE	NA	VL
294	WBGene00016857	srt-16	C50H11.11	none available	Is affected by rsr-2 and mir-34 based on tiling array and microarray studies. Is affected by estrogen; Progesterone; and resveratrol based on microarray studies. Is predicted to encode a protein with the following domain: 7TM GPCR, serpentine receptor class t (Srt).	Serpentine Receptor, class T	GO:0016021	integral component of membrane	The component of a membrane consisting of the gene products and protein complexes having at least some part of their peptide sequence embedded in the hydrophobic region of the membrane.	TRUE	FALSE	TRUE	TRUE	NA	VL
295	WBGene00016858	C50H11.13	C50H11.13	none available	Is enriched in AVE and neurons based on tiling array and microarray studies. Is affected by several genes including daf-16; daf-2; and dpy-21 based on RNA-seq and microarray studies.	not known	GO:0016020	membrane	A lipid bilayer along with all the proteins and protein complexes embedded in it an attached to it.	TRUE	FALSE	TRUE	TRUE	NA	VL
296	WBGene00016858	C50H11.13	C50H11.13	none available	Is enriched in AVE and neurons based on tiling array and microarray studies. Is affected by several genes including daf-16; daf-2; and dpy-21 based on RNA-seq and microarray studies.	not known	GO:0016021	integral component of membrane	The component of a membrane consisting of the gene products and protein complexes having at least some part of their peptide sequence embedded in the hydrophobic region of the membrane.	TRUE	FALSE	TRUE	TRUE	NA	VL
297	WBGene00017651	F21A9.2	F21A9.2	none available	Is predicted to have RNA polymerase II transcription factor binding activity.	not known	GO:0000122	negative regulation of transcription by RNA polymerase II	Any process that stops, prevents, or reduces the frequency, rate or extent of transcription mediated by RNA polymerase II.	FALSE	TRUE	FALSE	FALSE	NA	VL
298	WBGene00017651	F21A9.2	F21A9.2	none available	Is predicted to have RNA polymerase II transcription factor binding activity.	not known	GO:0001085	RNA polymerase II transcription factor binding	Interacting selectively and non-covalently with an RNA polymerase II transcription factor, any protein required to initiate or regulate transcription by RNA polymerase II.	FALSE	TRUE	FALSE	FALSE	NA	VL
299	WBGene00017651	F21A9.2	F21A9.2	none available	Is predicted to have RNA polymerase II transcription factor binding activity.	not known	GO:0003676	nucleic acid binding	Interacting selectively and non-covalently with any nucleic acid.	FALSE	TRUE	FALSE	FALSE	NA	VL
300	WBGene00017651	F21A9.2	F21A9.2	none available	Is predicted to have RNA polymerase II transcription factor binding activity.	not known	GO:0005634	nucleus	A membrane-bounded organelle of eukaryotic cells in which chromosomes are housed and replicated. In most cells, the nucleus contains all of the cell's chromosomes except the organellar chromosomes, and is the site of RNA synthesis and processing. In some species, or in specialized cell types, RNA metabolism or DNA replication may be absent.	FALSE	TRUE	FALSE	FALSE	NA	VL
301	WBGene00017651	F21A9.2	F21A9.2	none available	Is predicted to have RNA polymerase II transcription factor binding activity.	not known	GO:0006357	regulation of transcription by RNA polymerase II	Any process that modulates the frequency, rate or extent of transcription mediated by RNA polymerase II.	FALSE	TRUE	FALSE	FALSE	NA	VL
302	WBGene00017651	F21A9.2	F21A9.2	none available	Is predicted to have RNA polymerase II transcription factor binding activity.	not known	GO:0007507	heart development	The process whose specific outcome is the progression of the heart over time, from its formation to the mature structure. The heart is a hollow, muscular organ, which, by contracting rhythmically, keeps up the circulation of the blood.	FALSE	TRUE	FALSE	FALSE	NA	VL
303	WBGene00018060	arrd-18	F35F10.11	none available	Is an ortholog of human ARRDC1 (arrestin domain containing 1) and ARRDC2 (arrestin domain containing 2). Human ARRDC1 exhibits several functions, including arrestin family protein binding activity; protein binding activity, bridging involved in substrate recognition for ubiquitination; and ubiquitin protein ligase binding activity. Is predicted to encode a protein with the following domains: Arre…	ARRestin Domain protein	NA	NA	NA	FALSE	TRUE	FALSE	FALSE	NA	VL
304	WBGene00018092	F36F12.1	F36F12.1a	none available	Is predicted to have transferase activity, transferring glycosyl groups.	not known	GO:0016020	membrane	A lipid bilayer along with all the proteins and protein complexes embedded in it an attached to it.	FALSE	TRUE	FALSE	FALSE	NA	VL
305	WBGene00018092	F36F12.1	F36F12.1a	none available	Is predicted to have transferase activity, transferring glycosyl groups.	not known	GO:0016021	integral component of membrane	The component of a membrane consisting of the gene products and protein complexes having at least some part of their peptide sequence embedded in the hydrophobic region of the membrane.	FALSE	TRUE	FALSE	FALSE	NA	VL
306	WBGene00018092	F36F12.1	F36F12.1a	none available	Is predicted to have transferase activity, transferring glycosyl groups.	not known	GO:0016740	transferase activity	Catalysis of the transfer of a group, e.g. a methyl group, glycosyl group, acyl group, phosphorus-containing, or other groups, from one compound (generally regarded as the donor) to another compound (generally regarded as the acceptor). Transferase is the systematic name for any enzyme of EC class 2.	FALSE	TRUE	FALSE	FALSE	NA	VL
307	WBGene00018092	F36F12.1	F36F12.1a	none available	Is predicted to have transferase activity, transferring glycosyl groups.	not known	GO:0016757	transferase activity, transferring glycosyl groups	Catalysis of the transfer of a glycosyl group from one compound (donor) to another (acceptor).	FALSE	TRUE	FALSE	FALSE	NA	VL
308	WBGene00018138	folt-2	F37B4.7	folt-2 encodes a putative folate transporter; FOLT-2 is orthologous to the human folate transporters SLC19A1, SLC19A2, and SLC19A3 (Solute Carrier Family 19 (thiamine transporter), Member 1, 2 or 3); heterologously expressed FOLT-2 does not significantly transport folate; FOLT-2 does not seem to have any obvious function, perhaps because of genetic redundancy with its paralogs, FOLT-1 and FOLT-3.	Is an ortholog of human SLC19A2 (solute carrier family 19 member 2). Is predicted to have folic acid binding activity and vitamin transmembrane transporter activity. Human ortholog(s) of this gene are implicated in biotin-responsive basal ganglia disease and thiamine-responsive megaloblastic anemia syndrome.	FOLate Transporter family	GO:0005542	folic acid binding	Interacting selectively and non-covalently with folic acid, pteroylglutamic acid. Folic acid is widely distributed as a member of the vitamin B complex and is essential for the synthesis of purine and pyrimidines.	TRUE	TRUE	TRUE	FALSE	NA	VL
309	WBGene00018138	folt-2	F37B4.7	folt-2 encodes a putative folate transporter; FOLT-2 is orthologous to the human folate transporters SLC19A1, SLC19A2, and SLC19A3 (Solute Carrier Family 19 (thiamine transporter), Member 1, 2 or 3); heterologously expressed FOLT-2 does not significantly transport folate; FOLT-2 does not seem to have any obvious function, perhaps because of genetic redundancy with its paralogs, FOLT-1 and FOLT-3.	Is an ortholog of human SLC19A2 (solute carrier family 19 member 2). Is predicted to have folic acid binding activity and vitamin transmembrane transporter activity. Human ortholog(s) of this gene are implicated in biotin-responsive basal ganglia disease and thiamine-responsive megaloblastic anemia syndrome.	FOLate Transporter family	GO:0005886	plasma membrane	The membrane surrounding a cell that separates the cell from its external environment. It consists of a phospholipid bilayer and associated proteins.	TRUE	TRUE	TRUE	FALSE	NA	VL
310	WBGene00018138	folt-2	F37B4.7	folt-2 encodes a putative folate transporter; FOLT-2 is orthologous to the human folate transporters SLC19A1, SLC19A2, and SLC19A3 (Solute Carrier Family 19 (thiamine transporter), Member 1, 2 or 3); heterologously expressed FOLT-2 does not significantly transport folate; FOLT-2 does not seem to have any obvious function, perhaps because of genetic redundancy with its paralogs, FOLT-1 and FOLT-3.	Is an ortholog of human SLC19A2 (solute carrier family 19 member 2). Is predicted to have folic acid binding activity and vitamin transmembrane transporter activity. Human ortholog(s) of this gene are implicated in biotin-responsive basal ganglia disease and thiamine-responsive megaloblastic anemia syndrome.	FOLate Transporter family	GO:0016020	membrane	A lipid bilayer along with all the proteins and protein complexes embedded in it an attached to it.	TRUE	TRUE	TRUE	FALSE	NA	VL
311	WBGene00018138	folt-2	F37B4.7	folt-2 encodes a putative folate transporter; FOLT-2 is orthologous to the human folate transporters SLC19A1, SLC19A2, and SLC19A3 (Solute Carrier Family 19 (thiamine transporter), Member 1, 2 or 3); heterologously expressed FOLT-2 does not significantly transport folate; FOLT-2 does not seem to have any obvious function, perhaps because of genetic redundancy with its paralogs, FOLT-1 and FOLT-3.	Is an ortholog of human SLC19A2 (solute carrier family 19 member 2). Is predicted to have folic acid binding activity and vitamin transmembrane transporter activity. Human ortholog(s) of this gene are implicated in biotin-responsive basal ganglia disease and thiamine-responsive megaloblastic anemia syndrome.	FOLate Transporter family	GO:0016021	integral component of membrane	The component of a membrane consisting of the gene products and protein complexes having at least some part of their peptide sequence embedded in the hydrophobic region of the membrane.	TRUE	TRUE	TRUE	FALSE	NA	VL
312	WBGene00018138	folt-2	F37B4.7	folt-2 encodes a putative folate transporter; FOLT-2 is orthologous to the human folate transporters SLC19A1, SLC19A2, and SLC19A3 (Solute Carrier Family 19 (thiamine transporter), Member 1, 2 or 3); heterologously expressed FOLT-2 does not significantly transport folate; FOLT-2 does not seem to have any obvious function, perhaps because of genetic redundancy with its paralogs, FOLT-1 and FOLT-3.	Is an ortholog of human SLC19A2 (solute carrier family 19 member 2). Is predicted to have folic acid binding activity and vitamin transmembrane transporter activity. Human ortholog(s) of this gene are implicated in biotin-responsive basal ganglia disease and thiamine-responsive megaloblastic anemia syndrome.	FOLate Transporter family	GO:0035461	vitamin transmembrane transport	The process in which a vitamin is transported across a membrane. A vitamin is one of a number of unrelated organic substances that occur in many foods in small amounts and that are necessary in trace amounts for the normal metabolic functioning of the body.	TRUE	TRUE	TRUE	FALSE	NA	VL
313	WBGene00018138	folt-2	F37B4.7	folt-2 encodes a putative folate transporter; FOLT-2 is orthologous to the human folate transporters SLC19A1, SLC19A2, and SLC19A3 (Solute Carrier Family 19 (thiamine transporter), Member 1, 2 or 3); heterologously expressed FOLT-2 does not significantly transport folate; FOLT-2 does not seem to have any obvious function, perhaps because of genetic redundancy with its paralogs, FOLT-1 and FOLT-3.	Is an ortholog of human SLC19A2 (solute carrier family 19 member 2). Is predicted to have folic acid binding activity and vitamin transmembrane transporter activity. Human ortholog(s) of this gene are implicated in biotin-responsive basal ganglia disease and thiamine-responsive megaloblastic anemia syndrome.	FOLate Transporter family	GO:0051180	vitamin transport	The directed movement of vitamins into, out of or within a cell, or between cells, by means of some agent such as a transporter or pore. A vitamin is one of a number of unrelated organic substances that occur in many foods in small amounts and that are necessary in trace amounts for the normal metabolic functioning of the body.	TRUE	TRUE	TRUE	FALSE	NA	VL
314	WBGene00018138	folt-2	F37B4.7	folt-2 encodes a putative folate transporter; FOLT-2 is orthologous to the human folate transporters SLC19A1, SLC19A2, and SLC19A3 (Solute Carrier Family 19 (thiamine transporter), Member 1, 2 or 3); heterologously expressed FOLT-2 does not significantly transport folate; FOLT-2 does not seem to have any obvious function, perhaps because of genetic redundancy with its paralogs, FOLT-1 and FOLT-3.	Is an ortholog of human SLC19A2 (solute carrier family 19 member 2). Is predicted to have folic acid binding activity and vitamin transmembrane transporter activity. Human ortholog(s) of this gene are implicated in biotin-responsive basal ganglia disease and thiamine-responsive megaloblastic anemia syndrome.	FOLate Transporter family	GO:0055085	transmembrane transport	The process in which a solute is transported across a lipid bilayer, from one side of a membrane to the other.	TRUE	TRUE	TRUE	FALSE	NA	VL
315	WBGene00018138	folt-2	F37B4.7	folt-2 encodes a putative folate transporter; FOLT-2 is orthologous to the human folate transporters SLC19A1, SLC19A2, and SLC19A3 (Solute Carrier Family 19 (thiamine transporter), Member 1, 2 or 3); heterologously expressed FOLT-2 does not significantly transport folate; FOLT-2 does not seem to have any obvious function, perhaps because of genetic redundancy with its paralogs, FOLT-1 and FOLT-3.	Is an ortholog of human SLC19A2 (solute carrier family 19 member 2). Is predicted to have folic acid binding activity and vitamin transmembrane transporter activity. Human ortholog(s) of this gene are implicated in biotin-responsive basal ganglia disease and thiamine-responsive megaloblastic anemia syndrome.	FOLate Transporter family	GO:0090482	vitamin transmembrane transporter activity	Enables the transfer of a vitamin from one side of a membrane to the other.	TRUE	TRUE	TRUE	FALSE	NA	VL
316	WBGene00018139	sre-24	F37B4.9	none available	Is affected by rsr-2 and mir-34 based on tiling array and microarray studies. Is affected by resveratrol based on microarray studies. Is predicted to encode a protein with the following domain: 7TM GPCR, serpentine receptor class e (Sre).	Serpentine Receptor, class E (epsilon)	GO:0007606	sensory perception of chemical stimulus	The series of events required for an organism to receive a sensory chemical stimulus, convert it to a molecular signal, and recognize and characterize the signal. This is a neurological process.	TRUE	FALSE	TRUE	TRUE	NA	VL
317	WBGene00018139	sre-24	F37B4.9	none available	Is affected by rsr-2 and mir-34 based on tiling array and microarray studies. Is affected by resveratrol based on microarray studies. Is predicted to encode a protein with the following domain: 7TM GPCR, serpentine receptor class e (Sre).	Serpentine Receptor, class E (epsilon)	GO:0016020	membrane	A lipid bilayer along with all the proteins and protein complexes embedded in it an attached to it.	TRUE	FALSE	TRUE	TRUE	NA	VL
318	WBGene00018139	sre-24	F37B4.9	none available	Is affected by rsr-2 and mir-34 based on tiling array and microarray studies. Is affected by resveratrol based on microarray studies. Is predicted to encode a protein with the following domain: 7TM GPCR, serpentine receptor class e (Sre).	Serpentine Receptor, class E (epsilon)	GO:0016021	integral component of membrane	The component of a membrane consisting of the gene products and protein complexes having at least some part of their peptide sequence embedded in the hydrophobic region of the membrane.	TRUE	FALSE	TRUE	TRUE	NA	VL
319	WBGene00018140	F37B4.10	F37B4.10a	none available	Is expressed in head muscle; head neurons; tail neurons; and ventral nerve cord.	not known	NA	NA	NA	TRUE	FALSE	TRUE	TRUE	NA	VL
320	WBGene00018333	cyp-33E3	F42A9.4	none available	Is an ortholog of human CYP21A2 (cytochrome P450 family 21 subfamily A member 2). Is predicted to have heme binding activity; oxidoreductase activity, acting on paired donors, with incorporation or reduction of molecular oxygen, reduced flavin or flavoprotein as one donor, and incorporation of one atom of oxygen; and steroid hydroxylase activity. Human ortholog(s) of this gene are implicated in c…	CYtochrome P450 family	GO:0005506	iron ion binding	Interacting selectively and non-covalently with iron (Fe) ions.	FALSE	TRUE	FALSE	FALSE	NA	VL
321	WBGene00018333	cyp-33E3	F42A9.4	none available	Is an ortholog of human CYP21A2 (cytochrome P450 family 21 subfamily A member 2). Is predicted to have heme binding activity; oxidoreductase activity, acting on paired donors, with incorporation or reduction of molecular oxygen, reduced flavin or flavoprotein as one donor, and incorporation of one atom of oxygen; and steroid hydroxylase activity. Human ortholog(s) of this gene are implicated in c…	CYtochrome P450 family	GO:0005737	cytoplasm	All of the contents of a cell excluding the plasma membrane and nucleus, but including other subcellular structures.	FALSE	TRUE	FALSE	FALSE	NA	VL
322	WBGene00018333	cyp-33E3	F42A9.4	none available	Is an ortholog of human CYP21A2 (cytochrome P450 family 21 subfamily A member 2). Is predicted to have heme binding activity; oxidoreductase activity, acting on paired donors, with incorporation or reduction of molecular oxygen, reduced flavin or flavoprotein as one donor, and incorporation of one atom of oxygen; and steroid hydroxylase activity. Human ortholog(s) of this gene are implicated in c…	CYtochrome P450 family	GO:0006082	organic acid metabolic process	The chemical reactions and pathways involving organic acids, any acidic compound containing carbon in covalent linkage.	FALSE	TRUE	FALSE	FALSE	NA	VL
323	WBGene00018333	cyp-33E3	F42A9.4	none available	Is an ortholog of human CYP21A2 (cytochrome P450 family 21 subfamily A member 2). Is predicted to have heme binding activity; oxidoreductase activity, acting on paired donors, with incorporation or reduction of molecular oxygen, reduced flavin or flavoprotein as one donor, and incorporation of one atom of oxygen; and steroid hydroxylase activity. Human ortholog(s) of this gene are implicated in c…	CYtochrome P450 family	GO:0006805	xenobiotic metabolic process	The chemical reactions and pathways involving a xenobiotic compound, a compound foreign to living organisms. Used of chemical compounds, e.g. a xenobiotic chemical, such as a pesticide.	FALSE	TRUE	FALSE	FALSE	NA	VL
324	WBGene00018333	cyp-33E3	F42A9.4	none available	Is an ortholog of human CYP21A2 (cytochrome P450 family 21 subfamily A member 2). Is predicted to have heme binding activity; oxidoreductase activity, acting on paired donors, with incorporation or reduction of molecular oxygen, reduced flavin or flavoprotein as one donor, and incorporation of one atom of oxygen; and steroid hydroxylase activity. Human ortholog(s) of this gene are implicated in c…	CYtochrome P450 family	GO:0008395	steroid hydroxylase activity	Catalysis of the formation of a hydroxyl group on a steroid by incorporation of oxygen from O2.	FALSE	TRUE	FALSE	FALSE	NA	VL
325	WBGene00018333	cyp-33E3	F42A9.4	none available	Is an ortholog of human CYP21A2 (cytochrome P450 family 21 subfamily A member 2). Is predicted to have heme binding activity; oxidoreductase activity, acting on paired donors, with incorporation or reduction of molecular oxygen, reduced flavin or flavoprotein as one donor, and incorporation of one atom of oxygen; and steroid hydroxylase activity. Human ortholog(s) of this gene are implicated in c…	CYtochrome P450 family	GO:0016705	oxidoreductase activity, acting on paired donors, with incorporation or reduction of molecular oxygen	Catalysis of an oxidation-reduction (redox) reaction in which hydrogen or electrons are transferred from each of two donors, and molecular oxygen is reduced or incorporated into a donor.	FALSE	TRUE	FALSE	FALSE	NA	VL
326	WBGene00018333	cyp-33E3	F42A9.4	none available	Is an ortholog of human CYP21A2 (cytochrome P450 family 21 subfamily A member 2). Is predicted to have heme binding activity; oxidoreductase activity, acting on paired donors, with incorporation or reduction of molecular oxygen, reduced flavin or flavoprotein as one donor, and incorporation of one atom of oxygen; and steroid hydroxylase activity. Human ortholog(s) of this gene are implicated in c…	CYtochrome P450 family	GO:0016712	oxidoreductase activity, acting on paired donors, with incorporation or reduction of molecular oxygen, reduced flavin or flavoprotein as one donor, and incorporation of one atom of oxygen	Catalysis of an oxidation-reduction (redox) reaction in which hydrogen or electrons are transferred from reduced flavin or flavoprotein and one other donor, and one atom of oxygen is incorporated into one donor.	FALSE	TRUE	FALSE	FALSE	NA	VL
327	WBGene00018333	cyp-33E3	F42A9.4	none available	Is an ortholog of human CYP21A2 (cytochrome P450 family 21 subfamily A member 2). Is predicted to have heme binding activity; oxidoreductase activity, acting on paired donors, with incorporation or reduction of molecular oxygen, reduced flavin or flavoprotein as one donor, and incorporation of one atom of oxygen; and steroid hydroxylase activity. Human ortholog(s) of this gene are implicated in c…	CYtochrome P450 family	GO:0020037	heme binding	Interacting selectively and non-covalently with heme, any compound of iron complexed in a porphyrin (tetrapyrrole) ring.	FALSE	TRUE	FALSE	FALSE	NA	VL
328	WBGene00018333	cyp-33E3	F42A9.4	none available	Is an ortholog of human CYP21A2 (cytochrome P450 family 21 subfamily A member 2). Is predicted to have heme binding activity; oxidoreductase activity, acting on paired donors, with incorporation or reduction of molecular oxygen, reduced flavin or flavoprotein as one donor, and incorporation of one atom of oxygen; and steroid hydroxylase activity. Human ortholog(s) of this gene are implicated in c…	CYtochrome P450 family	GO:0042738	exogenous drug catabolic process	The chemical reactions and pathways resulting in the breakdown of a drug that has originated externally to the cell or organism.	FALSE	TRUE	FALSE	FALSE	NA	VL
329	WBGene00018333	cyp-33E3	F42A9.4	none available	Is an ortholog of human CYP21A2 (cytochrome P450 family 21 subfamily A member 2). Is predicted to have heme binding activity; oxidoreductase activity, acting on paired donors, with incorporation or reduction of molecular oxygen, reduced flavin or flavoprotein as one donor, and incorporation of one atom of oxygen; and steroid hydroxylase activity. Human ortholog(s) of this gene are implicated in c…	CYtochrome P450 family	GO:0043231	intracellular membrane-bounded organelle	Organized structure of distinctive morphology and function, bounded by a single or double lipid bilayer membrane and occurring within the cell. Includes the nucleus, mitochondria, plastids, vacuoles, and vesicles. Excludes the plasma membrane.	FALSE	TRUE	FALSE	FALSE	NA	VL
330	WBGene00018333	cyp-33E3	F42A9.4	none available	Is an ortholog of human CYP21A2 (cytochrome P450 family 21 subfamily A member 2). Is predicted to have heme binding activity; oxidoreductase activity, acting on paired donors, with incorporation or reduction of molecular oxygen, reduced flavin or flavoprotein as one donor, and incorporation of one atom of oxygen; and steroid hydroxylase activity. Human ortholog(s) of this gene are implicated in c…	CYtochrome P450 family	GO:0055114	oxidation-reduction process	A metabolic process that results in the removal or addition of one or more electrons to or from a substance, with or without the concomitant removal or addition of a proton or protons.	FALSE	TRUE	FALSE	FALSE	NA	VL
331	WBGene00018334	cyp-33E2	F42A9.5	cyp-33E2 encodes a cytochrome P450; when co-expressed with human CPR in vitro, CYP-33E2 exhibits monooxygenase activity on a variety of long-chain fatty acid substrates, including eicosapentaenoic acid and arachidonic acid; cyp-33E2(RNAi) animals show reduced rates of pharyngeal pumping, suggesting that CYP-33E2-generated metabolites may play a role in regulating pharyngeal muscle contraction; a …	Is an ortholog of human CYP2J2 (cytochrome P450 family 2 subfamily J member 2). Exhibits monooxygenase activity. Is involved in long-chain fatty acid metabolic process and regulation of pharyngeal pumping. Localizes to the intracellular membrane-bounded organelle. Is expressed in pharynx. Human ortholog(s) of this gene are implicated in hereditary spastic paraplegia 56; lung cancer; and rickets.	CYtochrome P450 family	GO:0001676	long-chain fatty acid metabolic process	The chemical reactions and pathways involving long-chain fatty acids, A long-chain fatty acid is a fatty acid with a chain length between C13 and C22.	FALSE	TRUE	FALSE	FALSE	NA	VL
332	WBGene00018334	cyp-33E2	F42A9.5	cyp-33E2 encodes a cytochrome P450; when co-expressed with human CPR in vitro, CYP-33E2 exhibits monooxygenase activity on a variety of long-chain fatty acid substrates, including eicosapentaenoic acid and arachidonic acid; cyp-33E2(RNAi) animals show reduced rates of pharyngeal pumping, suggesting that CYP-33E2-generated metabolites may play a role in regulating pharyngeal muscle contraction; a …	Is an ortholog of human CYP2J2 (cytochrome P450 family 2 subfamily J member 2). Exhibits monooxygenase activity. Is involved in long-chain fatty acid metabolic process and regulation of pharyngeal pumping. Localizes to the intracellular membrane-bounded organelle. Is expressed in pharynx. Human ortholog(s) of this gene are implicated in hereditary spastic paraplegia 56; lung cancer; and rickets.	CYtochrome P450 family	GO:0004497	monooxygenase activity	Catalysis of the incorporation of one atom from molecular oxygen into a compound and the reduction of the other atom of oxygen to water.	FALSE	TRUE	FALSE	FALSE	NA	VL
333	WBGene00018334	cyp-33E2	F42A9.5	cyp-33E2 encodes a cytochrome P450; when co-expressed with human CPR in vitro, CYP-33E2 exhibits monooxygenase activity on a variety of long-chain fatty acid substrates, including eicosapentaenoic acid and arachidonic acid; cyp-33E2(RNAi) animals show reduced rates of pharyngeal pumping, suggesting that CYP-33E2-generated metabolites may play a role in regulating pharyngeal muscle contraction; a …	Is an ortholog of human CYP2J2 (cytochrome P450 family 2 subfamily J member 2). Exhibits monooxygenase activity. Is involved in long-chain fatty acid metabolic process and regulation of pharyngeal pumping. Localizes to the intracellular membrane-bounded organelle. Is expressed in pharynx. Human ortholog(s) of this gene are implicated in hereditary spastic paraplegia 56; lung cancer; and rickets.	CYtochrome P450 family	GO:0005506	iron ion binding	Interacting selectively and non-covalently with iron (Fe) ions.	FALSE	TRUE	FALSE	FALSE	NA	VL
334	WBGene00018334	cyp-33E2	F42A9.5	cyp-33E2 encodes a cytochrome P450; when co-expressed with human CPR in vitro, CYP-33E2 exhibits monooxygenase activity on a variety of long-chain fatty acid substrates, including eicosapentaenoic acid and arachidonic acid; cyp-33E2(RNAi) animals show reduced rates of pharyngeal pumping, suggesting that CYP-33E2-generated metabolites may play a role in regulating pharyngeal muscle contraction; a …	Is an ortholog of human CYP2J2 (cytochrome P450 family 2 subfamily J member 2). Exhibits monooxygenase activity. Is involved in long-chain fatty acid metabolic process and regulation of pharyngeal pumping. Localizes to the intracellular membrane-bounded organelle. Is expressed in pharynx. Human ortholog(s) of this gene are implicated in hereditary spastic paraplegia 56; lung cancer; and rickets.	CYtochrome P450 family	GO:0005737	cytoplasm	All of the contents of a cell excluding the plasma membrane and nucleus, but including other subcellular structures.	FALSE	TRUE	FALSE	FALSE	NA	VL
335	WBGene00018334	cyp-33E2	F42A9.5	cyp-33E2 encodes a cytochrome P450; when co-expressed with human CPR in vitro, CYP-33E2 exhibits monooxygenase activity on a variety of long-chain fatty acid substrates, including eicosapentaenoic acid and arachidonic acid; cyp-33E2(RNAi) animals show reduced rates of pharyngeal pumping, suggesting that CYP-33E2-generated metabolites may play a role in regulating pharyngeal muscle contraction; a …	Is an ortholog of human CYP2J2 (cytochrome P450 family 2 subfamily J member 2). Exhibits monooxygenase activity. Is involved in long-chain fatty acid metabolic process and regulation of pharyngeal pumping. Localizes to the intracellular membrane-bounded organelle. Is expressed in pharynx. Human ortholog(s) of this gene are implicated in hereditary spastic paraplegia 56; lung cancer; and rickets.	CYtochrome P450 family	GO:0006082	organic acid metabolic process	The chemical reactions and pathways involving organic acids, any acidic compound containing carbon in covalent linkage.	FALSE	TRUE	FALSE	FALSE	NA	VL
336	WBGene00018334	cyp-33E2	F42A9.5	cyp-33E2 encodes a cytochrome P450; when co-expressed with human CPR in vitro, CYP-33E2 exhibits monooxygenase activity on a variety of long-chain fatty acid substrates, including eicosapentaenoic acid and arachidonic acid; cyp-33E2(RNAi) animals show reduced rates of pharyngeal pumping, suggesting that CYP-33E2-generated metabolites may play a role in regulating pharyngeal muscle contraction; a …	Is an ortholog of human CYP2J2 (cytochrome P450 family 2 subfamily J member 2). Exhibits monooxygenase activity. Is involved in long-chain fatty acid metabolic process and regulation of pharyngeal pumping. Localizes to the intracellular membrane-bounded organelle. Is expressed in pharynx. Human ortholog(s) of this gene are implicated in hereditary spastic paraplegia 56; lung cancer; and rickets.	CYtochrome P450 family	GO:0006805	xenobiotic metabolic process	The chemical reactions and pathways involving a xenobiotic compound, a compound foreign to living organisms. Used of chemical compounds, e.g. a xenobiotic chemical, such as a pesticide.	FALSE	TRUE	FALSE	FALSE	NA	VL
337	WBGene00018334	cyp-33E2	F42A9.5	cyp-33E2 encodes a cytochrome P450; when co-expressed with human CPR in vitro, CYP-33E2 exhibits monooxygenase activity on a variety of long-chain fatty acid substrates, including eicosapentaenoic acid and arachidonic acid; cyp-33E2(RNAi) animals show reduced rates of pharyngeal pumping, suggesting that CYP-33E2-generated metabolites may play a role in regulating pharyngeal muscle contraction; a …	Is an ortholog of human CYP2J2 (cytochrome P450 family 2 subfamily J member 2). Exhibits monooxygenase activity. Is involved in long-chain fatty acid metabolic process and regulation of pharyngeal pumping. Localizes to the intracellular membrane-bounded organelle. Is expressed in pharynx. Human ortholog(s) of this gene are implicated in hereditary spastic paraplegia 56; lung cancer; and rickets.	CYtochrome P450 family	GO:0008395	steroid hydroxylase activity	Catalysis of the formation of a hydroxyl group on a steroid by incorporation of oxygen from O2.	FALSE	TRUE	FALSE	FALSE	NA	VL
338	WBGene00018334	cyp-33E2	F42A9.5	cyp-33E2 encodes a cytochrome P450; when co-expressed with human CPR in vitro, CYP-33E2 exhibits monooxygenase activity on a variety of long-chain fatty acid substrates, including eicosapentaenoic acid and arachidonic acid; cyp-33E2(RNAi) animals show reduced rates of pharyngeal pumping, suggesting that CYP-33E2-generated metabolites may play a role in regulating pharyngeal muscle contraction; a …	Is an ortholog of human CYP2J2 (cytochrome P450 family 2 subfamily J member 2). Exhibits monooxygenase activity. Is involved in long-chain fatty acid metabolic process and regulation of pharyngeal pumping. Localizes to the intracellular membrane-bounded organelle. Is expressed in pharynx. Human ortholog(s) of this gene are implicated in hereditary spastic paraplegia 56; lung cancer; and rickets.	CYtochrome P450 family	GO:0016491	oxidoreductase activity	Catalysis of an oxidation-reduction (redox) reaction, a reversible chemical reaction in which the oxidation state of an atom or atoms within a molecule is altered. One substrate acts as a hydrogen or electron donor and becomes oxidized, while the other acts as hydrogen or electron acceptor and becomes reduced.	FALSE	TRUE	FALSE	FALSE	NA	VL
339	WBGene00018334	cyp-33E2	F42A9.5	cyp-33E2 encodes a cytochrome P450; when co-expressed with human CPR in vitro, CYP-33E2 exhibits monooxygenase activity on a variety of long-chain fatty acid substrates, including eicosapentaenoic acid and arachidonic acid; cyp-33E2(RNAi) animals show reduced rates of pharyngeal pumping, suggesting that CYP-33E2-generated metabolites may play a role in regulating pharyngeal muscle contraction; a …	Is an ortholog of human CYP2J2 (cytochrome P450 family 2 subfamily J member 2). Exhibits monooxygenase activity. Is involved in long-chain fatty acid metabolic process and regulation of pharyngeal pumping. Localizes to the intracellular membrane-bounded organelle. Is expressed in pharynx. Human ortholog(s) of this gene are implicated in hereditary spastic paraplegia 56; lung cancer; and rickets.	CYtochrome P450 family	GO:0016705	oxidoreductase activity, acting on paired donors, with incorporation or reduction of molecular oxygen	Catalysis of an oxidation-reduction (redox) reaction in which hydrogen or electrons are transferred from each of two donors, and molecular oxygen is reduced or incorporated into a donor.	FALSE	TRUE	FALSE	FALSE	NA	VL
340	WBGene00018334	cyp-33E2	F42A9.5	cyp-33E2 encodes a cytochrome P450; when co-expressed with human CPR in vitro, CYP-33E2 exhibits monooxygenase activity on a variety of long-chain fatty acid substrates, including eicosapentaenoic acid and arachidonic acid; cyp-33E2(RNAi) animals show reduced rates of pharyngeal pumping, suggesting that CYP-33E2-generated metabolites may play a role in regulating pharyngeal muscle contraction; a …	Is an ortholog of human CYP2J2 (cytochrome P450 family 2 subfamily J member 2). Exhibits monooxygenase activity. Is involved in long-chain fatty acid metabolic process and regulation of pharyngeal pumping. Localizes to the intracellular membrane-bounded organelle. Is expressed in pharynx. Human ortholog(s) of this gene are implicated in hereditary spastic paraplegia 56; lung cancer; and rickets.	CYtochrome P450 family	GO:0016712	oxidoreductase activity, acting on paired donors, with incorporation or reduction of molecular oxygen, reduced flavin or flavoprotein as one donor, and incorporation of one atom of oxygen	Catalysis of an oxidation-reduction (redox) reaction in which hydrogen or electrons are transferred from reduced flavin or flavoprotein and one other donor, and one atom of oxygen is incorporated into one donor.	FALSE	TRUE	FALSE	FALSE	NA	VL
341	WBGene00018334	cyp-33E2	F42A9.5	cyp-33E2 encodes a cytochrome P450; when co-expressed with human CPR in vitro, CYP-33E2 exhibits monooxygenase activity on a variety of long-chain fatty acid substrates, including eicosapentaenoic acid and arachidonic acid; cyp-33E2(RNAi) animals show reduced rates of pharyngeal pumping, suggesting that CYP-33E2-generated metabolites may play a role in regulating pharyngeal muscle contraction; a …	Is an ortholog of human CYP2J2 (cytochrome P450 family 2 subfamily J member 2). Exhibits monooxygenase activity. Is involved in long-chain fatty acid metabolic process and regulation of pharyngeal pumping. Localizes to the intracellular membrane-bounded organelle. Is expressed in pharynx. Human ortholog(s) of this gene are implicated in hereditary spastic paraplegia 56; lung cancer; and rickets.	CYtochrome P450 family	GO:0020037	heme binding	Interacting selectively and non-covalently with heme, any compound of iron complexed in a porphyrin (tetrapyrrole) ring.	FALSE	TRUE	FALSE	FALSE	NA	VL
342	WBGene00018334	cyp-33E2	F42A9.5	cyp-33E2 encodes a cytochrome P450; when co-expressed with human CPR in vitro, CYP-33E2 exhibits monooxygenase activity on a variety of long-chain fatty acid substrates, including eicosapentaenoic acid and arachidonic acid; cyp-33E2(RNAi) animals show reduced rates of pharyngeal pumping, suggesting that CYP-33E2-generated metabolites may play a role in regulating pharyngeal muscle contraction; a …	Is an ortholog of human CYP2J2 (cytochrome P450 family 2 subfamily J member 2). Exhibits monooxygenase activity. Is involved in long-chain fatty acid metabolic process and regulation of pharyngeal pumping. Localizes to the intracellular membrane-bounded organelle. Is expressed in pharynx. Human ortholog(s) of this gene are implicated in hereditary spastic paraplegia 56; lung cancer; and rickets.	CYtochrome P450 family	GO:0042738	exogenous drug catabolic process	The chemical reactions and pathways resulting in the breakdown of a drug that has originated externally to the cell or organism.	FALSE	TRUE	FALSE	FALSE	NA	VL
343	WBGene00018334	cyp-33E2	F42A9.5	cyp-33E2 encodes a cytochrome P450; when co-expressed with human CPR in vitro, CYP-33E2 exhibits monooxygenase activity on a variety of long-chain fatty acid substrates, including eicosapentaenoic acid and arachidonic acid; cyp-33E2(RNAi) animals show reduced rates of pharyngeal pumping, suggesting that CYP-33E2-generated metabolites may play a role in regulating pharyngeal muscle contraction; a …	Is an ortholog of human CYP2J2 (cytochrome P450 family 2 subfamily J member 2). Exhibits monooxygenase activity. Is involved in long-chain fatty acid metabolic process and regulation of pharyngeal pumping. Localizes to the intracellular membrane-bounded organelle. Is expressed in pharynx. Human ortholog(s) of this gene are implicated in hereditary spastic paraplegia 56; lung cancer; and rickets.	CYtochrome P450 family	GO:0043051	regulation of pharyngeal pumping	Any process that modulates the contraction and relaxation movements of the pharyngeal muscle that mediates feeding in nematodes.	FALSE	TRUE	FALSE	FALSE	NA	VL
344	WBGene00018334	cyp-33E2	F42A9.5	cyp-33E2 encodes a cytochrome P450; when co-expressed with human CPR in vitro, CYP-33E2 exhibits monooxygenase activity on a variety of long-chain fatty acid substrates, including eicosapentaenoic acid and arachidonic acid; cyp-33E2(RNAi) animals show reduced rates of pharyngeal pumping, suggesting that CYP-33E2-generated metabolites may play a role in regulating pharyngeal muscle contraction; a …	Is an ortholog of human CYP2J2 (cytochrome P450 family 2 subfamily J member 2). Exhibits monooxygenase activity. Is involved in long-chain fatty acid metabolic process and regulation of pharyngeal pumping. Localizes to the intracellular membrane-bounded organelle. Is expressed in pharynx. Human ortholog(s) of this gene are implicated in hereditary spastic paraplegia 56; lung cancer; and rickets.	CYtochrome P450 family	GO:0043231	intracellular membrane-bounded organelle	Organized structure of distinctive morphology and function, bounded by a single or double lipid bilayer membrane and occurring within the cell. Includes the nucleus, mitochondria, plastids, vacuoles, and vesicles. Excludes the plasma membrane.	FALSE	TRUE	FALSE	FALSE	NA	VL
345	WBGene00018334	cyp-33E2	F42A9.5	cyp-33E2 encodes a cytochrome P450; when co-expressed with human CPR in vitro, CYP-33E2 exhibits monooxygenase activity on a variety of long-chain fatty acid substrates, including eicosapentaenoic acid and arachidonic acid; cyp-33E2(RNAi) animals show reduced rates of pharyngeal pumping, suggesting that CYP-33E2-generated metabolites may play a role in regulating pharyngeal muscle contraction; a …	Is an ortholog of human CYP2J2 (cytochrome P450 family 2 subfamily J member 2). Exhibits monooxygenase activity. Is involved in long-chain fatty acid metabolic process and regulation of pharyngeal pumping. Localizes to the intracellular membrane-bounded organelle. Is expressed in pharynx. Human ortholog(s) of this gene are implicated in hereditary spastic paraplegia 56; lung cancer; and rickets.	CYtochrome P450 family	GO:0046872	metal ion binding	Interacting selectively and non-covalently with any metal ion.	FALSE	TRUE	FALSE	FALSE	NA	VL
346	WBGene00018334	cyp-33E2	F42A9.5	cyp-33E2 encodes a cytochrome P450; when co-expressed with human CPR in vitro, CYP-33E2 exhibits monooxygenase activity on a variety of long-chain fatty acid substrates, including eicosapentaenoic acid and arachidonic acid; cyp-33E2(RNAi) animals show reduced rates of pharyngeal pumping, suggesting that CYP-33E2-generated metabolites may play a role in regulating pharyngeal muscle contraction; a …	Is an ortholog of human CYP2J2 (cytochrome P450 family 2 subfamily J member 2). Exhibits monooxygenase activity. Is involved in long-chain fatty acid metabolic process and regulation of pharyngeal pumping. Localizes to the intracellular membrane-bounded organelle. Is expressed in pharynx. Human ortholog(s) of this gene are implicated in hereditary spastic paraplegia 56; lung cancer; and rickets.	CYtochrome P450 family	GO:0055114	oxidation-reduction process	A metabolic process that results in the removal or addition of one or more electrons to or from a substance, with or without the concomitant removal or addition of a proton or protons.	FALSE	TRUE	FALSE	FALSE	NA	VL
347	WBGene00018823	F54E2.1	F54E2.1	none available	Localizes to the membrane raft.	not known	GO:0045121	membrane raft	Any of the small (10-200 nm), heterogeneous, highly dynamic, sterol- and sphingolipid-enriched membrane domains that compartmentalize cellular processes. Small rafts can sometimes be stabilized to form larger platforms through protein-protein and protein-lipid interactions.	TRUE	TRUE	TRUE	TRUE	NA	VL
348	WBGene00018824	F54E2.2	F54E2.2	none available	Is enriched in pharynx based on microarray studies. Is affected by several genes including skn-1; eat-2; and dpy-7 based on microarray and RNA-seq studies. Is affected by twelve chemicals including 1-methylnicotinamide; methylmercuric chloride; and Rotenone based on RNA-seq and microarray studies.	not known	GO:0010466	negative regulation of peptidase activity	Any process that stops or reduces the rate of peptidase activity, the hydrolysis of peptide bonds within proteins.	TRUE	FALSE	TRUE	TRUE	NA	VL
349	WBGene00018825	F54E2.5	F54E2.5	none available	Is affected by several genes including pgl-1; glh-1; and pgl-3 based on RNA-seq studies. Is affected by four chemicals including Psoralens; allantoin; and Sirolimus based on RNA-seq studies. Is predicted to encode a protein with the following domain: Protein of unknown function DUF621.	not known	GO:0016020	membrane	A lipid bilayer along with all the proteins and protein complexes embedded in it an attached to it.	TRUE	FALSE	TRUE	TRUE	NA	VL
350	WBGene00018825	F54E2.5	F54E2.5	none available	Is affected by several genes including pgl-1; glh-1; and pgl-3 based on RNA-seq studies. Is affected by four chemicals including Psoralens; allantoin; and Sirolimus based on RNA-seq studies. Is predicted to encode a protein with the following domain: Protein of unknown function DUF621.	not known	GO:0016021	integral component of membrane	The component of a membrane consisting of the gene products and protein complexes having at least some part of their peptide sequence embedded in the hydrophobic region of the membrane.	TRUE	FALSE	TRUE	TRUE	NA	VL
351	WBGene00018826	srt-34	F54E2.6	none available	Is affected by several genes including clk-1; eat-2; and nhr-25 based on tiling array; microarray; and RNA-seq studies. Is affected by resveratrol and allantoin based on microarray studies. Is predicted to encode a protein with the following domain: 7TM GPCR, serpentine receptor class t (Srt).	Serpentine Receptor, class T	GO:0016020	membrane	A lipid bilayer along with all the proteins and protein complexes embedded in it an attached to it.	TRUE	FALSE	TRUE	TRUE	NA	VL
352	WBGene00018826	srt-34	F54E2.6	none available	Is affected by several genes including clk-1; eat-2; and nhr-25 based on tiling array; microarray; and RNA-seq studies. Is affected by resveratrol and allantoin based on microarray studies. Is predicted to encode a protein with the following domain: 7TM GPCR, serpentine receptor class t (Srt).	Serpentine Receptor, class T	GO:0016021	integral component of membrane	The component of a membrane consisting of the gene products and protein complexes having at least some part of their peptide sequence embedded in the hydrophobic region of the membrane.	TRUE	FALSE	TRUE	TRUE	NA	VL
353	WBGene00019103	F59D6.1	F59D6.1a	none available	Is enriched in neurons based on microarray studies. Is affected by several genes including daf-16; daf-2; and eat-2 based on tiling array; RNA-seq; and microarray studies. Is affected by eight chemicals including metformin; Sirolimus; and Rifampin based on RNA-seq and microarray studies.	not known	NA	NA	NA	TRUE	FALSE	TRUE	FALSE	NA	VL
354	WBGene00019104	asp-7	F59D6.2	none available	Is an ortholog of several human genes including CTSE (cathepsin E); PGA4 (pepsinogen A4); and PGC (progastricsin). Is predicted to have aspartic-type endopeptidase activity.	ASpartyl Protease	GO:0004190	aspartic-type endopeptidase activity	Catalysis of the hydrolysis of internal, alpha-peptide bonds in a polypeptide chain by a mechanism in which a water molecule bound by the side chains of aspartic residues at the active center acts as a nucleophile.	TRUE	FALSE	TRUE	TRUE	NA	VL
355	WBGene00019104	asp-7	F59D6.2	none available	Is an ortholog of several human genes including CTSE (cathepsin E); PGA4 (pepsinogen A4); and PGC (progastricsin). Is predicted to have aspartic-type endopeptidase activity.	ASpartyl Protease	GO:0006508	proteolysis	The hydrolysis of proteins into smaller polypeptides and/or amino acids by cleavage of their peptide bonds.	TRUE	FALSE	TRUE	TRUE	NA	VL
356	WBGene00019104	asp-7	F59D6.2	none available	Is an ortholog of several human genes including CTSE (cathepsin E); PGA4 (pepsinogen A4); and PGC (progastricsin). Is predicted to have aspartic-type endopeptidase activity.	ASpartyl Protease	GO:0030163	protein catabolic process	The chemical reactions and pathways resulting in the breakdown of a protein by the destruction of the native, active configuration, with or without the hydrolysis of peptide bonds.	TRUE	FALSE	TRUE	TRUE	NA	VL
357	WBGene00019105	asp-8	F59D6.3	none available	Is an ortholog of several human genes including CTSE (cathepsin E); PGA4 (pepsinogen A4); and PGC (progastricsin). Is predicted to have aspartic-type endopeptidase activity.	ASpartyl Protease	GO:0004190	aspartic-type endopeptidase activity	Catalysis of the hydrolysis of internal, alpha-peptide bonds in a polypeptide chain by a mechanism in which a water molecule bound by the side chains of aspartic residues at the active center acts as a nucleophile.	TRUE	FALSE	TRUE	TRUE	NA	VL
358	WBGene00019105	asp-8	F59D6.3	none available	Is an ortholog of several human genes including CTSE (cathepsin E); PGA4 (pepsinogen A4); and PGC (progastricsin). Is predicted to have aspartic-type endopeptidase activity.	ASpartyl Protease	GO:0006508	proteolysis	The hydrolysis of proteins into smaller polypeptides and/or amino acids by cleavage of their peptide bonds.	TRUE	FALSE	TRUE	TRUE	NA	VL
359	WBGene00019105	asp-8	F59D6.3	none available	Is an ortholog of several human genes including CTSE (cathepsin E); PGA4 (pepsinogen A4); and PGC (progastricsin). Is predicted to have aspartic-type endopeptidase activity.	ASpartyl Protease	GO:0030163	protein catabolic process	The chemical reactions and pathways resulting in the breakdown of a protein by the destruction of the native, active configuration, with or without the hydrolysis of peptide bonds.	TRUE	FALSE	TRUE	TRUE	NA	VL
360	WBGene00019106	irld-38	F59D6.4	none available	Is affected by mir-34; drh-3; and thoc-5 based on microarray and RNA-seq studies. Is predicted to encode a protein with the following domains: Receptor L-domain and Receptor L-domain superfamily.	Insulin/EGF-Receptor L Domain protein	NA	NA	NA	TRUE	FALSE	TRUE	TRUE	NA	VL
361	WBGene00019107	irld-10	F59D6.6	none available	Is affected by several genes including clk-1; lin-15B; and cyc-1 based on microarray; tiling array; and RNA-seq studies.	Insulin/EGF-Receptor L Domain protein	NA	NA	NA	TRUE	FALSE	TRUE	TRUE	NA	VL
362	WBGene00019108	chpf-2	F59D6.7a	none available	Is an ortholog of human CHP1 (calcineurin like EF-hand protein 1). Is predicted to have calcium ion binding activity. Is expressed in ray and in male.	Calcineurin-like EF-Hand Protein Family member	GO:0005509	calcium ion binding	Interacting selectively and non-covalently with calcium ions (Ca2+).	TRUE	FALSE	TRUE	TRUE	NA	VL
363	WBGene00019675	K12D9.1	K12D9.1	none available	Is enriched in germ line based on RNA-seq studies. Is affected by several genes including daf-2; lin-4; and lin-14 based on microarray and RNA-seq studies. Is affected by six chemicals including multi-walled carbon nanotube; allantoin; and Sirolimus based on RNA-seq studies. Is predicted to encode a protein with the following domains: Methyltransferase domain; S-adenosyl-L-methionine-dependent me…	not known	NA	NA	NA	TRUE	FALSE	TRUE	TRUE	NA	VL
364	WBGene00019676	irld-46	K12D9.12	none available	Is enriched in NSM based on tiling array studies. Is affected by several genes including clk-1; eat-2; and his-3 based on microarray and RNA-seq studies.	Insulin/EGF-Receptor L Domain protein	NA	NA	NA	TRUE	FALSE	TRUE	FALSE	NA	VL
365	WBGene00019885	R05D8.7	R05D8.7	none available	Is an ortholog of human HSD17B14. Is predicted to have nucleotide binding activity.	not known	GO:0000166	nucleotide binding	Interacting selectively and non-covalently with a nucleotide, any compound consisting of a nucleoside that is esterified with (ortho)phosphate or an oligophosphate at any hydroxyl group on the ribose or deoxyribose.	TRUE	TRUE	TRUE	TRUE	NA	VL
366	WBGene00019885	R05D8.7	R05D8.7	none available	Is an ortholog of human HSD17B14. Is predicted to have nucleotide binding activity.	not known	GO:0055114	oxidation-reduction process	A metabolic process that results in the removal or addition of one or more electrons to or from a substance, with or without the concomitant removal or addition of a proton or protons.	TRUE	TRUE	TRUE	TRUE	NA	VL
367	WBGene00019886	R05D8.9	R05D8.9	none available	Is an ortholog of human HSD17B14. Is predicted to encode a protein with the following domains: Short-chain dehydrogenase/reductase SDR and NAD(P)-binding domain superfamily.	not known	GO:0055114	oxidation-reduction process	A metabolic process that results in the removal or addition of one or more electrons to or from a substance, with or without the concomitant removal or addition of a proton or protons.	TRUE	FALSE	TRUE	FALSE	NA	VL
368	WBGene00019887	R05D8.11	R05D8.11	none available	Is enriched in germline precursor cell; hypodermis; intestine; and ventral nerve cord based on tiling array studies. Is affected by several genes including clk-1; dpy-7; and csr-1 based on tiling array; RNA-seq; and microarray studies. Is affected by seven chemicals including methylmercuric chloride; Alovudine; and stavudine based on microarray and RNA-seq studies. Is predicted to encode a protei…	not known	NA	NA	NA	TRUE	FALSE	FALSE	FALSE	NA	VL
369	WBGene00020182	ugt-53	T03D3.1	none available	Is an ortholog of human UGT3A1 (UDP glycosyltransferase family 3 member A1) and UGT3A2 (UDP glycosyltransferase family 3 member A2). Is predicted to have UDP-glycosyltransferase activity.	UDP-GlucuronosylTransferase	GO:0008194	UDP-glycosyltransferase activity	Catalysis of the transfer of a glycosyl group from a UDP-sugar to a small hydrophobic molecule.	TRUE	TRUE	TRUE	TRUE	NA	VL
370	WBGene00020182	ugt-53	T03D3.1	none available	Is an ortholog of human UGT3A1 (UDP glycosyltransferase family 3 member A1) and UGT3A2 (UDP glycosyltransferase family 3 member A2). Is predicted to have UDP-glycosyltransferase activity.	UDP-GlucuronosylTransferase	GO:0016020	membrane	A lipid bilayer along with all the proteins and protein complexes embedded in it an attached to it.	TRUE	TRUE	TRUE	TRUE	NA	VL
371	WBGene00020182	ugt-53	T03D3.1	none available	Is an ortholog of human UGT3A1 (UDP glycosyltransferase family 3 member A1) and UGT3A2 (UDP glycosyltransferase family 3 member A2). Is predicted to have UDP-glycosyltransferase activity.	UDP-GlucuronosylTransferase	GO:0016021	integral component of membrane	The component of a membrane consisting of the gene products and protein complexes having at least some part of their peptide sequence embedded in the hydrophobic region of the membrane.	TRUE	TRUE	TRUE	TRUE	NA	VL
372	WBGene00020182	ugt-53	T03D3.1	none available	Is an ortholog of human UGT3A1 (UDP glycosyltransferase family 3 member A1) and UGT3A2 (UDP glycosyltransferase family 3 member A2). Is predicted to have UDP-glycosyltransferase activity.	UDP-GlucuronosylTransferase	GO:0016740	transferase activity	Catalysis of the transfer of a group, e.g. a methyl group, glycosyl group, acyl group, phosphorus-containing, or other groups, from one compound (generally regarded as the donor) to another compound (generally regarded as the acceptor). Transferase is the systematic name for any enzyme of EC class 2.	TRUE	TRUE	TRUE	TRUE	NA	VL
373	WBGene00020182	ugt-53	T03D3.1	none available	Is an ortholog of human UGT3A1 (UDP glycosyltransferase family 3 member A1) and UGT3A2 (UDP glycosyltransferase family 3 member A2). Is predicted to have UDP-glycosyltransferase activity.	UDP-GlucuronosylTransferase	GO:0016758	transferase activity, transferring hexosyl groups	Catalysis of the transfer of a hexosyl group from one compound (donor) to another (acceptor).	TRUE	TRUE	TRUE	TRUE	NA	VL
374	WBGene00020182	ugt-53	T03D3.1	none available	Is an ortholog of human UGT3A1 (UDP glycosyltransferase family 3 member A1) and UGT3A2 (UDP glycosyltransferase family 3 member A2). Is predicted to have UDP-glycosyltransferase activity.	UDP-GlucuronosylTransferase	GO:0043231	intracellular membrane-bounded organelle	Organized structure of distinctive morphology and function, bounded by a single or double lipid bilayer membrane and occurring within the cell. Includes the nucleus, mitochondria, plastids, vacuoles, and vesicles. Excludes the plasma membrane.	TRUE	TRUE	TRUE	TRUE	NA	VL
375	WBGene00020183	T03D3.5	T03D3.5	none available	Is enriched in body wall muscle cell and germ line based on tiling array and RNA-seq studies. Is affected by several genes including daf-2; dpy-10; and clk-1 based on RNA-seq and microarray studies. Is affected by eight chemicals including 1-methylnicotinamide; stavudine; and Zidovudine based on RNA-seq and microarray studies.	not known	NA	NA	NA	TRUE	FALSE	FALSE	FALSE	NA	VL
376	WBGene00020952	kel-8	W02G9.2a	none available	Is an ortholog of human KLHL8 (kelch like family member 8). Is involved in protein ubiquitination and ubiquitin-dependent protein catabolic process. Localizes to several cellular components, including the Cul3-RING ubiquitin ligase complex; neuronal cell body; and postsynaptic density. Is expressed in command interneuron and intestine.	KELch-repeat containing protein	GO:0006511	ubiquitin-dependent protein catabolic process	The chemical reactions and pathways resulting in the breakdown of a protein or peptide by hydrolysis of its peptide bonds, initiated by the covalent attachment of a ubiquitin group, or multiple ubiquitin groups, to the protein.	TRUE	FALSE	TRUE	TRUE	NA	VL
377	WBGene00020952	kel-8	W02G9.2a	none available	Is an ortholog of human KLHL8 (kelch like family member 8). Is involved in protein ubiquitination and ubiquitin-dependent protein catabolic process. Localizes to several cellular components, including the Cul3-RING ubiquitin ligase complex; neuronal cell body; and postsynaptic density. Is expressed in command interneuron and intestine.	KELch-repeat containing protein	GO:0014069	postsynaptic density	An electron dense network of proteins within and adjacent to the postsynaptic membrane of an asymetric, neuron-neuron synapse. Its major components include neurotransmitter receptors and the proteins that spatially and functionally organize them such as anchoring and scaffolding molecules, signaling enzymes and cytoskeletal components.	TRUE	FALSE	TRUE	TRUE	NA	VL
378	WBGene00020952	kel-8	W02G9.2a	none available	Is an ortholog of human KLHL8 (kelch like family member 8). Is involved in protein ubiquitination and ubiquitin-dependent protein catabolic process. Localizes to several cellular components, including the Cul3-RING ubiquitin ligase complex; neuronal cell body; and postsynaptic density. Is expressed in command interneuron and intestine.	KELch-repeat containing protein	GO:0016567	protein ubiquitination	The process in which one or more ubiquitin groups are added to a protein.	TRUE	FALSE	TRUE	TRUE	NA	VL
379	WBGene00020952	kel-8	W02G9.2a	none available	Is an ortholog of human KLHL8 (kelch like family member 8). Is involved in protein ubiquitination and ubiquitin-dependent protein catabolic process. Localizes to several cellular components, including the Cul3-RING ubiquitin ligase complex; neuronal cell body; and postsynaptic density. Is expressed in command interneuron and intestine.	KELch-repeat containing protein	GO:0030054	cell junction	A cellular component that forms a specialized region of connection between two or more cells or between a cell and the extracellular matrix. At a cell junction, anchoring proteins extend through the plasma membrane to link cytoskeletal proteins in one cell to cytoskeletal proteins in neighboring cells or to proteins in the extracellular matrix.	TRUE	FALSE	TRUE	TRUE	NA	VL
380	WBGene00020952	kel-8	W02G9.2a	none available	Is an ortholog of human KLHL8 (kelch like family member 8). Is involved in protein ubiquitination and ubiquitin-dependent protein catabolic process. Localizes to several cellular components, including the Cul3-RING ubiquitin ligase complex; neuronal cell body; and postsynaptic density. Is expressed in command interneuron and intestine.	KELch-repeat containing protein	GO:0031463	Cul3-RING ubiquitin ligase complex	A ubiquitin ligase complex in which a cullin from the Cul3 subfamily and a RING domain protein form the catalytic core; substrate specificity is conferred by a BTB-domain-containing protein.	TRUE	FALSE	TRUE	TRUE	NA	VL
381	WBGene00020952	kel-8	W02G9.2a	none available	Is an ortholog of human KLHL8 (kelch like family member 8). Is involved in protein ubiquitination and ubiquitin-dependent protein catabolic process. Localizes to several cellular components, including the Cul3-RING ubiquitin ligase complex; neuronal cell body; and postsynaptic density. Is expressed in command interneuron and intestine.	KELch-repeat containing protein	GO:0043005	neuron projection	A prolongation or process extending from a nerve cell, e.g. an axon or dendrite.	TRUE	FALSE	TRUE	TRUE	NA	VL
382	WBGene00020952	kel-8	W02G9.2a	none available	Is an ortholog of human KLHL8 (kelch like family member 8). Is involved in protein ubiquitination and ubiquitin-dependent protein catabolic process. Localizes to several cellular components, including the Cul3-RING ubiquitin ligase complex; neuronal cell body; and postsynaptic density. Is expressed in command interneuron and intestine.	KELch-repeat containing protein	GO:0043025	neuronal cell body	The portion of a neuron that includes the nucleus, but excludes cell projections such as axons and dendrites.	TRUE	FALSE	TRUE	TRUE	NA	VL
383	WBGene00020952	kel-8	W02G9.2a	none available	Is an ortholog of human KLHL8 (kelch like family member 8). Is involved in protein ubiquitination and ubiquitin-dependent protein catabolic process. Localizes to several cellular components, including the Cul3-RING ubiquitin ligase complex; neuronal cell body; and postsynaptic density. Is expressed in command interneuron and intestine.	KELch-repeat containing protein	GO:0045202	synapse	The junction between a nerve fiber of one neuron and another neuron, muscle fiber or glial cell. As the nerve fiber approaches the synapse it enlarges into a specialized structure, the presynaptic nerve ending, which contains mitochondria and synaptic vesicles. At the tip of the nerve ending is the presynaptic membrane; facing it, and separated from it by a minute cleft (the synaptic cleft) is a …	TRUE	FALSE	TRUE	TRUE	NA	VL
384	WBGene00020953	W02G9.3	W02G9.3	none available	Is an ortholog of human THUMPD1 (THUMP domain containing 1). Is predicted to have RNA binding activity.	not known	GO:0003723	RNA binding	Interacting selectively and non-covalently with an RNA molecule or a portion thereof.	TRUE	FALSE	TRUE	FALSE	NA	VL
385	WBGene00020953	W02G9.3	W02G9.3	none available	Is an ortholog of human THUMPD1 (THUMP domain containing 1). Is predicted to have RNA binding activity.	not known	GO:0006400	tRNA modification	The covalent alteration of one or more nucleotides within a tRNA molecule to produce a tRNA molecule with a sequence that differs from that coded genetically.	TRUE	FALSE	TRUE	FALSE	NA	VL
386	WBGene00020954	W02G9.4	W02G9.4a	none available	Is an ortholog of human NRP2 (neuropilin 2). Human NRP2 exhibits identical protein binding activity. Is predicted to encode a protein with the following domains: CUB domain and Spermadhesin, CUB domain superfamily.	not known	NA	NA	NA	TRUE	FALSE	TRUE	TRUE	NA	VL
387	WBGene00020955	angl-1	W02G9.5a	angl-1 encodes a deadenylase that is orthologous to members of the Angel family of ribonucleases.	Is an ortholog of human ANGEL1 (angel homolog 1) and ANGEL2 (angel homolog 2). Is predicted to have 3'-5'-exoribonuclease activity. Is expressed in PDB; body wall musculature; intestine; pharyngeal muscle cell; and ventral cord neurons.	ANGeL-like deadenylase	GO:0000175	3'-5'-exoribonuclease activity	Catalysis of the sequential cleavage of mononucleotides from a free 3' terminus of an RNA molecule.	TRUE	FALSE	TRUE	TRUE	NA	VL
388	WBGene00020955	angl-1	W02G9.5a	angl-1 encodes a deadenylase that is orthologous to members of the Angel family of ribonucleases.	Is an ortholog of human ANGEL1 (angel homolog 1) and ANGEL2 (angel homolog 2). Is predicted to have 3'-5'-exoribonuclease activity. Is expressed in PDB; body wall musculature; intestine; pharyngeal muscle cell; and ventral cord neurons.	ANGeL-like deadenylase	GO:0004527	exonuclease activity	Catalysis of the hydrolysis of ester linkages within nucleic acids by removing nucleotide residues from the 3' or 5' end.	TRUE	FALSE	TRUE	TRUE	NA	VL
389	WBGene00020955	angl-1	W02G9.5a	angl-1 encodes a deadenylase that is orthologous to members of the Angel family of ribonucleases.	Is an ortholog of human ANGEL1 (angel homolog 1) and ANGEL2 (angel homolog 2). Is predicted to have 3'-5'-exoribonuclease activity. Is expressed in PDB; body wall musculature; intestine; pharyngeal muscle cell; and ventral cord neurons.	ANGeL-like deadenylase	GO:0090305	nucleic acid phosphodiester bond hydrolysis	The nucleic acid metabolic process in which the phosphodiester bonds between nucleotides are cleaved by hydrolysis.	TRUE	FALSE	TRUE	TRUE	NA	VL
390	WBGene00020955	angl-1	W02G9.5a	angl-1 encodes a deadenylase that is orthologous to members of the Angel family of ribonucleases.	Is an ortholog of human ANGEL1 (angel homolog 1) and ANGEL2 (angel homolog 2). Is predicted to have 3'-5'-exoribonuclease activity. Is expressed in PDB; body wall musculature; intestine; pharyngeal muscle cell; and ventral cord neurons.	ANGeL-like deadenylase	GO:0090503	RNA phosphodiester bond hydrolysis, exonucleolytic	The chemical reactions and pathways involving the hydrolysis of terminal 3',5'-phosphodiester bonds in one or two strands of ribonucleotides.	TRUE	FALSE	TRUE	TRUE	NA	VL
391	WBGene00020957	W02H5.2	W02H5.2	none available	Is predicted to have actin binding activity.	not known	GO:0003779	actin binding	Interacting selectively and non-covalently with monomeric or multimeric forms of actin, including actin filaments.	TRUE	FALSE	TRUE	FALSE	NA	VL
392	WBGene00020957	W02H5.2	W02H5.2	none available	Is predicted to have actin binding activity.	not known	GO:0007015	actin filament organization	A process that is carried out at the cellular level which results in the assembly, arrangement of constituent parts, or disassembly of cytoskeletal structures comprising actin filaments. Includes processes that control the spatial distribution of actin filaments, such as organizing filaments into meshworks, bundles, or other structures, as by cross-linking.	TRUE	FALSE	TRUE	FALSE	NA	VL
393	WBGene00020957	W02H5.2	W02H5.2	none available	Is predicted to have actin binding activity.	not known	GO:0015629	actin cytoskeleton	The part of the cytoskeleton (the internal framework of a cell) composed of actin and associated proteins. Includes actin cytoskeleton-associated complexes.	TRUE	FALSE	TRUE	FALSE	NA	VL
394	WBGene00020957	W02H5.2	W02H5.2	none available	Is predicted to have actin binding activity.	not known	GO:0030027	lamellipodium	A thin sheetlike process extended by the leading edge of a migrating cell or extending cell process; contains a dense meshwork of actin filaments.	TRUE	FALSE	TRUE	FALSE	NA	VL
395	WBGene00020957	W02H5.2	W02H5.2	none available	Is predicted to have actin binding activity.	not known	GO:0031941	filamentous actin	A two-stranded helical polymer of the protein actin.	TRUE	FALSE	TRUE	FALSE	NA	VL
396	WBGene00020957	W02H5.2	W02H5.2	none available	Is predicted to have actin binding activity.	not known	GO:0034198	cellular response to amino acid starvation	Any process that results in a change in state or activity of a cell (in terms of movement, secretion, enzyme production, gene expression, etc.) as a result of deprivation of amino acids.	TRUE	FALSE	TRUE	FALSE	NA	VL
397	WBGene00020957	W02H5.2	W02H5.2	none available	Is predicted to have actin binding activity.	not known	GO:0051015	actin filament binding	Interacting selectively and non-covalently with an actin filament, also known as F-actin, a helical filamentous polymer of globular G-actin subunits.	TRUE	FALSE	TRUE	FALSE	NA	VL
398	WBGene00020957	W02H5.2	W02H5.2	none available	Is predicted to have actin binding activity.	not known	GO:0140007	NA	NA	TRUE	FALSE	TRUE	FALSE	NA	VL
399	WBGene00020957	W02H5.2	W02H5.2	none available	Is predicted to have actin binding activity.	not known	GO:1904262	negative regulation of TORC1 signaling	Any process that stops, prevents or reduces the frequency, rate or extent of TORC1 signaling.	TRUE	FALSE	TRUE	FALSE	NA	VL
400	WBGene00020962	W02H5.8	W02H5.8	none available	Is an ortholog of human TKFC (triokinase and FMN cyclase). Is predicted to have glycerone kinase activity.	not known	GO:0004371	glycerone kinase activity	Catalysis of the reaction: ATP + glycerone = ADP + glycerone phosphate + 2 H(+).	TRUE	FALSE	TRUE	FALSE	NA	VL
401	WBGene00020962	W02H5.8	W02H5.8	none available	Is an ortholog of human TKFC (triokinase and FMN cyclase). Is predicted to have glycerone kinase activity.	not known	GO:0005524	ATP binding	Interacting selectively and non-covalently with ATP, adenosine 5'-triphosphate, a universally important coenzyme and enzyme regulator.	TRUE	FALSE	TRUE	FALSE	NA	VL
402	WBGene00020962	W02H5.8	W02H5.8	none available	Is an ortholog of human TKFC (triokinase and FMN cyclase). Is predicted to have glycerone kinase activity.	not known	GO:0005829	cytosol	The part of the cytoplasm that does not contain organelles but which does contain other particulate matter, such as protein complexes.	TRUE	FALSE	TRUE	FALSE	NA	VL
403	WBGene00020962	W02H5.8	W02H5.8	none available	Is an ortholog of human TKFC (triokinase and FMN cyclase). Is predicted to have glycerone kinase activity.	not known	GO:0006071	glycerol metabolic process	The chemical reactions and pathways involving glycerol, 1,2,3-propanetriol, a sweet, hygroscopic, viscous liquid, widely distributed in nature as a constituent of many lipids.	TRUE	FALSE	TRUE	FALSE	NA	VL
404	WBGene00020962	W02H5.8	W02H5.8	none available	Is an ortholog of human TKFC (triokinase and FMN cyclase). Is predicted to have glycerone kinase activity.	not known	GO:0016310	phosphorylation	The process of introducing a phosphate group into a molecule, usually with the formation of a phosphoric ester, a phosphoric anhydride or a phosphoric amide.	TRUE	FALSE	TRUE	FALSE	NA	VL
405	WBGene00020962	W02H5.8	W02H5.8	none available	Is an ortholog of human TKFC (triokinase and FMN cyclase). Is predicted to have glycerone kinase activity.	not known	GO:0019563	glycerol catabolic process	The chemical reactions and pathways resulting in the breakdown of glycerol, 1,2,3-propanetriol, a sweet, hygroscopic, viscous liquid, widely distributed in nature as a constituent of many lipids.	TRUE	FALSE	TRUE	FALSE	NA	VL
406	WBGene00021254	Y22D7AL.16	Y22D7AL.16	none available	Is predicted to have nucleic acid binding activity.	not known	GO:0003676	nucleic acid binding	Interacting selectively and non-covalently with any nucleic acid.	FALSE	TRUE	FALSE	FALSE	NA	VL
407	WBGene00021254	Y22D7AL.16	Y22D7AL.16	none available	Is predicted to have nucleic acid binding activity.	not known	GO:0003700	DNA-binding transcription factor activity	A protein or a member of a complex that interacts selectively and non-covalently with a specific DNA sequence (sometimes referred to as a motif) within the regulatory region of a gene to modulate transcription. Regulatory regions include promoters (proximal and distal) and enhancers. Genes are transcriptional units, and include bacterial operons.	FALSE	TRUE	FALSE	FALSE	NA	VL
408	WBGene00021254	Y22D7AL.16	Y22D7AL.16	none available	Is predicted to have nucleic acid binding activity.	not known	GO:0005654	nucleoplasm	That part of the nuclear content other than the chromosomes or the nucleolus.	FALSE	TRUE	FALSE	FALSE	NA	VL
409	WBGene00021254	Y22D7AL.16	Y22D7AL.16	none available	Is predicted to have nucleic acid binding activity.	not known	GO:0044212	transcription regulatory region DNA binding	Interacting selectively and non-covalently with a DNA region that regulates the transcription of a region of DNA, which may be a gene, cistron, or operon. Binding may occur as a sequence specific interaction or as an interaction observed only once a factor has been recruited to the DNA by other factors.	FALSE	TRUE	FALSE	FALSE	NA	VL
410	WBGene00021254	Y22D7AL.16	Y22D7AL.16	none available	Is predicted to have nucleic acid binding activity.	not known	GO:0045944	positive regulation of transcription by RNA polymerase II	Any process that activates or increases the frequency, rate or extent of transcription from an RNA polymerase II promoter.	FALSE	TRUE	FALSE	FALSE	NA	VL
411	WBGene00021302	Y32G9A.3	Y32G9A.3a	none available	Is enriched in male based on RNA-seq studies. Is affected by several genes including daf-2; clk-1; and eat-2 based on microarray; tiling array; and RNA-seq studies. Is affected by methylmercuric chloride and Colistin based on microarray studies.	not known	NA	NA	NA	FALSE	TRUE	FALSE	FALSE	NA	VL
412	WBGene00021308	Y32G9A.11	not known	none available	none available	not known	NA	NA	NA	FALSE	TRUE	FALSE	FALSE	NA	VL
413	WBGene00021482	Y39H10A.6	Y39H10A.6a	none available	Is an ortholog of human WDR26 (WD repeat domain 26). Is predicted to encode a protein with the following domains: WD40 repeat; WD40/YVTN repeat-like-containing domain superfamily; and WD40-repeat-containing domain superfamily.	not known	NA	NA	NA	FALSE	TRUE	FALSE	FALSE	NA	VL
414	WBGene00021562	nuo-5	Y45G12B.1	nuo-5 is orthologous to human NADH-UBIQUINONE OXIDOREDUCTASE Fe-S PROTEIN 1 (NDUFS1; OMIM:157655), which when mutated leads to mitochondrial complex I deficiency.	Is an ortholog of human NDUFS1 (NADH:ubiquinone oxidoreductase core subunit S1). Is predicted to contribute to NADH dehydrogenase (ubiquinone) activity. Human ortholog(s) of this gene are implicated in mitochondrial complex I deficiency.	NADH Ubiquinone Oxidoreductase	GO:0005747	mitochondrial respiratory chain complex I	A protein complex located in the mitochondrial inner membrane that forms part of the mitochondrial respiratory chain. It contains about 25 different polypeptide subunits, including NADH dehydrogenase (ubiquinone), flavin mononucleotide and several different iron-sulfur clusters containing non-heme iron. The iron undergoes oxidation-reduction between Fe(II) and Fe(III), and catalyzes proton transl…	TRUE	TRUE	TRUE	TRUE	NA	VL
415	WBGene00021562	nuo-5	Y45G12B.1	nuo-5 is orthologous to human NADH-UBIQUINONE OXIDOREDUCTASE Fe-S PROTEIN 1 (NDUFS1; OMIM:157655), which when mutated leads to mitochondrial complex I deficiency.	Is an ortholog of human NDUFS1 (NADH:ubiquinone oxidoreductase core subunit S1). Is predicted to contribute to NADH dehydrogenase (ubiquinone) activity. Human ortholog(s) of this gene are implicated in mitochondrial complex I deficiency.	NADH Ubiquinone Oxidoreductase	GO:0006120	mitochondrial electron transport, NADH to ubiquinone	The transfer of electrons from NADH to ubiquinone that occurs during oxidative phosphorylation, mediated by the multisubunit enzyme known as complex I.	TRUE	TRUE	TRUE	TRUE	NA	VL
416	WBGene00021562	nuo-5	Y45G12B.1	nuo-5 is orthologous to human NADH-UBIQUINONE OXIDOREDUCTASE Fe-S PROTEIN 1 (NDUFS1; OMIM:157655), which when mutated leads to mitochondrial complex I deficiency.	Is an ortholog of human NDUFS1 (NADH:ubiquinone oxidoreductase core subunit S1). Is predicted to contribute to NADH dehydrogenase (ubiquinone) activity. Human ortholog(s) of this gene are implicated in mitochondrial complex I deficiency.	NADH Ubiquinone Oxidoreductase	GO:0009055	electron transfer activity	Any molecular entity that serves as an electron acceptor and electron donor in an electron transport chain. An electron transport chain is a process in which a series of electron carriers operate together to transfer electrons from donors to any of several different terminal electron acceptors to generate a transmembrane electrochemical gradient.	TRUE	TRUE	TRUE	TRUE	NA	VL
417	WBGene00021562	nuo-5	Y45G12B.1	nuo-5 is orthologous to human NADH-UBIQUINONE OXIDOREDUCTASE Fe-S PROTEIN 1 (NDUFS1; OMIM:157655), which when mutated leads to mitochondrial complex I deficiency.	Is an ortholog of human NDUFS1 (NADH:ubiquinone oxidoreductase core subunit S1). Is predicted to contribute to NADH dehydrogenase (ubiquinone) activity. Human ortholog(s) of this gene are implicated in mitochondrial complex I deficiency.	NADH Ubiquinone Oxidoreductase	GO:0016491	oxidoreductase activity	Catalysis of an oxidation-reduction (redox) reaction, a reversible chemical reaction in which the oxidation state of an atom or atoms within a molecule is altered. One substrate acts as a hydrogen or electron donor and becomes oxidized, while the other acts as hydrogen or electron acceptor and becomes reduced.	TRUE	TRUE	TRUE	TRUE	NA	VL
418	WBGene00021562	nuo-5	Y45G12B.1	nuo-5 is orthologous to human NADH-UBIQUINONE OXIDOREDUCTASE Fe-S PROTEIN 1 (NDUFS1; OMIM:157655), which when mutated leads to mitochondrial complex I deficiency.	Is an ortholog of human NDUFS1 (NADH:ubiquinone oxidoreductase core subunit S1). Is predicted to contribute to NADH dehydrogenase (ubiquinone) activity. Human ortholog(s) of this gene are implicated in mitochondrial complex I deficiency.	NADH Ubiquinone Oxidoreductase	GO:0016651	oxidoreductase activity, acting on NAD(P)H	Catalysis of an oxidation-reduction (redox) reaction in which NADH or NADPH acts as a hydrogen or electron donor and reduces a hydrogen or electron acceptor.	TRUE	TRUE	TRUE	TRUE	NA	VL
419	WBGene00021562	nuo-5	Y45G12B.1	nuo-5 is orthologous to human NADH-UBIQUINONE OXIDOREDUCTASE Fe-S PROTEIN 1 (NDUFS1; OMIM:157655), which when mutated leads to mitochondrial complex I deficiency.	Is an ortholog of human NDUFS1 (NADH:ubiquinone oxidoreductase core subunit S1). Is predicted to contribute to NADH dehydrogenase (ubiquinone) activity. Human ortholog(s) of this gene are implicated in mitochondrial complex I deficiency.	NADH Ubiquinone Oxidoreductase	GO:0051536	iron-sulfur cluster binding	Interacting selectively and non-covalently with an iron-sulfur cluster, a combination of iron and sulfur atoms.	TRUE	TRUE	TRUE	TRUE	NA	VL
420	WBGene00021562	nuo-5	Y45G12B.1	nuo-5 is orthologous to human NADH-UBIQUINONE OXIDOREDUCTASE Fe-S PROTEIN 1 (NDUFS1; OMIM:157655), which when mutated leads to mitochondrial complex I deficiency.	Is an ortholog of human NDUFS1 (NADH:ubiquinone oxidoreductase core subunit S1). Is predicted to contribute to NADH dehydrogenase (ubiquinone) activity. Human ortholog(s) of this gene are implicated in mitochondrial complex I deficiency.	NADH Ubiquinone Oxidoreductase	GO:0051539	4 iron, 4 sulfur cluster binding	Interacting selectively and non-covalently with a 4 iron, 4 sulfur (4Fe-4S) cluster; this cluster consists of four iron atoms, with the inorganic sulfur atoms found between the irons and acting as bridging ligands.	TRUE	TRUE	TRUE	TRUE	NA	VL
421	WBGene00021562	nuo-5	Y45G12B.1	nuo-5 is orthologous to human NADH-UBIQUINONE OXIDOREDUCTASE Fe-S PROTEIN 1 (NDUFS1; OMIM:157655), which when mutated leads to mitochondrial complex I deficiency.	Is an ortholog of human NDUFS1 (NADH:ubiquinone oxidoreductase core subunit S1). Is predicted to contribute to NADH dehydrogenase (ubiquinone) activity. Human ortholog(s) of this gene are implicated in mitochondrial complex I deficiency.	NADH Ubiquinone Oxidoreductase	GO:0055114	oxidation-reduction process	A metabolic process that results in the removal or addition of one or more electrons to or from a substance, with or without the concomitant removal or addition of a proton or protons.	TRUE	TRUE	TRUE	TRUE	NA	VL
422	WBGene00021563	Y45G12B.2	Y45G12B.2a	none available	Is an ortholog of human ZFPL1 (zinc finger protein like 1). Is predicted to have metal ion binding activity.	not known	GO:0016020	membrane	A lipid bilayer along with all the proteins and protein complexes embedded in it an attached to it.	TRUE	FALSE	TRUE	TRUE	NA	VL
423	WBGene00021563	Y45G12B.2	Y45G12B.2a	none available	Is an ortholog of human ZFPL1 (zinc finger protein like 1). Is predicted to have metal ion binding activity.	not known	GO:0016021	integral component of membrane	The component of a membrane consisting of the gene products and protein complexes having at least some part of their peptide sequence embedded in the hydrophobic region of the membrane.	TRUE	FALSE	TRUE	TRUE	NA	VL
424	WBGene00021563	Y45G12B.2	Y45G12B.2a	none available	Is an ortholog of human ZFPL1 (zinc finger protein like 1). Is predicted to have metal ion binding activity.	not known	GO:0046872	metal ion binding	Interacting selectively and non-covalently with any metal ion.	TRUE	FALSE	TRUE	TRUE	NA	VL
425	WBGene00021564	Y45G12B.3	Y45G12B.3a	none available	Is an ortholog of human L2HGDH (L-2-hydroxyglutarate dehydrogenase). Is predicted to have (S)-2-hydroxy-acid oxidase activity and 2-hydroxyglutarate dehydrogenase activity. Human ortholog(s) of this gene are implicated in L-2-hydroxyglutaric aciduria.	not known	GO:0003973	(S)-2-hydroxy-acid oxidase activity	Catalysis of the reaction: (S)-2-hydroxy-acid + O2 = 2-oxo acid + hydrogen peroxide.	TRUE	FALSE	TRUE	TRUE	NA	VL
426	WBGene00021564	Y45G12B.3	Y45G12B.3a	none available	Is an ortholog of human L2HGDH (L-2-hydroxyglutarate dehydrogenase). Is predicted to have (S)-2-hydroxy-acid oxidase activity and 2-hydroxyglutarate dehydrogenase activity. Human ortholog(s) of this gene are implicated in L-2-hydroxyglutaric aciduria.	not known	GO:0005739	mitochondrion	A semiautonomous, self replicating organelle that occurs in varying numbers, shapes, and sizes in the cytoplasm of virtually all eukaryotic cells. It is notably the site of tissue respiration.	TRUE	FALSE	TRUE	TRUE	NA	VL
427	WBGene00021564	Y45G12B.3	Y45G12B.3a	none available	Is an ortholog of human L2HGDH (L-2-hydroxyglutarate dehydrogenase). Is predicted to have (S)-2-hydroxy-acid oxidase activity and 2-hydroxyglutarate dehydrogenase activity. Human ortholog(s) of this gene are implicated in L-2-hydroxyglutaric aciduria.	not known	GO:0016491	oxidoreductase activity	Catalysis of an oxidation-reduction (redox) reaction, a reversible chemical reaction in which the oxidation state of an atom or atoms within a molecule is altered. One substrate acts as a hydrogen or electron donor and becomes oxidized, while the other acts as hydrogen or electron acceptor and becomes reduced.	TRUE	FALSE	TRUE	TRUE	NA	VL
428	WBGene00021564	Y45G12B.3	Y45G12B.3a	none available	Is an ortholog of human L2HGDH (L-2-hydroxyglutarate dehydrogenase). Is predicted to have (S)-2-hydroxy-acid oxidase activity and 2-hydroxyglutarate dehydrogenase activity. Human ortholog(s) of this gene are implicated in L-2-hydroxyglutaric aciduria.	not known	GO:0047545	2-hydroxyglutarate dehydrogenase activity	Catalysis of the reaction: (S)-2-hydroxyglutarate + acceptor = 2-oxoglutarate + reduced acceptor.	TRUE	FALSE	TRUE	TRUE	NA	VL
429	WBGene00021564	Y45G12B.3	Y45G12B.3a	none available	Is an ortholog of human L2HGDH (L-2-hydroxyglutarate dehydrogenase). Is predicted to have (S)-2-hydroxy-acid oxidase activity and 2-hydroxyglutarate dehydrogenase activity. Human ortholog(s) of this gene are implicated in L-2-hydroxyglutaric aciduria.	not known	GO:0055114	oxidation-reduction process	A metabolic process that results in the removal or addition of one or more electrons to or from a substance, with or without the concomitant removal or addition of a proton or protons.	TRUE	FALSE	TRUE	TRUE	NA	VL
430	WBGene00021566	Y45G12C.3	Y45G12C.3	none available	Is an ortholog of human GSTP1 (glutathione S-transferase pi 1). Is predicted to have glutathione transferase activity.	not known	GO:0004364	glutathione transferase activity	Catalysis of the reaction: R-X + glutathione = H-X + R-S-glutathione. R may be an aliphatic, aromatic or heterocyclic group; X may be a sulfate, nitrile or halide group.	FALSE	TRUE	FALSE	FALSE	NA	VL
431	WBGene00021566	Y45G12C.3	Y45G12C.3	none available	Is an ortholog of human GSTP1 (glutathione S-transferase pi 1). Is predicted to have glutathione transferase activity.	not known	GO:0005829	cytosol	The part of the cytoplasm that does not contain organelles but which does contain other particulate matter, such as protein complexes.	FALSE	TRUE	FALSE	FALSE	NA	VL
432	WBGene00021566	Y45G12C.3	Y45G12C.3	none available	Is an ortholog of human GSTP1 (glutathione S-transferase pi 1). Is predicted to have glutathione transferase activity.	not known	GO:0006749	glutathione metabolic process	The chemical reactions and pathways involving glutathione, the tripeptide glutamylcysteinylglycine, which acts as a coenzyme for some enzymes and as an antioxidant in the protection of sulfhydryl groups in enzymes and other proteins; it has a specific role in the reduction of hydrogen peroxide (H2O2) and oxidized ascorbate, and it participates in the gamma-glutamyl cycle.	FALSE	TRUE	FALSE	FALSE	NA	VL
433	WBGene00023157	W02G9.t1	W02G9.t1	none available	none available	not known	NA	NA	NA	TRUE	FALSE	FALSE	FALSE	NA	VL
434	WBGene00023158	W02G9.t2	W02G9.t2	none available	none available	not known	NA	NA	NA	TRUE	FALSE	FALSE	FALSE	NA	VL
435	WBGene00023335	T03D3.7	T03D3.7	none available	Is affected by sir-2.1 based on microarray studies.	not known	NA	NA	NA	TRUE	FALSE	TRUE	FALSE	NA	VL
436	WBGene00023336	T03D3.8	T03D3.8	none available	Is affected by clk-1 based on microarray studies. Is affected by resveratrol based on microarray studies.	not known	NA	NA	NA	TRUE	FALSE	TRUE	TRUE	NA	VL
437	WBGene00023337	T03D3.9	T03D3.9	none available	Is affected by sir-2.1 based on microarray studies. Is affected by resveratrol based on microarray studies.	not known	NA	NA	NA	TRUE	FALSE	TRUE	FALSE	NA	VL
438	WBGene00023338	T03D3.10	T03D3.10	none available	Is affected by sir-2.1 based on microarray studies.	not known	NA	NA	NA	TRUE	FALSE	TRUE	FALSE	NA	VL
439	WBGene00023339	T03D3.13	T03D3.13	none available	Is affected by sir-2.1 based on microarray studies.	not known	NA	NA	NA	TRUE	FALSE	TRUE	FALSE	NA	VL
440	WBGene00044523	F37B4.14	F37B4.14	none available	Is affected by several genes including hpl-2; dop-1; and mir-34 based on tiling array; RNA-seq; and microarray studies. Is affected by five chemicals including Psoralens; allantoin; and metformin based on RNA-seq studies.	not known	NA	NA	NA	TRUE	FALSE	FALSE	FALSE	NA	VL
441	WBGene00044602	C31B8.16	C31B8.16	none available	Is affected by several genes including clk-1; eat-2; and hpl-2 based on tiling array; microarray; and RNA-seq studies. Is affected by four chemicals including metformin; Sirolimus; and Rifampin based on RNA-seq studies. Is predicted to encode a protein with the following domain: 7TM GPCR, serpentine chemoreceptor class i (Sri).	not known	GO:0016020	membrane	A lipid bilayer along with all the proteins and protein complexes embedded in it an attached to it.	TRUE	FALSE	TRUE	FALSE	NA	VL
442	WBGene00044602	C31B8.16	C31B8.16	none available	Is affected by several genes including clk-1; eat-2; and hpl-2 based on tiling array; microarray; and RNA-seq studies. Is affected by four chemicals including metformin; Sirolimus; and Rifampin based on RNA-seq studies. Is predicted to encode a protein with the following domain: 7TM GPCR, serpentine chemoreceptor class i (Sri).	not known	GO:0016021	integral component of membrane	The component of a membrane consisting of the gene products and protein complexes having at least some part of their peptide sequence embedded in the hydrophobic region of the membrane.	TRUE	FALSE	TRUE	FALSE	NA	VL
443	WBGene00045353	mir-792	F59D6.8	none available	Is expressed in head neurons.	MIcro RNA	NA	NA	NA	TRUE	FALSE	FALSE	FALSE	NA	VL
444	WBGene00077727	mir-1821	F59D6.9	none available	Is expressed in ASEL; ASER; and head neurons.	MIcro RNA	NA	NA	NA	TRUE	FALSE	TRUE	FALSE	NA	VL
445	WBGene00077758	irld-12	K12D9.14a	none available	Is affected by Chlorpyrifos based on microarray studies. Is predicted to encode a protein with the following domains: Receptor L-domain and Receptor L-domain superfamily.	Insulin/EGF-Receptor L Domain protein	NA	NA	NA	TRUE	FALSE	TRUE	TRUE	NA	VL
446	WBGene00165274	21ur-14769	C44C3.12	none available	none available	21U-RNA	NA	NA	NA	TRUE	FALSE	FALSE	FALSE	NA	VL
447	WBGene00169108	21ur-12334	K12D9.15	none available	none available	21U-RNA	NA	NA	NA	TRUE	FALSE	FALSE	FALSE	NA	VL
448	WBGene00174961	21ur-14628	C50H11.18	none available	none available	21U-RNA	NA	NA	NA	TRUE	FALSE	FALSE	FALSE	NA	VL
449	WBGene00194830	mir-2219	C31B8.17	none available	Is affected by alg-1; alg-2; and alg-5 based on RNA-seq studies.	MIcro RNA	NA	NA	NA	TRUE	FALSE	TRUE	FALSE	NA	VL
450	WBGene00194896	W02H5.11	W02H5.11a	none available	Is affected by several genes including daf-16; eat-2; and mir-34 based on microarray and RNA-seq studies. Is affected by five chemicals including Psoralens; allantoin; and Sirolimus based on RNA-seq studies. Is predicted to encode a protein with the following domain: 7TM GPCR, serpentine receptor class h (Srh).	not known	GO:0016020	membrane	A lipid bilayer along with all the proteins and protein complexes embedded in it an attached to it.	TRUE	FALSE	TRUE	FALSE	NA	VL
451	WBGene00194896	W02H5.11	W02H5.11a	none available	Is affected by several genes including daf-16; eat-2; and mir-34 based on microarray and RNA-seq studies. Is affected by five chemicals including Psoralens; allantoin; and Sirolimus based on RNA-seq studies. Is predicted to encode a protein with the following domain: 7TM GPCR, serpentine receptor class h (Srh).	not known	GO:0016021	integral component of membrane	The component of a membrane consisting of the gene products and protein complexes having at least some part of their peptide sequence embedded in the hydrophobic region of the membrane.	TRUE	FALSE	TRUE	FALSE	NA	VL
452	WBGene00200238	W02G9.6	W02G9.6	none available	none available	not known	NA	NA	NA	TRUE	FALSE	TRUE	FALSE	NA	VL
453	WBGene00201230	F59D6.10	F59D6.10	none available	none available	not known	NA	NA	NA	TRUE	FALSE	FALSE	FALSE	NA	VL
454	WBGene00201453	W02G9.7	W02G9.7	none available	none available	not known	NA	NA	NA	TRUE	FALSE	TRUE	FALSE	NA	VL
455	WBGene00201661	W02G9.8	W02G9.8	none available	none available	not known	NA	NA	NA	TRUE	FALSE	FALSE	FALSE	NA	VL
456	WBGene00202047	F59D6.11	F59D6.11	none available	none available	not known	NA	NA	NA	TRUE	FALSE	FALSE	FALSE	NA	VL
457	WBGene00202271	W02G9.9	W02G9.9	none available	Is affected by pmt-2 based on microarray studies.	not known	NA	NA	NA	TRUE	FALSE	FALSE	FALSE	NA	VL
458	WBGene00206511	W02H5.16	W02H5.16a	none available	Is affected by several genes including daf-16; eat-2; and pgl-1 based on RNA-seq studies. Is affected by five chemicals including Psoralens; allantoin; and Sirolimus based on RNA-seq studies. Is predicted to encode a protein with the following domain: 7TM GPCR, serpentine receptor class h (Srh).	not known	GO:0016020	membrane	A lipid bilayer along with all the proteins and protein complexes embedded in it an attached to it.	TRUE	FALSE	TRUE	FALSE	NA	VL
459	WBGene00206511	W02H5.16	W02H5.16a	none available	Is affected by several genes including daf-16; eat-2; and pgl-1 based on RNA-seq studies. Is affected by five chemicals including Psoralens; allantoin; and Sirolimus based on RNA-seq studies. Is predicted to encode a protein with the following domain: 7TM GPCR, serpentine receptor class h (Srh).	not known	GO:0016021	integral component of membrane	The component of a membrane consisting of the gene products and protein complexes having at least some part of their peptide sequence embedded in the hydrophobic region of the membrane.	TRUE	FALSE	TRUE	FALSE	NA	VL
460	WBGene00219714	linc-3	K12D9.16	none available	Is affected by daf-2 based on microarray studies. Is affected by graphene oxide based on RNA-seq studies.	Long Intervening Non-Coding RNA	NA	NA	NA	TRUE	FALSE	FALSE	FALSE	NA	VL
461	WBGene00219966	F54E2.7	F54E2.7	none available	Is affected by dpy-21 based on RNA-seq studies.	not known	NA	NA	NA	TRUE	FALSE	FALSE	FALSE	NA	VL
462	WBGene00220114	W02H5.17	W02H5.17	none available	Is affected by dpy-21; ins-11; and dlc-1 based on RNA-seq studies.	not known	NA	NA	NA	TRUE	FALSE	FALSE	FALSE	NA	VL
463	WBGene00220115	W02H5.18	W02H5.18	none available	Is affected by cep-1 based on RNA-seq studies.	not known	NA	NA	NA	TRUE	FALSE	FALSE	FALSE	NA	VL
464	WBGene00235329	F37B4.15	F37B4.15	none available	Is affected by four chemicals including Psoralens; allantoin; and Sirolimus based on RNA-seq studies.	not known	NA	NA	NA	TRUE	FALSE	FALSE	FALSE	NA	VL
465	WBGene00236799	F54E2.8	F54E2.8	none available	none available	not known	NA	NA	NA	TRUE	FALSE	TRUE	FALSE	NA	VL
466	WBGene00255566	mir-8200	C50H11.19	none available	none available	MIcro RNA	NA	NA	NA	TRUE	FALSE	TRUE	FALSE	NA	VL
467	WBGene00268205	C24B9.18	C24B9.18	none available	Is affected by resveratrol based on microarray studies.	not known	NA	NA	NA	TRUE	FALSE	TRUE	FALSE	NA	VL
468	WBGene00268206	F54E2.9	F54E2.9	none available	Is enriched in neurons based on microarray studies. Is affected by sir-2.1 based on microarray studies. Is affected by resveratrol and Sirolimus based on microarray studies. Is predicted to encode a protein with the following domain: Protein of unknown function DUF621.	not known	GO:0016020	membrane	A lipid bilayer along with all the proteins and protein complexes embedded in it an attached to it.	TRUE	FALSE	TRUE	TRUE	NA	VL
469	WBGene00268206	F54E2.9	F54E2.9	none available	Is enriched in neurons based on microarray studies. Is affected by sir-2.1 based on microarray studies. Is affected by resveratrol and Sirolimus based on microarray studies. Is predicted to encode a protein with the following domain: Protein of unknown function DUF621.	not known	GO:0016021	integral component of membrane	The component of a membrane consisting of the gene products and protein complexes having at least some part of their peptide sequence embedded in the hydrophobic region of the membrane.	TRUE	FALSE	TRUE	TRUE	NA	VL
470	WBGene00302982	W02H5.19	W02H5.19	none available	Is affected by nhr-25 based on microarray studies. Is predicted to encode a protein with the following domain: Coiled-coil domain containing protein 32.	not known	NA	NA	NA	TRUE	FALSE	TRUE	TRUE	NA	VL
471	WBGene00000041	aco-2	F54H12.1a	aco-2 encodes an aconitase homolog that is required for embryonic viability, fertility, locomotion, and vulval morphogenesis, and perhaps for normal lifespan.	Is an ortholog of human ACO2 (aconitase 2). Is predicted to have 4 iron, 4 sulfur cluster binding activity and aconitate hydratase activity. Localizes to the mitochondrion. Is expressed widely. Human ortholog(s) of this gene are implicated in infantile cerebellar-retinal degeneration.	ACOnitase	GO:0003994	aconitate hydratase activity	Catalysis of the reaction: citrate = isocitrate. The reaction occurs in two steps: (1) citrate = cis-aconitate + H2O, (2) cis-aconitate + H2O = isocitrate. This reaction is the interconversion of citrate and isocitrate via the labile, enzyme-bound intermediate cis-aconitate. Water is removed from one part of the citrate molecule and added back to a different atom to form isocitrate.	FALSE	TRUE	FALSE	FALSE	NA	VC
472	WBGene00000041	aco-2	F54H12.1a	aco-2 encodes an aconitase homolog that is required for embryonic viability, fertility, locomotion, and vulval morphogenesis, and perhaps for normal lifespan.	Is an ortholog of human ACO2 (aconitase 2). Is predicted to have 4 iron, 4 sulfur cluster binding activity and aconitate hydratase activity. Localizes to the mitochondrion. Is expressed widely. Human ortholog(s) of this gene are implicated in infantile cerebellar-retinal degeneration.	ACOnitase	GO:0005739	mitochondrion	A semiautonomous, self replicating organelle that occurs in varying numbers, shapes, and sizes in the cytoplasm of virtually all eukaryotic cells. It is notably the site of tissue respiration.	FALSE	TRUE	FALSE	FALSE	NA	VC
473	WBGene00000041	aco-2	F54H12.1a	aco-2 encodes an aconitase homolog that is required for embryonic viability, fertility, locomotion, and vulval morphogenesis, and perhaps for normal lifespan.	Is an ortholog of human ACO2 (aconitase 2). Is predicted to have 4 iron, 4 sulfur cluster binding activity and aconitate hydratase activity. Localizes to the mitochondrion. Is expressed widely. Human ortholog(s) of this gene are implicated in infantile cerebellar-retinal degeneration.	ACOnitase	GO:0005829	cytosol	The part of the cytoplasm that does not contain organelles but which does contain other particulate matter, such as protein complexes.	FALSE	TRUE	FALSE	FALSE	NA	VC
474	WBGene00000041	aco-2	F54H12.1a	aco-2 encodes an aconitase homolog that is required for embryonic viability, fertility, locomotion, and vulval morphogenesis, and perhaps for normal lifespan.	Is an ortholog of human ACO2 (aconitase 2). Is predicted to have 4 iron, 4 sulfur cluster binding activity and aconitate hydratase activity. Localizes to the mitochondrion. Is expressed widely. Human ortholog(s) of this gene are implicated in infantile cerebellar-retinal degeneration.	ACOnitase	GO:0006099	tricarboxylic acid cycle	A nearly universal metabolic pathway in which the acetyl group of acetyl coenzyme A is effectively oxidized to two CO2 and four pairs of electrons are transferred to coenzymes. The acetyl group combines with oxaloacetate to form citrate, which undergoes successive transformations to isocitrate, 2-oxoglutarate, succinyl-CoA, succinate, fumarate, malate, and oxaloacetate again, thus completing the …	FALSE	TRUE	FALSE	FALSE	NA	VC
475	WBGene00000041	aco-2	F54H12.1a	aco-2 encodes an aconitase homolog that is required for embryonic viability, fertility, locomotion, and vulval morphogenesis, and perhaps for normal lifespan.	Is an ortholog of human ACO2 (aconitase 2). Is predicted to have 4 iron, 4 sulfur cluster binding activity and aconitate hydratase activity. Localizes to the mitochondrion. Is expressed widely. Human ortholog(s) of this gene are implicated in infantile cerebellar-retinal degeneration.	ACOnitase	GO:0016829	lyase activity	Catalysis of the cleavage of C-C, C-O, C-N and other bonds by other means than by hydrolysis or oxidation, or conversely adding a group to a double bond. They differ from other enzymes in that two substrates are involved in one reaction direction, but only one in the other direction. When acting on the single substrate, a molecule is eliminated and this generates either a new double bond or a new…	FALSE	TRUE	FALSE	FALSE	NA	VC
476	WBGene00000041	aco-2	F54H12.1a	aco-2 encodes an aconitase homolog that is required for embryonic viability, fertility, locomotion, and vulval morphogenesis, and perhaps for normal lifespan.	Is an ortholog of human ACO2 (aconitase 2). Is predicted to have 4 iron, 4 sulfur cluster binding activity and aconitate hydratase activity. Localizes to the mitochondrion. Is expressed widely. Human ortholog(s) of this gene are implicated in infantile cerebellar-retinal degeneration.	ACOnitase	GO:0046872	metal ion binding	Interacting selectively and non-covalently with any metal ion.	FALSE	TRUE	FALSE	FALSE	NA	VC
477	WBGene00000041	aco-2	F54H12.1a	aco-2 encodes an aconitase homolog that is required for embryonic viability, fertility, locomotion, and vulval morphogenesis, and perhaps for normal lifespan.	Is an ortholog of human ACO2 (aconitase 2). Is predicted to have 4 iron, 4 sulfur cluster binding activity and aconitate hydratase activity. Localizes to the mitochondrion. Is expressed widely. Human ortholog(s) of this gene are implicated in infantile cerebellar-retinal degeneration.	ACOnitase	GO:0051536	iron-sulfur cluster binding	Interacting selectively and non-covalently with an iron-sulfur cluster, a combination of iron and sulfur atoms.	FALSE	TRUE	FALSE	FALSE	NA	VC
478	WBGene00000041	aco-2	F54H12.1a	aco-2 encodes an aconitase homolog that is required for embryonic viability, fertility, locomotion, and vulval morphogenesis, and perhaps for normal lifespan.	Is an ortholog of human ACO2 (aconitase 2). Is predicted to have 4 iron, 4 sulfur cluster binding activity and aconitate hydratase activity. Localizes to the mitochondrion. Is expressed widely. Human ortholog(s) of this gene are implicated in infantile cerebellar-retinal degeneration.	ACOnitase	GO:0051539	4 iron, 4 sulfur cluster binding	Interacting selectively and non-covalently with a 4 iron, 4 sulfur (4Fe-4S) cluster; this cluster consists of four iron atoms, with the inorganic sulfur atoms found between the irons and acting as bridging ligands.	FALSE	TRUE	FALSE	FALSE	NA	VC
479	WBGene00000071	acy-4	T01C2.1	acy-4 encodes an adenylate cyclase most similar to vertebrate type V and type VI adenylate cyclases; by homology, ACY-4 is a predicted plasma membrane protein that catalyzes the conversion of ATP to cyclic AMP, a key second messenger in intracellular signaling.	Is an ortholog of human ADCY5 (adenylate cyclase 5) and ADCY6 (adenylate cyclase 6). Is predicted to have adenylate cyclase activity. Is involved in positive regulation of oocyte maturation. Human ortholog(s) of this gene are implicated in autosomal recessive nonsyndromic deafness 44.	Adenylyl CYclase	GO:0000166	nucleotide binding	Interacting selectively and non-covalently with a nucleotide, any compound consisting of a nucleoside that is esterified with (ortho)phosphate or an oligophosphate at any hydroxyl group on the ribose or deoxyribose.	TRUE	FALSE	TRUE	TRUE	NA	VC
480	WBGene00000071	acy-4	T01C2.1	acy-4 encodes an adenylate cyclase most similar to vertebrate type V and type VI adenylate cyclases; by homology, ACY-4 is a predicted plasma membrane protein that catalyzes the conversion of ATP to cyclic AMP, a key second messenger in intracellular signaling.	Is an ortholog of human ADCY5 (adenylate cyclase 5) and ADCY6 (adenylate cyclase 6). Is predicted to have adenylate cyclase activity. Is involved in positive regulation of oocyte maturation. Human ortholog(s) of this gene are implicated in autosomal recessive nonsyndromic deafness 44.	Adenylyl CYclase	GO:0004016	adenylate cyclase activity	Catalysis of the reaction: ATP = 3',5'-cyclic AMP + diphosphate.	TRUE	FALSE	TRUE	TRUE	NA	VC
481	WBGene00000071	acy-4	T01C2.1	acy-4 encodes an adenylate cyclase most similar to vertebrate type V and type VI adenylate cyclases; by homology, ACY-4 is a predicted plasma membrane protein that catalyzes the conversion of ATP to cyclic AMP, a key second messenger in intracellular signaling.	Is an ortholog of human ADCY5 (adenylate cyclase 5) and ADCY6 (adenylate cyclase 6). Is predicted to have adenylate cyclase activity. Is involved in positive regulation of oocyte maturation. Human ortholog(s) of this gene are implicated in autosomal recessive nonsyndromic deafness 44.	Adenylyl CYclase	GO:0005524	ATP binding	Interacting selectively and non-covalently with ATP, adenosine 5'-triphosphate, a universally important coenzyme and enzyme regulator.	TRUE	FALSE	TRUE	TRUE	NA	VC
482	WBGene00000071	acy-4	T01C2.1	acy-4 encodes an adenylate cyclase most similar to vertebrate type V and type VI adenylate cyclases; by homology, ACY-4 is a predicted plasma membrane protein that catalyzes the conversion of ATP to cyclic AMP, a key second messenger in intracellular signaling.	Is an ortholog of human ADCY5 (adenylate cyclase 5) and ADCY6 (adenylate cyclase 6). Is predicted to have adenylate cyclase activity. Is involved in positive regulation of oocyte maturation. Human ortholog(s) of this gene are implicated in autosomal recessive nonsyndromic deafness 44.	Adenylyl CYclase	GO:0005886	plasma membrane	The membrane surrounding a cell that separates the cell from its external environment. It consists of a phospholipid bilayer and associated proteins.	TRUE	FALSE	TRUE	TRUE	NA	VC
483	WBGene00000071	acy-4	T01C2.1	acy-4 encodes an adenylate cyclase most similar to vertebrate type V and type VI adenylate cyclases; by homology, ACY-4 is a predicted plasma membrane protein that catalyzes the conversion of ATP to cyclic AMP, a key second messenger in intracellular signaling.	Is an ortholog of human ADCY5 (adenylate cyclase 5) and ADCY6 (adenylate cyclase 6). Is predicted to have adenylate cyclase activity. Is involved in positive regulation of oocyte maturation. Human ortholog(s) of this gene are implicated in autosomal recessive nonsyndromic deafness 44.	Adenylyl CYclase	GO:0005887	integral component of plasma membrane	The component of the plasma membrane consisting of the gene products and protein complexes having at least some part of their peptide sequence embedded in the hydrophobic region of the membrane.	TRUE	FALSE	TRUE	TRUE	NA	VC
484	WBGene00000071	acy-4	T01C2.1	acy-4 encodes an adenylate cyclase most similar to vertebrate type V and type VI adenylate cyclases; by homology, ACY-4 is a predicted plasma membrane protein that catalyzes the conversion of ATP to cyclic AMP, a key second messenger in intracellular signaling.	Is an ortholog of human ADCY5 (adenylate cyclase 5) and ADCY6 (adenylate cyclase 6). Is predicted to have adenylate cyclase activity. Is involved in positive regulation of oocyte maturation. Human ortholog(s) of this gene are implicated in autosomal recessive nonsyndromic deafness 44.	Adenylyl CYclase	GO:0006171	cAMP biosynthetic process	The chemical reactions and pathways resulting in the formation of the nucleotide cAMP (cyclic AMP, adenosine 3',5'-cyclophosphate).	TRUE	FALSE	TRUE	TRUE	NA	VC
485	WBGene00000071	acy-4	T01C2.1	acy-4 encodes an adenylate cyclase most similar to vertebrate type V and type VI adenylate cyclases; by homology, ACY-4 is a predicted plasma membrane protein that catalyzes the conversion of ATP to cyclic AMP, a key second messenger in intracellular signaling.	Is an ortholog of human ADCY5 (adenylate cyclase 5) and ADCY6 (adenylate cyclase 6). Is predicted to have adenylate cyclase activity. Is involved in positive regulation of oocyte maturation. Human ortholog(s) of this gene are implicated in autosomal recessive nonsyndromic deafness 44.	Adenylyl CYclase	GO:0007186	G protein-coupled receptor signaling pathway	A series of molecular signals that proceeds with an activated receptor promoting the exchange of GDP for GTP on the alpha-subunit of an associated heterotrimeric G-protein complex. The GTP-bound activated alpha-G-protein then dissociates from the beta- and gamma-subunits to further transmit the signal within the cell. The pathway begins with receptor-ligand interaction, or for basal GPCR signalin…	TRUE	FALSE	TRUE	TRUE	NA	VC
486	WBGene00000071	acy-4	T01C2.1	acy-4 encodes an adenylate cyclase most similar to vertebrate type V and type VI adenylate cyclases; by homology, ACY-4 is a predicted plasma membrane protein that catalyzes the conversion of ATP to cyclic AMP, a key second messenger in intracellular signaling.	Is an ortholog of human ADCY5 (adenylate cyclase 5) and ADCY6 (adenylate cyclase 6). Is predicted to have adenylate cyclase activity. Is involved in positive regulation of oocyte maturation. Human ortholog(s) of this gene are implicated in autosomal recessive nonsyndromic deafness 44.	Adenylyl CYclase	GO:0007189	adenylate cyclase-activating G protein-coupled receptor signaling pathway	The series of molecular signals generated as a consequence of a G protein-coupled receptor binding to its physiological ligand, where the pathway proceeds through activation of adenylyl cyclase activity and a subsequent increase in the concentration of cyclic AMP (cAMP).	TRUE	FALSE	TRUE	TRUE	NA	VC
487	WBGene00000071	acy-4	T01C2.1	acy-4 encodes an adenylate cyclase most similar to vertebrate type V and type VI adenylate cyclases; by homology, ACY-4 is a predicted plasma membrane protein that catalyzes the conversion of ATP to cyclic AMP, a key second messenger in intracellular signaling.	Is an ortholog of human ADCY5 (adenylate cyclase 5) and ADCY6 (adenylate cyclase 6). Is predicted to have adenylate cyclase activity. Is involved in positive regulation of oocyte maturation. Human ortholog(s) of this gene are implicated in autosomal recessive nonsyndromic deafness 44.	Adenylyl CYclase	GO:0009190	cyclic nucleotide biosynthetic process	The chemical reactions and pathways resulting in the formation of a cyclic nucleotide, a nucleotide in which the phosphate group is in diester linkage to two positions on the sugar residue.	TRUE	FALSE	TRUE	TRUE	NA	VC
488	WBGene00000071	acy-4	T01C2.1	acy-4 encodes an adenylate cyclase most similar to vertebrate type V and type VI adenylate cyclases; by homology, ACY-4 is a predicted plasma membrane protein that catalyzes the conversion of ATP to cyclic AMP, a key second messenger in intracellular signaling.	Is an ortholog of human ADCY5 (adenylate cyclase 5) and ADCY6 (adenylate cyclase 6). Is predicted to have adenylate cyclase activity. Is involved in positive regulation of oocyte maturation. Human ortholog(s) of this gene are implicated in autosomal recessive nonsyndromic deafness 44.	Adenylyl CYclase	GO:0016020	membrane	A lipid bilayer along with all the proteins and protein complexes embedded in it an attached to it.	TRUE	FALSE	TRUE	TRUE	NA	VC
489	WBGene00000071	acy-4	T01C2.1	acy-4 encodes an adenylate cyclase most similar to vertebrate type V and type VI adenylate cyclases; by homology, ACY-4 is a predicted plasma membrane protein that catalyzes the conversion of ATP to cyclic AMP, a key second messenger in intracellular signaling.	Is an ortholog of human ADCY5 (adenylate cyclase 5) and ADCY6 (adenylate cyclase 6). Is predicted to have adenylate cyclase activity. Is involved in positive regulation of oocyte maturation. Human ortholog(s) of this gene are implicated in autosomal recessive nonsyndromic deafness 44.	Adenylyl CYclase	GO:0016021	integral component of membrane	The component of a membrane consisting of the gene products and protein complexes having at least some part of their peptide sequence embedded in the hydrophobic region of the membrane.	TRUE	FALSE	TRUE	TRUE	NA	VC
490	WBGene00000071	acy-4	T01C2.1	acy-4 encodes an adenylate cyclase most similar to vertebrate type V and type VI adenylate cyclases; by homology, ACY-4 is a predicted plasma membrane protein that catalyzes the conversion of ATP to cyclic AMP, a key second messenger in intracellular signaling.	Is an ortholog of human ADCY5 (adenylate cyclase 5) and ADCY6 (adenylate cyclase 6). Is predicted to have adenylate cyclase activity. Is involved in positive regulation of oocyte maturation. Human ortholog(s) of this gene are implicated in autosomal recessive nonsyndromic deafness 44.	Adenylyl CYclase	GO:0016829	lyase activity	Catalysis of the cleavage of C-C, C-O, C-N and other bonds by other means than by hydrolysis or oxidation, or conversely adding a group to a double bond. They differ from other enzymes in that two substrates are involved in one reaction direction, but only one in the other direction. When acting on the single substrate, a molecule is eliminated and this generates either a new double bond or a new…	TRUE	FALSE	TRUE	TRUE	NA	VC
491	WBGene00000071	acy-4	T01C2.1	acy-4 encodes an adenylate cyclase most similar to vertebrate type V and type VI adenylate cyclases; by homology, ACY-4 is a predicted plasma membrane protein that catalyzes the conversion of ATP to cyclic AMP, a key second messenger in intracellular signaling.	Is an ortholog of human ADCY5 (adenylate cyclase 5) and ADCY6 (adenylate cyclase 6). Is predicted to have adenylate cyclase activity. Is involved in positive regulation of oocyte maturation. Human ortholog(s) of this gene are implicated in autosomal recessive nonsyndromic deafness 44.	Adenylyl CYclase	GO:0016849	phosphorus-oxygen lyase activity	Catalysis of the cleavage of a phosphorus-oxygen bond by other means than by hydrolysis or oxidation, or conversely adding a group to a double bond.	TRUE	FALSE	TRUE	TRUE	NA	VC
492	WBGene00000071	acy-4	T01C2.1	acy-4 encodes an adenylate cyclase most similar to vertebrate type V and type VI adenylate cyclases; by homology, ACY-4 is a predicted plasma membrane protein that catalyzes the conversion of ATP to cyclic AMP, a key second messenger in intracellular signaling.	Is an ortholog of human ADCY5 (adenylate cyclase 5) and ADCY6 (adenylate cyclase 6). Is predicted to have adenylate cyclase activity. Is involved in positive regulation of oocyte maturation. Human ortholog(s) of this gene are implicated in autosomal recessive nonsyndromic deafness 44.	Adenylyl CYclase	GO:0035556	intracellular signal transduction	The process in which a signal is passed on to downstream components within the cell, which become activated themselves to further propagate the signal and finally trigger a change in the function or state of the cell.	TRUE	FALSE	TRUE	TRUE	NA	VC
493	WBGene00000071	acy-4	T01C2.1	acy-4 encodes an adenylate cyclase most similar to vertebrate type V and type VI adenylate cyclases; by homology, ACY-4 is a predicted plasma membrane protein that catalyzes the conversion of ATP to cyclic AMP, a key second messenger in intracellular signaling.	Is an ortholog of human ADCY5 (adenylate cyclase 5) and ADCY6 (adenylate cyclase 6). Is predicted to have adenylate cyclase activity. Is involved in positive regulation of oocyte maturation. Human ortholog(s) of this gene are implicated in autosomal recessive nonsyndromic deafness 44.	Adenylyl CYclase	GO:0046872	metal ion binding	Interacting selectively and non-covalently with any metal ion.	TRUE	FALSE	TRUE	TRUE	NA	VC
494	WBGene00000071	acy-4	T01C2.1	acy-4 encodes an adenylate cyclase most similar to vertebrate type V and type VI adenylate cyclases; by homology, ACY-4 is a predicted plasma membrane protein that catalyzes the conversion of ATP to cyclic AMP, a key second messenger in intracellular signaling.	Is an ortholog of human ADCY5 (adenylate cyclase 5) and ADCY6 (adenylate cyclase 6). Is predicted to have adenylate cyclase activity. Is involved in positive regulation of oocyte maturation. Human ortholog(s) of this gene are implicated in autosomal recessive nonsyndromic deafness 44.	Adenylyl CYclase	GO:1900195	positive regulation of oocyte maturation	Any process that activates or increases the frequency, rate or extent of oocyte maturation.	TRUE	FALSE	TRUE	TRUE	NA	VC
495	WBGene00000110	alh-4	T05H4.13a	none available	Is an ortholog of human ALDH3A2 (aldehyde dehydrogenase 3 family member A2). Is predicted to have 3-chloroallyl aldehyde dehydrogenase activity. Human ortholog(s) of this gene are implicated in Sjogren-Larsson syndrome.	ALdehyde deHydrogenase	GO:0004028	3-chloroallyl aldehyde dehydrogenase activity	Catalysis of the reaction: 3-chloroallyl aldehyde + H2O = 2 H+ + 2 e- + 3-chloroacrylic acid.	FALSE	TRUE	FALSE	FALSE	NA	VC
496	WBGene00000110	alh-4	T05H4.13a	none available	Is an ortholog of human ALDH3A2 (aldehyde dehydrogenase 3 family member A2). Is predicted to have 3-chloroallyl aldehyde dehydrogenase activity. Human ortholog(s) of this gene are implicated in Sjogren-Larsson syndrome.	ALdehyde deHydrogenase	GO:0006081	cellular aldehyde metabolic process	The chemical reactions and pathways involving aldehydes, any organic compound with the formula R-CH=O, as carried out by individual cells.	FALSE	TRUE	FALSE	FALSE	NA	VC
497	WBGene00000110	alh-4	T05H4.13a	none available	Is an ortholog of human ALDH3A2 (aldehyde dehydrogenase 3 family member A2). Is predicted to have 3-chloroallyl aldehyde dehydrogenase activity. Human ortholog(s) of this gene are implicated in Sjogren-Larsson syndrome.	ALdehyde deHydrogenase	GO:0016020	membrane	A lipid bilayer along with all the proteins and protein complexes embedded in it an attached to it.	FALSE	TRUE	FALSE	FALSE	NA	VC
498	WBGene00000110	alh-4	T05H4.13a	none available	Is an ortholog of human ALDH3A2 (aldehyde dehydrogenase 3 family member A2). Is predicted to have 3-chloroallyl aldehyde dehydrogenase activity. Human ortholog(s) of this gene are implicated in Sjogren-Larsson syndrome.	ALdehyde deHydrogenase	GO:0016021	integral component of membrane	The component of a membrane consisting of the gene products and protein complexes having at least some part of their peptide sequence embedded in the hydrophobic region of the membrane.	FALSE	TRUE	FALSE	FALSE	NA	VC
499	WBGene00000110	alh-4	T05H4.13a	none available	Is an ortholog of human ALDH3A2 (aldehyde dehydrogenase 3 family member A2). Is predicted to have 3-chloroallyl aldehyde dehydrogenase activity. Human ortholog(s) of this gene are implicated in Sjogren-Larsson syndrome.	ALdehyde deHydrogenase	GO:0016491	oxidoreductase activity	Catalysis of an oxidation-reduction (redox) reaction, a reversible chemical reaction in which the oxidation state of an atom or atoms within a molecule is altered. One substrate acts as a hydrogen or electron donor and becomes oxidized, while the other acts as hydrogen or electron acceptor and becomes reduced.	FALSE	TRUE	FALSE	FALSE	NA	VC
500	WBGene00000110	alh-4	T05H4.13a	none available	Is an ortholog of human ALDH3A2 (aldehyde dehydrogenase 3 family member A2). Is predicted to have 3-chloroallyl aldehyde dehydrogenase activity. Human ortholog(s) of this gene are implicated in Sjogren-Larsson syndrome.	ALdehyde deHydrogenase	GO:0016620	oxidoreductase activity, acting on the aldehyde or oxo group of donors, NAD or NADP as acceptor	Catalysis of an oxidation-reduction (redox) reaction in which an aldehyde or ketone (oxo) group acts as a hydrogen or electron donor and reduces NAD or NADP.	FALSE	TRUE	FALSE	FALSE	NA	VC
501	WBGene00000110	alh-4	T05H4.13a	none available	Is an ortholog of human ALDH3A2 (aldehyde dehydrogenase 3 family member A2). Is predicted to have 3-chloroallyl aldehyde dehydrogenase activity. Human ortholog(s) of this gene are implicated in Sjogren-Larsson syndrome.	ALdehyde deHydrogenase	GO:0055114	oxidation-reduction process	A metabolic process that results in the removal or addition of one or more electrons to or from a substance, with or without the concomitant removal or addition of a proton or protons.	FALSE	TRUE	FALSE	FALSE	NA	VC
502	WBGene00000204	arx-6	C35D10.16	arx-6 also called as p20Arc p21Arc encodes a subunit of the actin related protein of the conserved Arp2/3 complex, with 60% amino acid similarity with the homologous genes from human (OMIM:604226); arx-6 is an essential gene as disruption in the expression by RNAi results in embryonic arrest due to ventral enclosure during morphogenesis; Arp2/3 depletion results in partial shrinking of the Ea/p a…	Is an ortholog of human ARPC4 (actin related protein 2/3 complex subunit 4). Is predicted to have actin binding activity. Is involved in epithelial cell migration and morphogenesis of embryonic epithelium.	ARp2/3 compleX component	GO:0003779	actin binding	Interacting selectively and non-covalently with monomeric or multimeric forms of actin, including actin filaments.	FALSE	TRUE	FALSE	FALSE	NA	VC
503	WBGene00000204	arx-6	C35D10.16	arx-6 also called as p20Arc p21Arc encodes a subunit of the actin related protein of the conserved Arp2/3 complex, with 60% amino acid similarity with the homologous genes from human (OMIM:604226); arx-6 is an essential gene as disruption in the expression by RNAi results in embryonic arrest due to ventral enclosure during morphogenesis; Arp2/3 depletion results in partial shrinking of the Ea/p a…	Is an ortholog of human ARPC4 (actin related protein 2/3 complex subunit 4). Is predicted to have actin binding activity. Is involved in epithelial cell migration and morphogenesis of embryonic epithelium.	ARp2/3 compleX component	GO:0005737	cytoplasm	All of the contents of a cell excluding the plasma membrane and nucleus, but including other subcellular structures.	FALSE	TRUE	FALSE	FALSE	NA	VC
504	WBGene00000204	arx-6	C35D10.16	arx-6 also called as p20Arc p21Arc encodes a subunit of the actin related protein of the conserved Arp2/3 complex, with 60% amino acid similarity with the homologous genes from human (OMIM:604226); arx-6 is an essential gene as disruption in the expression by RNAi results in embryonic arrest due to ventral enclosure during morphogenesis; Arp2/3 depletion results in partial shrinking of the Ea/p a…	Is an ortholog of human ARPC4 (actin related protein 2/3 complex subunit 4). Is predicted to have actin binding activity. Is involved in epithelial cell migration and morphogenesis of embryonic epithelium.	ARp2/3 compleX component	GO:0005856	cytoskeleton	Any of the various filamentous elements that form the internal framework of cells, and typically remain after treatment of the cells with mild detergent to remove membrane constituents and soluble components of the cytoplasm. The term embraces intermediate filaments, microfilaments, microtubules, the microtrabecular lattice, and other structures characterized by a polymeric filamentous nature and…	FALSE	TRUE	FALSE	FALSE	NA	VC
505	WBGene00000204	arx-6	C35D10.16	arx-6 also called as p20Arc p21Arc encodes a subunit of the actin related protein of the conserved Arp2/3 complex, with 60% amino acid similarity with the homologous genes from human (OMIM:604226); arx-6 is an essential gene as disruption in the expression by RNAi results in embryonic arrest due to ventral enclosure during morphogenesis; Arp2/3 depletion results in partial shrinking of the Ea/p a…	Is an ortholog of human ARPC4 (actin related protein 2/3 complex subunit 4). Is predicted to have actin binding activity. Is involved in epithelial cell migration and morphogenesis of embryonic epithelium.	ARp2/3 compleX component	GO:0005885	Arp2/3 protein complex	A stable protein complex that contains two actin-related proteins, Arp2 and Arp3, and five novel proteins (ARPC1-5), and functions in the nucleation of branched actin filaments.	FALSE	TRUE	FALSE	FALSE	NA	VC
506	WBGene00000204	arx-6	C35D10.16	arx-6 also called as p20Arc p21Arc encodes a subunit of the actin related protein of the conserved Arp2/3 complex, with 60% amino acid similarity with the homologous genes from human (OMIM:604226); arx-6 is an essential gene as disruption in the expression by RNAi results in embryonic arrest due to ventral enclosure during morphogenesis; Arp2/3 depletion results in partial shrinking of the Ea/p a…	Is an ortholog of human ARPC4 (actin related protein 2/3 complex subunit 4). Is predicted to have actin binding activity. Is involved in epithelial cell migration and morphogenesis of embryonic epithelium.	ARp2/3 compleX component	GO:0010631	epithelial cell migration	The orderly movement of an epithelial cell from one site to another, often during the development of a multicellular organism.	FALSE	TRUE	FALSE	FALSE	NA	VC
507	WBGene00000204	arx-6	C35D10.16	arx-6 also called as p20Arc p21Arc encodes a subunit of the actin related protein of the conserved Arp2/3 complex, with 60% amino acid similarity with the homologous genes from human (OMIM:604226); arx-6 is an essential gene as disruption in the expression by RNAi results in embryonic arrest due to ventral enclosure during morphogenesis; Arp2/3 depletion results in partial shrinking of the Ea/p a…	Is an ortholog of human ARPC4 (actin related protein 2/3 complex subunit 4). Is predicted to have actin binding activity. Is involved in epithelial cell migration and morphogenesis of embryonic epithelium.	ARp2/3 compleX component	GO:0015629	actin cytoskeleton	The part of the cytoskeleton (the internal framework of a cell) composed of actin and associated proteins. Includes actin cytoskeleton-associated complexes.	FALSE	TRUE	FALSE	FALSE	NA	VC
508	WBGene00000204	arx-6	C35D10.16	arx-6 also called as p20Arc p21Arc encodes a subunit of the actin related protein of the conserved Arp2/3 complex, with 60% amino acid similarity with the homologous genes from human (OMIM:604226); arx-6 is an essential gene as disruption in the expression by RNAi results in embryonic arrest due to ventral enclosure during morphogenesis; Arp2/3 depletion results in partial shrinking of the Ea/p a…	Is an ortholog of human ARPC4 (actin related protein 2/3 complex subunit 4). Is predicted to have actin binding activity. Is involved in epithelial cell migration and morphogenesis of embryonic epithelium.	ARp2/3 compleX component	GO:0016331	morphogenesis of embryonic epithelium	The process in which the anatomical structures of embryonic epithelia are generated and organized.	FALSE	TRUE	FALSE	FALSE	NA	VC
509	WBGene00000204	arx-6	C35D10.16	arx-6 also called as p20Arc p21Arc encodes a subunit of the actin related protein of the conserved Arp2/3 complex, with 60% amino acid similarity with the homologous genes from human (OMIM:604226); arx-6 is an essential gene as disruption in the expression by RNAi results in embryonic arrest due to ventral enclosure during morphogenesis; Arp2/3 depletion results in partial shrinking of the Ea/p a…	Is an ortholog of human ARPC4 (actin related protein 2/3 complex subunit 4). Is predicted to have actin binding activity. Is involved in epithelial cell migration and morphogenesis of embryonic epithelium.	ARp2/3 compleX component	GO:0030041	actin filament polymerization	Assembly of actin filaments by the addition of actin monomers to a filament.	FALSE	TRUE	FALSE	FALSE	NA	VC
510	WBGene00000204	arx-6	C35D10.16	arx-6 also called as p20Arc p21Arc encodes a subunit of the actin related protein of the conserved Arp2/3 complex, with 60% amino acid similarity with the homologous genes from human (OMIM:604226); arx-6 is an essential gene as disruption in the expression by RNAi results in embryonic arrest due to ventral enclosure during morphogenesis; Arp2/3 depletion results in partial shrinking of the Ea/p a…	Is an ortholog of human ARPC4 (actin related protein 2/3 complex subunit 4). Is predicted to have actin binding activity. Is involved in epithelial cell migration and morphogenesis of embryonic epithelium.	ARp2/3 compleX component	GO:0030833	regulation of actin filament polymerization	Any process that modulates the frequency, rate or extent of the assembly of actin filaments by the addition of actin monomers to a filament.	FALSE	TRUE	FALSE	FALSE	NA	VC
511	WBGene00000204	arx-6	C35D10.16	arx-6 also called as p20Arc p21Arc encodes a subunit of the actin related protein of the conserved Arp2/3 complex, with 60% amino acid similarity with the homologous genes from human (OMIM:604226); arx-6 is an essential gene as disruption in the expression by RNAi results in embryonic arrest due to ventral enclosure during morphogenesis; Arp2/3 depletion results in partial shrinking of the Ea/p a…	Is an ortholog of human ARPC4 (actin related protein 2/3 complex subunit 4). Is predicted to have actin binding activity. Is involved in epithelial cell migration and morphogenesis of embryonic epithelium.	ARp2/3 compleX component	GO:0034314	Arp2/3 complex-mediated actin nucleation	The actin nucleation process in which actin monomers combine to form a new branch on the side of an existing actin filament; mediated by the Arp2/3 protein complex and its interaction with other proteins.	FALSE	TRUE	FALSE	FALSE	NA	VC
512	WBGene00000373	cyp-14A5	F08F3.7	cyp-14A5 encodes one of ~80 C. elegans cytochrome P450s: membrane-associated, heme-containing NADPH-dependent monooxygenases that catalyze the oxidative metabolism of a variety of exogenous compounds and endogenous substrates; cyp-14A5 expression is upregulated in response to stressors such as ionizing radiation and bacterial infection.	Is an ortholog of human CYP2U1 (cytochrome P450 family 2 subfamily U member 1). Is predicted to have heme binding activity; iron ion binding activity; and oxidoreductase activity. Is involved in response to gamma radiation. Human ortholog(s) of this gene are implicated in hereditary spastic paraplegia 56; lung cancer; and rickets.	CYtochrome P450 family	GO:0004497	monooxygenase activity	Catalysis of the incorporation of one atom from molecular oxygen into a compound and the reduction of the other atom of oxygen to water.	TRUE	FALSE	TRUE	FALSE	NA	VC
513	WBGene00000373	cyp-14A5	F08F3.7	cyp-14A5 encodes one of ~80 C. elegans cytochrome P450s: membrane-associated, heme-containing NADPH-dependent monooxygenases that catalyze the oxidative metabolism of a variety of exogenous compounds and endogenous substrates; cyp-14A5 expression is upregulated in response to stressors such as ionizing radiation and bacterial infection.	Is an ortholog of human CYP2U1 (cytochrome P450 family 2 subfamily U member 1). Is predicted to have heme binding activity; iron ion binding activity; and oxidoreductase activity. Is involved in response to gamma radiation. Human ortholog(s) of this gene are implicated in hereditary spastic paraplegia 56; lung cancer; and rickets.	CYtochrome P450 family	GO:0005506	iron ion binding	Interacting selectively and non-covalently with iron (Fe) ions.	TRUE	FALSE	TRUE	FALSE	NA	VC
514	WBGene00000373	cyp-14A5	F08F3.7	cyp-14A5 encodes one of ~80 C. elegans cytochrome P450s: membrane-associated, heme-containing NADPH-dependent monooxygenases that catalyze the oxidative metabolism of a variety of exogenous compounds and endogenous substrates; cyp-14A5 expression is upregulated in response to stressors such as ionizing radiation and bacterial infection.	Is an ortholog of human CYP2U1 (cytochrome P450 family 2 subfamily U member 1). Is predicted to have heme binding activity; iron ion binding activity; and oxidoreductase activity. Is involved in response to gamma radiation. Human ortholog(s) of this gene are implicated in hereditary spastic paraplegia 56; lung cancer; and rickets.	CYtochrome P450 family	GO:0010332	response to gamma radiation	Any process that results in a change in state or activity of a cell or an organism (in terms of movement, secretion, enzyme production, gene expression, etc.) as a result of a gamma radiation stimulus. Gamma radiation is a form of electromagnetic radiation (EMR) or light emission of a specific frequency produced from sub-atomic particle interaction, such as electron-positron annihilation and radi…	TRUE	FALSE	TRUE	FALSE	NA	VC
515	WBGene00000373	cyp-14A5	F08F3.7	cyp-14A5 encodes one of ~80 C. elegans cytochrome P450s: membrane-associated, heme-containing NADPH-dependent monooxygenases that catalyze the oxidative metabolism of a variety of exogenous compounds and endogenous substrates; cyp-14A5 expression is upregulated in response to stressors such as ionizing radiation and bacterial infection.	Is an ortholog of human CYP2U1 (cytochrome P450 family 2 subfamily U member 1). Is predicted to have heme binding activity; iron ion binding activity; and oxidoreductase activity. Is involved in response to gamma radiation. Human ortholog(s) of this gene are implicated in hereditary spastic paraplegia 56; lung cancer; and rickets.	CYtochrome P450 family	GO:0016491	oxidoreductase activity	Catalysis of an oxidation-reduction (redox) reaction, a reversible chemical reaction in which the oxidation state of an atom or atoms within a molecule is altered. One substrate acts as a hydrogen or electron donor and becomes oxidized, while the other acts as hydrogen or electron acceptor and becomes reduced.	TRUE	FALSE	TRUE	FALSE	NA	VC
516	WBGene00000373	cyp-14A5	F08F3.7	cyp-14A5 encodes one of ~80 C. elegans cytochrome P450s: membrane-associated, heme-containing NADPH-dependent monooxygenases that catalyze the oxidative metabolism of a variety of exogenous compounds and endogenous substrates; cyp-14A5 expression is upregulated in response to stressors such as ionizing radiation and bacterial infection.	Is an ortholog of human CYP2U1 (cytochrome P450 family 2 subfamily U member 1). Is predicted to have heme binding activity; iron ion binding activity; and oxidoreductase activity. Is involved in response to gamma radiation. Human ortholog(s) of this gene are implicated in hereditary spastic paraplegia 56; lung cancer; and rickets.	CYtochrome P450 family	GO:0016705	oxidoreductase activity, acting on paired donors, with incorporation or reduction of molecular oxygen	Catalysis of an oxidation-reduction (redox) reaction in which hydrogen or electrons are transferred from each of two donors, and molecular oxygen is reduced or incorporated into a donor.	TRUE	FALSE	TRUE	FALSE	NA	VC
517	WBGene00000373	cyp-14A5	F08F3.7	cyp-14A5 encodes one of ~80 C. elegans cytochrome P450s: membrane-associated, heme-containing NADPH-dependent monooxygenases that catalyze the oxidative metabolism of a variety of exogenous compounds and endogenous substrates; cyp-14A5 expression is upregulated in response to stressors such as ionizing radiation and bacterial infection.	Is an ortholog of human CYP2U1 (cytochrome P450 family 2 subfamily U member 1). Is predicted to have heme binding activity; iron ion binding activity; and oxidoreductase activity. Is involved in response to gamma radiation. Human ortholog(s) of this gene are implicated in hereditary spastic paraplegia 56; lung cancer; and rickets.	CYtochrome P450 family	GO:0020037	heme binding	Interacting selectively and non-covalently with heme, any compound of iron complexed in a porphyrin (tetrapyrrole) ring.	TRUE	FALSE	TRUE	FALSE	NA	VC
518	WBGene00000373	cyp-14A5	F08F3.7	cyp-14A5 encodes one of ~80 C. elegans cytochrome P450s: membrane-associated, heme-containing NADPH-dependent monooxygenases that catalyze the oxidative metabolism of a variety of exogenous compounds and endogenous substrates; cyp-14A5 expression is upregulated in response to stressors such as ionizing radiation and bacterial infection.	Is an ortholog of human CYP2U1 (cytochrome P450 family 2 subfamily U member 1). Is predicted to have heme binding activity; iron ion binding activity; and oxidoreductase activity. Is involved in response to gamma radiation. Human ortholog(s) of this gene are implicated in hereditary spastic paraplegia 56; lung cancer; and rickets.	CYtochrome P450 family	GO:0046872	metal ion binding	Interacting selectively and non-covalently with any metal ion.	TRUE	FALSE	TRUE	FALSE	NA	VC
519	WBGene00000373	cyp-14A5	F08F3.7	cyp-14A5 encodes one of ~80 C. elegans cytochrome P450s: membrane-associated, heme-containing NADPH-dependent monooxygenases that catalyze the oxidative metabolism of a variety of exogenous compounds and endogenous substrates; cyp-14A5 expression is upregulated in response to stressors such as ionizing radiation and bacterial infection.	Is an ortholog of human CYP2U1 (cytochrome P450 family 2 subfamily U member 1). Is predicted to have heme binding activity; iron ion binding activity; and oxidoreductase activity. Is involved in response to gamma radiation. Human ortholog(s) of this gene are implicated in hereditary spastic paraplegia 56; lung cancer; and rickets.	CYtochrome P450 family	GO:0055114	oxidation-reduction process	A metabolic process that results in the removal or addition of one or more electrons to or from a substance, with or without the concomitant removal or addition of a proton or protons.	TRUE	FALSE	TRUE	FALSE	NA	VC
520	WBGene00000454	ceh-33	C10G8.7	ceh-33 encodes a Six/sine oculis class homeodomain transcription factor; preliminary RNAi experiments suggest that CEH-33 activity may be required for gonad development; a ceh-33::gfp reporter shows very weak pharyngeal expression in late embryos and early larvae.	Is an ortholog of human SIX1 (SIX homeobox 1) and SIX2 (SIX homeobox 2). Is predicted to have DNA-binding transcription factor activity, RNA polymerase II-specific and transcription regulatory region sequence-specific DNA binding activity. Is expressed in head and head muscle. Human ortholog(s) of this gene are implicated in branchiootorenal syndrome.	C. Elegans Homeobox	GO:0000976	transcription regulatory region sequence-specific DNA binding	Interacting selectively and non-covalently with a specific sequence of DNA that is part of a regulatory region that controls transcription of that section of the DNA. The transcribed region might be described as a gene, cistron, or operon.	TRUE	FALSE	TRUE	FALSE	NA	VC
521	WBGene00000454	ceh-33	C10G8.7	ceh-33 encodes a Six/sine oculis class homeodomain transcription factor; preliminary RNAi experiments suggest that CEH-33 activity may be required for gonad development; a ceh-33::gfp reporter shows very weak pharyngeal expression in late embryos and early larvae.	Is an ortholog of human SIX1 (SIX homeobox 1) and SIX2 (SIX homeobox 2). Is predicted to have DNA-binding transcription factor activity, RNA polymerase II-specific and transcription regulatory region sequence-specific DNA binding activity. Is expressed in head and head muscle. Human ortholog(s) of this gene are implicated in branchiootorenal syndrome.	C. Elegans Homeobox	GO:0000981	DNA-binding transcription factor activity, RNA polymerase II-specific	A protein or a member of a complex that interacts selectively and non-covalently with a specific DNA sequence (sometimes referred to as a motif) within the regulatory region of a RNA polymerase II-transcribed gene to modulate transcription. Regulatory regions include promoters (proximal and distal) and enhancers. Genes are transcriptional units.	TRUE	FALSE	TRUE	FALSE	NA	VC
522	WBGene00000454	ceh-33	C10G8.7	ceh-33 encodes a Six/sine oculis class homeodomain transcription factor; preliminary RNAi experiments suggest that CEH-33 activity may be required for gonad development; a ceh-33::gfp reporter shows very weak pharyngeal expression in late embryos and early larvae.	Is an ortholog of human SIX1 (SIX homeobox 1) and SIX2 (SIX homeobox 2). Is predicted to have DNA-binding transcription factor activity, RNA polymerase II-specific and transcription regulatory region sequence-specific DNA binding activity. Is expressed in head and head muscle. Human ortholog(s) of this gene are implicated in branchiootorenal syndrome.	C. Elegans Homeobox	GO:0003677	DNA binding	Any molecular function by which a gene product interacts selectively and non-covalently with DNA (deoxyribonucleic acid).	TRUE	FALSE	TRUE	FALSE	NA	VC
523	WBGene00000454	ceh-33	C10G8.7	ceh-33 encodes a Six/sine oculis class homeodomain transcription factor; preliminary RNAi experiments suggest that CEH-33 activity may be required for gonad development; a ceh-33::gfp reporter shows very weak pharyngeal expression in late embryos and early larvae.	Is an ortholog of human SIX1 (SIX homeobox 1) and SIX2 (SIX homeobox 2). Is predicted to have DNA-binding transcription factor activity, RNA polymerase II-specific and transcription regulatory region sequence-specific DNA binding activity. Is expressed in head and head muscle. Human ortholog(s) of this gene are implicated in branchiootorenal syndrome.	C. Elegans Homeobox	GO:0003700	DNA-binding transcription factor activity	A protein or a member of a complex that interacts selectively and non-covalently with a specific DNA sequence (sometimes referred to as a motif) within the regulatory region of a gene to modulate transcription. Regulatory regions include promoters (proximal and distal) and enhancers. Genes are transcriptional units, and include bacterial operons.	TRUE	FALSE	TRUE	FALSE	NA	VC
524	WBGene00000454	ceh-33	C10G8.7	ceh-33 encodes a Six/sine oculis class homeodomain transcription factor; preliminary RNAi experiments suggest that CEH-33 activity may be required for gonad development; a ceh-33::gfp reporter shows very weak pharyngeal expression in late embryos and early larvae.	Is an ortholog of human SIX1 (SIX homeobox 1) and SIX2 (SIX homeobox 2). Is predicted to have DNA-binding transcription factor activity, RNA polymerase II-specific and transcription regulatory region sequence-specific DNA binding activity. Is expressed in head and head muscle. Human ortholog(s) of this gene are implicated in branchiootorenal syndrome.	C. Elegans Homeobox	GO:0005634	nucleus	A membrane-bounded organelle of eukaryotic cells in which chromosomes are housed and replicated. In most cells, the nucleus contains all of the cell's chromosomes except the organellar chromosomes, and is the site of RNA synthesis and processing. In some species, or in specialized cell types, RNA metabolism or DNA replication may be absent.	TRUE	FALSE	TRUE	FALSE	NA	VC
525	WBGene00000454	ceh-33	C10G8.7	ceh-33 encodes a Six/sine oculis class homeodomain transcription factor; preliminary RNAi experiments suggest that CEH-33 activity may be required for gonad development; a ceh-33::gfp reporter shows very weak pharyngeal expression in late embryos and early larvae.	Is an ortholog of human SIX1 (SIX homeobox 1) and SIX2 (SIX homeobox 2). Is predicted to have DNA-binding transcription factor activity, RNA polymerase II-specific and transcription regulatory region sequence-specific DNA binding activity. Is expressed in head and head muscle. Human ortholog(s) of this gene are implicated in branchiootorenal syndrome.	C. Elegans Homeobox	GO:0005667	transcription factor complex	A protein complex that is capable of associating with DNA by direct binding, or via other DNA-binding proteins or complexes, and regulating transcription.	TRUE	FALSE	TRUE	FALSE	NA	VC
526	WBGene00000454	ceh-33	C10G8.7	ceh-33 encodes a Six/sine oculis class homeodomain transcription factor; preliminary RNAi experiments suggest that CEH-33 activity may be required for gonad development; a ceh-33::gfp reporter shows very weak pharyngeal expression in late embryos and early larvae.	Is an ortholog of human SIX1 (SIX homeobox 1) and SIX2 (SIX homeobox 2). Is predicted to have DNA-binding transcription factor activity, RNA polymerase II-specific and transcription regulatory region sequence-specific DNA binding activity. Is expressed in head and head muscle. Human ortholog(s) of this gene are implicated in branchiootorenal syndrome.	C. Elegans Homeobox	GO:0006355	regulation of transcription, DNA-templated	Any process that modulates the frequency, rate or extent of cellular DNA-templated transcription.	TRUE	FALSE	TRUE	FALSE	NA	VC
527	WBGene00000454	ceh-33	C10G8.7	ceh-33 encodes a Six/sine oculis class homeodomain transcription factor; preliminary RNAi experiments suggest that CEH-33 activity may be required for gonad development; a ceh-33::gfp reporter shows very weak pharyngeal expression in late embryos and early larvae.	Is an ortholog of human SIX1 (SIX homeobox 1) and SIX2 (SIX homeobox 2). Is predicted to have DNA-binding transcription factor activity, RNA polymerase II-specific and transcription regulatory region sequence-specific DNA binding activity. Is expressed in head and head muscle. Human ortholog(s) of this gene are implicated in branchiootorenal syndrome.	C. Elegans Homeobox	GO:0006357	regulation of transcription by RNA polymerase II	Any process that modulates the frequency, rate or extent of transcription mediated by RNA polymerase II.	TRUE	FALSE	TRUE	FALSE	NA	VC
528	WBGene00000454	ceh-33	C10G8.7	ceh-33 encodes a Six/sine oculis class homeodomain transcription factor; preliminary RNAi experiments suggest that CEH-33 activity may be required for gonad development; a ceh-33::gfp reporter shows very weak pharyngeal expression in late embryos and early larvae.	Is an ortholog of human SIX1 (SIX homeobox 1) and SIX2 (SIX homeobox 2). Is predicted to have DNA-binding transcription factor activity, RNA polymerase II-specific and transcription regulatory region sequence-specific DNA binding activity. Is expressed in head and head muscle. Human ortholog(s) of this gene are implicated in branchiootorenal syndrome.	C. Elegans Homeobox	GO:0007275	multicellular organism development	The biological process whose specific outcome is the progression of a multicellular organism over time from an initial condition (e.g. a zygote or a young adult) to a later condition (e.g. a multicellular animal or an aged adult).	TRUE	FALSE	TRUE	FALSE	NA	VC
529	WBGene00000454	ceh-33	C10G8.7	ceh-33 encodes a Six/sine oculis class homeodomain transcription factor; preliminary RNAi experiments suggest that CEH-33 activity may be required for gonad development; a ceh-33::gfp reporter shows very weak pharyngeal expression in late embryos and early larvae.	Is an ortholog of human SIX1 (SIX homeobox 1) and SIX2 (SIX homeobox 2). Is predicted to have DNA-binding transcription factor activity, RNA polymerase II-specific and transcription regulatory region sequence-specific DNA binding activity. Is expressed in head and head muscle. Human ortholog(s) of this gene are implicated in branchiootorenal syndrome.	C. Elegans Homeobox	GO:0045892	negative regulation of transcription, DNA-templated	Any process that stops, prevents, or reduces the frequency, rate or extent of cellular DNA-templated transcription.	TRUE	FALSE	TRUE	FALSE	NA	VC
530	WBGene00000454	ceh-33	C10G8.7	ceh-33 encodes a Six/sine oculis class homeodomain transcription factor; preliminary RNAi experiments suggest that CEH-33 activity may be required for gonad development; a ceh-33::gfp reporter shows very weak pharyngeal expression in late embryos and early larvae.	Is an ortholog of human SIX1 (SIX homeobox 1) and SIX2 (SIX homeobox 2). Is predicted to have DNA-binding transcription factor activity, RNA polymerase II-specific and transcription regulatory region sequence-specific DNA binding activity. Is expressed in head and head muscle. Human ortholog(s) of this gene are implicated in branchiootorenal syndrome.	C. Elegans Homeobox	GO:0048856	anatomical structure development	The biological process whose specific outcome is the progression of an anatomical structure from an initial condition to its mature state. This process begins with the formation of the structure and ends with the mature structure, whatever form that may be including its natural destruction. An anatomical structure is any biological entity that occupies space and is distinguished from its surround…	TRUE	FALSE	TRUE	FALSE	NA	VC
531	WBGene00000455	ceh-34	C10G8.6	ceh-34 encodes a homeodomain protein, homologous to human SIX2 (OMIM:604994); ceh-34 activity is required for regulation of the programmed cell death of a pharyngeal neuron, the sister of the M4 motor neuron; CEH-34 binds the egl-1 5'-regulatory region in vitro and acts together with EYA-1, with which it physically interacts, to regulate expression of egl-1 to promote programmed cell death of the…	Is an ortholog of human SIX1 (SIX homeobox 1) and SIX2 (SIX homeobox 2). Exhibits sequence-specific DNA binding activity. Is involved in mesodermal cell fate specification; positive regulation of apoptotic process involved in development; and regulation of transcription, DNA-templated. Localizes to the nucleus. Is expressed in body wall musculature; corpus; head; male sex myoblast; and pharyngeal…	C. Elegans Homeobox	GO:0000976	transcription regulatory region sequence-specific DNA binding	Interacting selectively and non-covalently with a specific sequence of DNA that is part of a regulatory region that controls transcription of that section of the DNA. The transcribed region might be described as a gene, cistron, or operon.	TRUE	FALSE	TRUE	TRUE	NA	VC
532	WBGene00000455	ceh-34	C10G8.6	ceh-34 encodes a homeodomain protein, homologous to human SIX2 (OMIM:604994); ceh-34 activity is required for regulation of the programmed cell death of a pharyngeal neuron, the sister of the M4 motor neuron; CEH-34 binds the egl-1 5'-regulatory region in vitro and acts together with EYA-1, with which it physically interacts, to regulate expression of egl-1 to promote programmed cell death of the…	Is an ortholog of human SIX1 (SIX homeobox 1) and SIX2 (SIX homeobox 2). Exhibits sequence-specific DNA binding activity. Is involved in mesodermal cell fate specification; positive regulation of apoptotic process involved in development; and regulation of transcription, DNA-templated. Localizes to the nucleus. Is expressed in body wall musculature; corpus; head; male sex myoblast; and pharyngeal…	C. Elegans Homeobox	GO:0000981	DNA-binding transcription factor activity, RNA polymerase II-specific	A protein or a member of a complex that interacts selectively and non-covalently with a specific DNA sequence (sometimes referred to as a motif) within the regulatory region of a RNA polymerase II-transcribed gene to modulate transcription. Regulatory regions include promoters (proximal and distal) and enhancers. Genes are transcriptional units.	TRUE	FALSE	TRUE	TRUE	NA	VC
533	WBGene00000455	ceh-34	C10G8.6	ceh-34 encodes a homeodomain protein, homologous to human SIX2 (OMIM:604994); ceh-34 activity is required for regulation of the programmed cell death of a pharyngeal neuron, the sister of the M4 motor neuron; CEH-34 binds the egl-1 5'-regulatory region in vitro and acts together with EYA-1, with which it physically interacts, to regulate expression of egl-1 to promote programmed cell death of the…	Is an ortholog of human SIX1 (SIX homeobox 1) and SIX2 (SIX homeobox 2). Exhibits sequence-specific DNA binding activity. Is involved in mesodermal cell fate specification; positive regulation of apoptotic process involved in development; and regulation of transcription, DNA-templated. Localizes to the nucleus. Is expressed in body wall musculature; corpus; head; male sex myoblast; and pharyngeal…	C. Elegans Homeobox	GO:0003677	DNA binding	Any molecular function by which a gene product interacts selectively and non-covalently with DNA (deoxyribonucleic acid).	TRUE	FALSE	TRUE	TRUE	NA	VC
534	WBGene00000455	ceh-34	C10G8.6	ceh-34 encodes a homeodomain protein, homologous to human SIX2 (OMIM:604994); ceh-34 activity is required for regulation of the programmed cell death of a pharyngeal neuron, the sister of the M4 motor neuron; CEH-34 binds the egl-1 5'-regulatory region in vitro and acts together with EYA-1, with which it physically interacts, to regulate expression of egl-1 to promote programmed cell death of the…	Is an ortholog of human SIX1 (SIX homeobox 1) and SIX2 (SIX homeobox 2). Exhibits sequence-specific DNA binding activity. Is involved in mesodermal cell fate specification; positive regulation of apoptotic process involved in development; and regulation of transcription, DNA-templated. Localizes to the nucleus. Is expressed in body wall musculature; corpus; head; male sex myoblast; and pharyngeal…	C. Elegans Homeobox	GO:0005515	protein binding	Interacting selectively and non-covalently with any protein or protein complex (a complex of two or more proteins that may include other nonprotein molecules).	TRUE	FALSE	TRUE	TRUE	NA	VC
535	WBGene00000455	ceh-34	C10G8.6	ceh-34 encodes a homeodomain protein, homologous to human SIX2 (OMIM:604994); ceh-34 activity is required for regulation of the programmed cell death of a pharyngeal neuron, the sister of the M4 motor neuron; CEH-34 binds the egl-1 5'-regulatory region in vitro and acts together with EYA-1, with which it physically interacts, to regulate expression of egl-1 to promote programmed cell death of the…	Is an ortholog of human SIX1 (SIX homeobox 1) and SIX2 (SIX homeobox 2). Exhibits sequence-specific DNA binding activity. Is involved in mesodermal cell fate specification; positive regulation of apoptotic process involved in development; and regulation of transcription, DNA-templated. Localizes to the nucleus. Is expressed in body wall musculature; corpus; head; male sex myoblast; and pharyngeal…	C. Elegans Homeobox	GO:0005634	nucleus	A membrane-bounded organelle of eukaryotic cells in which chromosomes are housed and replicated. In most cells, the nucleus contains all of the cell's chromosomes except the organellar chromosomes, and is the site of RNA synthesis and processing. In some species, or in specialized cell types, RNA metabolism or DNA replication may be absent.	TRUE	FALSE	TRUE	TRUE	NA	VC
536	WBGene00000455	ceh-34	C10G8.6	ceh-34 encodes a homeodomain protein, homologous to human SIX2 (OMIM:604994); ceh-34 activity is required for regulation of the programmed cell death of a pharyngeal neuron, the sister of the M4 motor neuron; CEH-34 binds the egl-1 5'-regulatory region in vitro and acts together with EYA-1, with which it physically interacts, to regulate expression of egl-1 to promote programmed cell death of the…	Is an ortholog of human SIX1 (SIX homeobox 1) and SIX2 (SIX homeobox 2). Exhibits sequence-specific DNA binding activity. Is involved in mesodermal cell fate specification; positive regulation of apoptotic process involved in development; and regulation of transcription, DNA-templated. Localizes to the nucleus. Is expressed in body wall musculature; corpus; head; male sex myoblast; and pharyngeal…	C. Elegans Homeobox	GO:0005667	transcription factor complex	A protein complex that is capable of associating with DNA by direct binding, or via other DNA-binding proteins or complexes, and regulating transcription.	TRUE	FALSE	TRUE	TRUE	NA	VC
537	WBGene00000455	ceh-34	C10G8.6	ceh-34 encodes a homeodomain protein, homologous to human SIX2 (OMIM:604994); ceh-34 activity is required for regulation of the programmed cell death of a pharyngeal neuron, the sister of the M4 motor neuron; CEH-34 binds the egl-1 5'-regulatory region in vitro and acts together with EYA-1, with which it physically interacts, to regulate expression of egl-1 to promote programmed cell death of the…	Is an ortholog of human SIX1 (SIX homeobox 1) and SIX2 (SIX homeobox 2). Exhibits sequence-specific DNA binding activity. Is involved in mesodermal cell fate specification; positive regulation of apoptotic process involved in development; and regulation of transcription, DNA-templated. Localizes to the nucleus. Is expressed in body wall musculature; corpus; head; male sex myoblast; and pharyngeal…	C. Elegans Homeobox	GO:0006355	regulation of transcription, DNA-templated	Any process that modulates the frequency, rate or extent of cellular DNA-templated transcription.	TRUE	FALSE	TRUE	TRUE	NA	VC
538	WBGene00000455	ceh-34	C10G8.6	ceh-34 encodes a homeodomain protein, homologous to human SIX2 (OMIM:604994); ceh-34 activity is required for regulation of the programmed cell death of a pharyngeal neuron, the sister of the M4 motor neuron; CEH-34 binds the egl-1 5'-regulatory region in vitro and acts together with EYA-1, with which it physically interacts, to regulate expression of egl-1 to promote programmed cell death of the…	Is an ortholog of human SIX1 (SIX homeobox 1) and SIX2 (SIX homeobox 2). Exhibits sequence-specific DNA binding activity. Is involved in mesodermal cell fate specification; positive regulation of apoptotic process involved in development; and regulation of transcription, DNA-templated. Localizes to the nucleus. Is expressed in body wall musculature; corpus; head; male sex myoblast; and pharyngeal…	C. Elegans Homeobox	GO:0006357	regulation of transcription by RNA polymerase II	Any process that modulates the frequency, rate or extent of transcription mediated by RNA polymerase II.	TRUE	FALSE	TRUE	TRUE	NA	VC
539	WBGene00000455	ceh-34	C10G8.6	ceh-34 encodes a homeodomain protein, homologous to human SIX2 (OMIM:604994); ceh-34 activity is required for regulation of the programmed cell death of a pharyngeal neuron, the sister of the M4 motor neuron; CEH-34 binds the egl-1 5'-regulatory region in vitro and acts together with EYA-1, with which it physically interacts, to regulate expression of egl-1 to promote programmed cell death of the…	Is an ortholog of human SIX1 (SIX homeobox 1) and SIX2 (SIX homeobox 2). Exhibits sequence-specific DNA binding activity. Is involved in mesodermal cell fate specification; positive regulation of apoptotic process involved in development; and regulation of transcription, DNA-templated. Localizes to the nucleus. Is expressed in body wall musculature; corpus; head; male sex myoblast; and pharyngeal…	C. Elegans Homeobox	GO:0007275	multicellular organism development	The biological process whose specific outcome is the progression of a multicellular organism over time from an initial condition (e.g. a zygote or a young adult) to a later condition (e.g. a multicellular animal or an aged adult).	TRUE	FALSE	TRUE	TRUE	NA	VC
540	WBGene00000455	ceh-34	C10G8.6	ceh-34 encodes a homeodomain protein, homologous to human SIX2 (OMIM:604994); ceh-34 activity is required for regulation of the programmed cell death of a pharyngeal neuron, the sister of the M4 motor neuron; CEH-34 binds the egl-1 5'-regulatory region in vitro and acts together with EYA-1, with which it physically interacts, to regulate expression of egl-1 to promote programmed cell death of the…	Is an ortholog of human SIX1 (SIX homeobox 1) and SIX2 (SIX homeobox 2). Exhibits sequence-specific DNA binding activity. Is involved in mesodermal cell fate specification; positive regulation of apoptotic process involved in development; and regulation of transcription, DNA-templated. Localizes to the nucleus. Is expressed in body wall musculature; corpus; head; male sex myoblast; and pharyngeal…	C. Elegans Homeobox	GO:0007501	mesodermal cell fate specification	The cell fate determination process in which a cell becomes capable of differentiating autonomously into a mesoderm cell in an environment that is neutral with respect to the developmental pathway; upon specification, the cell fate can be reversed.	TRUE	FALSE	TRUE	TRUE	NA	VC
541	WBGene00000455	ceh-34	C10G8.6	ceh-34 encodes a homeodomain protein, homologous to human SIX2 (OMIM:604994); ceh-34 activity is required for regulation of the programmed cell death of a pharyngeal neuron, the sister of the M4 motor neuron; CEH-34 binds the egl-1 5'-regulatory region in vitro and acts together with EYA-1, with which it physically interacts, to regulate expression of egl-1 to promote programmed cell death of the…	Is an ortholog of human SIX1 (SIX homeobox 1) and SIX2 (SIX homeobox 2). Exhibits sequence-specific DNA binding activity. Is involved in mesodermal cell fate specification; positive regulation of apoptotic process involved in development; and regulation of transcription, DNA-templated. Localizes to the nucleus. Is expressed in body wall musculature; corpus; head; male sex myoblast; and pharyngeal…	C. Elegans Homeobox	GO:0043565	sequence-specific DNA binding	Interacting selectively and non-covalently with DNA of a specific nucleotide composition, e.g. GC-rich DNA binding, or with a specific sequence motif or type of DNA e.g. promotor binding or rDNA binding.	TRUE	FALSE	TRUE	TRUE	NA	VC
542	WBGene00000455	ceh-34	C10G8.6	ceh-34 encodes a homeodomain protein, homologous to human SIX2 (OMIM:604994); ceh-34 activity is required for regulation of the programmed cell death of a pharyngeal neuron, the sister of the M4 motor neuron; CEH-34 binds the egl-1 5'-regulatory region in vitro and acts together with EYA-1, with which it physically interacts, to regulate expression of egl-1 to promote programmed cell death of the…	Is an ortholog of human SIX1 (SIX homeobox 1) and SIX2 (SIX homeobox 2). Exhibits sequence-specific DNA binding activity. Is involved in mesodermal cell fate specification; positive regulation of apoptotic process involved in development; and regulation of transcription, DNA-templated. Localizes to the nucleus. Is expressed in body wall musculature; corpus; head; male sex myoblast; and pharyngeal…	C. Elegans Homeobox	GO:0045892	negative regulation of transcription, DNA-templated	Any process that stops, prevents, or reduces the frequency, rate or extent of cellular DNA-templated transcription.	TRUE	FALSE	TRUE	TRUE	NA	VC
543	WBGene00000455	ceh-34	C10G8.6	ceh-34 encodes a homeodomain protein, homologous to human SIX2 (OMIM:604994); ceh-34 activity is required for regulation of the programmed cell death of a pharyngeal neuron, the sister of the M4 motor neuron; CEH-34 binds the egl-1 5'-regulatory region in vitro and acts together with EYA-1, with which it physically interacts, to regulate expression of egl-1 to promote programmed cell death of the…	Is an ortholog of human SIX1 (SIX homeobox 1) and SIX2 (SIX homeobox 2). Exhibits sequence-specific DNA binding activity. Is involved in mesodermal cell fate specification; positive regulation of apoptotic process involved in development; and regulation of transcription, DNA-templated. Localizes to the nucleus. Is expressed in body wall musculature; corpus; head; male sex myoblast; and pharyngeal…	C. Elegans Homeobox	GO:0048856	anatomical structure development	The biological process whose specific outcome is the progression of an anatomical structure from an initial condition to its mature state. This process begins with the formation of the structure and ends with the mature structure, whatever form that may be including its natural destruction. An anatomical structure is any biological entity that occupies space and is distinguished from its surround…	TRUE	FALSE	TRUE	TRUE	NA	VC
544	WBGene00000455	ceh-34	C10G8.6	ceh-34 encodes a homeodomain protein, homologous to human SIX2 (OMIM:604994); ceh-34 activity is required for regulation of the programmed cell death of a pharyngeal neuron, the sister of the M4 motor neuron; CEH-34 binds the egl-1 5'-regulatory region in vitro and acts together with EYA-1, with which it physically interacts, to regulate expression of egl-1 to promote programmed cell death of the…	Is an ortholog of human SIX1 (SIX homeobox 1) and SIX2 (SIX homeobox 2). Exhibits sequence-specific DNA binding activity. Is involved in mesodermal cell fate specification; positive regulation of apoptotic process involved in development; and regulation of transcription, DNA-templated. Localizes to the nucleus. Is expressed in body wall musculature; corpus; head; male sex myoblast; and pharyngeal…	C. Elegans Homeobox	GO:1904747	positive regulation of apoptotic process involved in development	Any process that activates or increases the frequency, rate or extent of apoptotic process involved in development.	TRUE	FALSE	TRUE	TRUE	NA	VC
545	WBGene00000464	ceh-44	Y54F10AM.4a	ceh-44 encodes at least three proteins via alternative splicing; the CEH-44A protein is an ortholog of the CUX class of CUT homeodomain proteins, expressed in early embryos (mostly anterior in the comma stage), in the larval nerve ring and the adult gonad; the CUX class includes Drosophila CUT, human CUTL1 and human CUTL2; ceh-44 is a complex gene, in which two alternatively spliced protein produ…	Is an ortholog of human CUX1 (cut like homeobox 1) and CUX2 (cut like homeobox 2). Is predicted to have RNA polymerase II regulatory region sequence-specific DNA binding activity. Is expressed in dorsal nerve cord; head muscle; and ventral nerve cord.	C. Elegans Homeobox	GO:0000122	negative regulation of transcription by RNA polymerase II	Any process that stops, prevents, or reduces the frequency, rate or extent of transcription mediated by RNA polymerase II.	FALSE	TRUE	FALSE	FALSE	NA	VC
546	WBGene00000464	ceh-44	Y54F10AM.4a	ceh-44 encodes at least three proteins via alternative splicing; the CEH-44A protein is an ortholog of the CUX class of CUT homeodomain proteins, expressed in early embryos (mostly anterior in the comma stage), in the larval nerve ring and the adult gonad; the CUX class includes Drosophila CUT, human CUTL1 and human CUTL2; ceh-44 is a complex gene, in which two alternatively spliced protein produ…	Is an ortholog of human CUX1 (cut like homeobox 1) and CUX2 (cut like homeobox 2). Is predicted to have RNA polymerase II regulatory region sequence-specific DNA binding activity. Is expressed in dorsal nerve cord; head muscle; and ventral nerve cord.	C. Elegans Homeobox	GO:0000139	Golgi membrane	The lipid bilayer surrounding any of the compartments of the Golgi apparatus.	FALSE	TRUE	FALSE	FALSE	NA	VC
547	WBGene00000464	ceh-44	Y54F10AM.4a	ceh-44 encodes at least three proteins via alternative splicing; the CEH-44A protein is an ortholog of the CUX class of CUT homeodomain proteins, expressed in early embryos (mostly anterior in the comma stage), in the larval nerve ring and the adult gonad; the CUX class includes Drosophila CUT, human CUTL1 and human CUTL2; ceh-44 is a complex gene, in which two alternatively spliced protein produ…	Is an ortholog of human CUX1 (cut like homeobox 1) and CUX2 (cut like homeobox 2). Is predicted to have RNA polymerase II regulatory region sequence-specific DNA binding activity. Is expressed in dorsal nerve cord; head muscle; and ventral nerve cord.	C. Elegans Homeobox	GO:0000977	RNA polymerase II regulatory region sequence-specific DNA binding	Interacting selectively and non-covalently with a specific sequence of DNA that is part of a regulatory region that controls the transcription of a gene or cistron by RNA polymerase II.	FALSE	TRUE	FALSE	FALSE	NA	VC
548	WBGene00000464	ceh-44	Y54F10AM.4a	ceh-44 encodes at least three proteins via alternative splicing; the CEH-44A protein is an ortholog of the CUX class of CUT homeodomain proteins, expressed in early embryos (mostly anterior in the comma stage), in the larval nerve ring and the adult gonad; the CUX class includes Drosophila CUT, human CUTL1 and human CUTL2; ceh-44 is a complex gene, in which two alternatively spliced protein produ…	Is an ortholog of human CUX1 (cut like homeobox 1) and CUX2 (cut like homeobox 2). Is predicted to have RNA polymerase II regulatory region sequence-specific DNA binding activity. Is expressed in dorsal nerve cord; head muscle; and ventral nerve cord.	C. Elegans Homeobox	GO:0003677	DNA binding	Any molecular function by which a gene product interacts selectively and non-covalently with DNA (deoxyribonucleic acid).	FALSE	TRUE	FALSE	FALSE	NA	VC
549	WBGene00000464	ceh-44	Y54F10AM.4a	ceh-44 encodes at least three proteins via alternative splicing; the CEH-44A protein is an ortholog of the CUX class of CUT homeodomain proteins, expressed in early embryos (mostly anterior in the comma stage), in the larval nerve ring and the adult gonad; the CUX class includes Drosophila CUT, human CUTL1 and human CUTL2; ceh-44 is a complex gene, in which two alternatively spliced protein produ…	Is an ortholog of human CUX1 (cut like homeobox 1) and CUX2 (cut like homeobox 2). Is predicted to have RNA polymerase II regulatory region sequence-specific DNA binding activity. Is expressed in dorsal nerve cord; head muscle; and ventral nerve cord.	C. Elegans Homeobox	GO:0005634	nucleus	A membrane-bounded organelle of eukaryotic cells in which chromosomes are housed and replicated. In most cells, the nucleus contains all of the cell's chromosomes except the organellar chromosomes, and is the site of RNA synthesis and processing. In some species, or in specialized cell types, RNA metabolism or DNA replication may be absent.	FALSE	TRUE	FALSE	FALSE	NA	VC
550	WBGene00000464	ceh-44	Y54F10AM.4a	ceh-44 encodes at least three proteins via alternative splicing; the CEH-44A protein is an ortholog of the CUX class of CUT homeodomain proteins, expressed in early embryos (mostly anterior in the comma stage), in the larval nerve ring and the adult gonad; the CUX class includes Drosophila CUT, human CUTL1 and human CUTL2; ceh-44 is a complex gene, in which two alternatively spliced protein produ…	Is an ortholog of human CUX1 (cut like homeobox 1) and CUX2 (cut like homeobox 2). Is predicted to have RNA polymerase II regulatory region sequence-specific DNA binding activity. Is expressed in dorsal nerve cord; head muscle; and ventral nerve cord.	C. Elegans Homeobox	GO:0005794	Golgi apparatus	A compound membranous cytoplasmic organelle of eukaryotic cells, consisting of flattened, ribosome-free vesicles arranged in a more or less regular stack. The Golgi apparatus differs from the endoplasmic reticulum in often having slightly thicker membranes, appearing in sections as a characteristic shallow semicircle so that the convex side (cis or entry face) abuts the endoplasmic reticulum, sec…	FALSE	TRUE	FALSE	FALSE	NA	VC
551	WBGene00000464	ceh-44	Y54F10AM.4a	ceh-44 encodes at least three proteins via alternative splicing; the CEH-44A protein is an ortholog of the CUX class of CUT homeodomain proteins, expressed in early embryos (mostly anterior in the comma stage), in the larval nerve ring and the adult gonad; the CUX class includes Drosophila CUT, human CUTL1 and human CUTL2; ceh-44 is a complex gene, in which two alternatively spliced protein produ…	Is an ortholog of human CUX1 (cut like homeobox 1) and CUX2 (cut like homeobox 2). Is predicted to have RNA polymerase II regulatory region sequence-specific DNA binding activity. Is expressed in dorsal nerve cord; head muscle; and ventral nerve cord.	C. Elegans Homeobox	GO:0006891	intra-Golgi vesicle-mediated transport	The directed movement of substances within the Golgi, mediated by small transport vesicles. These either fuse with the cis-Golgi or with each other to form the membrane stacks known as the cis-Golgi reticulum (network).	FALSE	TRUE	FALSE	FALSE	NA	VC
552	WBGene00000464	ceh-44	Y54F10AM.4a	ceh-44 encodes at least three proteins via alternative splicing; the CEH-44A protein is an ortholog of the CUX class of CUT homeodomain proteins, expressed in early embryos (mostly anterior in the comma stage), in the larval nerve ring and the adult gonad; the CUX class includes Drosophila CUT, human CUTL1 and human CUTL2; ceh-44 is a complex gene, in which two alternatively spliced protein produ…	Is an ortholog of human CUX1 (cut like homeobox 1) and CUX2 (cut like homeobox 2). Is predicted to have RNA polymerase II regulatory region sequence-specific DNA binding activity. Is expressed in dorsal nerve cord; head muscle; and ventral nerve cord.	C. Elegans Homeobox	GO:0016020	membrane	A lipid bilayer along with all the proteins and protein complexes embedded in it an attached to it.	FALSE	TRUE	FALSE	FALSE	NA	VC
553	WBGene00000464	ceh-44	Y54F10AM.4a	ceh-44 encodes at least three proteins via alternative splicing; the CEH-44A protein is an ortholog of the CUX class of CUT homeodomain proteins, expressed in early embryos (mostly anterior in the comma stage), in the larval nerve ring and the adult gonad; the CUX class includes Drosophila CUT, human CUTL1 and human CUTL2; ceh-44 is a complex gene, in which two alternatively spliced protein produ…	Is an ortholog of human CUX1 (cut like homeobox 1) and CUX2 (cut like homeobox 2). Is predicted to have RNA polymerase II regulatory region sequence-specific DNA binding activity. Is expressed in dorsal nerve cord; head muscle; and ventral nerve cord.	C. Elegans Homeobox	GO:0016021	integral component of membrane	The component of a membrane consisting of the gene products and protein complexes having at least some part of their peptide sequence embedded in the hydrophobic region of the membrane.	FALSE	TRUE	FALSE	FALSE	NA	VC
554	WBGene00000464	ceh-44	Y54F10AM.4a	ceh-44 encodes at least three proteins via alternative splicing; the CEH-44A protein is an ortholog of the CUX class of CUT homeodomain proteins, expressed in early embryos (mostly anterior in the comma stage), in the larval nerve ring and the adult gonad; the CUX class includes Drosophila CUT, human CUTL1 and human CUTL2; ceh-44 is a complex gene, in which two alternatively spliced protein produ…	Is an ortholog of human CUX1 (cut like homeobox 1) and CUX2 (cut like homeobox 2). Is predicted to have RNA polymerase II regulatory region sequence-specific DNA binding activity. Is expressed in dorsal nerve cord; head muscle; and ventral nerve cord.	C. Elegans Homeobox	GO:0030173	integral component of Golgi membrane	The component of the Golgi membrane consisting of the gene products and protein complexes having at least some part of their peptide sequence embedded in the hydrophobic region of the membrane.	FALSE	TRUE	FALSE	FALSE	NA	VC
555	WBGene00000464	ceh-44	Y54F10AM.4a	ceh-44 encodes at least three proteins via alternative splicing; the CEH-44A protein is an ortholog of the CUX class of CUT homeodomain proteins, expressed in early embryos (mostly anterior in the comma stage), in the larval nerve ring and the adult gonad; the CUX class includes Drosophila CUT, human CUTL1 and human CUTL2; ceh-44 is a complex gene, in which two alternatively spliced protein produ…	Is an ortholog of human CUX1 (cut like homeobox 1) and CUX2 (cut like homeobox 2). Is predicted to have RNA polymerase II regulatory region sequence-specific DNA binding activity. Is expressed in dorsal nerve cord; head muscle; and ventral nerve cord.	C. Elegans Homeobox	GO:0048193	Golgi vesicle transport	The directed movement of substances into, out of or within the Golgi apparatus, mediated by vesicles.	FALSE	TRUE	FALSE	FALSE	NA	VC
556	WBGene00000477	cft-1	C18C4.2	none available	Is predicted to have ATPase-coupled transmembrane transporter activity. Is expressed in excretory canal.	Cystic Fibrosis Transmembrane conductance regulator homolog	GO:0000166	nucleotide binding	Interacting selectively and non-covalently with a nucleotide, any compound consisting of a nucleoside that is esterified with (ortho)phosphate or an oligophosphate at any hydroxyl group on the ribose or deoxyribose.	TRUE	FALSE	TRUE	TRUE	NA	VC
557	WBGene00000477	cft-1	C18C4.2	none available	Is predicted to have ATPase-coupled transmembrane transporter activity. Is expressed in excretory canal.	Cystic Fibrosis Transmembrane conductance regulator homolog	GO:0005524	ATP binding	Interacting selectively and non-covalently with ATP, adenosine 5'-triphosphate, a universally important coenzyme and enzyme regulator.	TRUE	FALSE	TRUE	TRUE	NA	VC
558	WBGene00000477	cft-1	C18C4.2	none available	Is predicted to have ATPase-coupled transmembrane transporter activity. Is expressed in excretory canal.	Cystic Fibrosis Transmembrane conductance regulator homolog	GO:0016020	membrane	A lipid bilayer along with all the proteins and protein complexes embedded in it an attached to it.	TRUE	FALSE	TRUE	TRUE	NA	VC
559	WBGene00000477	cft-1	C18C4.2	none available	Is predicted to have ATPase-coupled transmembrane transporter activity. Is expressed in excretory canal.	Cystic Fibrosis Transmembrane conductance regulator homolog	GO:0016021	integral component of membrane	The component of a membrane consisting of the gene products and protein complexes having at least some part of their peptide sequence embedded in the hydrophobic region of the membrane.	TRUE	FALSE	TRUE	TRUE	NA	VC
560	WBGene00000477	cft-1	C18C4.2	none available	Is predicted to have ATPase-coupled transmembrane transporter activity. Is expressed in excretory canal.	Cystic Fibrosis Transmembrane conductance regulator homolog	GO:0016887	ATPase activity	Catalysis of the reaction: ATP + H2O = ADP + phosphate + 2 H+. May or may not be coupled to another reaction.	TRUE	FALSE	TRUE	TRUE	NA	VC
561	WBGene00000477	cft-1	C18C4.2	none available	Is predicted to have ATPase-coupled transmembrane transporter activity. Is expressed in excretory canal.	Cystic Fibrosis Transmembrane conductance regulator homolog	GO:0042626	ATPase activity, coupled to transmembrane movement of substances	Catalysis of the reaction: ATP + H2O = ADP + phosphate, to directly drive the active transport of a substance across a membrane.	TRUE	FALSE	TRUE	TRUE	NA	VC
562	WBGene00000477	cft-1	C18C4.2	none available	Is predicted to have ATPase-coupled transmembrane transporter activity. Is expressed in excretory canal.	Cystic Fibrosis Transmembrane conductance regulator homolog	GO:0055085	transmembrane transport	The process in which a solute is transported across a lipid bilayer, from one side of a membrane to the other.	TRUE	FALSE	TRUE	TRUE	NA	VC
563	WBGene00000713	col-140	F26F12.1	none available	Is predicted to be a structural constituent of cuticle.	COLlagen	GO:0042302	structural constituent of cuticle	The action of a molecule that contributes to the structural integrity of a cuticle.	TRUE	FALSE	TRUE	TRUE	NA	VC
564	WBGene00000795	crn-2	CD4.2	crn-2 encodes a cell death-related nuclease, homologous to the magnesium-dependant TatD nuclease of E. coli; CRN-2 is required for normal levels of DNA degradation during apoptosis; crn-2(RNAi) 1.5-fold stage embryos display TUNEL labelling of nuclei that is five-fold higher than that seen in untreated N2 animals; CRN-2 promotes both DNA degradation and cell corpse engulfment, in a partially redu…	Is an ortholog of human TATDN1 (TatD DNase domain containing 1). Exhibits deoxyribonuclease activity. Is involved in apoptotic DNA fragmentation and apoptotic cell clearance. Is expressed in head and tail.	Cell-death-Related Nuclease	GO:0004536	deoxyribonuclease activity	Catalysis of the hydrolysis of ester linkages within deoxyribonucleic acid.	TRUE	FALSE	TRUE	TRUE	NA	VC
565	WBGene00000795	crn-2	CD4.2	crn-2 encodes a cell death-related nuclease, homologous to the magnesium-dependant TatD nuclease of E. coli; CRN-2 is required for normal levels of DNA degradation during apoptosis; crn-2(RNAi) 1.5-fold stage embryos display TUNEL labelling of nuclei that is five-fold higher than that seen in untreated N2 animals; CRN-2 promotes both DNA degradation and cell corpse engulfment, in a partially redu…	Is an ortholog of human TATDN1 (TatD DNase domain containing 1). Exhibits deoxyribonuclease activity. Is involved in apoptotic DNA fragmentation and apoptotic cell clearance. Is expressed in head and tail.	Cell-death-Related Nuclease	GO:0005829	cytosol	The part of the cytoplasm that does not contain organelles but which does contain other particulate matter, such as protein complexes.	TRUE	FALSE	TRUE	TRUE	NA	VC
566	WBGene00000795	crn-2	CD4.2	crn-2 encodes a cell death-related nuclease, homologous to the magnesium-dependant TatD nuclease of E. coli; CRN-2 is required for normal levels of DNA degradation during apoptosis; crn-2(RNAi) 1.5-fold stage embryos display TUNEL labelling of nuclei that is five-fold higher than that seen in untreated N2 animals; CRN-2 promotes both DNA degradation and cell corpse engulfment, in a partially redu…	Is an ortholog of human TATDN1 (TatD DNase domain containing 1). Exhibits deoxyribonuclease activity. Is involved in apoptotic DNA fragmentation and apoptotic cell clearance. Is expressed in head and tail.	Cell-death-Related Nuclease	GO:0006309	apoptotic DNA fragmentation	The cleavage of DNA during apoptosis, which usually occurs in two stages: cleavage into fragments of about 50 kbp followed by cleavage between nucleosomes to yield 200 bp fragments.	TRUE	FALSE	TRUE	TRUE	NA	VC
567	WBGene00000795	crn-2	CD4.2	crn-2 encodes a cell death-related nuclease, homologous to the magnesium-dependant TatD nuclease of E. coli; CRN-2 is required for normal levels of DNA degradation during apoptosis; crn-2(RNAi) 1.5-fold stage embryos display TUNEL labelling of nuclei that is five-fold higher than that seen in untreated N2 animals; CRN-2 promotes both DNA degradation and cell corpse engulfment, in a partially redu…	Is an ortholog of human TATDN1 (TatD DNase domain containing 1). Exhibits deoxyribonuclease activity. Is involved in apoptotic DNA fragmentation and apoptotic cell clearance. Is expressed in head and tail.	Cell-death-Related Nuclease	GO:0008310	single-stranded DNA 3'-5' exodeoxyribonuclease activity	Catalysis of the sequential cleavage of mononucleotides from a free 3' terminus of a single-stranded DNA molecule.	TRUE	FALSE	TRUE	TRUE	NA	VC
568	WBGene00000795	crn-2	CD4.2	crn-2 encodes a cell death-related nuclease, homologous to the magnesium-dependant TatD nuclease of E. coli; CRN-2 is required for normal levels of DNA degradation during apoptosis; crn-2(RNAi) 1.5-fold stage embryos display TUNEL labelling of nuclei that is five-fold higher than that seen in untreated N2 animals; CRN-2 promotes both DNA degradation and cell corpse engulfment, in a partially redu…	Is an ortholog of human TATDN1 (TatD DNase domain containing 1). Exhibits deoxyribonuclease activity. Is involved in apoptotic DNA fragmentation and apoptotic cell clearance. Is expressed in head and tail.	Cell-death-Related Nuclease	GO:0016788	hydrolase activity, acting on ester bonds	Catalysis of the hydrolysis of any ester bond.	TRUE	FALSE	TRUE	TRUE	NA	VC
569	WBGene00000795	crn-2	CD4.2	crn-2 encodes a cell death-related nuclease, homologous to the magnesium-dependant TatD nuclease of E. coli; CRN-2 is required for normal levels of DNA degradation during apoptosis; crn-2(RNAi) 1.5-fold stage embryos display TUNEL labelling of nuclei that is five-fold higher than that seen in untreated N2 animals; CRN-2 promotes both DNA degradation and cell corpse engulfment, in a partially redu…	Is an ortholog of human TATDN1 (TatD DNase domain containing 1). Exhibits deoxyribonuclease activity. Is involved in apoptotic DNA fragmentation and apoptotic cell clearance. Is expressed in head and tail.	Cell-death-Related Nuclease	GO:0043277	apoptotic cell clearance	The recognition and removal of an apoptotic cell by a neighboring cell or by a phagocyte.	TRUE	FALSE	TRUE	TRUE	NA	VC
570	WBGene00000795	crn-2	CD4.2	crn-2 encodes a cell death-related nuclease, homologous to the magnesium-dependant TatD nuclease of E. coli; CRN-2 is required for normal levels of DNA degradation during apoptosis; crn-2(RNAi) 1.5-fold stage embryos display TUNEL labelling of nuclei that is five-fold higher than that seen in untreated N2 animals; CRN-2 promotes both DNA degradation and cell corpse engulfment, in a partially redu…	Is an ortholog of human TATDN1 (TatD DNase domain containing 1). Exhibits deoxyribonuclease activity. Is involved in apoptotic DNA fragmentation and apoptotic cell clearance. Is expressed in head and tail.	Cell-death-Related Nuclease	GO:0045087	innate immune response	Innate immune responses are defense responses mediated by germline encoded components that directly recognize components of potential pathogens.	TRUE	FALSE	TRUE	TRUE	NA	VC
571	WBGene00000893	cyn-17	ZC250.1a	none available	Is enriched in germ line and pharynx based on microarray and proteomic studies. Is affected by several genes including daf-16; daf-2; and skn-1 based on microarray and RNA-seq studies. Is affected by thirteen chemicals including 1-methylnicotinamide; methylmercuric chloride; and manganese chloride based on RNA-seq and microarray studies.	CYclophyliN	NA	NA	NA	TRUE	FALSE	TRUE	FALSE	NA	VC
572	WBGene00001037	dnj-19	T05C3.5	This gene encodes a protein containing a DnaJ ('J') domain.	Is an ortholog of human DNAJA2 (DnaJ heat shock protein family (Hsp40) member A2). Is predicted to have heat shock protein binding activity; metal ion binding activity; and unfolded protein binding activity. Is involved in response to topologically incorrect protein.	DNaJ domain (prokaryotic heat shock protein)	GO:0005829	cytosol	The part of the cytoplasm that does not contain organelles but which does contain other particulate matter, such as protein complexes.	TRUE	FALSE	TRUE	FALSE	NA	VC
573	WBGene00001037	dnj-19	T05C3.5	This gene encodes a protein containing a DnaJ ('J') domain.	Is an ortholog of human DNAJA2 (DnaJ heat shock protein family (Hsp40) member A2). Is predicted to have heat shock protein binding activity; metal ion binding activity; and unfolded protein binding activity. Is involved in response to topologically incorrect protein.	DNaJ domain (prokaryotic heat shock protein)	GO:0006457	protein folding	The process of assisting in the covalent and noncovalent assembly of single chain polypeptides or multisubunit complexes into the correct tertiary structure.	TRUE	FALSE	TRUE	FALSE	NA	VC
574	WBGene00001037	dnj-19	T05C3.5	This gene encodes a protein containing a DnaJ ('J') domain.	Is an ortholog of human DNAJA2 (DnaJ heat shock protein family (Hsp40) member A2). Is predicted to have heat shock protein binding activity; metal ion binding activity; and unfolded protein binding activity. Is involved in response to topologically incorrect protein.	DNaJ domain (prokaryotic heat shock protein)	GO:0031072	heat shock protein binding	Interacting selectively and non-covalently with a heat shock protein, any protein synthesized or activated in response to heat shock.	TRUE	FALSE	TRUE	FALSE	NA	VC
575	WBGene00001037	dnj-19	T05C3.5	This gene encodes a protein containing a DnaJ ('J') domain.	Is an ortholog of human DNAJA2 (DnaJ heat shock protein family (Hsp40) member A2). Is predicted to have heat shock protein binding activity; metal ion binding activity; and unfolded protein binding activity. Is involved in response to topologically incorrect protein.	DNaJ domain (prokaryotic heat shock protein)	GO:0035966	response to topologically incorrect protein	Any process that results in a change in state or activity of a cell or an organism (in terms of movement, secretion, enzyme production, gene expression, etc.) as a result of a protein that is not folded in its correct three-dimensional structure.	TRUE	FALSE	TRUE	FALSE	NA	VC
576	WBGene00001037	dnj-19	T05C3.5	This gene encodes a protein containing a DnaJ ('J') domain.	Is an ortholog of human DNAJA2 (DnaJ heat shock protein family (Hsp40) member A2). Is predicted to have heat shock protein binding activity; metal ion binding activity; and unfolded protein binding activity. Is involved in response to topologically incorrect protein.	DNaJ domain (prokaryotic heat shock protein)	GO:0046872	metal ion binding	Interacting selectively and non-covalently with any metal ion.	TRUE	FALSE	TRUE	FALSE	NA	VC
577	WBGene00001037	dnj-19	T05C3.5	This gene encodes a protein containing a DnaJ ('J') domain.	Is an ortholog of human DNAJA2 (DnaJ heat shock protein family (Hsp40) member A2). Is predicted to have heat shock protein binding activity; metal ion binding activity; and unfolded protein binding activity. Is involved in response to topologically incorrect protein.	DNaJ domain (prokaryotic heat shock protein)	GO:0051082	unfolded protein binding	Interacting selectively and non-covalently with an unfolded protein.	TRUE	FALSE	TRUE	FALSE	NA	VC
578	WBGene00001228	eif-3.E	B0511.10	eif-3.E encodes the C. elegans ortholog of the translation initiation factor 3 subunit e (eIF3e/Int-6); by homology, EIF-3.E is predicted to be a component of three different protein complexes, the eIF3 translation initiation factor, the 26S proteasome, and the COP9 signalosome; such association suggests that EIF-3.E may serve as a regulatory factor that coordinates the translational and degradat…	Is an ortholog of human EIF3E (eukaryotic translation initiation factor 3 subunit E). Is predicted to have translation initiation factor activity. Is expressed in head and tail.	Eukaryotic Initiation Factor	GO:0001732	formation of cytoplasmic translation initiation complex	Joining of the large subunit, with release of IF2/eIF2 and IF3/eIF3. This leaves the functional ribosome at the AUG, with the methionyl/formyl-methionyl-tRNA positioned at the P site.	FALSE	TRUE	FALSE	FALSE	NA	VC
579	WBGene00001228	eif-3.E	B0511.10	eif-3.E encodes the C. elegans ortholog of the translation initiation factor 3 subunit e (eIF3e/Int-6); by homology, EIF-3.E is predicted to be a component of three different protein complexes, the eIF3 translation initiation factor, the 26S proteasome, and the COP9 signalosome; such association suggests that EIF-3.E may serve as a regulatory factor that coordinates the translational and degradat…	Is an ortholog of human EIF3E (eukaryotic translation initiation factor 3 subunit E). Is predicted to have translation initiation factor activity. Is expressed in head and tail.	Eukaryotic Initiation Factor	GO:0002183	cytoplasmic translational initiation	The process preceding formation of the peptide bond between the first two amino acids of a protein in the cytoplasm. This includes the formation of a complex of the ribosome, mRNA or circRNA, and an initiation complex that contains the first aminoacyl-tRNA.	FALSE	TRUE	FALSE	FALSE	NA	VC
580	WBGene00001228	eif-3.E	B0511.10	eif-3.E encodes the C. elegans ortholog of the translation initiation factor 3 subunit e (eIF3e/Int-6); by homology, EIF-3.E is predicted to be a component of three different protein complexes, the eIF3 translation initiation factor, the 26S proteasome, and the COP9 signalosome; such association suggests that EIF-3.E may serve as a regulatory factor that coordinates the translational and degradat…	Is an ortholog of human EIF3E (eukaryotic translation initiation factor 3 subunit E). Is predicted to have translation initiation factor activity. Is expressed in head and tail.	Eukaryotic Initiation Factor	GO:0003743	translation initiation factor activity	Functions in the initiation of ribosome-mediated translation of mRNA into a polypeptide.	FALSE	TRUE	FALSE	FALSE	NA	VC
581	WBGene00001228	eif-3.E	B0511.10	eif-3.E encodes the C. elegans ortholog of the translation initiation factor 3 subunit e (eIF3e/Int-6); by homology, EIF-3.E is predicted to be a component of three different protein complexes, the eIF3 translation initiation factor, the 26S proteasome, and the COP9 signalosome; such association suggests that EIF-3.E may serve as a regulatory factor that coordinates the translational and degradat…	Is an ortholog of human EIF3E (eukaryotic translation initiation factor 3 subunit E). Is predicted to have translation initiation factor activity. Is expressed in head and tail.	Eukaryotic Initiation Factor	GO:0005634	nucleus	A membrane-bounded organelle of eukaryotic cells in which chromosomes are housed and replicated. In most cells, the nucleus contains all of the cell's chromosomes except the organellar chromosomes, and is the site of RNA synthesis and processing. In some species, or in specialized cell types, RNA metabolism or DNA replication may be absent.	FALSE	TRUE	FALSE	FALSE	NA	VC
582	WBGene00001228	eif-3.E	B0511.10	eif-3.E encodes the C. elegans ortholog of the translation initiation factor 3 subunit e (eIF3e/Int-6); by homology, EIF-3.E is predicted to be a component of three different protein complexes, the eIF3 translation initiation factor, the 26S proteasome, and the COP9 signalosome; such association suggests that EIF-3.E may serve as a regulatory factor that coordinates the translational and degradat…	Is an ortholog of human EIF3E (eukaryotic translation initiation factor 3 subunit E). Is predicted to have translation initiation factor activity. Is expressed in head and tail.	Eukaryotic Initiation Factor	GO:0005737	cytoplasm	All of the contents of a cell excluding the plasma membrane and nucleus, but including other subcellular structures.	FALSE	TRUE	FALSE	FALSE	NA	VC
583	WBGene00001228	eif-3.E	B0511.10	eif-3.E encodes the C. elegans ortholog of the translation initiation factor 3 subunit e (eIF3e/Int-6); by homology, EIF-3.E is predicted to be a component of three different protein complexes, the eIF3 translation initiation factor, the 26S proteasome, and the COP9 signalosome; such association suggests that EIF-3.E may serve as a regulatory factor that coordinates the translational and degradat…	Is an ortholog of human EIF3E (eukaryotic translation initiation factor 3 subunit E). Is predicted to have translation initiation factor activity. Is expressed in head and tail.	Eukaryotic Initiation Factor	GO:0005852	eukaryotic translation initiation factor 3 complex	A complex of several polypeptides that plays at least two important roles in protein synthesis: First, eIF3 binds to the 40S ribosome and facilitates loading of the Met-tRNA/eIF2.GTP ternary complex to form the 43S preinitiation complex. Subsequently, eIF3 apparently assists eIF4 in recruiting mRNAs to the 43S complex. The eIF3 complex contains five conserved core subunits, and may contain severa…	FALSE	TRUE	FALSE	FALSE	NA	VC
584	WBGene00001228	eif-3.E	B0511.10	eif-3.E encodes the C. elegans ortholog of the translation initiation factor 3 subunit e (eIF3e/Int-6); by homology, EIF-3.E is predicted to be a component of three different protein complexes, the eIF3 translation initiation factor, the 26S proteasome, and the COP9 signalosome; such association suggests that EIF-3.E may serve as a regulatory factor that coordinates the translational and degradat…	Is an ortholog of human EIF3E (eukaryotic translation initiation factor 3 subunit E). Is predicted to have translation initiation factor activity. Is expressed in head and tail.	Eukaryotic Initiation Factor	GO:0006412	translation	The cellular metabolic process in which a protein is formed, using the sequence of a mature mRNA or circRNA molecule to specify the sequence of amino acids in a polypeptide chain. Translation is mediated by the ribosome, and begins with the formation of a ternary complex between aminoacylated initiator methionine tRNA, GTP, and initiation factor 2, which subsequently associates with the small sub…	FALSE	TRUE	FALSE	FALSE	NA	VC
585	WBGene00001228	eif-3.E	B0511.10	eif-3.E encodes the C. elegans ortholog of the translation initiation factor 3 subunit e (eIF3e/Int-6); by homology, EIF-3.E is predicted to be a component of three different protein complexes, the eIF3 translation initiation factor, the 26S proteasome, and the COP9 signalosome; such association suggests that EIF-3.E may serve as a regulatory factor that coordinates the translational and degradat…	Is an ortholog of human EIF3E (eukaryotic translation initiation factor 3 subunit E). Is predicted to have translation initiation factor activity. Is expressed in head and tail.	Eukaryotic Initiation Factor	GO:0006413	translational initiation	The process preceding formation of the peptide bond between the first two amino acids of a protein. This includes the formation of a complex of the ribosome, mRNA or circRNA, and an initiation complex that contains the first aminoacyl-tRNA.	FALSE	TRUE	FALSE	FALSE	NA	VC
586	WBGene00001228	eif-3.E	B0511.10	eif-3.E encodes the C. elegans ortholog of the translation initiation factor 3 subunit e (eIF3e/Int-6); by homology, EIF-3.E is predicted to be a component of three different protein complexes, the eIF3 translation initiation factor, the 26S proteasome, and the COP9 signalosome; such association suggests that EIF-3.E may serve as a regulatory factor that coordinates the translational and degradat…	Is an ortholog of human EIF3E (eukaryotic translation initiation factor 3 subunit E). Is predicted to have translation initiation factor activity. Is expressed in head and tail.	Eukaryotic Initiation Factor	GO:0016282	eukaryotic 43S preinitiation complex	A protein complex composed of the 40S ribosomal subunit plus eIF1A, eIF3, and eIF2-GTP-bound methionyl-initiator methionine tRNA.	FALSE	TRUE	FALSE	FALSE	NA	VC
587	WBGene00001228	eif-3.E	B0511.10	eif-3.E encodes the C. elegans ortholog of the translation initiation factor 3 subunit e (eIF3e/Int-6); by homology, EIF-3.E is predicted to be a component of three different protein complexes, the eIF3 translation initiation factor, the 26S proteasome, and the COP9 signalosome; such association suggests that EIF-3.E may serve as a regulatory factor that coordinates the translational and degradat…	Is an ortholog of human EIF3E (eukaryotic translation initiation factor 3 subunit E). Is predicted to have translation initiation factor activity. Is expressed in head and tail.	Eukaryotic Initiation Factor	GO:0033290	eukaryotic 48S preinitiation complex	A protein complex composed of the small ribosomal subunit, eIF3, eIF1A, methionyl-initiatior methionine and a capped mRNA. The complex is initially positioned at the 5'-end of the capped mRNA.	FALSE	TRUE	FALSE	FALSE	NA	VC
588	WBGene00001228	eif-3.E	B0511.10	eif-3.E encodes the C. elegans ortholog of the translation initiation factor 3 subunit e (eIF3e/Int-6); by homology, EIF-3.E is predicted to be a component of three different protein complexes, the eIF3 translation initiation factor, the 26S proteasome, and the COP9 signalosome; such association suggests that EIF-3.E may serve as a regulatory factor that coordinates the translational and degradat…	Is an ortholog of human EIF3E (eukaryotic translation initiation factor 3 subunit E). Is predicted to have translation initiation factor activity. Is expressed in head and tail.	Eukaryotic Initiation Factor	GO:0071540	eukaryotic translation initiation factor 3 complex, eIF3e	An eukaryotic translation initiation factor 3 complex that contains the PCI-domain protein eIF3e.	FALSE	TRUE	FALSE	FALSE	NA	VC
589	WBGene00001508	fut-8	C10F3.6	fut-8 encodes a core alpha 1,6-fucosyltransferase; characterization of a recombinant form of the protein that contains the catalytic region of FUT-8 reveals a sustrate requirement for unsubstituted nonreducing terminal GlcNAc residues.	Is an ortholog of human FUT8 (fucosyltransferase 8). Exhibits galactoside 6-L-fucosyltransferase activity and glycoprotein 6-alpha-L-fucosyltransferase activity. Is involved in fucosylation and protein N-linked glycosylation.	FUcosyl Transferase	GO:0005794	Golgi apparatus	A compound membranous cytoplasmic organelle of eukaryotic cells, consisting of flattened, ribosome-free vesicles arranged in a more or less regular stack. The Golgi apparatus differs from the endoplasmic reticulum in often having slightly thicker membranes, appearing in sections as a characteristic shallow semicircle so that the convex side (cis or entry face) abuts the endoplasmic reticulum, sec…	FALSE	TRUE	FALSE	FALSE	NA	VC
590	WBGene00001508	fut-8	C10F3.6	fut-8 encodes a core alpha 1,6-fucosyltransferase; characterization of a recombinant form of the protein that contains the catalytic region of FUT-8 reveals a sustrate requirement for unsubstituted nonreducing terminal GlcNAc residues.	Is an ortholog of human FUT8 (fucosyltransferase 8). Exhibits galactoside 6-L-fucosyltransferase activity and glycoprotein 6-alpha-L-fucosyltransferase activity. Is involved in fucosylation and protein N-linked glycosylation.	FUcosyl Transferase	GO:0006486	protein glycosylation	A protein modification process that results in the addition of a carbohydrate or carbohydrate derivative unit to a protein amino acid, e.g. the addition of glycan chains to proteins.	FALSE	TRUE	FALSE	FALSE	NA	VC
591	WBGene00001508	fut-8	C10F3.6	fut-8 encodes a core alpha 1,6-fucosyltransferase; characterization of a recombinant form of the protein that contains the catalytic region of FUT-8 reveals a sustrate requirement for unsubstituted nonreducing terminal GlcNAc residues.	Is an ortholog of human FUT8 (fucosyltransferase 8). Exhibits galactoside 6-L-fucosyltransferase activity and glycoprotein 6-alpha-L-fucosyltransferase activity. Is involved in fucosylation and protein N-linked glycosylation.	FUcosyl Transferase	GO:0006487	protein N-linked glycosylation	A protein glycosylation process in which a carbohydrate or carbohydrate derivative unit is added to a protein via the N4 atom of peptidyl-asparagine, the omega-N of arginine, or the N1' atom peptidyl-tryptophan.	FALSE	TRUE	FALSE	FALSE	NA	VC
592	WBGene00001508	fut-8	C10F3.6	fut-8 encodes a core alpha 1,6-fucosyltransferase; characterization of a recombinant form of the protein that contains the catalytic region of FUT-8 reveals a sustrate requirement for unsubstituted nonreducing terminal GlcNAc residues.	Is an ortholog of human FUT8 (fucosyltransferase 8). Exhibits galactoside 6-L-fucosyltransferase activity and glycoprotein 6-alpha-L-fucosyltransferase activity. Is involved in fucosylation and protein N-linked glycosylation.	FUcosyl Transferase	GO:0008417	fucosyltransferase activity	Catalysis of the transfer of a fucosyl group to an acceptor molecule, typically another carbohydrate or a lipid.	FALSE	TRUE	FALSE	FALSE	NA	VC
593	WBGene00001508	fut-8	C10F3.6	fut-8 encodes a core alpha 1,6-fucosyltransferase; characterization of a recombinant form of the protein that contains the catalytic region of FUT-8 reveals a sustrate requirement for unsubstituted nonreducing terminal GlcNAc residues.	Is an ortholog of human FUT8 (fucosyltransferase 8). Exhibits galactoside 6-L-fucosyltransferase activity and glycoprotein 6-alpha-L-fucosyltransferase activity. Is involved in fucosylation and protein N-linked glycosylation.	FUcosyl Transferase	GO:0008424	glycoprotein 6-alpha-L-fucosyltransferase activity	Catalysis of the reaction: N(4)-{N-acetyl-beta-D-glucosaminyl-(1->2)-alpha-D-mannosyl-(1->3)-[N-acetyl-beta-D-glucosaminyl-(1->2)-alpha-D-mannosyl-(1->6)]-beta-D-mannosyl-(1->4)-N-acetyl-beta-D-glucosaminyl-(1->4)-N-acetyl-beta-D-glucosaminyl}-L-asparagine + GDP-L-fucose = N(4)-{N-acetyl-beta-D-glucosaminyl-(1->2)-alpha-D-mannosyl-(1->3)-[N-acetyl-beta-D-glucosaminyl-(1->2)-alpha-D-mannosyl-(1->6…	FALSE	TRUE	FALSE	FALSE	NA	VC
594	WBGene00001508	fut-8	C10F3.6	fut-8 encodes a core alpha 1,6-fucosyltransferase; characterization of a recombinant form of the protein that contains the catalytic region of FUT-8 reveals a sustrate requirement for unsubstituted nonreducing terminal GlcNAc residues.	Is an ortholog of human FUT8 (fucosyltransferase 8). Exhibits galactoside 6-L-fucosyltransferase activity and glycoprotein 6-alpha-L-fucosyltransferase activity. Is involved in fucosylation and protein N-linked glycosylation.	FUcosyl Transferase	GO:0016020	membrane	A lipid bilayer along with all the proteins and protein complexes embedded in it an attached to it.	FALSE	TRUE	FALSE	FALSE	NA	VC
595	WBGene00001508	fut-8	C10F3.6	fut-8 encodes a core alpha 1,6-fucosyltransferase; characterization of a recombinant form of the protein that contains the catalytic region of FUT-8 reveals a sustrate requirement for unsubstituted nonreducing terminal GlcNAc residues.	Is an ortholog of human FUT8 (fucosyltransferase 8). Exhibits galactoside 6-L-fucosyltransferase activity and glycoprotein 6-alpha-L-fucosyltransferase activity. Is involved in fucosylation and protein N-linked glycosylation.	FUcosyl Transferase	GO:0016021	integral component of membrane	The component of a membrane consisting of the gene products and protein complexes having at least some part of their peptide sequence embedded in the hydrophobic region of the membrane.	FALSE	TRUE	FALSE	FALSE	NA	VC
596	WBGene00001508	fut-8	C10F3.6	fut-8 encodes a core alpha 1,6-fucosyltransferase; characterization of a recombinant form of the protein that contains the catalytic region of FUT-8 reveals a sustrate requirement for unsubstituted nonreducing terminal GlcNAc residues.	Is an ortholog of human FUT8 (fucosyltransferase 8). Exhibits galactoside 6-L-fucosyltransferase activity and glycoprotein 6-alpha-L-fucosyltransferase activity. Is involved in fucosylation and protein N-linked glycosylation.	FUcosyl Transferase	GO:0016740	transferase activity	Catalysis of the transfer of a group, e.g. a methyl group, glycosyl group, acyl group, phosphorus-containing, or other groups, from one compound (generally regarded as the donor) to another compound (generally regarded as the acceptor). Transferase is the systematic name for any enzyme of EC class 2.	FALSE	TRUE	FALSE	FALSE	NA	VC
597	WBGene00001508	fut-8	C10F3.6	fut-8 encodes a core alpha 1,6-fucosyltransferase; characterization of a recombinant form of the protein that contains the catalytic region of FUT-8 reveals a sustrate requirement for unsubstituted nonreducing terminal GlcNAc residues.	Is an ortholog of human FUT8 (fucosyltransferase 8). Exhibits galactoside 6-L-fucosyltransferase activity and glycoprotein 6-alpha-L-fucosyltransferase activity. Is involved in fucosylation and protein N-linked glycosylation.	FUcosyl Transferase	GO:0016757	transferase activity, transferring glycosyl groups	Catalysis of the transfer of a glycosyl group from one compound (donor) to another (acceptor).	FALSE	TRUE	FALSE	FALSE	NA	VC
598	WBGene00001508	fut-8	C10F3.6	fut-8 encodes a core alpha 1,6-fucosyltransferase; characterization of a recombinant form of the protein that contains the catalytic region of FUT-8 reveals a sustrate requirement for unsubstituted nonreducing terminal GlcNAc residues.	Is an ortholog of human FUT8 (fucosyltransferase 8). Exhibits galactoside 6-L-fucosyltransferase activity and glycoprotein 6-alpha-L-fucosyltransferase activity. Is involved in fucosylation and protein N-linked glycosylation.	FUcosyl Transferase	GO:0032580	Golgi cisterna membrane	The lipid bilayer surrounding any of the thin, flattened compartments that form the central portion of the Golgi complex.	FALSE	TRUE	FALSE	FALSE	NA	VC
599	WBGene00001508	fut-8	C10F3.6	fut-8 encodes a core alpha 1,6-fucosyltransferase; characterization of a recombinant form of the protein that contains the catalytic region of FUT-8 reveals a sustrate requirement for unsubstituted nonreducing terminal GlcNAc residues.	Is an ortholog of human FUT8 (fucosyltransferase 8). Exhibits galactoside 6-L-fucosyltransferase activity and glycoprotein 6-alpha-L-fucosyltransferase activity. Is involved in fucosylation and protein N-linked glycosylation.	FUcosyl Transferase	GO:0033578	protein glycosylation in Golgi	The addition of a carbohydrate or carbohydrate derivative unit to a protein amino acid in any compartment of the Golgi apparatus.	FALSE	TRUE	FALSE	FALSE	NA	VC
600	WBGene00001508	fut-8	C10F3.6	fut-8 encodes a core alpha 1,6-fucosyltransferase; characterization of a recombinant form of the protein that contains the catalytic region of FUT-8 reveals a sustrate requirement for unsubstituted nonreducing terminal GlcNAc residues.	Is an ortholog of human FUT8 (fucosyltransferase 8). Exhibits galactoside 6-L-fucosyltransferase activity and glycoprotein 6-alpha-L-fucosyltransferase activity. Is involved in fucosylation and protein N-linked glycosylation.	FUcosyl Transferase	GO:0036065	fucosylation	The covalent attachment of a fucosyl group to an acceptor molecule.	FALSE	TRUE	FALSE	FALSE	NA	VC
601	WBGene00001508	fut-8	C10F3.6	fut-8 encodes a core alpha 1,6-fucosyltransferase; characterization of a recombinant form of the protein that contains the catalytic region of FUT-8 reveals a sustrate requirement for unsubstituted nonreducing terminal GlcNAc residues.	Is an ortholog of human FUT8 (fucosyltransferase 8). Exhibits galactoside 6-L-fucosyltransferase activity and glycoprotein 6-alpha-L-fucosyltransferase activity. Is involved in fucosylation and protein N-linked glycosylation.	FUcosyl Transferase	GO:0036071	N-glycan fucosylation	The process of transferring a fucosyl group to an N-glycan. An N-glycan is the carbohydrate portion of an N-glycoprotein when attached to a nitrogen from asparagine or arginine side-chains.	FALSE	TRUE	FALSE	FALSE	NA	VC
602	WBGene00001508	fut-8	C10F3.6	fut-8 encodes a core alpha 1,6-fucosyltransferase; characterization of a recombinant form of the protein that contains the catalytic region of FUT-8 reveals a sustrate requirement for unsubstituted nonreducing terminal GlcNAc residues.	Is an ortholog of human FUT8 (fucosyltransferase 8). Exhibits galactoside 6-L-fucosyltransferase activity and glycoprotein 6-alpha-L-fucosyltransferase activity. Is involved in fucosylation and protein N-linked glycosylation.	FUcosyl Transferase	GO:0046702	galactoside 6-L-fucosyltransferase activity	Catalysis of the transfer of an L-fucosyl group from GDP-beta-L-fucose to a galactoside acceptor molecule, usually an N-glycan, to form an alpha(1,6)-fucosylated galactoside.	FALSE	TRUE	FALSE	FALSE	NA	VC
603	WBGene00001508	fut-8	C10F3.6	fut-8 encodes a core alpha 1,6-fucosyltransferase; characterization of a recombinant form of the protein that contains the catalytic region of FUT-8 reveals a sustrate requirement for unsubstituted nonreducing terminal GlcNAc residues.	Is an ortholog of human FUT8 (fucosyltransferase 8). Exhibits galactoside 6-L-fucosyltransferase activity and glycoprotein 6-alpha-L-fucosyltransferase activity. Is involved in fucosylation and protein N-linked glycosylation.	FUcosyl Transferase	GO:0046872	metal ion binding	Interacting selectively and non-covalently with any metal ion.	FALSE	TRUE	FALSE	FALSE	NA	VC
604	WBGene00001508	fut-8	C10F3.6	fut-8 encodes a core alpha 1,6-fucosyltransferase; characterization of a recombinant form of the protein that contains the catalytic region of FUT-8 reveals a sustrate requirement for unsubstituted nonreducing terminal GlcNAc residues.	Is an ortholog of human FUT8 (fucosyltransferase 8). Exhibits galactoside 6-L-fucosyltransferase activity and glycoprotein 6-alpha-L-fucosyltransferase activity. Is involved in fucosylation and protein N-linked glycosylation.	FUcosyl Transferase	GO:0046921	alpha-(1->6)-fucosyltransferase activity	Catalysis of the transfer of an L-fucosyl group from GDP-beta-L-fucose to an acceptor molecule to form an alpha-(1->6) linkage.	FALSE	TRUE	FALSE	FALSE	NA	VC
605	WBGene00001593	glc-3	ZC317.3	glc-3 encodes an L-glutamate-gated chloride channel subunit; GLC-3 is sensitive to fipronil and BIDN, but picrotoxinin-insensitive; GLC-3 is expressed in the AIY interneuron.	Is an ortholog of human GLRA1 (glycine receptor alpha 1). Is predicted to contribute to extracellular ligand-gated ion channel activity. Is involved in locomotion involved in locomotory behavior; sensory perception of chemical stimulus; and sensory processing. Is expressed in AIYL; AIYR; and tail neurons. Human ortholog(s) of this gene are implicated in hyperekplexia 1 and hyperekplexia 2.	Glutamate-gated ChLoride channel	GO:0004888	transmembrane signaling receptor activity	Combining with an extracellular or intracellular signal and transmitting the signal from one side of the membrane to the other to initiate a change in cell activity or state as part of signal transduction.	TRUE	FALSE	TRUE	TRUE	NA	VC
606	WBGene00001593	glc-3	ZC317.3	glc-3 encodes an L-glutamate-gated chloride channel subunit; GLC-3 is sensitive to fipronil and BIDN, but picrotoxinin-insensitive; GLC-3 is expressed in the AIY interneuron.	Is an ortholog of human GLRA1 (glycine receptor alpha 1). Is predicted to contribute to extracellular ligand-gated ion channel activity. Is involved in locomotion involved in locomotory behavior; sensory perception of chemical stimulus; and sensory processing. Is expressed in AIYL; AIYR; and tail neurons. Human ortholog(s) of this gene are implicated in hyperekplexia 1 and hyperekplexia 2.	Glutamate-gated ChLoride channel	GO:0005216	ion channel activity	Enables the facilitated diffusion of an ion (by an energy-independent process) by passage through a transmembrane aqueous pore or channel without evidence for a carrier-mediated mechanism. May be either selective (it enables passage of a specific ion only) or non-selective (it enables passage of two or more ions of same charge but different size).	TRUE	FALSE	TRUE	TRUE	NA	VC
607	WBGene00001593	glc-3	ZC317.3	glc-3 encodes an L-glutamate-gated chloride channel subunit; GLC-3 is sensitive to fipronil and BIDN, but picrotoxinin-insensitive; GLC-3 is expressed in the AIY interneuron.	Is an ortholog of human GLRA1 (glycine receptor alpha 1). Is predicted to contribute to extracellular ligand-gated ion channel activity. Is involved in locomotion involved in locomotory behavior; sensory perception of chemical stimulus; and sensory processing. Is expressed in AIYL; AIYR; and tail neurons. Human ortholog(s) of this gene are implicated in hyperekplexia 1 and hyperekplexia 2.	Glutamate-gated ChLoride channel	GO:0005230	extracellular ligand-gated ion channel activity	Enables the transmembrane transfer of an ion by a channel that opens when a specific extracellular ligand has been bound by the channel complex or one of its constituent parts.	TRUE	FALSE	TRUE	TRUE	NA	VC
608	WBGene00001593	glc-3	ZC317.3	glc-3 encodes an L-glutamate-gated chloride channel subunit; GLC-3 is sensitive to fipronil and BIDN, but picrotoxinin-insensitive; GLC-3 is expressed in the AIY interneuron.	Is an ortholog of human GLRA1 (glycine receptor alpha 1). Is predicted to contribute to extracellular ligand-gated ion channel activity. Is involved in locomotion involved in locomotory behavior; sensory perception of chemical stimulus; and sensory processing. Is expressed in AIYL; AIYR; and tail neurons. Human ortholog(s) of this gene are implicated in hyperekplexia 1 and hyperekplexia 2.	Glutamate-gated ChLoride channel	GO:0005254	chloride channel activity	Enables the facilitated diffusion of a chloride (by an energy-independent process) involving passage through a transmembrane aqueous pore or channel without evidence for a carrier-mediated mechanism.	TRUE	FALSE	TRUE	TRUE	NA	VC
609	WBGene00001593	glc-3	ZC317.3	glc-3 encodes an L-glutamate-gated chloride channel subunit; GLC-3 is sensitive to fipronil and BIDN, but picrotoxinin-insensitive; GLC-3 is expressed in the AIY interneuron.	Is an ortholog of human GLRA1 (glycine receptor alpha 1). Is predicted to contribute to extracellular ligand-gated ion channel activity. Is involved in locomotion involved in locomotory behavior; sensory perception of chemical stimulus; and sensory processing. Is expressed in AIYL; AIYR; and tail neurons. Human ortholog(s) of this gene are implicated in hyperekplexia 1 and hyperekplexia 2.	Glutamate-gated ChLoride channel	GO:0005886	plasma membrane	The membrane surrounding a cell that separates the cell from its external environment. It consists of a phospholipid bilayer and associated proteins.	TRUE	FALSE	TRUE	TRUE	NA	VC
610	WBGene00001593	glc-3	ZC317.3	glc-3 encodes an L-glutamate-gated chloride channel subunit; GLC-3 is sensitive to fipronil and BIDN, but picrotoxinin-insensitive; GLC-3 is expressed in the AIY interneuron.	Is an ortholog of human GLRA1 (glycine receptor alpha 1). Is predicted to contribute to extracellular ligand-gated ion channel activity. Is involved in locomotion involved in locomotory behavior; sensory perception of chemical stimulus; and sensory processing. Is expressed in AIYL; AIYR; and tail neurons. Human ortholog(s) of this gene are implicated in hyperekplexia 1 and hyperekplexia 2.	Glutamate-gated ChLoride channel	GO:0005887	integral component of plasma membrane	The component of the plasma membrane consisting of the gene products and protein complexes having at least some part of their peptide sequence embedded in the hydrophobic region of the membrane.	TRUE	FALSE	TRUE	TRUE	NA	VC
611	WBGene00001593	glc-3	ZC317.3	glc-3 encodes an L-glutamate-gated chloride channel subunit; GLC-3 is sensitive to fipronil and BIDN, but picrotoxinin-insensitive; GLC-3 is expressed in the AIY interneuron.	Is an ortholog of human GLRA1 (glycine receptor alpha 1). Is predicted to contribute to extracellular ligand-gated ion channel activity. Is involved in locomotion involved in locomotory behavior; sensory perception of chemical stimulus; and sensory processing. Is expressed in AIYL; AIYR; and tail neurons. Human ortholog(s) of this gene are implicated in hyperekplexia 1 and hyperekplexia 2.	Glutamate-gated ChLoride channel	GO:0006811	ion transport	The directed movement of charged atoms or small charged molecules into, out of or within a cell, or between cells, by means of some agent such as a transporter or pore.	TRUE	FALSE	TRUE	TRUE	NA	VC
612	WBGene00001593	glc-3	ZC317.3	glc-3 encodes an L-glutamate-gated chloride channel subunit; GLC-3 is sensitive to fipronil and BIDN, but picrotoxinin-insensitive; GLC-3 is expressed in the AIY interneuron.	Is an ortholog of human GLRA1 (glycine receptor alpha 1). Is predicted to contribute to extracellular ligand-gated ion channel activity. Is involved in locomotion involved in locomotory behavior; sensory perception of chemical stimulus; and sensory processing. Is expressed in AIYL; AIYR; and tail neurons. Human ortholog(s) of this gene are implicated in hyperekplexia 1 and hyperekplexia 2.	Glutamate-gated ChLoride channel	GO:0007165	signal transduction	The cellular process in which a signal is conveyed to trigger a change in the activity or state of a cell. Signal transduction begins with reception of a signal (e.g. a ligand binding to a receptor or receptor activation by a stimulus such as light), or for signal transduction in the absence of ligand, signal-withdrawal or the activity of a constitutively active receptor. Signal transduction ends…	TRUE	FALSE	TRUE	TRUE	NA	VC
613	WBGene00001593	glc-3	ZC317.3	glc-3 encodes an L-glutamate-gated chloride channel subunit; GLC-3 is sensitive to fipronil and BIDN, but picrotoxinin-insensitive; GLC-3 is expressed in the AIY interneuron.	Is an ortholog of human GLRA1 (glycine receptor alpha 1). Is predicted to contribute to extracellular ligand-gated ion channel activity. Is involved in locomotion involved in locomotory behavior; sensory perception of chemical stimulus; and sensory processing. Is expressed in AIYL; AIYR; and tail neurons. Human ortholog(s) of this gene are implicated in hyperekplexia 1 and hyperekplexia 2.	Glutamate-gated ChLoride channel	GO:0007268	chemical synaptic transmission	The vesicular release of classical neurotransmitter molecules from a presynapse, across a chemical synapse, the subsequent activation of neurotransmitter receptors at the postsynapse of a target cell (neuron, muscle, or secretory cell) and the effects of this activation on the postsynaptic membrane potential and ionic composition of the postsynaptic cytosol. This process encompasses both spontane…	TRUE	FALSE	TRUE	TRUE	NA	VC
614	WBGene00001593	glc-3	ZC317.3	glc-3 encodes an L-glutamate-gated chloride channel subunit; GLC-3 is sensitive to fipronil and BIDN, but picrotoxinin-insensitive; GLC-3 is expressed in the AIY interneuron.	Is an ortholog of human GLRA1 (glycine receptor alpha 1). Is predicted to contribute to extracellular ligand-gated ion channel activity. Is involved in locomotion involved in locomotory behavior; sensory perception of chemical stimulus; and sensory processing. Is expressed in AIYL; AIYR; and tail neurons. Human ortholog(s) of this gene are implicated in hyperekplexia 1 and hyperekplexia 2.	Glutamate-gated ChLoride channel	GO:0007606	sensory perception of chemical stimulus	The series of events required for an organism to receive a sensory chemical stimulus, convert it to a molecular signal, and recognize and characterize the signal. This is a neurological process.	TRUE	FALSE	TRUE	TRUE	NA	VC
615	WBGene00001593	glc-3	ZC317.3	glc-3 encodes an L-glutamate-gated chloride channel subunit; GLC-3 is sensitive to fipronil and BIDN, but picrotoxinin-insensitive; GLC-3 is expressed in the AIY interneuron.	Is an ortholog of human GLRA1 (glycine receptor alpha 1). Is predicted to contribute to extracellular ligand-gated ion channel activity. Is involved in locomotion involved in locomotory behavior; sensory perception of chemical stimulus; and sensory processing. Is expressed in AIYL; AIYR; and tail neurons. Human ortholog(s) of this gene are implicated in hyperekplexia 1 and hyperekplexia 2.	Glutamate-gated ChLoride channel	GO:0016020	membrane	A lipid bilayer along with all the proteins and protein complexes embedded in it an attached to it.	TRUE	FALSE	TRUE	TRUE	NA	VC
616	WBGene00001593	glc-3	ZC317.3	glc-3 encodes an L-glutamate-gated chloride channel subunit; GLC-3 is sensitive to fipronil and BIDN, but picrotoxinin-insensitive; GLC-3 is expressed in the AIY interneuron.	Is an ortholog of human GLRA1 (glycine receptor alpha 1). Is predicted to contribute to extracellular ligand-gated ion channel activity. Is involved in locomotion involved in locomotory behavior; sensory perception of chemical stimulus; and sensory processing. Is expressed in AIYL; AIYR; and tail neurons. Human ortholog(s) of this gene are implicated in hyperekplexia 1 and hyperekplexia 2.	Glutamate-gated ChLoride channel	GO:0016021	integral component of membrane	The component of a membrane consisting of the gene products and protein complexes having at least some part of their peptide sequence embedded in the hydrophobic region of the membrane.	TRUE	FALSE	TRUE	TRUE	NA	VC
617	WBGene00001593	glc-3	ZC317.3	glc-3 encodes an L-glutamate-gated chloride channel subunit; GLC-3 is sensitive to fipronil and BIDN, but picrotoxinin-insensitive; GLC-3 is expressed in the AIY interneuron.	Is an ortholog of human GLRA1 (glycine receptor alpha 1). Is predicted to contribute to extracellular ligand-gated ion channel activity. Is involved in locomotion involved in locomotory behavior; sensory perception of chemical stimulus; and sensory processing. Is expressed in AIYL; AIYR; and tail neurons. Human ortholog(s) of this gene are implicated in hyperekplexia 1 and hyperekplexia 2.	Glutamate-gated ChLoride channel	GO:0031987	locomotion involved in locomotory behavior	Self-propelled movement of a cell or organism from one location to another in a behavioral context; the aspect of locomotory behavior having to do with movement.	TRUE	FALSE	TRUE	TRUE	NA	VC
618	WBGene00001593	glc-3	ZC317.3	glc-3 encodes an L-glutamate-gated chloride channel subunit; GLC-3 is sensitive to fipronil and BIDN, but picrotoxinin-insensitive; GLC-3 is expressed in the AIY interneuron.	Is an ortholog of human GLRA1 (glycine receptor alpha 1). Is predicted to contribute to extracellular ligand-gated ion channel activity. Is involved in locomotion involved in locomotory behavior; sensory perception of chemical stimulus; and sensory processing. Is expressed in AIYL; AIYR; and tail neurons. Human ortholog(s) of this gene are implicated in hyperekplexia 1 and hyperekplexia 2.	Glutamate-gated ChLoride channel	GO:0034220	ion transmembrane transport	A process in which an ion is transported across a membrane.	TRUE	FALSE	TRUE	TRUE	NA	VC
619	WBGene00001593	glc-3	ZC317.3	glc-3 encodes an L-glutamate-gated chloride channel subunit; GLC-3 is sensitive to fipronil and BIDN, but picrotoxinin-insensitive; GLC-3 is expressed in the AIY interneuron.	Is an ortholog of human GLRA1 (glycine receptor alpha 1). Is predicted to contribute to extracellular ligand-gated ion channel activity. Is involved in locomotion involved in locomotory behavior; sensory perception of chemical stimulus; and sensory processing. Is expressed in AIYL; AIYR; and tail neurons. Human ortholog(s) of this gene are implicated in hyperekplexia 1 and hyperekplexia 2.	Glutamate-gated ChLoride channel	GO:0042391	regulation of membrane potential	Any process that modulates the establishment or extent of a membrane potential, the electric potential existing across any membrane arising from charges in the membrane itself and from the charges present in the media on either side of the membrane.	TRUE	FALSE	TRUE	TRUE	NA	VC
620	WBGene00001593	glc-3	ZC317.3	glc-3 encodes an L-glutamate-gated chloride channel subunit; GLC-3 is sensitive to fipronil and BIDN, but picrotoxinin-insensitive; GLC-3 is expressed in the AIY interneuron.	Is an ortholog of human GLRA1 (glycine receptor alpha 1). Is predicted to contribute to extracellular ligand-gated ion channel activity. Is involved in locomotion involved in locomotory behavior; sensory perception of chemical stimulus; and sensory processing. Is expressed in AIYL; AIYR; and tail neurons. Human ortholog(s) of this gene are implicated in hyperekplexia 1 and hyperekplexia 2.	Glutamate-gated ChLoride channel	GO:0043005	neuron projection	A prolongation or process extending from a nerve cell, e.g. an axon or dendrite.	TRUE	FALSE	TRUE	TRUE	NA	VC
621	WBGene00001593	glc-3	ZC317.3	glc-3 encodes an L-glutamate-gated chloride channel subunit; GLC-3 is sensitive to fipronil and BIDN, but picrotoxinin-insensitive; GLC-3 is expressed in the AIY interneuron.	Is an ortholog of human GLRA1 (glycine receptor alpha 1). Is predicted to contribute to extracellular ligand-gated ion channel activity. Is involved in locomotion involved in locomotory behavior; sensory perception of chemical stimulus; and sensory processing. Is expressed in AIYL; AIYR; and tail neurons. Human ortholog(s) of this gene are implicated in hyperekplexia 1 and hyperekplexia 2.	Glutamate-gated ChLoride channel	GO:0045202	synapse	The junction between a nerve fiber of one neuron and another neuron, muscle fiber or glial cell. As the nerve fiber approaches the synapse it enlarges into a specialized structure, the presynaptic nerve ending, which contains mitochondria and synaptic vesicles. At the tip of the nerve ending is the presynaptic membrane; facing it, and separated from it by a minute cleft (the synaptic cleft) is a …	TRUE	FALSE	TRUE	TRUE	NA	VC
622	WBGene00001593	glc-3	ZC317.3	glc-3 encodes an L-glutamate-gated chloride channel subunit; GLC-3 is sensitive to fipronil and BIDN, but picrotoxinin-insensitive; GLC-3 is expressed in the AIY interneuron.	Is an ortholog of human GLRA1 (glycine receptor alpha 1). Is predicted to contribute to extracellular ligand-gated ion channel activity. Is involved in locomotion involved in locomotory behavior; sensory perception of chemical stimulus; and sensory processing. Is expressed in AIYL; AIYR; and tail neurons. Human ortholog(s) of this gene are implicated in hyperekplexia 1 and hyperekplexia 2.	Glutamate-gated ChLoride channel	GO:0050877	nervous system process	A organ system process carried out by any of the organs or tissues of neurological system.	TRUE	FALSE	TRUE	TRUE	NA	VC
623	WBGene00001593	glc-3	ZC317.3	glc-3 encodes an L-glutamate-gated chloride channel subunit; GLC-3 is sensitive to fipronil and BIDN, but picrotoxinin-insensitive; GLC-3 is expressed in the AIY interneuron.	Is an ortholog of human GLRA1 (glycine receptor alpha 1). Is predicted to contribute to extracellular ligand-gated ion channel activity. Is involved in locomotion involved in locomotory behavior; sensory perception of chemical stimulus; and sensory processing. Is expressed in AIYL; AIYR; and tail neurons. Human ortholog(s) of this gene are implicated in hyperekplexia 1 and hyperekplexia 2.	Glutamate-gated ChLoride channel	GO:0050893	sensory processing	Any neural process required for an organism to sense and interpret the dimensions of a sensory experience: modality, location, intensity and affect.	TRUE	FALSE	TRUE	TRUE	NA	VC
624	WBGene00001593	glc-3	ZC317.3	glc-3 encodes an L-glutamate-gated chloride channel subunit; GLC-3 is sensitive to fipronil and BIDN, but picrotoxinin-insensitive; GLC-3 is expressed in the AIY interneuron.	Is an ortholog of human GLRA1 (glycine receptor alpha 1). Is predicted to contribute to extracellular ligand-gated ion channel activity. Is involved in locomotion involved in locomotory behavior; sensory perception of chemical stimulus; and sensory processing. Is expressed in AIYL; AIYR; and tail neurons. Human ortholog(s) of this gene are implicated in hyperekplexia 1 and hyperekplexia 2.	Glutamate-gated ChLoride channel	GO:1902476	chloride transmembrane transport	The process in which chloride is transported across a membrane.	TRUE	FALSE	TRUE	TRUE	NA	VC
625	WBGene00001698	grd-9	C04E6.6	grd-9 encodes a hedgehog-like protein, with an N-terminal signalsequence, a central low-complexity proline-rich domain, and a C-terminalGround domain; the Ground domain is predicted to form acysteine-crosslinked protein involved in intercellular signalling, andit has subtle similarity to the N-terminal Hedge domain of HEDGEHOGproteins; GRD-9 is weakly required for normal molting; GRD-9 is alsoreq…	Is enriched in intestine based on RNA-seq studies. Is affected by several genes including daf-16; daf-12; and clk-1 based on microarray; tiling array; and RNA-seq studies. Is affected by methylmercuric chloride; resveratrol; and single-walled carbon nanotube based on microarray studies. Is predicted to encode a protein with the following domain: Ground-like domain.	GRounDhog (hedgehog-like family)	NA	NA	NA	TRUE	FALSE	TRUE	TRUE	NA	VC
626	WBGene00001710	grl-1	C24G6.7	grl-1 encodes a hedgehog-like protein, with an N-terminal signalsequence, a central proline-rich region, and a C-terminal Ground-like(Grl) domain; GRL-1 is expressed in intestine, neurons, and larvalarcade cells; the Grl domain is predicted to form a cysteine-crosslinkedprotein involved in intercellular signalling, and it has subtlesimilarity to the N-terminal Hedge domain of HEDGEHOG proteins.	Is expressed in lumbar ganglion and tail. Is predicted to encode a protein with the following domain: Ground-like domain.	GRound-Like (grd related)	NA	NA	NA	TRUE	FALSE	TRUE	FALSE	NA	VC
627	WBGene00001727	grl-18	T05C3.4	grl-18 encodes a hedgehog-like protein, with an N-terminal signalsequence, a central proline-rich region, and a C-terminal Ground-like(Grl) domain; the Grl domain is predicted to form a cysteine-crosslinkedprotein involved in intercellular signalling, and it has subtlesimilarity to the N-terminal Hedge domain of HEDGEHOG proteins.	Is enriched in GABAergic neurons based on RNA-seq studies. Is affected by several genes including daf-16; let-60; and daf-12 based on microarray and RNA-seq studies. Is affected by five chemicals including methylmercuric chloride; Rifampin; and Psoralens based on microarray and RNA-seq studies. Is predicted to encode a protein with the following domain: Ground-like domain.	GRound-Like (grd related)	NA	NA	NA	TRUE	FALSE	TRUE	TRUE	NA	VC
628	WBGene00002215	klc-2	C18C4.10a	klc-2 encodes a kinesin light chain; klc-2 is required for transport and localization of synaptic vesicles to presynaptic terminals; in addition, klc-2 is required for normal translocation of the meiotic spindle to the oocyte cortex; KLC-2 physically interacts with UNC-116/kinesin heavy chain (KHC) and with UNC-16 and UNC-14, suggesting that it regulates vesicular transport by mediating the assoc…	Is an ortholog of human KLC2 (kinesin light chain 2). Exhibits kinesin binding activity. Is involved in several processes, including axon extension; establishment of meiotic spindle localization; and polar body extrusion after meiotic divisions. Localizes to the cytoplasm; kinesin I complex; and nuclear envelope. Is expressed in body ganglion; muscle cell; pharynx; and somatic nervous system.	Kinesin Light Chain	GO:0002119	nematode larval development	The process whose specific outcome is the progression of the nematode larva over time, from its formation to the mature structure. Nematode larval development begins with the newly hatched first-stage larva (L1) and ends with the end of the last larval stage (for example the fourth larval stage (L4) in C. elegans). Each stage of nematode larval development is characterized by proliferation of spe…	TRUE	FALSE	TRUE	FALSE	NA	VC
629	WBGene00002215	klc-2	C18C4.10a	klc-2 encodes a kinesin light chain; klc-2 is required for transport and localization of synaptic vesicles to presynaptic terminals; in addition, klc-2 is required for normal translocation of the meiotic spindle to the oocyte cortex; KLC-2 physically interacts with UNC-116/kinesin heavy chain (KHC) and with UNC-16 and UNC-14, suggesting that it regulates vesicular transport by mediating the assoc…	Is an ortholog of human KLC2 (kinesin light chain 2). Exhibits kinesin binding activity. Is involved in several processes, including axon extension; establishment of meiotic spindle localization; and polar body extrusion after meiotic divisions. Localizes to the cytoplasm; kinesin I complex; and nuclear envelope. Is expressed in body ganglion; muscle cell; pharynx; and somatic nervous system.	Kinesin Light Chain	GO:0003777	microtubule motor activity	Catalysis of movement along a microtubule, coupled to the hydrolysis of a nucleoside triphosphate (usually ATP).	TRUE	FALSE	TRUE	FALSE	NA	VC
630	WBGene00002215	klc-2	C18C4.10a	klc-2 encodes a kinesin light chain; klc-2 is required for transport and localization of synaptic vesicles to presynaptic terminals; in addition, klc-2 is required for normal translocation of the meiotic spindle to the oocyte cortex; KLC-2 physically interacts with UNC-116/kinesin heavy chain (KHC) and with UNC-16 and UNC-14, suggesting that it regulates vesicular transport by mediating the assoc…	Is an ortholog of human KLC2 (kinesin light chain 2). Exhibits kinesin binding activity. Is involved in several processes, including axon extension; establishment of meiotic spindle localization; and polar body extrusion after meiotic divisions. Localizes to the cytoplasm; kinesin I complex; and nuclear envelope. Is expressed in body ganglion; muscle cell; pharynx; and somatic nervous system.	Kinesin Light Chain	GO:0005515	protein binding	Interacting selectively and non-covalently with any protein or protein complex (a complex of two or more proteins that may include other nonprotein molecules).	TRUE	FALSE	TRUE	FALSE	NA	VC
631	WBGene00002215	klc-2	C18C4.10a	klc-2 encodes a kinesin light chain; klc-2 is required for transport and localization of synaptic vesicles to presynaptic terminals; in addition, klc-2 is required for normal translocation of the meiotic spindle to the oocyte cortex; KLC-2 physically interacts with UNC-116/kinesin heavy chain (KHC) and with UNC-16 and UNC-14, suggesting that it regulates vesicular transport by mediating the assoc…	Is an ortholog of human KLC2 (kinesin light chain 2). Exhibits kinesin binding activity. Is involved in several processes, including axon extension; establishment of meiotic spindle localization; and polar body extrusion after meiotic divisions. Localizes to the cytoplasm; kinesin I complex; and nuclear envelope. Is expressed in body ganglion; muscle cell; pharynx; and somatic nervous system.	Kinesin Light Chain	GO:0005623	cell	The basic structural and functional unit of all organisms. Includes the plasma membrane and any external encapsulating structures such as the cell wall and cell envelope.	TRUE	FALSE	TRUE	FALSE	NA	VC
632	WBGene00002215	klc-2	C18C4.10a	klc-2 encodes a kinesin light chain; klc-2 is required for transport and localization of synaptic vesicles to presynaptic terminals; in addition, klc-2 is required for normal translocation of the meiotic spindle to the oocyte cortex; KLC-2 physically interacts with UNC-116/kinesin heavy chain (KHC) and with UNC-16 and UNC-14, suggesting that it regulates vesicular transport by mediating the assoc…	Is an ortholog of human KLC2 (kinesin light chain 2). Exhibits kinesin binding activity. Is involved in several processes, including axon extension; establishment of meiotic spindle localization; and polar body extrusion after meiotic divisions. Localizes to the cytoplasm; kinesin I complex; and nuclear envelope. Is expressed in body ganglion; muscle cell; pharynx; and somatic nervous system.	Kinesin Light Chain	GO:0005634	nucleus	A membrane-bounded organelle of eukaryotic cells in which chromosomes are housed and replicated. In most cells, the nucleus contains all of the cell's chromosomes except the organellar chromosomes, and is the site of RNA synthesis and processing. In some species, or in specialized cell types, RNA metabolism or DNA replication may be absent.	TRUE	FALSE	TRUE	FALSE	NA	VC
633	WBGene00002215	klc-2	C18C4.10a	klc-2 encodes a kinesin light chain; klc-2 is required for transport and localization of synaptic vesicles to presynaptic terminals; in addition, klc-2 is required for normal translocation of the meiotic spindle to the oocyte cortex; KLC-2 physically interacts with UNC-116/kinesin heavy chain (KHC) and with UNC-16 and UNC-14, suggesting that it regulates vesicular transport by mediating the assoc…	Is an ortholog of human KLC2 (kinesin light chain 2). Exhibits kinesin binding activity. Is involved in several processes, including axon extension; establishment of meiotic spindle localization; and polar body extrusion after meiotic divisions. Localizes to the cytoplasm; kinesin I complex; and nuclear envelope. Is expressed in body ganglion; muscle cell; pharynx; and somatic nervous system.	Kinesin Light Chain	GO:0005635	nuclear envelope	The double lipid bilayer enclosing the nucleus and separating its contents from the rest of the cytoplasm; includes the intermembrane space, a gap of width 20-40 nm (also called the perinuclear space).	TRUE	FALSE	TRUE	FALSE	NA	VC
634	WBGene00002215	klc-2	C18C4.10a	klc-2 encodes a kinesin light chain; klc-2 is required for transport and localization of synaptic vesicles to presynaptic terminals; in addition, klc-2 is required for normal translocation of the meiotic spindle to the oocyte cortex; KLC-2 physically interacts with UNC-116/kinesin heavy chain (KHC) and with UNC-16 and UNC-14, suggesting that it regulates vesicular transport by mediating the assoc…	Is an ortholog of human KLC2 (kinesin light chain 2). Exhibits kinesin binding activity. Is involved in several processes, including axon extension; establishment of meiotic spindle localization; and polar body extrusion after meiotic divisions. Localizes to the cytoplasm; kinesin I complex; and nuclear envelope. Is expressed in body ganglion; muscle cell; pharynx; and somatic nervous system.	Kinesin Light Chain	GO:0005737	cytoplasm	All of the contents of a cell excluding the plasma membrane and nucleus, but including other subcellular structures.	TRUE	FALSE	TRUE	FALSE	NA	VC
635	WBGene00002215	klc-2	C18C4.10a	klc-2 encodes a kinesin light chain; klc-2 is required for transport and localization of synaptic vesicles to presynaptic terminals; in addition, klc-2 is required for normal translocation of the meiotic spindle to the oocyte cortex; KLC-2 physically interacts with UNC-116/kinesin heavy chain (KHC) and with UNC-16 and UNC-14, suggesting that it regulates vesicular transport by mediating the assoc…	Is an ortholog of human KLC2 (kinesin light chain 2). Exhibits kinesin binding activity. Is involved in several processes, including axon extension; establishment of meiotic spindle localization; and polar body extrusion after meiotic divisions. Localizes to the cytoplasm; kinesin I complex; and nuclear envelope. Is expressed in body ganglion; muscle cell; pharynx; and somatic nervous system.	Kinesin Light Chain	GO:0005856	cytoskeleton	Any of the various filamentous elements that form the internal framework of cells, and typically remain after treatment of the cells with mild detergent to remove membrane constituents and soluble components of the cytoplasm. The term embraces intermediate filaments, microfilaments, microtubules, the microtrabecular lattice, and other structures characterized by a polymeric filamentous nature and…	TRUE	FALSE	TRUE	FALSE	NA	VC
636	WBGene00002215	klc-2	C18C4.10a	klc-2 encodes a kinesin light chain; klc-2 is required for transport and localization of synaptic vesicles to presynaptic terminals; in addition, klc-2 is required for normal translocation of the meiotic spindle to the oocyte cortex; KLC-2 physically interacts with UNC-116/kinesin heavy chain (KHC) and with UNC-16 and UNC-14, suggesting that it regulates vesicular transport by mediating the assoc…	Is an ortholog of human KLC2 (kinesin light chain 2). Exhibits kinesin binding activity. Is involved in several processes, including axon extension; establishment of meiotic spindle localization; and polar body extrusion after meiotic divisions. Localizes to the cytoplasm; kinesin I complex; and nuclear envelope. Is expressed in body ganglion; muscle cell; pharynx; and somatic nervous system.	Kinesin Light Chain	GO:0005871	kinesin complex	Any complex that includes a dimer of molecules from the kinesin superfamily, a group of related proteins that contain an extended region of predicted alpha-helical coiled coil in the main chain that likely produces dimerization. The native complexes of several kinesin family members have also been shown to contain additional peptides, often designated light chains as all of the noncatalytic subun…	TRUE	FALSE	TRUE	FALSE	NA	VC
637	WBGene00002215	klc-2	C18C4.10a	klc-2 encodes a kinesin light chain; klc-2 is required for transport and localization of synaptic vesicles to presynaptic terminals; in addition, klc-2 is required for normal translocation of the meiotic spindle to the oocyte cortex; KLC-2 physically interacts with UNC-116/kinesin heavy chain (KHC) and with UNC-16 and UNC-14, suggesting that it regulates vesicular transport by mediating the assoc…	Is an ortholog of human KLC2 (kinesin light chain 2). Exhibits kinesin binding activity. Is involved in several processes, including axon extension; establishment of meiotic spindle localization; and polar body extrusion after meiotic divisions. Localizes to the cytoplasm; kinesin I complex; and nuclear envelope. Is expressed in body ganglion; muscle cell; pharynx; and somatic nervous system.	Kinesin Light Chain	GO:0005874	microtubule	Any of the long, generally straight, hollow tubes of internal diameter 12-15 nm and external diameter 24 nm found in a wide variety of eukaryotic cells; each consists (usually) of 13 protofilaments of polymeric tubulin, staggered in such a manner that the tubulin monomers are arranged in a helical pattern on the microtubular surface, and with the alpha/beta axes of the tubulin subunits parallel t…	TRUE	FALSE	TRUE	FALSE	NA	VC
638	WBGene00002215	klc-2	C18C4.10a	klc-2 encodes a kinesin light chain; klc-2 is required for transport and localization of synaptic vesicles to presynaptic terminals; in addition, klc-2 is required for normal translocation of the meiotic spindle to the oocyte cortex; KLC-2 physically interacts with UNC-116/kinesin heavy chain (KHC) and with UNC-16 and UNC-14, suggesting that it regulates vesicular transport by mediating the assoc…	Is an ortholog of human KLC2 (kinesin light chain 2). Exhibits kinesin binding activity. Is involved in several processes, including axon extension; establishment of meiotic spindle localization; and polar body extrusion after meiotic divisions. Localizes to the cytoplasm; kinesin I complex; and nuclear envelope. Is expressed in body ganglion; muscle cell; pharynx; and somatic nervous system.	Kinesin Light Chain	GO:0016938	kinesin I complex	A complex of two kinesin heavy chains and two kinesin light chains.	TRUE	FALSE	TRUE	FALSE	NA	VC
639	WBGene00002215	klc-2	C18C4.10a	klc-2 encodes a kinesin light chain; klc-2 is required for transport and localization of synaptic vesicles to presynaptic terminals; in addition, klc-2 is required for normal translocation of the meiotic spindle to the oocyte cortex; KLC-2 physically interacts with UNC-116/kinesin heavy chain (KHC) and with UNC-16 and UNC-14, suggesting that it regulates vesicular transport by mediating the assoc…	Is an ortholog of human KLC2 (kinesin light chain 2). Exhibits kinesin binding activity. Is involved in several processes, including axon extension; establishment of meiotic spindle localization; and polar body extrusion after meiotic divisions. Localizes to the cytoplasm; kinesin I complex; and nuclear envelope. Is expressed in body ganglion; muscle cell; pharynx; and somatic nervous system.	Kinesin Light Chain	GO:0019894	kinesin binding	Interacting selectively and non-covalently and stoichiometrically with kinesin, a member of a superfamily of microtubule-based motor proteins that perform force-generating tasks such as organelle transport and chromosome segregation.	TRUE	FALSE	TRUE	FALSE	NA	VC
640	WBGene00002215	klc-2	C18C4.10a	klc-2 encodes a kinesin light chain; klc-2 is required for transport and localization of synaptic vesicles to presynaptic terminals; in addition, klc-2 is required for normal translocation of the meiotic spindle to the oocyte cortex; KLC-2 physically interacts with UNC-116/kinesin heavy chain (KHC) and with UNC-16 and UNC-14, suggesting that it regulates vesicular transport by mediating the assoc…	Is an ortholog of human KLC2 (kinesin light chain 2). Exhibits kinesin binding activity. Is involved in several processes, including axon extension; establishment of meiotic spindle localization; and polar body extrusion after meiotic divisions. Localizes to the cytoplasm; kinesin I complex; and nuclear envelope. Is expressed in body ganglion; muscle cell; pharynx; and somatic nervous system.	Kinesin Light Chain	GO:0030473	nuclear migration along microtubule	The directed movement of the nucleus along microtubules within the cell, mediated by motor proteins.	TRUE	FALSE	TRUE	FALSE	NA	VC
641	WBGene00002215	klc-2	C18C4.10a	klc-2 encodes a kinesin light chain; klc-2 is required for transport and localization of synaptic vesicles to presynaptic terminals; in addition, klc-2 is required for normal translocation of the meiotic spindle to the oocyte cortex; KLC-2 physically interacts with UNC-116/kinesin heavy chain (KHC) and with UNC-16 and UNC-14, suggesting that it regulates vesicular transport by mediating the assoc…	Is an ortholog of human KLC2 (kinesin light chain 2). Exhibits kinesin binding activity. Is involved in several processes, including axon extension; establishment of meiotic spindle localization; and polar body extrusion after meiotic divisions. Localizes to the cytoplasm; kinesin I complex; and nuclear envelope. Is expressed in body ganglion; muscle cell; pharynx; and somatic nervous system.	Kinesin Light Chain	GO:0040011	locomotion	Self-propelled movement of a cell or organism from one location to another.	TRUE	FALSE	TRUE	FALSE	NA	VC
642	WBGene00002215	klc-2	C18C4.10a	klc-2 encodes a kinesin light chain; klc-2 is required for transport and localization of synaptic vesicles to presynaptic terminals; in addition, klc-2 is required for normal translocation of the meiotic spindle to the oocyte cortex; KLC-2 physically interacts with UNC-116/kinesin heavy chain (KHC) and with UNC-16 and UNC-14, suggesting that it regulates vesicular transport by mediating the assoc…	Is an ortholog of human KLC2 (kinesin light chain 2). Exhibits kinesin binding activity. Is involved in several processes, including axon extension; establishment of meiotic spindle localization; and polar body extrusion after meiotic divisions. Localizes to the cytoplasm; kinesin I complex; and nuclear envelope. Is expressed in body ganglion; muscle cell; pharynx; and somatic nervous system.	Kinesin Light Chain	GO:0040038	polar body extrusion after meiotic divisions	The cell cycle process in which two small cells are generated, as byproducts destined to degenerate, as a result of the first and second meiotic divisions of a primary oocyte during its development to a mature ovum. One polar body is formed in the first division of meiosis and the other in the second division; at each division, the cytoplasm divides unequally, so that the polar body is of much sm…	TRUE	FALSE	TRUE	FALSE	NA	VC
643	WBGene00002215	klc-2	C18C4.10a	klc-2 encodes a kinesin light chain; klc-2 is required for transport and localization of synaptic vesicles to presynaptic terminals; in addition, klc-2 is required for normal translocation of the meiotic spindle to the oocyte cortex; KLC-2 physically interacts with UNC-116/kinesin heavy chain (KHC) and with UNC-16 and UNC-14, suggesting that it regulates vesicular transport by mediating the assoc…	Is an ortholog of human KLC2 (kinesin light chain 2). Exhibits kinesin binding activity. Is involved in several processes, including axon extension; establishment of meiotic spindle localization; and polar body extrusion after meiotic divisions. Localizes to the cytoplasm; kinesin I complex; and nuclear envelope. Is expressed in body ganglion; muscle cell; pharynx; and somatic nervous system.	Kinesin Light Chain	GO:0048489	synaptic vesicle transport	The directed movement of synaptic vesicles.	TRUE	FALSE	TRUE	FALSE	NA	VC
[truncated: 665 more rows]
