# Supplementary material for: Two novel loci underlie natural differences in Caenorhabditis elegans abamectin responses
Source: PLoS Pathog. 2021 Mar 15;17(3):e1009297. doi: 10.1371/journal.ppat.1009297 (PMC7993787; doi:10.1371/journal.ppat.1009297)
Supplement: S14 File — Residual phenotypic values for the 107 set 1 RIAILs in response to abamectin. (CSV) [file ppat.1009297.s025.csv]

	assay	condition	control	strain	trait	phenotype
1	e	abamectin	1percDMSO	QX89	mean.EXT	110.088399981352
2	j	abamectin	1percDMSO	QX218	mean.EXT	29.3913394454114
3	k	abamectin	1percDMSO	QX137	mean.EXT	178.804886490291
4	e	abamectin	1percDMSO	QX89	mean.norm.EXT	0.274423002993985
5	j	abamectin	1percDMSO	QX218	mean.norm.EXT	-0.126209271186989
6	k	abamectin	1percDMSO	QX137	mean.norm.EXT	0.226925137803217
7	e	abamectin	1percDMSO	QX89	mean.TOF	25.9375242472408
8	j	abamectin	1percDMSO	QX218	mean.TOF	23.0638380383854
9	k	abamectin	1percDMSO	QX137	mean.TOF	49.7020950916263
10	e	abamectin	1percDMSO	QX89	norm.n	5.02914276235102
11	j	abamectin	1percDMSO	QX218	norm.n	6.34711647936781
12	k	abamectin	1percDMSO	QX137	norm.n	10.3927705326554
13	e	abamectin	1percDMSO	QX112	mean.EXT	-163.702283585333
14	j	abamectin	1percDMSO	QX198	mean.EXT	-97.0435119696509
15	e	abamectin	1percDMSO	QX112	mean.norm.EXT	-0.212260452706013
16	j	abamectin	1percDMSO	QX198	mean.norm.EXT	0.124626370816876
17	e	abamectin	1percDMSO	QX112	mean.TOF	-58.9448000170556
18	j	abamectin	1percDMSO	QX198	mean.TOF	-52.0469468833814
19	e	abamectin	1percDMSO	QX112	norm.n	14.3715776981338
20	j	abamectin	1percDMSO	QX198	norm.n	2.95652114205439
21	h	abamectin	1percDMSO	QX172	mean.EXT	-57.9646894797939
22	k	abamectin	1percDMSO	QX92	mean.EXT	-19.0020465090237
23	h	abamectin	1percDMSO	QX172	mean.norm.EXT	0.116412806422447
24	k	abamectin	1percDMSO	QX92	mean.norm.EXT	-0.230444561671512
25	h	abamectin	1percDMSO	QX172	mean.TOF	-38.3242846245773
26	k	abamectin	1percDMSO	QX92	mean.TOF	-3.1493290325102
27	h	abamectin	1percDMSO	QX172	norm.n	-4.58493435901015
28	k	abamectin	1percDMSO	QX92	norm.n	2.00862195967417
29	e	abamectin	1percDMSO	QX114	mean.EXT	-99.165185540191
30	k	abamectin	1percDMSO	QX97	mean.EXT	-50.9639996622226
31	e	abamectin	1percDMSO	QX114	mean.norm.EXT	-0.0890107383368022
32	k	abamectin	1percDMSO	QX97	mean.norm.EXT	-0.0290392865208617
33	e	abamectin	1percDMSO	QX114	mean.TOF	-31.7595103763169
34	k	abamectin	1percDMSO	QX97	mean.TOF	-36.3321713499063
35	e	abamectin	1percDMSO	QX114	norm.n	-1.208247981009
36	k	abamectin	1percDMSO	QX97	norm.n	-5.56475695513642
37	k	abamectin	1percDMSO	QX2	mean.EXT	16.1854997384823
38	k	abamectin	1percDMSO	QX2	mean.norm.EXT	0.265428390416814
39	k	abamectin	1percDMSO	QX2	mean.TOF	-22.0574478611632
40	k	abamectin	1percDMSO	QX2	norm.n	-1.17795354403799
41	k	abamectin	1percDMSO	QX77	mean.EXT	-12.159450056568
42	k	abamectin	1percDMSO	QX77	mean.norm.EXT	-0.102991968858226
43	k	abamectin	1percDMSO	QX77	mean.TOF	10.1509906804799
44	k	abamectin	1percDMSO	QX77	norm.n	-8.03650539065124
45	h	abamectin	1percDMSO	QX132	mean.EXT	-20.7258796111704
46	i	abamectin	1percDMSO	QX51	mean.EXT	51.4981727531476
47	h	abamectin	1percDMSO	QX132	mean.norm.EXT	-0.133990607044518
48	i	abamectin	1percDMSO	QX51	mean.norm.EXT	0.160687096144616
49	h	abamectin	1percDMSO	QX132	mean.TOF	9.62806132002802
50	i	abamectin	1percDMSO	QX51	mean.TOF	5.96511107768164
51	h	abamectin	1percDMSO	QX132	norm.n	4.97100022591133
52	i	abamectin	1percDMSO	QX51	norm.n	6.23541266175157
53	j	abamectin	1percDMSO	QX153	mean.EXT	3.40816817388542
54	j	abamectin	1percDMSO	QX153	mean.norm.EXT	0.0582202223569219
55	j	abamectin	1percDMSO	QX153	mean.TOF	-3.99829962385829
56	j	abamectin	1percDMSO	QX153	norm.n	-2.47465074435973
57	e	abamectin	1percDMSO	QX192	mean.EXT	-120.662452335194
58	i	abamectin	1percDMSO	QX166	mean.EXT	91.8561583205847
59	l	abamectin	1percDMSO	QX15	mean.EXT	80.9764017460772
60	e	abamectin	1percDMSO	QX192	mean.norm.EXT	-0.0621923826679219
61	i	abamectin	1percDMSO	QX166	mean.norm.EXT	-0.157330896725663
62	l	abamectin	1percDMSO	QX15	mean.norm.EXT	0.310954197465102
63	e	abamectin	1percDMSO	QX192	mean.TOF	-34.2428463554402
64	i	abamectin	1percDMSO	QX166	mean.TOF	47.0733731060841
65	l	abamectin	1percDMSO	QX15	mean.TOF	9.96549058804427
66	e	abamectin	1percDMSO	QX192	norm.n	-0.40127024905336
67	i	abamectin	1percDMSO	QX166	norm.n	20.8015859372202
68	l	abamectin	1percDMSO	QX15	norm.n	7.36941951209576
69	j	abamectin	1percDMSO	QX20	mean.EXT	-2.34910740061689
70	j	abamectin	1percDMSO	QX20	mean.norm.EXT	-0.0112773352655233
71	j	abamectin	1percDMSO	QX20	mean.TOF	-4.55734335525852
72	j	abamectin	1percDMSO	QX20	norm.n	-1.19592457688927
73	i	abamectin	1percDMSO	QX33	mean.EXT	-46.1794094059975
74	j	abamectin	1percDMSO	QX55	mean.EXT	35.8532461706673
75	l	abamectin	1percDMSO	QX98	mean.EXT	-103.13639875432
76	i	abamectin	1percDMSO	QX33	mean.norm.EXT	-0.142205711256784
77	j	abamectin	1percDMSO	QX55	mean.norm.EXT	0.233230723585503
78	l	abamectin	1percDMSO	QX98	mean.norm.EXT	0.0749104291214536
79	i	abamectin	1percDMSO	QX33	mean.TOF	-4.03262188996959
80	j	abamectin	1percDMSO	QX55	mean.TOF	-2.36455520251188
81	l	abamectin	1percDMSO	QX98	mean.TOF	-49.2626705372159
82	i	abamectin	1percDMSO	QX33	norm.n	-6.39598713204883
83	j	abamectin	1percDMSO	QX55	norm.n	-2.68890926850818
84	l	abamectin	1percDMSO	QX98	norm.n	-6.03596531698955
85	e	abamectin	1percDMSO	QX42	mean.EXT	-88.5770399911968
86	h	abamectin	1percDMSO	QX204	mean.EXT	-33.6883103657025
87	m	abamectin	1percDMSO	QX88	mean.EXT	57.0204838174863
88	e	abamectin	1percDMSO	QX42	mean.norm.EXT	-0.13998592544879
89	h	abamectin	1percDMSO	QX204	mean.norm.EXT	0.182704841445331
90	m	abamectin	1percDMSO	QX88	mean.norm.EXT	0.14333097751586
91	e	abamectin	1percDMSO	QX42	mean.TOF	-18.6723239857323
92	h	abamectin	1percDMSO	QX204	mean.TOF	-31.3922327710854
93	m	abamectin	1percDMSO	QX88	mean.TOF	20.1514808030551
94	e	abamectin	1percDMSO	QX42	norm.n	-6.11496022915292
95	h	abamectin	1percDMSO	QX204	norm.n	-5.51098690015068
96	m	abamectin	1percDMSO	QX88	norm.n	0.859487703624776
97	k	abamectin	1percDMSO	QX75	mean.EXT	-7.84773307738057
98	k	abamectin	1percDMSO	QX75	mean.norm.EXT	-0.073105935743997
99	k	abamectin	1percDMSO	QX75	mean.TOF	10.1237253549457
100	k	abamectin	1percDMSO	QX75	norm.n	-5.656148743885
101	h	abamectin	1percDMSO	QX165	mean.EXT	-77.622116957093
102	j	abamectin	1percDMSO	QX63	mean.EXT	-167.381149225148
103	h	abamectin	1percDMSO	QX165	mean.norm.EXT	-0.362671986145884
104	j	abamectin	1percDMSO	QX63	mean.norm.EXT	0.0425009699806415
105	h	abamectin	1percDMSO	QX165	mean.TOF	-7.67519309698147
106	j	abamectin	1percDMSO	QX63	mean.TOF	-72.6813336351776
107	h	abamectin	1percDMSO	QX165	norm.n	-2.94784667588728
108	j	abamectin	1percDMSO	QX63	norm.n	-12.3787081543864
109	l	abamectin	1percDMSO	QX104	mean.EXT	-86.0151091456132
110	l	abamectin	1percDMSO	QX104	mean.norm.EXT	-0.451725036948328
111	l	abamectin	1percDMSO	QX104	mean.TOF	3.52071188879634
112	l	abamectin	1percDMSO	QX104	norm.n	-0.364747849098181
113	e	abamectin	1percDMSO	QX45	mean.EXT	-81.9173789019908
114	m	abamectin	1percDMSO	QX84	mean.EXT	-23.8912182476411
115	e	abamectin	1percDMSO	QX45	mean.norm.EXT	0.062429893438717
116	m	abamectin	1percDMSO	QX84	mean.norm.EXT	-0.10132341892464
117	e	abamectin	1percDMSO	QX45	mean.TOF	-42.7719628472264
118	m	abamectin	1percDMSO	QX84	mean.TOF	2.50058804925761
119	e	abamectin	1percDMSO	QX45	norm.n	-1.75583983849079
120	m	abamectin	1percDMSO	QX84	norm.n	-5.84244583590816
121	h	abamectin	1percDMSO	QX101	mean.EXT	1.44261025787029
122	i	abamectin	1percDMSO	QX154	mean.EXT	-146.610944873529
123	j	abamectin	1percDMSO	QX117	mean.EXT	-91.5023067442942
124	l	abamectin	1percDMSO	QX135	mean.EXT	-75.8382800454253
125	m	abamectin	1percDMSO	QX176	mean.EXT	-43.505268419642
126	h	abamectin	1percDMSO	QX101	mean.norm.EXT	0.236569976182731
127	i	abamectin	1percDMSO	QX154	mean.norm.EXT	-0.176087989754885
128	j	abamectin	1percDMSO	QX117	mean.norm.EXT	-0.0527793104576738
129	l	abamectin	1percDMSO	QX135	mean.norm.EXT	-0.324975524751888
130	m	abamectin	1percDMSO	QX176	mean.norm.EXT	-0.121782433775668
131	h	abamectin	1percDMSO	QX101	mean.TOF	-10.9653892465971
132	i	abamectin	1percDMSO	QX154	mean.TOF	-59.0736373641623
133	j	abamectin	1percDMSO	QX117	mean.TOF	-36.5323420420741
134	l	abamectin	1percDMSO	QX135	mean.TOF	-17.9060768363624
135	m	abamectin	1percDMSO	QX176	mean.TOF	-18.271635491913
136	h	abamectin	1percDMSO	QX101	norm.n	0.971000225911328
137	i	abamectin	1percDMSO	QX154	norm.n	-13.0884408560443
138	j	abamectin	1percDMSO	QX117	norm.n	-5.02413856494901
139	l	abamectin	1percDMSO	QX135	norm.n	7.98072013788983
140	m	abamectin	1percDMSO	QX176	norm.n	-8.23228229821186
141	h	abamectin	1percDMSO	QX47	mean.EXT	34.9728683942921
142	i	abamectin	1percDMSO	QX162	mean.EXT	2.9639636863176
143	j	abamectin	1percDMSO	QX190	mean.EXT	-141.337897704822
144	l	abamectin	1percDMSO	QX16	mean.EXT	-65.7201778155153
145	h	abamectin	1percDMSO	QX47	mean.norm.EXT	0.0326090638937049
146	i	abamectin	1percDMSO	QX162	mean.norm.EXT	0.0225597578799082
147	j	abamectin	1percDMSO	QX190	mean.norm.EXT	-0.161725128385313
148	l	abamectin	1percDMSO	QX16	mean.norm.EXT	-0.0477337326915491
149	h	abamectin	1percDMSO	QX47	mean.TOF	11.1658971606653
150	i	abamectin	1percDMSO	QX162	mean.TOF	3.46364326102498
151	j	abamectin	1percDMSO	QX190	mean.TOF	-57.5434102468072
152	l	abamectin	1percDMSO	QX16	mean.TOF	-26.5891148638529
153	h	abamectin	1percDMSO	QX47	norm.n	-0.166656001260437
154	i	abamectin	1percDMSO	QX162	norm.n	-1.27956716098116
155	j	abamectin	1percDMSO	QX190	norm.n	2.47984369222681
156	l	abamectin	1percDMSO	QX16	norm.n	-1.83194548338829
157	h	abamectin	1percDMSO	QX148	mean.EXT	15.5240601206764
158	i	abamectin	1percDMSO	QX149	mean.EXT	-131.861492191056
159	j	abamectin	1percDMSO	QX121	mean.EXT	44.7822804504742
160	k	abamectin	1percDMSO	QX164	mean.EXT	-53.561293994806
161	m	abamectin	1percDMSO	QX173	mean.EXT	61.8367783484468
162	h	abamectin	1percDMSO	QX148	mean.norm.EXT	0.0959263642396271
163	i	abamectin	1percDMSO	QX149	mean.norm.EXT	-0.271156476062734
164	j	abamectin	1percDMSO	QX121	mean.norm.EXT	-0.0417206702362212
165	k	abamectin	1percDMSO	QX164	mean.norm.EXT	0.0169931526551003
166	m	abamectin	1percDMSO	QX173	mean.norm.EXT	0.0188158759398392
167	h	abamectin	1percDMSO	QX148	mean.TOF	3.38576610951234
168	i	abamectin	1percDMSO	QX149	mean.TOF	-37.3366899085457
169	j	abamectin	1percDMSO	QX121	mean.TOF	27.8128856336508
170	k	abamectin	1percDMSO	QX164	mean.TOF	-41.305443292412
171	m	abamectin	1percDMSO	QX173	mean.TOF	26.6995378552793
172	h	abamectin	1percDMSO	QX148	norm.n	-3.23036476957272
173	i	abamectin	1percDMSO	QX149	norm.n	-13.6701624982946
174	j	abamectin	1percDMSO	QX121	norm.n	-7.17734315890239
175	k	abamectin	1percDMSO	QX164	norm.n	-1.57499564568361
176	m	abamectin	1percDMSO	QX173	norm.n	3.07071317656796
177	e	abamectin	1percDMSO	QX13	mean.EXT	-56.5815721030571
178	e	abamectin	1percDMSO	QX13	mean.norm.EXT	0.00604405117669207
179	e	abamectin	1percDMSO	QX13	mean.TOF	-21.8811349181124
180	e	abamectin	1percDMSO	QX13	norm.n	3.22937066973731
181	f	abamectin	1percDMSO	QX66	mean.EXT	125.589501791992
182	h	abamectin	1percDMSO	QX180	mean.EXT	57.3270422664957
183	k	abamectin	1percDMSO	QX188	mean.EXT	-45.1321560017688
184	f	abamectin	1percDMSO	QX66	mean.norm.EXT	0.0225887146715195
185	h	abamectin	1percDMSO	QX180	mean.norm.EXT	-0.0487507388031714
186	k	abamectin	1percDMSO	QX188	mean.norm.EXT	-0.0351046300642522
187	f	abamectin	1percDMSO	QX66	mean.TOF	44.7086167132099
188	h	abamectin	1percDMSO	QX180	mean.TOF	22.8584967934932
189	k	abamectin	1percDMSO	QX188	mean.TOF	-3.48660588765406
190	f	abamectin	1percDMSO	QX66	norm.n	8.77306988911613
191	h	abamectin	1percDMSO	QX180	norm.n	5.01423161312924
192	k	abamectin	1percDMSO	QX188	norm.n	-11.6716971106666
193	j	abamectin	1percDMSO	QX207	mean.EXT	60.2871923986068
194	l	abamectin	1percDMSO	QX183	mean.EXT	-88.8129980777156
195	j	abamectin	1percDMSO	QX207	mean.norm.EXT	0.11014400661775
196	l	abamectin	1percDMSO	QX183	mean.norm.EXT	-0.168057080582794
197	j	abamectin	1percDMSO	QX207	mean.TOF	9.85685807091306
198	l	abamectin	1percDMSO	QX183	mean.TOF	-25.2215841188335
199	j	abamectin	1percDMSO	QX207	norm.n	4.83555036976201
200	l	abamectin	1percDMSO	QX183	norm.n	-7.22709162192642
201	j	abamectin	1percDMSO	QX11	mean.EXT	-40.2785840891024
202	l	abamectin	1percDMSO	QX26	mean.EXT	-66.2540170487686
203	j	abamectin	1percDMSO	QX11	mean.norm.EXT	0.119618125004238
204	l	abamectin	1percDMSO	QX26	mean.norm.EXT	-0.208189811228976
205	j	abamectin	1percDMSO	QX11	mean.TOF	-25.0079058838391
206	l	abamectin	1percDMSO	QX26	mean.TOF	-8.49588593953753
207	j	abamectin	1percDMSO	QX11	norm.n	-4.46820398002753
208	l	abamectin	1percDMSO	QX26	norm.n	-9.04885884565396
209	e	abamectin	1percDMSO	QX83	mean.EXT	-84.3184134769573
210	h	abamectin	1percDMSO	QX113	mean.EXT	-63.9916437657102
211	m	abamectin	1percDMSO	QX118	mean.EXT	-5.57334671594572
212	e	abamectin	1percDMSO	QX83	mean.norm.EXT	-0.293336261317038
213	h	abamectin	1percDMSO	QX113	mean.norm.EXT	-0.0490598407419976
214	m	abamectin	1percDMSO	QX118	mean.norm.EXT	0.118490904093953
215	e	abamectin	1percDMSO	QX83	mean.TOF	-18.2649118335291
216	h	abamectin	1percDMSO	QX113	mean.TOF	-13.0769955667053
217	m	abamectin	1percDMSO	QX118	mean.TOF	-12.021597419741
218	e	abamectin	1percDMSO	QX83	norm.n	-3.71526328939009
219	h	abamectin	1percDMSO	QX113	norm.n	-0.697562403862835
220	m	abamectin	1percDMSO	QX118	norm.n	-1.80186928680746
221	j	abamectin	1percDMSO	QX22	mean.EXT	-101.545434821174
222	j	abamectin	1percDMSO	QX22	mean.norm.EXT	-0.159137054447865
223	j	abamectin	1percDMSO	QX22	mean.TOF	-31.6528857119829
224	j	abamectin	1percDMSO	QX22	norm.n	-7.57248929744052
225	e	abamectin	1percDMSO	QX181	mean.EXT	48.8261618459083
226	f	abamectin	1percDMSO	QX125	mean.EXT	4.35083783256601
227	k	abamectin	1percDMSO	QX93	mean.EXT	41.0227007138325
228	e	abamectin	1percDMSO	QX181	mean.norm.EXT	0.0576049530183645
229	f	abamectin	1percDMSO	QX125	mean.norm.EXT	-0.0489799222643346
230	k	abamectin	1percDMSO	QX93	mean.norm.EXT	0.123284533920374
231	e	abamectin	1percDMSO	QX181	mean.TOF	10.8057403449179
232	f	abamectin	1percDMSO	QX125	mean.TOF	10.1267037872092
233	k	abamectin	1percDMSO	QX93	mean.TOF	15.7408603367141
234	e	abamectin	1percDMSO	QX181	norm.n	2.84901402297108
235	f	abamectin	1percDMSO	QX125	norm.n	1.78710050587831
236	k	abamectin	1percDMSO	QX93	norm.n	-4.98758611411084
237	f	abamectin	1percDMSO	QX95	mean.EXT	-1.03027279213905
238	f	abamectin	1percDMSO	QX95	mean.norm.EXT	-0.0209657647999872
239	f	abamectin	1percDMSO	QX95	mean.TOF	-4.34856870210206
240	f	abamectin	1percDMSO	QX95	norm.n	-0.700574509506176
241	k	abamectin	1percDMSO	QX25	mean.EXT	14.8261595742284
242	l	abamectin	1percDMSO	QX82	mean.EXT	62.5266100440613
243	m	abamectin	1percDMSO	QX44	mean.EXT	50.5344049602359
244	k	abamectin	1percDMSO	QX25	mean.norm.EXT	0.142871918769051
245	l	abamectin	1percDMSO	QX82	mean.norm.EXT	-0.0428121615658236
246	m	abamectin	1percDMSO	QX44	mean.norm.EXT	-0.0562707580891145
247	k	abamectin	1percDMSO	QX25	mean.TOF	-9.97179579131197
248	l	abamectin	1percDMSO	QX82	mean.TOF	39.4593116240036
249	m	abamectin	1percDMSO	QX44	mean.TOF	23.8751267457086
250	k	abamectin	1percDMSO	QX25	norm.n	-2.39031610507894
251	l	abamectin	1percDMSO	QX82	norm.n	-1.96125898312036
252	m	abamectin	1percDMSO	QX44	norm.n	14.4104932742335
253	e	abamectin	1percDMSO	QX103	mean.EXT	105.458615663614
254	h	abamectin	1percDMSO	QX224	mean.EXT	-73.8030891067425
255	m	abamectin	1percDMSO	QX202	mean.EXT	-90.5594484214707
256	e	abamectin	1percDMSO	QX103	mean.norm.EXT	-0.0557361301256305
257	h	abamectin	1percDMSO	QX224	mean.norm.EXT	0.113838313862549
258	m	abamectin	1percDMSO	QX202	mean.norm.EXT	-0.225058516278476
259	e	abamectin	1percDMSO	QX103	mean.TOF	41.8860795767902
260	h	abamectin	1percDMSO	QX224	mean.TOF	-50.2041619929974
261	m	abamectin	1percDMSO	QX202	mean.TOF	-26.5392459564322
262	e	abamectin	1percDMSO	QX103	norm.n	10.8304326049842
263	h	abamectin	1percDMSO	QX224	norm.n	2.83599883685678
264	m	abamectin	1percDMSO	QX202	norm.n	-1.76205161271649
265	l	abamectin	1percDMSO	QX237	mean.EXT	-86.2375080587381
266	m	abamectin	1percDMSO	QX4	mean.EXT	197.357345985991
267	l	abamectin	1percDMSO	QX237	mean.norm.EXT	-0.277909790257338
268	m	abamectin	1percDMSO	QX4	mean.norm.EXT	0.447274194426824
269	l	abamectin	1percDMSO	QX237	mean.TOF	-16.0301283164729
270	m	abamectin	1percDMSO	QX4	mean.TOF	50.4737937245978
271	l	abamectin	1percDMSO	QX237	norm.n	-2.30824472012781
272	m	abamectin	1percDMSO	QX4	norm.n	3.91940454572208
273	i	abamectin	1percDMSO	QX189	mean.EXT	-125.338029394866
274	j	abamectin	1percDMSO	QX43	mean.EXT	92.1130437496375
275	i	abamectin	1percDMSO	QX189	mean.norm.EXT	-0.00701870297679882
276	j	abamectin	1percDMSO	QX43	mean.norm.EXT	0.205481792232359
277	i	abamectin	1percDMSO	QX189	mean.TOF	-59.389549884448
278	j	abamectin	1percDMSO	QX43	mean.TOF	13.2799154245899
279	i	abamectin	1percDMSO	QX189	norm.n	-3.15518267556186
280	j	abamectin	1percDMSO	QX43	norm.n	-0.958533833529231
281	e	abamectin	1percDMSO	QX194	mean.EXT	61.4583690378667
282	f	abamectin	1percDMSO	QX102	mean.EXT	169.579630360676
283	h	abamectin	1percDMSO	QX12	mean.EXT	-55.71718972917
284	j	abamectin	1percDMSO	QX107	mean.EXT	-1.04693349013685
285	k	abamectin	1percDMSO	QX90	mean.EXT	26.7289775125718
286	l	abamectin	1percDMSO	QX79	mean.EXT	12.3532626243311
287	m	abamectin	1percDMSO	QX28	mean.EXT	-89.8611193468379
288	e	abamectin	1percDMSO	QX194	mean.norm.EXT	-0.177142377446735
289	f	abamectin	1percDMSO	QX102	mean.norm.EXT	0.301106594145165
290	h	abamectin	1percDMSO	QX12	mean.norm.EXT	-0.030580503810549
291	j	abamectin	1percDMSO	QX107	mean.norm.EXT	-0.217419766596377
292	k	abamectin	1percDMSO	QX90	mean.norm.EXT	-0.200092926916251
293	l	abamectin	1percDMSO	QX79	mean.norm.EXT	0.126837968051872
294	m	abamectin	1percDMSO	QX28	mean.norm.EXT	-0.160232967197591
295	e	abamectin	1percDMSO	QX194	mean.TOF	41.555812652575
296	f	abamectin	1percDMSO	QX102	mean.TOF	39.8298225575502
297	h	abamectin	1percDMSO	QX12	mean.TOF	-17.41232270171
298	j	abamectin	1percDMSO	QX107	mean.TOF	14.7473115682333
299	k	abamectin	1percDMSO	QX90	mean.TOF	33.2163795933596
300	l	abamectin	1percDMSO	QX79	mean.TOF	-2.75236157811483
301	m	abamectin	1percDMSO	QX28	mean.TOF	-43.5997024898102
302	e	abamectin	1percDMSO	QX194	norm.n	1.39546879235509
303	f	abamectin	1percDMSO	QX102	norm.n	5.95319862849609
304	h	abamectin	1percDMSO	QX12	norm.n	0.386245532455775
305	j	abamectin	1percDMSO	QX107	norm.n	-4.41283793915494
306	k	abamectin	1percDMSO	QX90	norm.n	-6.66904227254941
307	l	abamectin	1percDMSO	QX79	norm.n	4.21507783004461
308	m	abamectin	1percDMSO	QX28	norm.n	-6.48711737146101
309	e	abamectin	1percDMSO	QX196	mean.EXT	54.8063780857161
310	f	abamectin	1percDMSO	QX80	mean.EXT	47.2783379323506
311	e	abamectin	1percDMSO	QX196	mean.norm.EXT	0.0699522757522633
312	f	abamectin	1percDMSO	QX80	mean.norm.EXT	0.234525076278488
313	e	abamectin	1percDMSO	QX196	mean.TOF	15.5574041587214
314	f	abamectin	1percDMSO	QX80	mean.TOF	-7.20270923137841
315	e	abamectin	1percDMSO	QX196	norm.n	0.00411458003195484
316	f	abamectin	1percDMSO	QX80	norm.n	2.58839034851147
317	f	abamectin	1percDMSO	QX236	mean.EXT	-61.5716261751385
318	l	abamectin	1percDMSO	QX14	mean.EXT	126.19137794033
319	f	abamectin	1percDMSO	QX236	mean.norm.EXT	-0.248713201641047
320	l	abamectin	1percDMSO	QX14	mean.norm.EXT	0.0984707867812461
321	f	abamectin	1percDMSO	QX236	mean.TOF	-13.8838501081511
322	l	abamectin	1percDMSO	QX14	mean.TOF	49.9646528494119
323	f	abamectin	1percDMSO	QX236	norm.n	-1.71991480250278
324	l	abamectin	1percDMSO	QX14	norm.n	2.83017038205367
325	e	abamectin	1percDMSO	QX163	mean.EXT	-23.9284370215307
326	k	abamectin	1percDMSO	QX133	mean.EXT	-37.8857117321082
327	e	abamectin	1percDMSO	QX163	mean.norm.EXT	0.183367742387265
328	k	abamectin	1percDMSO	QX133	mean.norm.EXT	-0.141100716407558
329	e	abamectin	1percDMSO	QX163	mean.TOF	-17.3392858514881
330	k	abamectin	1percDMSO	QX133	mean.TOF	7.86884476304069
331	e	abamectin	1percDMSO	QX163	norm.n	-4.38003399294926
332	k	abamectin	1percDMSO	QX133	norm.n	2.13148869507404
333	e	abamectin	1percDMSO	QX178	mean.EXT	-36.8227092519722
334	e	abamectin	1percDMSO	QX178	mean.norm.EXT	-0.354832748361845
335	e	abamectin	1percDMSO	QX178	mean.TOF	27.5624959398025
336	e	abamectin	1percDMSO	QX178	norm.n	-9.29053816730817
337	e	abamectin	1percDMSO	QX48	mean.EXT	303.754664973406
338	k	abamectin	1percDMSO	QX38	mean.EXT	-155.769331620722
339	m	abamectin	1percDMSO	QX10	mean.EXT	-35.1600715862935
340	e	abamectin	1percDMSO	QX48	mean.norm.EXT	0.560704870545054
341	k	abamectin	1percDMSO	QX38	mean.norm.EXT	-0.570236780891096
342	m	abamectin	1percDMSO	QX10	mean.norm.EXT	0.0669247912447972
343	e	abamectin	1percDMSO	QX48	mean.TOF	58.8144728950999
344	k	abamectin	1percDMSO	QX38	mean.TOF	-33.090005171178
345	m	abamectin	1percDMSO	QX10	mean.TOF	-20.0848954132325
346	e	abamectin	1percDMSO	QX48	norm.n	7.86190755163549
347	k	abamectin	1percDMSO	QX38	norm.n	-3.67283419876439
348	m	abamectin	1percDMSO	QX10	norm.n	-6.09728090915731
349	e	abamectin	1percDMSO	QX71	mean.EXT	-158.52966916389
350	m	abamectin	1percDMSO	QX136	mean.EXT	-96.7489367697788
351	e	abamectin	1percDMSO	QX71	mean.norm.EXT	-0.130276466421523
352	m	abamectin	1percDMSO	QX136	mean.norm.EXT	-0.238287839180663
353	e	abamectin	1percDMSO	QX71	mean.TOF	-60.9554693860345
354	m	abamectin	1percDMSO	QX136	mean.TOF	-25.0377462779704
355	e	abamectin	1percDMSO	QX71	norm.n	-1.77707609459488
356	m	abamectin	1percDMSO	QX136	norm.n	6.79729668533193
357	l	abamectin	1percDMSO	QX5	mean.EXT	-34.4385552905891
358	m	abamectin	1percDMSO	QX64	mean.EXT	-48.5300321512469
359	l	abamectin	1percDMSO	QX5	mean.norm.EXT	-0.144887516195455
360	m	abamectin	1percDMSO	QX64	mean.norm.EXT	-0.319376512460017
361	l	abamectin	1percDMSO	QX5	mean.TOF	-3.0745813086183
362	m	abamectin	1percDMSO	QX64	mean.TOF	13.3104569052574
363	l	abamectin	1percDMSO	QX5	norm.n	-1.65826350834054
364	m	abamectin	1percDMSO	QX64	norm.n	-2.99375446675405
365	l	abamectin	1percDMSO	QX124	mean.EXT	6.34086506273038
366	l	abamectin	1percDMSO	QX124	mean.norm.EXT	-0.135360357163434
367	l	abamectin	1percDMSO	QX124	mean.TOF	19.3320498131835
368	l	abamectin	1percDMSO	QX124	norm.n	0.632597312784606
369	l	abamectin	1percDMSO	QX120	mean.EXT	30.4479719284807
370	l	abamectin	1percDMSO	QX120	mean.norm.EXT	-0.00799768938173211
371	l	abamectin	1percDMSO	QX120	mean.TOF	21.6813301283529
372	l	abamectin	1percDMSO	QX120	norm.n	-8.75610206142132
373	e	abamectin	1percDMSO	QX40	mean.EXT	73.3427269243554
374	j	abamectin	1percDMSO	QX68	mean.EXT	-57.6802856569342
375	l	abamectin	1percDMSO	QX138	mean.EXT	18.8425220852058
376	m	abamectin	1percDMSO	QX73	mean.EXT	-8.95148359696649
377	e	abamectin	1percDMSO	QX40	mean.norm.EXT	0.0738259829623333
378	j	abamectin	1percDMSO	QX68	mean.norm.EXT	-0.130125173520252
379	l	abamectin	1percDMSO	QX138	mean.norm.EXT	-0.0310398330014398
380	m	abamectin	1percDMSO	QX73	mean.norm.EXT	-0.0552382865359217
381	e	abamectin	1percDMSO	QX40	mean.TOF	26.8365422521673
382	j	abamectin	1percDMSO	QX68	mean.TOF	-16.9414279105894
383	l	abamectin	1percDMSO	QX138	mean.TOF	20.3156389584893
384	m	abamectin	1percDMSO	QX73	mean.TOF	6.19453310648036
385	e	abamectin	1percDMSO	QX40	norm.n	1.7492795067828
386	j	abamectin	1percDMSO	QX68	norm.n	-6.27897363819816
387	l	abamectin	1percDMSO	QX138	norm.n	-5.90020505292529
388	m	abamectin	1percDMSO	QX73	norm.n	-3.35401194551396
389	f	abamectin	1percDMSO	QX203	mean.EXT	-47.4669385871672
390	l	abamectin	1percDMSO	QX70	mean.EXT	-6.46578660529577
391	f	abamectin	1percDMSO	QX203	mean.norm.EXT	-0.194327232114303
392	l	abamectin	1percDMSO	QX70	mean.norm.EXT	-0.11594822323553
393	f	abamectin	1percDMSO	QX203	mean.TOF	-4.80533715037001
394	l	abamectin	1percDMSO	QX70	mean.TOF	18.1497192481743
395	f	abamectin	1percDMSO	QX203	norm.n	7.91262207939539
396	l	abamectin	1percDMSO	QX70	norm.n	-2.74055369463971
397	d	abamectin	1percDMSO	QX34	mean.EXT	-90.7008542365819
398	d	abamectin	1percDMSO	QX34	mean.norm.EXT	-0.169901294455794
399	d	abamectin	1percDMSO	QX34	mean.TOF	-36.9143898108999
400	d	abamectin	1percDMSO	QX34	norm.n	-2.45475978946874
401	d	abamectin	1percDMSO	QX87	mean.EXT	-42.3676903776604
402	d	abamectin	1percDMSO	QX87	mean.norm.EXT	-0.0843654870749079
403	d	abamectin	1percDMSO	QX87	mean.TOF	-10.1506689859961
404	d	abamectin	1percDMSO	QX87	norm.n	1.84254779598855
405	d	abamectin	1percDMSO	QX122	mean.EXT	63.4907099381477
406	d	abamectin	1percDMSO	QX122	mean.norm.EXT	-0.0608291394555274
407	d	abamectin	1percDMSO	QX122	mean.TOF	42.0162789655098
408	d	abamectin	1percDMSO	QX122	norm.n	6.1057255966774
409	d	abamectin	1percDMSO	QX216	mean.EXT	20.4117633062759
410	d	abamectin	1percDMSO	QX216	mean.norm.EXT	-0.0050919046711622
411	d	abamectin	1percDMSO	QX216	mean.TOF	4.76299667946086
412	d	abamectin	1percDMSO	QX216	norm.n	-0.507470992224163
413	d	abamectin	1percDMSO	QX110	mean.EXT	-12.1719821438228
414	d	abamectin	1percDMSO	QX110	mean.norm.EXT	-0.0570278731601196
415	d	abamectin	1percDMSO	QX110	mean.TOF	-14.7623691958082
416	d	abamectin	1percDMSO	QX110	norm.n	-12.6219950001843
417	d	abamectin	1percDMSO	QX8	mean.EXT	16.6328053774017
418	d	abamectin	1percDMSO	QX8	mean.norm.EXT	0.0337069195384888
419	d	abamectin	1percDMSO	QX8	mean.TOF	5.99958726538119
420	d	abamectin	1percDMSO	QX8	norm.n	1.34842601627187
421	d	abamectin	1percDMSO	QX106	mean.EXT	-63.1441460868943
422	d	abamectin	1percDMSO	QX106	mean.norm.EXT	-0.207223637333247
423	d	abamectin	1percDMSO	QX106	mean.TOF	-12.2891261578088
424	d	abamectin	1percDMSO	QX106	norm.n	-10.730831118822
425	d	abamectin	1percDMSO	QX6	mean.EXT	11.4487342998286
426	d	abamectin	1percDMSO	QX6	mean.norm.EXT	-0.0763532294344003
427	d	abamectin	1percDMSO	QX6	mean.TOF	21.5084082135515
428	d	abamectin	1percDMSO	QX6	norm.n	8.45574438489012
