# Supplementary material for: Two novel loci underlie natural differences in Caenorhabditis elegans abamectin responses
Source: PLoS Pathog. 2021 Mar 15;17(3):e1009297. doi: 10.1371/journal.ppat.1009297 (PMC7993787; doi:10.1371/journal.ppat.1009297)
Supplement: S15 File — Mediation estimates for the chromosome VL and VC QTL. (CSV) [file ppat.1009297.s026.csv]

	var	estimate	ci_lower	ci_upper	pval	trait	probe	pheno_marker	eqtl_marker	abs_est
1	med	-0.0940766670892408	-0.458060938240402	0.149447862015586	0.444	mean.EXT	A_12_P100536	V_2895960	V_2819653	0.0940766670892408
2	direct	0.937758536877089	0.445148816895984	1.54342899917322	0	mean.EXT	A_12_P100536	V_2895960	V_2819653	0.937758536877089
3	total	0.843681869787848	0.460048931771856	1.25602041953583	0	mean.EXT	A_12_P100536	V_2895960	V_2819653	0.843681869787848
4	prop_med	-0.111507275974648	-0.610126924393293	0.214150364301167	0.444	mean.EXT	A_12_P100536	V_2895960	V_2819653	0.111507275974648
5	med	0.0259955079206195	-0.0748932296261347	0.0986891624803898	0.514	mean.EXT	A_12_P102045	V_2895960	V_2064625	0.0259955079206195
6	direct	0.817686361867228	0.413443958899669	1.24335302649667	0	mean.EXT	A_12_P102045	V_2895960	V_2064625	0.817686361867228
7	total	0.843681869787847	0.439441412778345	1.23090883466795	0	mean.EXT	A_12_P102045	V_2895960	V_2064625	0.843681869787847
8	prop_med	0.0308119788412146	-0.0813969997232214	0.143811375933561	0.514	mean.EXT	A_12_P102045	V_2895960	V_2064625	0.0308119788412146
9	med	0.00738196581114461	-0.112371334607902	0.134871295640172	0.906	mean.EXT	A_12_P104520	V_2895960	V_3177786	0.00738196581114461
10	direct	0.836299903976703	0.412184069453696	1.24162501971678	0	mean.EXT	A_12_P104520	V_2895960	V_3177786	0.836299903976703
11	total	0.843681869787847	0.46636776134646	1.21921338002807	0	mean.EXT	A_12_P104520	V_2895960	V_3177786	0.843681869787847
12	prop_med	0.00874970302846603	-0.140716415902993	0.199827624082546	0.906	mean.EXT	A_12_P104520	V_2895960	V_3177786	0.00874970302846603
13	med	-0.0764858636648295	-0.284402441130223	0.111277143484836	0.444	mean.EXT	A_12_P105326	V_2895960	V_2894620	0.0764858636648295
14	direct	0.920167733452677	0.497605483616562	1.30583319898399	0	mean.EXT	A_12_P105326	V_2895960	V_2894620	0.920167733452677
15	total	0.843681869787847	0.435005597801696	1.24223506867547	0	mean.EXT	A_12_P105326	V_2895960	V_2894620	0.843681869787847
16	prop_med	-0.0906572327838012	-0.427753650739246	0.131852360783289	0.444	mean.EXT	A_12_P105326	V_2895960	V_2894620	0.0906572327838012
17	med	0.0241880937164631	-0.143507596061116	0.18648096977373	0.754	mean.EXT	A_12_P106012	V_2895960	V_2819815	0.0241880937164631
18	direct	0.819493776071384	0.368471221989024	1.28206431988359	0.002	mean.EXT	A_12_P106012	V_2895960	V_2819815	0.819493776071384
19	total	0.843681869787847	0.443693399148072	1.21739891380427	0	mean.EXT	A_12_P106012	V_2895960	V_2819815	0.843681869787847
20	prop_med	0.0286696853193556	-0.164756217598907	0.306586231275917	0.754	mean.EXT	A_12_P106012	V_2895960	V_2819815	0.0286696853193556
21	med	0.381274275076741	0.158808437658851	0.702469633767517	0	mean.EXT	A_12_P106882	V_2895960	V_2819206	0.381274275076741
22	direct	0.471462587668706	0.0248929150068014	0.908684372102067	0.04	mean.EXT	A_12_P106882	V_2895960	V_2819206	0.471462587668706
23	total	0.852736862745447	0.402512270204451	1.29117046676071	0	mean.EXT	A_12_P106882	V_2895960	V_2819206	0.852736862745447
24	prop_med	0.447118321880915	0.176722809004246	0.954710744248704	0	mean.EXT	A_12_P106882	V_2895960	V_2819206	0.447118321880915
25	med	-0.0452494653186677	-0.136227518802775	0.0238902675842675	0.234	mean.EXT	A_12_P107095	V_2895960	V_1913716	0.0452494653186677
26	direct	0.90942951579365	0.520848614149369	1.30252450794636	0	mean.EXT	A_12_P107095	V_2895960	V_1913716	0.90942951579365
27	total	0.864180050474982	0.462163498471544	1.25324236842395	0	mean.EXT	A_12_P107095	V_2895960	V_1913716	0.864180050474982
28	prop_med	-0.0523611547082082	-0.183623440767744	0.0306839243063441	0.234	mean.EXT	A_12_P107095	V_2895960	V_1913716	0.0523611547082082
29	med	-0.0112064940331864	-0.130386206050429	0.131846390224583	0.82	mean.EXT	A_12_P107351	V_2895960	V_1913716	0.0112064940331864
30	direct	0.854888363821033	0.486180773941113	1.26871930630964	0	mean.EXT	A_12_P107351	V_2895960	V_1913716	0.854888363821033
31	total	0.843681869787847	0.477239033857184	1.27015202692202	0.002	mean.EXT	A_12_P107351	V_2895960	V_1913716	0.843681869787847
32	prop_med	-0.0132828432546552	-0.211546387773676	0.137615851898018	0.822	mean.EXT	A_12_P107351	V_2895960	V_1913716	0.0132828432546552
33	med	-0.0922260260852679	-0.342752525488894	0.140513708282327	0.384	mean.EXT	A_12_P107487	V_2895960	V_2486919	0.0922260260852679
34	direct	0.935907895873115	0.47709243514004	1.43074238604058	0	mean.EXT	A_12_P107487	V_2895960	V_2486919	0.935907895873115
35	total	0.843681869787847	0.440435095139003	1.28751116806935	0	mean.EXT	A_12_P107487	V_2895960	V_2486919	0.843681869787847
36	prop_med	-0.109313746552903	-0.493151491234607	0.16987790634934	0.384	mean.EXT	A_12_P107487	V_2895960	V_2486919	0.109313746552903
37	med	0.0866261850826548	-0.00419242761689946	0.247899986381805	0.076	mean.EXT	A_12_P107593	V_2895960	V_3491728	0.0866261850826548
38	direct	0.757055684705192	0.316969593493846	1.16005159048444	0	mean.EXT	A_12_P107593	V_2895960	V_3491728	0.757055684705192
39	total	0.843681869787847	0.438702283928071	1.2550649588916	0	mean.EXT	A_12_P107593	V_2895960	V_3491728	0.843681869787847
40	prop_med	0.102676362008867	-0.00586367319741239	0.349881536304516	0.076	mean.EXT	A_12_P107593	V_2895960	V_3491728	0.102676362008867
41	med	0.0385475456383643	-0.0523319910677206	0.118273587188031	0.346	mean.EXT	A_12_P107968	V_2895960	V_2486919	0.0385475456383643
42	direct	0.853287591721638	0.411444758634349	1.28812859891153	0	mean.EXT	A_12_P107968	V_2895960	V_2486919	0.853287591721638
43	total	0.891835137360003	0.465520387955509	1.32695764815588	0	mean.EXT	A_12_P107968	V_2895960	V_2486919	0.891835137360003
44	prop_med	0.0432227258419893	-0.0561402902095221	0.168480270432692	0.346	mean.EXT	A_12_P107968	V_2895960	V_2486919	0.0432227258419893
45	med	0.0622225895272556	-0.11372140088486	0.218588838752356	0.454	mean.EXT	A_12_P108017	V_2895960	V_3091058	0.0622225895272556
46	direct	0.781459280260591	0.331955812482485	1.24353059185844	0.002	mean.EXT	A_12_P108017	V_2895960	V_3091058	0.781459280260591
47	total	0.843681869787847	0.449242731346307	1.23923675743625	0	mean.EXT	A_12_P108017	V_2895960	V_3091058	0.843681869787847
48	prop_med	0.0737512464774219	-0.130251344186169	0.326013903857325	0.454	mean.EXT	A_12_P108017	V_2895960	V_3091058	0.0737512464774219
49	med	-0.0846867453370532	-0.278809345399597	0.0827721895873486	0.326	mean.EXT	A_12_P108135	V_2895960	V_2659191	0.0846867453370532
50	direct	0.929375116399637	0.503349795746953	1.38280919151761	0	mean.EXT	A_12_P108135	V_2895960	V_2659191	0.929375116399637
51	total	0.844688371062584	0.445378596176342	1.26978341279335	0	mean.EXT	A_12_P108135	V_2895960	V_2659191	0.844688371062584
52	prop_med	-0.100257974701985	-0.411173838264614	0.105016199485663	0.326	mean.EXT	A_12_P108135	V_2895960	V_2659191	0.100257974701985
53	med	-0.108852339397931	-0.331713423339642	0.101588067668997	0.296	mean.EXT	A_12_P108514	V_2895960	V_2621596	0.108852339397931
54	direct	0.952534209185778	0.496749655793579	1.43783137561146	0	mean.EXT	A_12_P108514	V_2895960	V_2621596	0.952534209185778
55	total	0.843681869787847	0.42665812038023	1.24488453469282	0	mean.EXT	A_12_P108514	V_2895960	V_2621596	0.843681869787847
56	prop_med	-0.129020598042842	-0.489209132708298	0.125545914843559	0.296	mean.EXT	A_12_P108514	V_2895960	V_2621596	0.129020598042842
57	med	0.0674667799305773	-0.0288611488789177	0.207970695152676	0.208	mean.EXT	A_12_P108526	V_2895960	V_3491728	0.0674667799305773
58	direct	0.810983764116514	0.394703733204627	1.24387554879509	0	mean.EXT	A_12_P108526	V_2895960	V_3491728	0.810983764116514
59	total	0.878450544047091	0.489565579098375	1.27936449702895	0	mean.EXT	A_12_P108526	V_2895960	V_3491728	0.878450544047091
60	prop_med	0.0768020241865325	-0.0315934486708116	0.27638455179582	0.208	mean.EXT	A_12_P108526	V_2895960	V_3491728	0.0768020241865325
61	med	-0.0154057965490933	-0.119940295820944	0.075207237229723	0.728	mean.EXT	A_12_P108810	V_2895960	V_2271007	0.0154057965490933
62	direct	0.860027286072419	0.446519320810328	1.29854794158724	0	mean.EXT	A_12_P108810	V_2895960	V_2271007	0.860027286072419
63	total	0.844621489523326	0.438545729199226	1.28030539526449	0	mean.EXT	A_12_P108810	V_2895960	V_2271007	0.844621489523326
64	prop_med	-0.0182398822906907	-0.159720198097462	0.0921453341434492	0.728	mean.EXT	A_12_P108810	V_2895960	V_2271007	0.0182398822906907
65	med	0.129145372835934	0.00678668706551707	0.302564591093652	0.038	mean.EXT	A_12_P109200	V_2895960	V_2819815	0.129145372835934
66	direct	0.748346210136144	0.27863682834008	1.21995457087242	0.004	mean.EXT	A_12_P109200	V_2895960	V_2819815	0.748346210136144
67	total	0.877491582972078	0.444858429756126	1.31540388919419	0	mean.EXT	A_12_P109200	V_2895960	V_2819815	0.877491582972078
68	prop_med	0.147175625774685	0.00816159346345134	0.43431482691835	0.038	mean.EXT	A_12_P109200	V_2895960	V_2819815	0.147175625774685
69	med	-0.0431204548758989	-0.248103119924607	0.171024044893613	0.706	mean.EXT	A_12_P110343	V_2895960	V_2819135	0.0431204548758989
70	direct	0.886802324663746	0.411532263000926	1.34649822549736	0.002	mean.EXT	A_12_P110343	V_2895960	V_2819135	0.886802324663746
71	total	0.843681869787847	0.44036489846784	1.25452913701192	0	mean.EXT	A_12_P110343	V_2895960	V_2819135	0.843681869787847
72	prop_med	-0.0511098512603358	-0.33686903095762	0.245612934172449	0.706	mean.EXT	A_12_P110343	V_2895960	V_2819135	0.0511098512603358
73	med	0.0578878941683445	-0.0796215505493435	0.212111849461149	0.416	mean.EXT	A_12_P112393	V_2895960	V_2273347	0.0578878941683445
74	direct	0.785793975619502	0.348726842495432	1.19487403409041	0	mean.EXT	A_12_P112393	V_2895960	V_2273347	0.785793975619502
75	total	0.843681869787847	0.443172150302588	1.25018429794161	0	mean.EXT	A_12_P112393	V_2895960	V_2273347	0.843681869787847
76	prop_med	0.0686134148916831	-0.102208587550534	0.275131364569284	0.416	mean.EXT	A_12_P112393	V_2895960	V_2273347	0.0686134148916831
77	med	-0.0522313848982052	-0.177688454487849	0.0511243433743228	0.332	mean.EXT	A_12_P114382	V_2895960	V_2486919	0.0522313848982052
78	direct	0.895913254686053	0.496238471579479	1.31319568909042	0	mean.EXT	A_12_P114382	V_2895960	V_2486919	0.895913254686053
79	total	0.843681869787848	0.424053615438264	1.26904290970338	0	mean.EXT	A_12_P114382	V_2895960	V_2486919	0.843681869787848
80	prop_med	-0.061908862532911	-0.283492850441073	0.0530499555221123	0.332	mean.EXT	A_12_P114382	V_2895960	V_2486919	0.061908862532911
81	med	-0.0578526736782361	-0.218569354903998	0.0942406555218614	0.422	mean.EXT	A_12_P115824	V_2895960	V_2486919	0.0578526736782361
82	direct	0.901534543466083	0.513404967705202	1.31072603947825	0	mean.EXT	A_12_P115824	V_2895960	V_2486919	0.901534543466083
83	total	0.843681869787847	0.445846687525601	1.24570594226732	0	mean.EXT	A_12_P115824	V_2895960	V_2486919	0.843681869787847
84	prop_med	-0.0685716687177168	-0.31785969106267	0.105907872060148	0.422	mean.EXT	A_12_P115824	V_2895960	V_2486919	0.0685716687177168
85	med	-0.325251540844302	-0.749901023803351	0.0783300947018885	0.106	mean.EXT	A_12_P115868	V_2895960	V_2819206	0.325251540844302
86	direct	1.15103818670083	0.600655609221091	1.76668992544571	0	mean.EXT	A_12_P115868	V_2895960	V_2819206	1.15103818670083
87	total	0.825786645856528	0.43864586270259	1.23843585694143	0	mean.EXT	A_12_P115868	V_2895960	V_2819206	0.825786645856528
88	prop_med	-0.393868734104973	-1.1009603095357	0.104985717871572	0.106	mean.EXT	A_12_P115868	V_2895960	V_2819206	0.393868734104973
89	med	-0.0247606830665047	-0.143631722128206	0.102588399259481	0.644	mean.EXT	A_12_P117752	V_2895960	V_2819135	0.0247606830665047
90	direct	0.868442552854351	0.442178860749966	1.27958135249665	0	mean.EXT	A_12_P117752	V_2895960	V_2819135	0.868442552854351
91	total	0.843681869787847	0.426734523790797	1.22330905434942	0	mean.EXT	A_12_P117752	V_2895960	V_2819135	0.843681869787847
92	prop_med	-0.0293483645354748	-0.197570422680529	0.123084553463539	0.644	mean.EXT	A_12_P117752	V_2895960	V_2819135	0.0293483645354748
93	med	-0.077765855788295	-0.373662249304992	0.205759901407054	0.572	mean.EXT	A_12_P118281	V_2895960	V_2657849	0.077765855788295
94	direct	0.958227941957037	0.522765087872201	1.39321928735414	0	mean.EXT	A_12_P118281	V_2895960	V_2657849	0.958227941957037
95	total	0.880462086168742	0.509275568962254	1.27079188692465	0	mean.EXT	A_12_P118281	V_2895960	V_2657849	0.880462086168742
96	prop_med	-0.0883239119661435	-0.524051678227819	0.243804141760955	0.572	mean.EXT	A_12_P118281	V_2895960	V_2657849	0.0883239119661435
97	med	0.00288462975403538	-0.0886100661720839	0.0995243441911213	0.892	mean.EXT	A_12_P118637	V_2895960	V_2284786	0.00288462975403538
98	direct	0.840797240033812	0.469579267136339	1.22913687849248	0	mean.EXT	A_12_P118637	V_2895960	V_2284786	0.840797240033812
99	total	0.843681869787847	0.457202410693328	1.24887358817967	0	mean.EXT	A_12_P118637	V_2895960	V_2284786	0.843681869787847
100	prop_med	0.00341909653073468	-0.122304396774484	0.116691761830227	0.892	mean.EXT	A_12_P118637	V_2895960	V_2284786	0.00341909653073468
101	med	0.0300670635569437	-0.130754240082937	0.16373885511555	0.698	mean.EXT	A_12_P118931	V_2895960	V_2819815	0.0300670635569437
102	direct	0.813614806230903	0.380973941164822	1.27450591759836	0.002	mean.EXT	A_12_P118931	V_2895960	V_2819815	0.813614806230903
103	total	0.843681869787847	0.46125998267638	1.25395576795268	0	mean.EXT	A_12_P118931	V_2895960	V_2819815	0.843681869787847
104	prop_med	0.0356379159415911	-0.169443337344475	0.228584208903227	0.698	mean.EXT	A_12_P118931	V_2895960	V_2819815	0.0356379159415911
105	med	0.0279530313281371	-0.093825863187654	0.138070404818291	0.578	mean.EXT	A_12_P119422	V_2895960	V_2819135	0.0279530313281371
106	direct	0.81572883845971	0.382212741805663	1.25316135040748	0	mean.EXT	A_12_P119422	V_2895960	V_2819135	0.81572883845971
107	total	0.843681869787847	0.415222526580906	1.27350874003932	0	mean.EXT	A_12_P119422	V_2895960	V_2819135	0.843681869787847
108	prop_med	0.0331321939336757	-0.128383076717765	0.205489112772038	0.578	mean.EXT	A_12_P119422	V_2895960	V_2819135	0.0331321939336757
109	med	0.472084094322948	-0.204081455887578	1.27908865628738	0.17	mean.EXT	A_12_P120244	V_2895960	V_2819206	0.472084094322948
110	direct	0.371597775464898	-0.614353218610467	1.22234480770459	0.4	mean.EXT	A_12_P120244	V_2895960	V_2819206	0.371597775464898
111	total	0.843681869787845	0.432359700099363	1.24945174376075	0	mean.EXT	A_12_P120244	V_2895960	V_2819206	0.843681869787845
112	prop_med	0.559552256873386	-0.240360339946818	2.00707849415979	0.17	mean.EXT	A_12_P120244	V_2895960	V_2819206	0.559552256873386
113	med	0.000950293713378302	-0.0621410304208936	0.0480074611291185	0.93	mean.EXT	A_12_P103478	V_2895960	V_2819653	0.000950293713378302
114	direct	0.875322984689406	0.420042855682151	1.29992708002663	0	mean.EXT	A_12_P103478	V_2895960	V_2819653	0.875322984689406
115	total	0.876273278402785	0.432102521856988	1.28536389175135	0	mean.EXT	A_12_P103478	V_2895960	V_2819653	0.876273278402785
116	prop_med	0.00108447186146134	-0.0843839478845758	0.0631111013834285	0.93	mean.EXT	A_12_P103478	V_2895960	V_2819653	0.00108447186146134
117	med	0.0674550347107542	-0.0979008532966087	0.185444023867118	0.36	mean.EXT	A_12_P100286	V_5585423	V_5269261	0.0674550347107542
118	direct	0.361592977319409	-0.10303888272151	0.829957035792504	0.112	mean.EXT	A_12_P100286	V_5585423	V_5269261	0.361592977319409
119	total	0.429048012030163	-0.0195830011093396	0.832632998121458	0.06	mean.EXT	A_12_P100286	V_5585423	V_5269261	0.429048012030163
120	prop_med	0.157220247663126	-0.580546156645131	1.09337306071793	0.404	mean.EXT	A_12_P100286	V_5585423	V_5269261	0.157220247663126
121	med	0.00602719804193302	-0.0635254553369407	0.067990549999593	0.904	mean.EXT	A_12_P100452	V_5585423	V_5019415	0.00602719804193302
122	direct	0.460958157454206	0.0513408119616415	0.883606057557025	0.02	mean.EXT	A_12_P100452	V_5585423	V_5019415	0.460958157454206
123	total	0.466985355496139	0.0618807066456325	0.880583302341459	0.016	mean.EXT	A_12_P100452	V_5585423	V_5019415	0.466985355496139
124	prop_med	0.0129066103915176	-0.176760480089966	0.257949471125574	0.9	mean.EXT	A_12_P100452	V_5585423	V_5019415	0.0129066103915176
125	med	0.275384406135776	-0.0664106780853764	0.648293989262869	0.112	mean.EXT	A_12_P101235	V_5585423	V_6236729	0.275384406135776
126	direct	0.191600949360365	-0.311444905068666	0.681033767394981	0.478	mean.EXT	A_12_P101235	V_5585423	V_6236729	0.191600949360365
127	total	0.46698535549614	0.062038060891204	0.826903225849398	0.022	mean.EXT	A_12_P101235	V_5585423	V_6236729	0.46698535549614
128	prop_med	0.589706728261743	-0.293623903489259	3.44293751051665	0.134	mean.EXT	A_12_P101235	V_5585423	V_6236729	0.589706728261743
129	med	-0.125844157585373	-0.512558683427608	0.171160536713032	0.422	mean.EXT	A_12_P101408	V_5585423	V_5237566	0.125844157585373
130	direct	0.518354188169774	0.0659658871734589	1.0245021423016	0.024	mean.EXT	A_12_P101408	V_5585423	V_5237566	0.518354188169774
131	total	0.3925100305844	-0.0532534990906805	0.780327807284521	0.066	mean.EXT	A_12_P101408	V_5585423	V_5237566	0.3925100305844
132	prop_med	-0.320613864053376	-3.97625043274967	1.41573682430996	0.48	mean.EXT	A_12_P101408	V_5585423	V_5237566	0.320613864053376
133	med	-0.0106911733468091	-0.218789177812467	0.180284209177697	0.944	mean.EXT	A_12_P101543	V_5585423	V_5237566	0.0106911733468091
134	direct	0.477676528842949	0.0685781207549448	0.909632079893222	0.02	mean.EXT	A_12_P101543	V_5585423	V_5237566	0.477676528842949
135	total	0.46698535549614	0.0617015926544086	0.87830337942061	0.022	mean.EXT	A_12_P101543	V_5585423	V_5237566	0.46698535549614
136	prop_med	-0.022894022737502	-0.904147444673872	0.526256994503809	0.954	mean.EXT	A_12_P101543	V_5585423	V_5237566	0.022894022737502
137	med	0.115253432854072	0.0183197849369561	0.248942491172337	0.022	mean.EXT	A_12_P101610	V_5585423	V_5107998	0.115253432854072
138	direct	0.351731922642068	-0.0618552728734059	0.755973016815114	0.08	mean.EXT	A_12_P101610	V_5585423	V_5107998	0.351731922642068
139	total	0.46698535549614	0.0686028829215478	0.885927337591103	0.016	mean.EXT	A_12_P101610	V_5585423	V_5107998	0.46698535549614
140	prop_med	0.24680309885012	0.0156621816593754	1.43411279371314	0.038	mean.EXT	A_12_P101610	V_5585423	V_5107998	0.24680309885012
141	med	0.0923936454530764	-0.143677024623322	0.374620906703613	0.432	mean.EXT	A_12_P101647	V_5585423	V_5722437	0.0923936454530764
142	direct	0.374591710043063	-0.216941138261453	0.838135097439455	0.152	mean.EXT	A_12_P101647	V_5585423	V_5722437	0.374591710043063
143	total	0.46698535549614	0.0698579107360795	0.825667767390079	0.024	mean.EXT	A_12_P101647	V_5585423	V_5722437	0.46698535549614
144	prop_med	0.197851269564791	-0.423864789372622	1.94951191229525	0.456	mean.EXT	A_12_P101647	V_5585423	V_5722437	0.197851269564791
145	med	0.172052505689191	0.0305387878189967	0.342794766034098	0.014	mean.EXT	A_12_P102124	V_5585423	V_5097086	0.172052505689191
146	direct	0.294932849806949	-0.153693336042667	0.734975186573011	0.182	mean.EXT	A_12_P102124	V_5585423	V_5097086	0.294932849806949
147	total	0.46698535549614	0.0648620831970164	0.869019340085763	0.036	mean.EXT	A_12_P102124	V_5585423	V_5097086	0.46698535549614
148	prop_med	0.368432336612349	0.00257007975385875	1.60219635517507	0.05	mean.EXT	A_12_P102124	V_5585423	V_5097086	0.368432336612349
149	med	0.160557675851554	0.0319117245175842	0.326452581383316	0.012	mean.EXT	A_12_P102287	V_5585423	V_5237566	0.160557675851554
150	direct	0.25726791770163	-0.12017694634219	0.712028078997062	0.182	mean.EXT	A_12_P102287	V_5585423	V_5237566	0.25726791770163
151	total	0.417825593553184	0.0356203149905192	0.851567133582563	0.038	mean.EXT	A_12_P102287	V_5585423	V_5237566	0.417825593553184
152	prop_med	0.384269605138769	0.0187111998930077	1.60307160214422	0.05	mean.EXT	A_12_P102287	V_5585423	V_5237566	0.384269605138769
153	med	-0.0444627474890515	-0.269763308162668	0.0967108766011269	0.566	mean.EXT	A_12_P103542	V_5585423	V_5699019	0.0444627474890515
154	direct	0.511448102985191	0.102377483011615	0.989873815846133	0.022	mean.EXT	A_12_P103542	V_5585423	V_5699019	0.511448102985191
155	total	0.466985355496139	0.0709947405116698	0.880364740000243	0.02	mean.EXT	A_12_P103542	V_5585423	V_5699019	0.466985355496139
156	prop_med	-0.0952122951303536	-1.02525773570785	0.264681559937943	0.566	mean.EXT	A_12_P103542	V_5585423	V_5699019	0.0952122951303536
157	med	-0.0354418143682442	-0.333349301804458	0.225515526672924	0.822	mean.EXT	A_12_P103656	V_5585423	V_5281983	0.0354418143682442
158	direct	0.477582516066339	0.0519744987538683	0.931436026642891	0.026	mean.EXT	A_12_P103656	V_5585423	V_5281983	0.477582516066339
159	total	0.442140701698094	0.0529292447021378	0.837604970085341	0.032	mean.EXT	A_12_P103656	V_5585423	V_5281983	0.442140701698094
160	prop_med	-0.0801595832098823	-1.94638398716647	0.702995310284006	0.842	mean.EXT	A_12_P103656	V_5585423	V_5281983	0.0801595832098823
161	med	0.291931166428879	0.0674735603026197	0.554274424884618	0.014	mean.EXT	A_12_P103786	V_5585423	V_7086818	0.291931166428879
162	direct	0.150209535269215	-0.289324260322899	0.546287296855896	0.508	mean.EXT	A_12_P103786	V_5585423	V_7086818	0.150209535269215
163	total	0.442140701698094	0.0174174742497579	0.833463161958748	0.038	mean.EXT	A_12_P103786	V_5585423	V_7086818	0.442140701698094
164	prop_med	0.660267569368038	-0.0288490844896069	3.6052347392229	0.052	mean.EXT	A_12_P103786	V_5585423	V_7086818	0.660267569368038
165	med	-0.0786054699245831	-0.318303056381514	0.0642251740309416	0.328	mean.EXT	A_12_P104496	V_5585423	V_5571503	0.0786054699245831
166	direct	0.545590825420723	0.1367182909324	1.00351960057672	0.004	mean.EXT	A_12_P104496	V_5585423	V_5571503	0.545590825420723
167	total	0.46698535549614	0.068242751819798	0.866606672728786	0.016	mean.EXT	A_12_P104496	V_5585423	V_5571503	0.46698535549614
168	prop_med	-0.168325342538997	-1.60106486388431	0.185588653525117	0.344	mean.EXT	A_12_P104496	V_5585423	V_5571503	0.168325342538997
169	med	-0.0776600158418944	-0.343248419931483	0.112397206523766	0.466	mean.EXT	A_12_P106150	V_5585423	V_5722437	0.0776600158418944
170	direct	0.544645371338034	0.119783329012603	0.962172043340488	0.016	mean.EXT	A_12_P106150	V_5585423	V_5722437	0.544645371338034
171	total	0.466985355496139	0.059486164612836	0.839712757105903	0.028	mean.EXT	A_12_P106150	V_5585423	V_5722437	0.466985355496139
172	prop_med	-0.166300752106854	-1.62830502431098	0.315180220551363	0.482	mean.EXT	A_12_P106150	V_5585423	V_5722437	0.166300752106854
173	med	-0.0597422638931334	-0.236794675420416	0.109433203505834	0.458	mean.EXT	A_12_P107335	V_5585423	V_5235073	0.0597422638931334
174	direct	0.556609778956099	0.154711068785817	0.954085187392203	0.01	mean.EXT	A_12_P107335	V_5585423	V_5235073	0.556609778956099
175	total	0.496867515062966	0.0786129615216275	0.86129716678715	0.026	mean.EXT	A_12_P107335	V_5585423	V_5235073	0.496867515062966
176	prop_med	-0.120237814069134	-1.01650813692593	0.330151364304791	0.48	mean.EXT	A_12_P107335	V_5585423	V_5235073	0.120237814069134
177	med	0.0050457306030993	-0.104291960576354	0.0694880928992754	0.862	mean.EXT	A_12_P108115	V_5585423	V_5237566	0.0050457306030993
178	direct	0.46193962489304	0.0678034858743689	0.845562487646831	0.02	mean.EXT	A_12_P108115	V_5585423	V_5237566	0.46193962489304
179	total	0.466985355496139	0.0833503521129984	0.821146077212759	0.018	mean.EXT	A_12_P108115	V_5585423	V_5237566	0.466985355496139
180	prop_med	0.0108049011467149	-0.340527652057122	0.228737204495256	0.86	mean.EXT	A_12_P108115	V_5585423	V_5237566	0.0108049011467149
181	med	0.00279098273802571	-0.150280750152802	0.146624584674795	0.91	mean.EXT	A_12_P108221	V_5585423	V_7343918	0.00279098273802571
182	direct	0.400502090143268	-0.0243592239053312	0.815847573414739	0.058	mean.EXT	A_12_P108221	V_5585423	V_7343918	0.400502090143268
183	total	0.403293072881294	-0.0106926979679457	0.809269098639716	0.054	mean.EXT	A_12_P108221	V_5585423	V_7343918	0.403293072881294
184	prop_med	0.00692048271021808	-0.86707284567391	0.658341843041018	0.892	mean.EXT	A_12_P108221	V_5585423	V_7343918	0.00692048271021808
185	med	0.0144661091806127	-0.0629116235255445	0.108881153370161	0.714	mean.EXT	A_12_P108306	V_5585423	V_8585263	0.0144661091806127
186	direct	0.452519246315527	0.0531999132187981	0.891597145341844	0.04	mean.EXT	A_12_P108306	V_5585423	V_8585263	0.452519246315527
187	total	0.46698535549614	0.0724332788030402	0.887979675169269	0.026	mean.EXT	A_12_P108306	V_5585423	V_8585263	0.46698535549614
188	prop_med	0.0309776506058599	-0.180732836634907	0.357780648315828	0.728	mean.EXT	A_12_P108306	V_5585423	V_8585263	0.0309776506058599
189	med	-0.0233530907421162	-0.146197346088757	0.0535239952915622	0.586	mean.EXT	A_12_P109124	V_5585423	V_6526389	0.0233530907421162
190	direct	0.419851586166987	-0.0128566621425907	0.834578315943133	0.052	mean.EXT	A_12_P109124	V_5585423	V_6526389	0.419851586166987
191	total	0.396498495424871	-0.0206757093914815	0.815870509881741	0.058	mean.EXT	A_12_P109124	V_5585423	V_6526389	0.396498495424871
192	prop_med	-0.0588983085978472	-0.692768863078045	0.278678174622283	0.6	mean.EXT	A_12_P109124	V_5585423	V_6526389	0.0588983085978472
193	med	0.0949969999665548	-0.0853507201129977	0.273011136929535	0.26	mean.EXT	A_12_P109300	V_5585423	V_5235073	0.0949969999665548
194	direct	0.348124770175069	-0.105224697632985	0.822039458486582	0.148	mean.EXT	A_12_P109300	V_5585423	V_5235073	0.348124770175069
195	total	0.443121770141624	0.0292797734791418	0.854752573364684	0.034	mean.EXT	A_12_P109300	V_5585423	V_5235073	0.443121770141624
196	prop_med	0.214381252214698	-0.36551850013732	1.6853940512115	0.294	mean.EXT	A_12_P109300	V_5585423	V_5235073	0.214381252214698
197	med	-0.0991584101689429	-0.308286699210172	0.0521039039065948	0.194	mean.EXT	A_12_P109656	V_5585423	V_6236729	0.0991584101689429
198	direct	0.566143765665082	0.16782809283696	0.954075352246226	0.008	mean.EXT	A_12_P109656	V_5585423	V_6236729	0.566143765665082
199	total	0.46698535549614	0.0736992683896868	0.863241185908725	0.024	mean.EXT	A_12_P109656	V_5585423	V_6236729	0.46698535549614
200	prop_med	-0.212337301377672	-1.31178113346715	0.181528598277679	0.218	mean.EXT	A_12_P109656	V_5585423	V_6236729	0.212337301377672
201	med	0.00639169402818053	-0.141472981802846	0.147105585644782	0.904	mean.EXT	A_12_P110930	V_5585423	V_5269261	0.00639169402818053
202	direct	0.460593661467959	0.0741271805046219	0.846722608126727	0.016	mean.EXT	A_12_P110930	V_5585423	V_5269261	0.460593661467959
203	total	0.466985355496139	0.0943098995633978	0.850853465034492	0.016	mean.EXT	A_12_P110930	V_5585423	V_5269261	0.466985355496139
204	prop_med	0.0136871401917728	-0.52060147558898	0.453050627484841	0.892	mean.EXT	A_12_P110930	V_5585423	V_5269261	0.0136871401917728
205	med	-0.0334355073140778	-0.229564389302754	0.1751063318593	0.712	mean.EXT	A_12_P110987	V_5585423	V_6236729	0.0334355073140778
206	direct	0.500420862810217	0.0491006356314928	0.95766010272283	0.026	mean.EXT	A_12_P110987	V_5585423	V_6236729	0.500420862810217
207	total	0.46698535549614	0.0650695924089244	0.854637836849037	0.014	mean.EXT	A_12_P110987	V_5585423	V_6236729	0.46698535549614
208	prop_med	-0.0715986206431567	-0.999397492136248	0.579897240273736	0.718	mean.EXT	A_12_P110987	V_5585423	V_6236729	0.0715986206431567
209	med	0.0857284997385336	-0.0535319053400159	0.27947274350014	0.248	mean.EXT	A_12_P110997	V_5585423	V_6850366	0.0857284997385336
210	direct	0.381256855757606	-0.0792674900219329	0.781363651986166	0.096	mean.EXT	A_12_P110997	V_5585423	V_6850366	0.381256855757606
211	total	0.46698535549614	0.0621723486600892	0.84327337532156	0.026	mean.EXT	A_12_P110997	V_5585423	V_6850366	0.46698535549614
212	prop_med	0.18357856136078	-0.17087781811143	1.16102617106002	0.262	mean.EXT	A_12_P110997	V_5585423	V_6850366	0.18357856136078
213	med	0.0623399721831785	-0.0855424328002259	0.233889092073547	0.374	mean.EXT	A_12_P111099	V_5585423	V_5175241	0.0623399721831785
214	direct	0.404645383312961	-0.0227412940834935	0.817585225434611	0.068	mean.EXT	A_12_P111099	V_5585423	V_5175241	0.404645383312961
215	total	0.466985355496139	0.0649980675663461	0.856882798937126	0.03	mean.EXT	A_12_P111099	V_5585423	V_5175241	0.466985355496139
216	prop_med	0.133494490671868	-0.368901824994337	0.950367729318782	0.396	mean.EXT	A_12_P111099	V_5585423	V_5175241	0.133494490671868
217	med	0.0384305456262096	-0.0799972945944512	0.119374829703491	0.476	mean.EXT	A_12_P111556	V_5585423	V_5235073	0.0384305456262096
218	direct	0.42855480986993	0.0665345711769114	0.874235388036759	0.024	mean.EXT	A_12_P111556	V_5585423	V_5235073	0.42855480986993
219	total	0.46698535549614	0.0728722687676968	0.880274325896699	0.02	mean.EXT	A_12_P111556	V_5585423	V_5235073	0.46698535549614
220	prop_med	0.0822949695828894	-0.328625443497316	0.377030403238254	0.484	mean.EXT	A_12_P111556	V_5585423	V_5235073	0.0822949695828894
221	med	0.0292663441476361	-0.119556043248092	0.215612654651323	0.744	mean.EXT	A_12_P111560	V_5585423	V_5890644	0.0292663441476361
222	direct	0.437719011348504	-0.0313332026594701	0.905935763158228	0.074	mean.EXT	A_12_P111560	V_5585423	V_5890644	0.437719011348504
223	total	0.46698535549614	0.0489534615059494	0.865283303245768	0.018	mean.EXT	A_12_P111560	V_5585423	V_5890644	0.46698535549614
224	prop_med	0.0626707964247457	-0.341591873752061	1.17402637318849	0.758	mean.EXT	A_12_P111560	V_5585423	V_5890644	0.0626707964247457
225	med	-0.092329317807296	-0.301649116381827	0.0391720265496095	0.204	mean.EXT	A_12_P111830	V_5585423	V_7349317	0.092329317807296
226	direct	0.559314673303435	0.141459493383466	1.01504001806625	0.004	mean.EXT	A_12_P111830	V_5585423	V_7349317	0.559314673303435
227	total	0.466985355496139	0.0442923538418752	0.885933264482913	0.022	mean.EXT	A_12_P111830	V_5585423	V_7349317	0.466985355496139
228	prop_med	-0.197713518680265	-1.36186504847429	0.110064233209326	0.222	mean.EXT	A_12_P111830	V_5585423	V_7349317	0.197713518680265
229	med	0.04934573957564	-0.0479626041430118	0.177838294964651	0.284	mean.EXT	A_12_P111888	V_5585423	V_5045041	0.04934573957564
230	direct	0.417639615920499	0.0140336522634379	0.860081164345534	0.04	mean.EXT	A_12_P111888	V_5585423	V_5045041	0.417639615920499
231	total	0.466985355496139	0.0724136929274719	0.890548462629417	0.024	mean.EXT	A_12_P111888	V_5585423	V_5045041	0.466985355496139
232	prop_med	0.105668708868212	-0.140468565105585	0.66911650825233	0.304	mean.EXT	A_12_P111888	V_5585423	V_5045041	0.105668708868212
233	med	-0.0922788736428014	-0.353567939104082	0.0590969330621497	0.24	mean.EXT	A_12_P112186	V_5585423	V_4889127	0.0922788736428014
234	direct	0.512044580370329	0.107887573467232	0.963123896858271	0.016	mean.EXT	A_12_P112186	V_5585423	V_4889127	0.512044580370329
235	total	0.419765706727528	0.024012196535952	0.820708756437286	0.042	mean.EXT	A_12_P112186	V_5585423	V_4889127	0.419765706727528
236	prop_med	-0.219834236489214	-2.12276648099211	0.272283139752136	0.274	mean.EXT	A_12_P112186	V_5585423	V_4889127	0.219834236489214
237	med	0.0835129778169441	-0.034979843590667	0.234203583228431	0.194	mean.EXT	A_12_P112343	V_5585423	V_5175241	0.0835129778169441
238	direct	0.383472377679195	-0.0279604537803697	0.780562916443948	0.066	mean.EXT	A_12_P112343	V_5585423	V_5175241	0.383472377679195
239	total	0.46698535549614	0.0817714991195984	0.856185460631192	0.014	mean.EXT	A_12_P112343	V_5585423	V_5175241	0.46698535549614
240	prop_med	0.178834254295228	-0.111095050749975	1.00967208167974	0.204	mean.EXT	A_12_P112343	V_5585423	V_5175241	0.178834254295228
241	med	0.0474781216974724	-0.0716540787032441	0.171380030234958	0.346	mean.EXT	A_12_P112552	V_5585423	V_7335113	0.0474781216974724
242	direct	0.396366690673689	-0.0119011452834398	0.826432059142361	0.058	mean.EXT	A_12_P112552	V_5585423	V_7335113	0.396366690673689
243	total	0.443844812371161	0.0474484365947626	0.859876390018247	0.03	mean.EXT	A_12_P112552	V_5585423	V_7335113	0.443844812371161
244	prop_med	0.106970094893819	-0.271206304870043	0.786566454565548	0.352	mean.EXT	A_12_P112552	V_5585423	V_7335113	0.106970094893819
245	med	0.0728636754882854	-0.0632265271408664	0.229257055774724	0.306	mean.EXT	A_12_P112972	V_5585423	V_5261629	0.0728636754882854
246	direct	0.394121680007854	-0.0358272643275099	0.807522376836824	0.078	mean.EXT	A_12_P112972	V_5585423	V_5261629	0.394121680007854
247	total	0.466985355496139	0.04621833423634	0.842219149837651	0.03	mean.EXT	A_12_P112972	V_5585423	V_5261629	0.466985355496139
248	prop_med	0.156029893937194	-0.239802473056368	0.968634145752113	0.328	mean.EXT	A_12_P112972	V_5585423	V_5261629	0.156029893937194
249	med	0.0590764624533623	-0.139183512596111	0.274215520917296	0.58	mean.EXT	A_12_P113476	V_5585423	V_5571503	0.0590764624533623
250	direct	0.451488177345878	0.0183124387317159	0.871398909169672	0.044	mean.EXT	A_12_P113476	V_5585423	V_5571503	0.451488177345878
251	total	0.51056463979924	0.116929763247887	0.90073481317857	0.012	mean.EXT	A_12_P113476	V_5585423	V_5571503	0.51056463979924
252	prop_med	0.115708096190507	-0.398713815865653	0.787161073589812	0.58	mean.EXT	A_12_P113476	V_5585423	V_5571503	0.115708096190507
253	med	0.0604972227365587	-0.111462427586987	0.201961208661596	0.408	mean.EXT	A_12_P113757	V_5585423	V_5235073	0.0604972227365587
254	direct	0.406488132759581	-0.0417559373097283	0.901858482419358	0.08	mean.EXT	A_12_P113757	V_5585423	V_5235073	0.406488132759581
255	total	0.46698535549614	0.0732271181144989	0.87419796296423	0.022	mean.EXT	A_12_P113757	V_5585423	V_5235073	0.46698535549614
256	prop_med	0.129548436636272	-0.272280375957115	1.06523905736696	0.43	mean.EXT	A_12_P113757	V_5585423	V_5235073	0.129548436636272
257	med	0.0569226114689765	-0.119568151100746	0.211054603684621	0.46	mean.EXT	A_12_P113870	V_5585423	V_5175241	0.0569226114689765
258	direct	0.408358633354098	-0.0152115722375969	0.794692608505191	0.062	mean.EXT	A_12_P113870	V_5585423	V_5175241	0.408358633354098
259	total	0.465281244823075	0.0500260445513886	0.836557026479459	0.036	mean.EXT	A_12_P113870	V_5585423	V_5175241	0.465281244823075
260	prop_med	0.122340223471981	-0.522272028289927	0.759419647355198	0.472	mean.EXT	A_12_P113870	V_5585423	V_5175241	0.122340223471981
261	med	0.0390864610052906	-0.0644795867196367	0.198100482609828	0.484	mean.EXT	A_12_P114276	V_5585423	V_9529886	0.0390864610052906
262	direct	0.427898894490849	0.0308499410060868	0.782689807274505	0.038	mean.EXT	A_12_P114276	V_5585423	V_9529886	0.427898894490849
263	total	0.466985355496139	0.0638108721222036	0.849752448542387	0.024	mean.EXT	A_12_P114276	V_5585423	V_9529886	0.466985355496139
264	prop_med	0.0836995433481292	-0.278883013146585	0.62992784351075	0.48	mean.EXT	A_12_P114276	V_5585423	V_9529886	0.0836995433481292
265	med	0.0369565023420561	-0.0720839048706503	0.168116890130912	0.486	mean.EXT	A_12_P114826	V_5585423	V_5045041	0.0369565023420561
266	direct	0.430028853154084	-0.00629887120476712	0.870570428212047	0.058	mean.EXT	A_12_P114826	V_5585423	V_5045041	0.430028853154084
267	total	0.46698535549614	0.0615721429159599	0.877325045307375	0.028	mean.EXT	A_12_P114826	V_5585423	V_5045041	0.46698535549614
268	prop_med	0.079138460996903	-0.213542415753875	0.751194519034892	0.51	mean.EXT	A_12_P114826	V_5585423	V_5045041	0.079138460996903
269	med	0.288654052831968	-0.0737309741913974	0.626559279452982	0.102	mean.EXT	A_12_P114938	V_5585423	V_5856208	0.288654052831968
270	direct	0.114931802744951	-0.310919362613745	0.646985523884454	0.61	mean.EXT	A_12_P114938	V_5585423	V_5856208	0.114931802744951
271	total	0.403585855576919	0.0211964653172135	0.838430805404904	0.04	mean.EXT	A_12_P114938	V_5585423	V_5856208	0.403585855576919
272	prop_med	0.715223412424457	-0.615845636370384	3.51786200078675	0.138	mean.EXT	A_12_P114938	V_5585423	V_5856208	0.715223412424457
273	med	-0.0530280362742507	-0.158297023734661	0.0138823402726761	0.154	mean.EXT	A_12_P115471	V_5585423	V_5885954	0.0530280362742507
274	direct	0.494782300917776	0.0956743035024824	0.910799523695679	0.014	mean.EXT	A_12_P115471	V_5585423	V_5885954	0.494782300917776
275	total	0.441754264643526	0.0543970644275602	0.857000480919422	0.032	mean.EXT	A_12_P115471	V_5585423	V_5885954	0.441754264643526
276	prop_med	-0.120039670283753	-0.76980624908404	0.072367959800336	0.186	mean.EXT	A_12_P115471	V_5585423	V_5885954	0.120039670283753
277	med	0.0689302352702898	-0.0664886924164148	0.248361171136313	0.332	mean.EXT	A_12_P115620	V_5585423	V_5175241	0.0689302352702898
278	direct	0.39805512022585	-0.0329093995155005	0.81577172966494	0.08	mean.EXT	A_12_P115620	V_5585423	V_5175241	0.39805512022585
279	total	0.46698535549614	0.0762984436995614	0.858136386138199	0.018	mean.EXT	A_12_P115620	V_5585423	V_5175241	0.46698535549614
280	prop_med	0.147606845608801	-0.176500441916075	1.09820644385526	0.342	mean.EXT	A_12_P115620	V_5585423	V_5175241	0.147606845608801
281	med	0.183467260725364	-0.208924470326963	0.530308090140309	0.286	mean.EXT	A_12_P115797	V_5585423	V_6526389	0.183467260725364
282	direct	0.283518094770776	-0.257579400496525	0.7631253793347	0.278	mean.EXT	A_12_P115797	V_5585423	V_6526389	0.283518094770776
283	total	0.46698535549614	0.072311950583315	0.866855811832072	0.024	mean.EXT	A_12_P115797	V_5585423	V_6526389	0.46698535549614
284	prop_med	0.392875833398336	-0.752287092791107	2.58312153261797	0.302	mean.EXT	A_12_P115797	V_5585423	V_6526389	0.392875833398336
285	med	0.0277797055014903	-0.0846501350447135	0.158200260468055	0.588	mean.EXT	A_12_P117520	V_5585423	V_5175241	0.0277797055014903
286	direct	0.439205649994649	0.0256851677390705	0.865816686932138	0.036	mean.EXT	A_12_P117520	V_5585423	V_5175241	0.439205649994649
287	total	0.46698535549614	0.0690670496007237	0.870537015823341	0.014	mean.EXT	A_12_P117520	V_5585423	V_5175241	0.46698535549614
288	prop_med	0.0594873161964069	-0.266239572311793	0.663259405736498	0.602	mean.EXT	A_12_P117520	V_5585423	V_5175241	0.0594873161964069
289	med	-0.00877000356251516	-0.127353967518452	0.0819042046290467	0.818	mean.EXT	A_12_P117826	V_5585423	V_5030874	0.00877000356251516
290	direct	0.475755359058655	0.0780525197960745	0.893157262011329	0.016	mean.EXT	A_12_P117826	V_5585423	V_5030874	0.475755359058655
291	total	0.46698535549614	0.0693034621333718	0.864675334263312	0.02	mean.EXT	A_12_P117826	V_5585423	V_5030874	0.46698535549614
292	prop_med	-0.0187800398006007	-0.410180611498845	0.2748222310919	0.83	mean.EXT	A_12_P117826	V_5585423	V_5030874	0.0187800398006007
293	med	-0.057467816644554	-0.212036815140517	0.0880670257186145	0.426	mean.EXT	A_12_P118561	V_5585423	V_6236729	0.057467816644554
294	direct	0.524453172140693	0.104032134310516	0.932865693191291	0.014	mean.EXT	A_12_P118561	V_5585423	V_6236729	0.524453172140693
295	total	0.466985355496139	0.0830988683035628	0.851679875646595	0.022	mean.EXT	A_12_P118561	V_5585423	V_6236729	0.466985355496139
296	prop_med	-0.123061282261193	-0.923141223062871	0.265591474488847	0.432	mean.EXT	A_12_P118561	V_5585423	V_6236729	0.123061282261193
297	med	0.0158164219757842	-0.114010216182768	0.123790209649171	0.714	mean.EXT	A_12_P118936	V_5585423	V_6526389	0.0158164219757842
298	direct	0.42632427972231	0.0493640671698148	0.838445656822923	0.038	mean.EXT	A_12_P118936	V_5585423	V_6526389	0.42632427972231
299	total	0.442140701698094	0.0523006117592763	0.845698723589718	0.028	mean.EXT	A_12_P118936	V_5585423	V_6526389	0.442140701698094
300	prop_med	0.0357723727199041	-0.440239024896046	0.40336546934929	0.71	mean.EXT	A_12_P118936	V_5585423	V_6526389	0.0357723727199041
301	med	0.0444178784356605	-0.0280924078616901	0.201763527496552	0.24	mean.EXT	A_12_P119764	V_5585423	V_5722437	0.0444178784356605
302	direct	0.422567477060479	-0.00162337996329479	0.835957551384009	0.052	mean.EXT	A_12_P119764	V_5585423	V_5722437	0.422567477060479
303	total	0.46698535549614	0.0679325866296638	0.858689357783783	0.018	mean.EXT	A_12_P119764	V_5585423	V_5722437	0.46698535549614
304	prop_med	0.0951162127738879	-0.0805281920977007	0.877189475737037	0.258	mean.EXT	A_12_P119764	V_5585423	V_5722437	0.0951162127738879
305	med	0.0306085724424774	-0.13021631822701	0.198291998812465	0.686	mean.EXT	A_12_P120051	V_5585423	V_7625993	0.0306085724424774
306	direct	0.411532129255616	0.0166205169309315	0.830397954484425	0.04	mean.EXT	A_12_P120051	V_5585423	V_7625993	0.411532129255616
307	total	0.442140701698094	0.00909939244556238	0.859242251878428	0.042	mean.EXT	A_12_P120051	V_5585423	V_7625993	0.442140701698094
308	prop_med	0.069228126532847	-0.566596897137853	0.751697959398353	0.668	mean.EXT	A_12_P120051	V_5585423	V_7625993	0.069228126532847
309	med	-1.90947501027503e-05	-0.0516012923274041	0.0191550834752397	0.676	mean.EXT	A_12_P100522	V_5585423	V_5030874	1.90947501027503e-05
310	direct	0.442159796448197	0.0576716927635718	0.824731657346963	0.022	mean.EXT	A_12_P100522	V_5585423	V_5030874	0.442159796448197
311	total	0.442140701698095	0.0484541769777454	0.822891265138216	0.032	mean.EXT	A_12_P100522	V_5585423	V_5030874	0.442140701698095
312	prop_med	-4.31870443716551e-05	-0.179502812477291	0.073372126805598	0.692	mean.EXT	A_12_P100522	V_5585423	V_5030874	4.31870443716551e-05
313	med	-0.0443424691288165	-0.156634109339993	0.0228990231226959	0.252	mean.EXT	A_12_P101732	V_5585423	V_5269261	0.0443424691288165
314	direct	0.511327824624956	0.146218883034791	0.914345801754356	0.01	mean.EXT	A_12_P101732	V_5585423	V_5269261	0.511327824624956
315	total	0.46698535549614	0.0921884342018536	0.882132680577208	0.02	mean.EXT	A_12_P101732	V_5585423	V_5269261	0.46698535549614
316	prop_med	-0.0949547316782678	-0.824137299862443	0.0591414863233454	0.272	mean.EXT	A_12_P101732	V_5585423	V_5269261	0.0949547316782678
317	med	-0.00242652176470681	-0.0721232833331393	0.0300648828648125	0.806	mean.EXT	A_12_P108069	V_5585423	V_6236729	0.00242652176470681
318	direct	0.374906227281881	-0.00909670474800604	0.765664326905079	0.056	mean.EXT	A_12_P108069	V_5585423	V_6236729	0.374906227281881
319	total	0.372479705517174	-0.00627878709859614	0.737323483821794	0.06	mean.EXT	A_12_P108069	V_5585423	V_6236729	0.372479705517174
320	prop_med	-0.00651450731077461	-0.322096622819599	0.210972561599684	0.81	mean.EXT	A_12_P108069	V_5585423	V_6236729	0.00651450731077461
321	med	-0.0220269734554302	-0.092218299406802	0.0414801114563464	0.484	mean.EXT	A_12_P109158	V_5585423	V_5237566	0.0220269734554302
322	direct	0.489012328951569	0.0759461871436396	0.883365059682118	0.018	mean.EXT	A_12_P109158	V_5585423	V_5237566	0.489012328951569
323	total	0.466985355496139	0.0575058334460319	0.860357909633164	0.02	mean.EXT	A_12_P109158	V_5585423	V_5237566	0.466985355496139
324	prop_med	-0.0471684458542134	-0.379515021077849	0.113030391680118	0.488	mean.EXT	A_12_P109158	V_5585423	V_5237566	0.0471684458542134
325	med	0.0235292247199416	-0.0390037107119648	0.119780276516888	0.478	mean.EXT	A_12_P110005	V_5585423	V_5237566	0.0235292247199416
326	direct	0.443456130776198	0.0121662846482725	0.829233857159928	0.044	mean.EXT	A_12_P110005	V_5585423	V_5237566	0.443456130776198
327	total	0.46698535549614	0.0605597498098796	0.835067694392389	0.036	mean.EXT	A_12_P110005	V_5585423	V_5237566	0.46698535549614
328	prop_med	0.0503853588619356	-0.147673380359824	0.540585962372951	0.49	mean.EXT	A_12_P110005	V_5585423	V_5237566	0.0503853588619356
329	med	-0.0306945796340963	-0.150571552242545	0.0216828130265886	0.422	mean.EXT	A_12_P110424	V_5585423	V_5571503	0.0306945796340963
330	direct	0.373486756662615	-0.0594065308466852	0.84203427956864	0.096	mean.EXT	A_12_P110424	V_5585423	V_5571503	0.373486756662615
331	total	0.342792177028519	-0.0770717480886372	0.810084220133049	0.13	mean.EXT	A_12_P110424	V_5585423	V_5571503	0.342792177028519
332	prop_med	-0.089542824168775	-1.01188959275882	0.432683931522019	0.516	mean.EXT	A_12_P110424	V_5585423	V_5571503	0.089542824168775
333	med	-0.029507463629341	-0.10814553597377	0.0309186988640206	0.354	mean.EXT	A_12_P110676	V_5585423	V_5722437	0.029507463629341
334	direct	0.496492819125481	0.0881151422063944	0.884468685569983	0.014	mean.EXT	A_12_P110676	V_5585423	V_5722437	0.496492819125481
335	total	0.46698535549614	0.0562418751192261	0.859402071729098	0.024	mean.EXT	A_12_P110676	V_5585423	V_5722437	0.46698535549614
336	prop_med	-0.0631871284228847	-0.395702655598297	0.12705035157651	0.374	mean.EXT	A_12_P110676	V_5585423	V_5722437	0.0631871284228847
337	med	-0.008519475411	-0.0823276025201993	0.0206980704300433	0.614	mean.EXT	A_12_P113576	V_5585423	V_5097086	0.008519475411
338	direct	0.47550483090714	0.104486874501808	0.865007866886545	0.018	mean.EXT	A_12_P113576	V_5585423	V_5097086	0.47550483090714
339	total	0.46698535549614	0.10005907897305	0.862056365734022	0.022	mean.EXT	A_12_P113576	V_5585423	V_5097086	0.46698535549614
340	prop_med	-0.0182435601260957	-0.190819050978714	0.0835270266917951	0.62	mean.EXT	A_12_P113576	V_5585423	V_5097086	0.0182435601260957
341	med	0.053397729730163	-0.0159105322341609	0.1979251243374	0.186	mean.EXT	A_12_P103581	V_5585423	V_5030874	0.053397729730163
342	direct	0.351892236519822	-0.0982434152707115	0.733282892138	0.122	mean.EXT	A_12_P103581	V_5585423	V_5030874	0.351892236519822
343	total	0.405289966249985	-0.038801944949549	0.784525190669548	0.074	mean.EXT	A_12_P103581	V_5585423	V_5030874	0.405289966249985
344	prop_med	0.131751916348275	-0.571159761002392	0.95527259781833	0.26	mean.EXT	A_12_P103581	V_5585423	V_5030874	0.131751916348275
345	med	-0.0173646351743523	-0.0859508016255296	0.0484364766108461	0.568	mean.EXT	A_12_P112681	V_5585423	V_5269261	0.0173646351743523
346	direct	0.606171499653332	0.194804412461323	1.01620941194446	0.004	mean.EXT	A_12_P112681	V_5585423	V_5269261	0.606171499653332
347	total	0.588806864478979	0.181267612108623	1.00452059103293	0.006	mean.EXT	A_12_P112681	V_5585423	V_5269261	0.588806864478979
348	prop_med	-0.0294912240700825	-0.220247564869536	0.0863103266887053	0.566	mean.EXT	A_12_P112681	V_5585423	V_5269261	0.0294912240700825
