# Supplementary material for: Two novel loci underlie natural differences in Caenorhabditis elegans abamectin responses
Source: PLoS Pathog. 2021 Mar 15;17(3):e1009297. doi: 10.1371/journal.ppat.1009297 (PMC7993787; doi:10.1371/journal.ppat.1009297)
Supplement: S16 File — Raw pruned phenotypes for the chromosome VC NIL high-throughput fitness assay. (CSV) [file ppat.1009297.s027.csv]

	date	experiment	round	assay	plate	condition	control	strain	row	col	trait	phenotype
1	20190318	VC_NIL	1	a	1	DMSO	None	N2	A	1	mean.TOF	247.636752136752
2	20190318	VC_NIL	1	a	1	DMSO	None	N2	A	10	mean.TOF	245.121518987342
3	20190318	VC_NIL	1	a	1	DMSO	None	N2	A	11	mean.TOF	243.054187192118
4	20190318	VC_NIL	1	a	1	DMSO	None	N2	A	2	mean.TOF	235.56334841629
5	20190318	VC_NIL	1	a	1	DMSO	None	N2	A	3	mean.TOF	244.421333333333
6	20190318	VC_NIL	1	a	1	DMSO	None	N2	A	4	mean.TOF	237.260162601626
7	20190318	VC_NIL	1	a	1	DMSO	None	N2	A	5	mean.TOF	240.93956043956
8	20190318	VC_NIL	1	a	1	DMSO	None	N2	A	6	mean.TOF	246.443298969072
9	20190318	VC_NIL	1	a	1	DMSO	None	N2	A	7	mean.TOF	248.258064516129
10	20190318	VC_NIL	1	a	1	DMSO	None	N2	A	8	mean.TOF	255.768674698795
11	20190318	VC_NIL	1	a	1	DMSO	None	N2	A	9	mean.TOF	246.524193548387
12	20190318	VC_NIL	1	a	1	DMSO	None	CB4856	B	1	mean.TOF	240.482142857143
13	20190318	VC_NIL	1	a	1	DMSO	None	CB4856	B	10	mean.TOF	229.615879828326
14	20190318	VC_NIL	1	a	1	DMSO	None	CB4856	B	11	mean.TOF	222.408791208791
15	20190318	VC_NIL	1	a	1	DMSO	None	CB4856	B	2	mean.TOF	224.133027522936
16	20190318	VC_NIL	1	a	1	DMSO	None	CB4856	B	3	mean.TOF	220.181666666667
17	20190318	VC_NIL	1	a	1	DMSO	None	CB4856	B	4	mean.TOF	241.127049180328
18	20190318	VC_NIL	1	a	1	DMSO	None	CB4856	B	5	mean.TOF	226.586558044807
19	20190318	VC_NIL	1	a	1	DMSO	None	CB4856	B	6	mean.TOF	218.133980582524
20	20190318	VC_NIL	1	a	1	DMSO	None	CB4856	B	7	mean.TOF	235.471131639723
21	20190318	VC_NIL	1	a	1	DMSO	None	CB4856	B	8	mean.TOF	209.479166666667
22	20190318	VC_NIL	1	a	1	DMSO	None	CB4856	B	9	mean.TOF	212.861157024793
23	20190318	VC_NIL	1	a	1	DMSO	None	ECA629	E	1	mean.TOF	245.365671641791
24	20190318	VC_NIL	1	a	1	DMSO	None	ECA629	E	10	mean.TOF	248.568075117371
25	20190318	VC_NIL	1	a	1	DMSO	None	ECA629	E	11	mean.TOF	237.940559440559
26	20190318	VC_NIL	1	a	1	DMSO	None	ECA629	E	2	mean.TOF	238.036170212766
27	20190318	VC_NIL	1	a	1	DMSO	None	ECA629	E	3	mean.TOF	240.983783783784
28	20190318	VC_NIL	1	a	1	DMSO	None	ECA629	E	4	mean.TOF	242.608695652174
29	20190318	VC_NIL	1	a	1	DMSO	None	ECA629	E	5	mean.TOF	252.385542168675
30	20190318	VC_NIL	1	a	1	DMSO	None	ECA629	E	6	mean.TOF	242.829545454545
31	20190318	VC_NIL	1	a	1	DMSO	None	ECA629	E	7	mean.TOF	242.64263322884
32	20190318	VC_NIL	1	a	1	DMSO	None	ECA629	E	8	mean.TOF	250.564705882353
33	20190318	VC_NIL	1	a	1	DMSO	None	ECA629	E	9	mean.TOF	250.234146341463
34	20190318	VC_NIL	1	a	1	DMSO	None	ECA632	F	1	mean.TOF	256.455958549223
35	20190318	VC_NIL	1	a	1	DMSO	None	ECA632	F	10	mean.TOF	264.429611650485
36	20190318	VC_NIL	1	a	1	DMSO	None	ECA632	F	11	mean.TOF	265.724770642202
37	20190318	VC_NIL	1	a	1	DMSO	None	ECA632	F	2	mean.TOF	252.26368159204
38	20190318	VC_NIL	1	a	1	DMSO	None	ECA632	F	3	mean.TOF	264.337962962963
39	20190318	VC_NIL	1	a	1	DMSO	None	ECA632	F	4	mean.TOF	261.009950248756
40	20190318	VC_NIL	1	a	1	DMSO	None	ECA632	F	5	mean.TOF	251.403892944039
41	20190318	VC_NIL	1	a	1	DMSO	None	ECA632	F	6	mean.TOF	254.651111111111
42	20190318	VC_NIL	1	a	1	DMSO	None	ECA632	F	7	mean.TOF	264.686327077748
43	20190318	VC_NIL	1	a	1	DMSO	None	ECA632	F	8	mean.TOF	252.839243498818
44	20190318	VC_NIL	1	a	1	DMSO	None	ECA632	F	9	mean.TOF	263.170149253731
45	20190318	VC_NIL	1	a	1	DMSO	None	ECA634	G	1	mean.TOF	241.620071684588
46	20190318	VC_NIL	1	a	1	DMSO	None	ECA634	G	10	mean.TOF	253.169977924945
47	20190318	VC_NIL	1	a	1	DMSO	None	ECA634	G	11	mean.TOF	250.599173553719
48	20190318	VC_NIL	1	a	1	DMSO	None	ECA634	G	2	mean.TOF	261.891640866873
49	20190318	VC_NIL	1	a	1	DMSO	None	ECA634	G	3	mean.TOF	257.238434163701
50	20190318	VC_NIL	1	a	1	DMSO	None	ECA634	G	4	mean.TOF	257.953596287703
51	20190318	VC_NIL	1	a	1	DMSO	None	ECA634	G	5	mean.TOF	251.149152542373
52	20190318	VC_NIL	1	a	1	DMSO	None	ECA634	G	6	mean.TOF	276.390163934426
53	20190318	VC_NIL	1	a	1	DMSO	None	ECA634	G	7	mean.TOF	255.917491749175
54	20190318	VC_NIL	1	a	1	DMSO	None	ECA634	G	8	mean.TOF	264.69696969697
55	20190318	VC_NIL	1	a	1	DMSO	None	ECA634	G	9	mean.TOF	251.107296137339
56	20190318	VC_NIL	1	a	1	DMSO	None	ECA636	H	1	mean.TOF	252.209595959596
57	20190318	VC_NIL	1	a	1	DMSO	None	ECA636	H	10	mean.TOF	312.224586288416
58	20190318	VC_NIL	1	a	1	DMSO	None	ECA636	H	11	mean.TOF	302.020202020202
59	20190318	VC_NIL	1	a	1	DMSO	None	ECA636	H	2	mean.TOF	253.477647058824
60	20190318	VC_NIL	1	a	1	DMSO	None	ECA636	H	3	mean.TOF	248.348130841122
61	20190318	VC_NIL	1	a	1	DMSO	None	ECA636	H	4	mean.TOF	242.929384965831
62	20190318	VC_NIL	1	a	1	DMSO	None	ECA636	H	5	mean.TOF	263.237668161435
63	20190318	VC_NIL	1	a	1	DMSO	None	ECA636	H	6	mean.TOF	315.176334106729
64	20190318	VC_NIL	1	a	1	DMSO	None	ECA636	H	7	mean.TOF	304.400911161731
65	20190318	VC_NIL	1	a	1	DMSO	None	ECA636	H	8	mean.TOF	317.168639053254
66	20190318	VC_NIL	1	a	1	DMSO	None	ECA636	H	9	mean.TOF	306.650190114068
67	20190318	VC_NIL	1	a	2	abamectin	DMSO	N2	A	1	mean.TOF	165.816326530612
68	20190318	VC_NIL	1	a	2	abamectin	DMSO	N2	A	10	mean.TOF	163.12
69	20190318	VC_NIL	1	a	2	abamectin	DMSO	N2	A	11	mean.TOF	142.872549019608
70	20190318	VC_NIL	1	a	2	abamectin	DMSO	N2	A	2	mean.TOF	150.764705882353
71	20190318	VC_NIL	1	a	2	abamectin	DMSO	N2	A	3	mean.TOF	171.091836734694
72	20190318	VC_NIL	1	a	2	abamectin	DMSO	N2	A	4	mean.TOF	157.492753623188
73	20190318	VC_NIL	1	a	2	abamectin	DMSO	N2	A	5	mean.TOF	168.963855421687
74	20190318	VC_NIL	1	a	2	abamectin	DMSO	N2	A	6	mean.TOF	144.422222222222
75	20190318	VC_NIL	1	a	2	abamectin	DMSO	N2	A	7	mean.TOF	175.816666666667
76	20190318	VC_NIL	1	a	2	abamectin	DMSO	N2	A	8	mean.TOF	164.226666666667
77	20190318	VC_NIL	1	a	2	abamectin	DMSO	N2	A	9	mean.TOF	143.086538461538
78	20190318	VC_NIL	1	a	2	abamectin	DMSO	CB4856	B	10	mean.TOF	160.867768595041
79	20190318	VC_NIL	1	a	2	abamectin	DMSO	CB4856	B	3	mean.TOF	160.925925925926
80	20190318	VC_NIL	1	a	2	abamectin	DMSO	CB4856	B	5	mean.TOF	169.048780487805
81	20190318	VC_NIL	1	a	2	abamectin	DMSO	CB4856	B	6	mean.TOF	187.620689655172
82	20190318	VC_NIL	1	a	2	abamectin	DMSO	CB4856	B	7	mean.TOF	174.417910447761
83	20190318	VC_NIL	1	a	2	abamectin	DMSO	CB4856	B	8	mean.TOF	189.622340425532
84	20190318	VC_NIL	1	a	2	abamectin	DMSO	ECA629	E	1	mean.TOF	185.845238095238
85	20190318	VC_NIL	1	a	2	abamectin	DMSO	ECA629	E	11	mean.TOF	153.635294117647
86	20190318	VC_NIL	1	a	2	abamectin	DMSO	ECA629	E	2	mean.TOF	164.949494949495
87	20190318	VC_NIL	1	a	2	abamectin	DMSO	ECA629	E	3	mean.TOF	154.147540983607
88	20190318	VC_NIL	1	a	2	abamectin	DMSO	ECA629	E	4	mean.TOF	160.586206896552
89	20190318	VC_NIL	1	a	2	abamectin	DMSO	ECA629	E	5	mean.TOF	170.484375
90	20190318	VC_NIL	1	a	2	abamectin	DMSO	ECA629	E	6	mean.TOF	165.3125
91	20190318	VC_NIL	1	a	2	abamectin	DMSO	ECA629	E	7	mean.TOF	148.92
92	20190318	VC_NIL	1	a	2	abamectin	DMSO	ECA629	E	8	mean.TOF	141.397260273973
93	20190318	VC_NIL	1	a	2	abamectin	DMSO	ECA629	E	9	mean.TOF	161.84375
94	20190318	VC_NIL	1	a	2	abamectin	DMSO	ECA632	F	1	mean.TOF	137.967741935484
95	20190318	VC_NIL	1	a	2	abamectin	DMSO	ECA632	F	10	mean.TOF	180.5
96	20190318	VC_NIL	1	a	2	abamectin	DMSO	ECA632	F	11	mean.TOF	161.054054054054
97	20190318	VC_NIL	1	a	2	abamectin	DMSO	ECA632	F	2	mean.TOF	164.988505747126
98	20190318	VC_NIL	1	a	2	abamectin	DMSO	ECA632	F	3	mean.TOF	159.4375
99	20190318	VC_NIL	1	a	2	abamectin	DMSO	ECA632	F	5	mean.TOF	176.333333333333
100	20190318	VC_NIL	1	a	2	abamectin	DMSO	ECA632	F	6	mean.TOF	172.914285714286
101	20190318	VC_NIL	1	a	2	abamectin	DMSO	ECA632	F	7	mean.TOF	190.142857142857
102	20190318	VC_NIL	1	a	2	abamectin	DMSO	ECA632	F	8	mean.TOF	175.117647058824
103	20190318	VC_NIL	1	a	2	abamectin	DMSO	ECA632	F	9	mean.TOF	162.597222222222
104	20190318	VC_NIL	1	a	2	abamectin	DMSO	ECA634	G	1	mean.TOF	167.012345679012
105	20190318	VC_NIL	1	a	2	abamectin	DMSO	ECA634	G	10	mean.TOF	168.364705882353
106	20190318	VC_NIL	1	a	2	abamectin	DMSO	ECA634	G	11	mean.TOF	147.75
107	20190318	VC_NIL	1	a	2	abamectin	DMSO	ECA634	G	2	mean.TOF	159.540540540541
108	20190318	VC_NIL	1	a	2	abamectin	DMSO	ECA634	G	3	mean.TOF	158.416666666667
109	20190318	VC_NIL	1	a	2	abamectin	DMSO	ECA634	G	4	mean.TOF	173.840579710145
110	20190318	VC_NIL	1	a	2	abamectin	DMSO	ECA634	G	5	mean.TOF	150.935897435897
111	20190318	VC_NIL	1	a	2	abamectin	DMSO	ECA634	G	6	mean.TOF	149.4875
112	20190318	VC_NIL	1	a	2	abamectin	DMSO	ECA634	G	7	mean.TOF	171.952380952381
113	20190318	VC_NIL	1	a	2	abamectin	DMSO	ECA634	G	9	mean.TOF	182.820512820513
114	20190318	VC_NIL	1	a	2	abamectin	DMSO	ECA636	H	1	mean.TOF	186.291666666667
115	20190318	VC_NIL	1	a	2	abamectin	DMSO	ECA636	H	10	mean.TOF	187.125
116	20190318	VC_NIL	1	a	2	abamectin	DMSO	ECA636	H	11	mean.TOF	186.063291139241
117	20190318	VC_NIL	1	a	2	abamectin	DMSO	ECA636	H	2	mean.TOF	158.955555555556
118	20190318	VC_NIL	1	a	2	abamectin	DMSO	ECA636	H	3	mean.TOF	185.753846153846
119	20190318	VC_NIL	1	a	2	abamectin	DMSO	ECA636	H	4	mean.TOF	175.905405405405
120	20190318	VC_NIL	1	a	2	abamectin	DMSO	ECA636	H	5	mean.TOF	192.706666666667
121	20190318	VC_NIL	1	a	2	abamectin	DMSO	ECA636	H	6	mean.TOF	174.666666666667
122	20190318	VC_NIL	1	a	2	abamectin	DMSO	ECA636	H	7	mean.TOF	170.283018867925
123	20190318	VC_NIL	1	a	2	abamectin	DMSO	ECA636	H	8	mean.TOF	172.949152542373
124	20190318	VC_NIL	1	a	3	DMSO	None	N2	A	1	mean.TOF	298.819444444444
125	20190318	VC_NIL	1	a	3	DMSO	None	N2	A	10	mean.TOF	294.594405594406
126	20190318	VC_NIL	1	a	3	DMSO	None	N2	A	11	mean.TOF	312.90092879257
127	20190318	VC_NIL	1	a	3	DMSO	None	N2	A	2	mean.TOF	323.509803921569
128	20190318	VC_NIL	1	a	3	DMSO	None	N2	A	3	mean.TOF	299.973597359736
129	20190318	VC_NIL	1	a	3	DMSO	None	N2	A	4	mean.TOF	299.538461538462
130	20190318	VC_NIL	1	a	3	DMSO	None	N2	A	5	mean.TOF	323.026058631922
131	20190318	VC_NIL	1	a	3	DMSO	None	N2	A	6	mean.TOF	317.820276497696
132	20190318	VC_NIL	1	a	3	DMSO	None	N2	A	7	mean.TOF	308.0625
133	20190318	VC_NIL	1	a	3	DMSO	None	N2	A	8	mean.TOF	273.961290322581
134	20190318	VC_NIL	1	a	3	DMSO	None	N2	A	9	mean.TOF	312.547058823529
135	20190318	VC_NIL	1	a	3	DMSO	None	CB4856	B	1	mean.TOF	280.022408963585
136	20190318	VC_NIL	1	a	3	DMSO	None	CB4856	B	10	mean.TOF	281.521850899743
137	20190318	VC_NIL	1	a	3	DMSO	None	CB4856	B	11	mean.TOF	243.927444794953
138	20190318	VC_NIL	1	a	3	DMSO	None	CB4856	B	2	mean.TOF	230.5
139	20190318	VC_NIL	1	a	3	DMSO	None	CB4856	B	4	mean.TOF	241
140	20190318	VC_NIL	1	a	3	DMSO	None	CB4856	B	5	mean.TOF	240.140510948905
141	20190318	VC_NIL	1	a	3	DMSO	None	CB4856	B	6	mean.TOF	224.664
142	20190318	VC_NIL	1	a	3	DMSO	None	CB4856	B	7	mean.TOF	244.220443349754
143	20190318	VC_NIL	1	a	3	DMSO	None	CB4856	B	8	mean.TOF	234.133027522936
144	20190318	VC_NIL	1	a	3	DMSO	None	CB4856	B	9	mean.TOF	275.842233009709
145	20190318	VC_NIL	1	a	3	DMSO	None	ECA629	E	10	mean.TOF	232.418300653595
146	20190318	VC_NIL	1	a	3	DMSO	None	ECA629	E	11	mean.TOF	253.445595854922
147	20190318	VC_NIL	1	a	3	DMSO	None	ECA629	E	3	mean.TOF	264.613360323887
148	20190318	VC_NIL	1	a	3	DMSO	None	ECA629	E	4	mean.TOF	250.981481481481
149	20190318	VC_NIL	1	a	3	DMSO	None	ECA629	E	5	mean.TOF	250.888157894737
150	20190318	VC_NIL	1	a	3	DMSO	None	ECA629	E	6	mean.TOF	248.843450479233
151	20190318	VC_NIL	1	a	3	DMSO	None	ECA629	E	7	mean.TOF	248.316301703163
152	20190318	VC_NIL	1	a	3	DMSO	None	ECA629	E	8	mean.TOF	250.190600522193
153	20190318	VC_NIL	1	a	3	DMSO	None	ECA629	E	9	mean.TOF	267.370646766169
154	20190318	VC_NIL	1	a	3	DMSO	None	ECA632	F	10	mean.TOF	251.296703296703
155	20190318	VC_NIL	1	a	3	DMSO	None	ECA632	F	11	mean.TOF	272.1328125
156	20190318	VC_NIL	1	a	3	DMSO	None	ECA632	F	2	mean.TOF	272.019323671498
157	20190318	VC_NIL	1	a	3	DMSO	None	ECA632	F	3	mean.TOF	254.592592592593
158	20190318	VC_NIL	1	a	3	DMSO	None	ECA632	F	4	mean.TOF	274.523465703971
159	20190318	VC_NIL	1	a	3	DMSO	None	ECA632	F	5	mean.TOF	270.325757575758
160	20190318	VC_NIL	1	a	3	DMSO	None	ECA632	F	6	mean.TOF	256.027906976744
161	20190318	VC_NIL	1	a	3	DMSO	None	ECA632	F	7	mean.TOF	253.802197802198
162	20190318	VC_NIL	1	a	3	DMSO	None	ECA632	F	8	mean.TOF	277.996978851964
163	20190318	VC_NIL	1	a	3	DMSO	None	ECA632	F	9	mean.TOF	266.456081081081
164	20190318	VC_NIL	1	a	3	DMSO	None	ECA634	G	1	mean.TOF	253.259541984733
165	20190318	VC_NIL	1	a	3	DMSO	None	ECA634	G	10	mean.TOF	269.90625
166	20190318	VC_NIL	1	a	3	DMSO	None	ECA634	G	11	mean.TOF	238
167	20190318	VC_NIL	1	a	3	DMSO	None	ECA634	G	2	mean.TOF	255.325342465753
168	20190318	VC_NIL	1	a	3	DMSO	None	ECA634	G	3	mean.TOF	255.335984095427
169	20190318	VC_NIL	1	a	3	DMSO	None	ECA634	G	4	mean.TOF	271.681632653061
170	20190318	VC_NIL	1	a	3	DMSO	None	ECA634	G	5	mean.TOF	267.644329896907
171	20190318	VC_NIL	1	a	3	DMSO	None	ECA634	G	6	mean.TOF	243.96835443038
172	20190318	VC_NIL	1	a	3	DMSO	None	ECA634	G	7	mean.TOF	247.747826086957
173	20190318	VC_NIL	1	a	3	DMSO	None	ECA634	G	8	mean.TOF	256.081632653061
174	20190318	VC_NIL	1	a	3	DMSO	None	ECA634	G	9	mean.TOF	266.577358490566
175	20190318	VC_NIL	1	a	3	DMSO	None	ECA636	H	1	mean.TOF	233.507418397626
176	20190318	VC_NIL	1	a	3	DMSO	None	ECA636	H	10	mean.TOF	262.179775280899
177	20190318	VC_NIL	1	a	3	DMSO	None	ECA636	H	11	mean.TOF	251.33125
178	20190318	VC_NIL	1	a	3	DMSO	None	ECA636	H	2	mean.TOF	226.860606060606
179	20190318	VC_NIL	1	a	3	DMSO	None	ECA636	H	3	mean.TOF	252.914746543779
180	20190318	VC_NIL	1	a	3	DMSO	None	ECA636	H	4	mean.TOF	253.772727272727
181	20190318	VC_NIL	1	a	3	DMSO	None	ECA636	H	5	mean.TOF	279.639072847682
182	20190318	VC_NIL	1	a	3	DMSO	None	ECA636	H	6	mean.TOF	280.145652173913
183	20190318	VC_NIL	1	a	3	DMSO	None	ECA636	H	7	mean.TOF	269.337209302326
184	20190318	VC_NIL	1	a	3	DMSO	None	ECA636	H	8	mean.TOF	253.034482758621
185	20190318	VC_NIL	1	a	3	DMSO	None	ECA636	H	9	mean.TOF	269.795013850416
186	20190318	VC_NIL	1	a	4	abamectin	DMSO	N2	A	1	mean.TOF	175.212121212121
187	20190318	VC_NIL	1	a	4	abamectin	DMSO	N2	A	10	mean.TOF	150.810810810811
188	20190318	VC_NIL	1	a	4	abamectin	DMSO	N2	A	11	mean.TOF	148.962264150943
189	20190318	VC_NIL	1	a	4	abamectin	DMSO	N2	A	2	mean.TOF	136.592592592593
190	20190318	VC_NIL	1	a	4	abamectin	DMSO	N2	A	3	mean.TOF	147.505494505495
191	20190318	VC_NIL	1	a	4	abamectin	DMSO	N2	A	4	mean.TOF	143.347826086957
192	20190318	VC_NIL	1	a	4	abamectin	DMSO	N2	A	5	mean.TOF	141.478260869565
193	20190318	VC_NIL	1	a	4	abamectin	DMSO	N2	A	6	mean.TOF	136
194	20190318	VC_NIL	1	a	4	abamectin	DMSO	N2	A	7	mean.TOF	154.2
195	20190318	VC_NIL	1	a	4	abamectin	DMSO	N2	A	8	mean.TOF	125.392857142857
196	20190318	VC_NIL	1	a	4	abamectin	DMSO	N2	A	9	mean.TOF	140.551020408163
197	20190318	VC_NIL	1	a	4	abamectin	DMSO	CB4856	B	1	mean.TOF	152.221153846154
198	20190318	VC_NIL	1	a	4	abamectin	DMSO	CB4856	B	10	mean.TOF	174.65
199	20190318	VC_NIL	1	a	4	abamectin	DMSO	CB4856	B	11	mean.TOF	176.552845528455
200	20190318	VC_NIL	1	a	4	abamectin	DMSO	CB4856	B	2	mean.TOF	157.955882352941
201	20190318	VC_NIL	1	a	4	abamectin	DMSO	CB4856	B	3	mean.TOF	160.554621848739
202	20190318	VC_NIL	1	a	4	abamectin	DMSO	CB4856	B	4	mean.TOF	189.38578680203
203	20190318	VC_NIL	1	a	4	abamectin	DMSO	CB4856	B	5	mean.TOF	195.783333333333
204	20190318	VC_NIL	1	a	4	abamectin	DMSO	CB4856	B	6	mean.TOF	150.014388489209
205	20190318	VC_NIL	1	a	4	abamectin	DMSO	CB4856	B	7	mean.TOF	166.462068965517
206	20190318	VC_NIL	1	a	4	abamectin	DMSO	CB4856	B	8	mean.TOF	163.08024691358
207	20190318	VC_NIL	1	a	4	abamectin	DMSO	CB4856	B	9	mean.TOF	172.7421875
208	20190318	VC_NIL	1	a	4	abamectin	DMSO	ECA629	E	1	mean.TOF	143.122448979592
209	20190318	VC_NIL	1	a	4	abamectin	DMSO	ECA629	E	10	mean.TOF	167.012658227848
210	20190318	VC_NIL	1	a	4	abamectin	DMSO	ECA629	E	11	mean.TOF	141.258064516129
211	20190318	VC_NIL	1	a	4	abamectin	DMSO	ECA629	E	2	mean.TOF	152.069444444444
212	20190318	VC_NIL	1	a	4	abamectin	DMSO	ECA629	E	3	mean.TOF	157.827586206897
213	20190318	VC_NIL	1	a	4	abamectin	DMSO	ECA629	E	4	mean.TOF	160.9
214	20190318	VC_NIL	1	a	4	abamectin	DMSO	ECA629	E	6	mean.TOF	139.355555555556
215	20190318	VC_NIL	1	a	4	abamectin	DMSO	ECA629	E	7	mean.TOF	149.8125
216	20190318	VC_NIL	1	a	4	abamectin	DMSO	ECA629	E	8	mean.TOF	151.2
217	20190318	VC_NIL	1	a	4	abamectin	DMSO	ECA629	E	9	mean.TOF	158.933333333333
218	20190318	VC_NIL	1	a	4	abamectin	DMSO	ECA632	F	1	mean.TOF	166.9125
219	20190318	VC_NIL	1	a	4	abamectin	DMSO	ECA632	F	10	mean.TOF	144.967741935484
220	20190318	VC_NIL	1	a	4	abamectin	DMSO	ECA632	F	11	mean.TOF	171.27380952381
221	20190318	VC_NIL	1	a	4	abamectin	DMSO	ECA632	F	2	mean.TOF	152.761904761905
222	20190318	VC_NIL	1	a	4	abamectin	DMSO	ECA632	F	3	mean.TOF	156.945205479452
223	20190318	VC_NIL	1	a	4	abamectin	DMSO	ECA632	F	4	mean.TOF	181.943396226415
224	20190318	VC_NIL	1	a	4	abamectin	DMSO	ECA632	F	5	mean.TOF	190.969696969697
225	20190318	VC_NIL	1	a	4	abamectin	DMSO	ECA632	F	6	mean.TOF	169.047619047619
226	20190318	VC_NIL	1	a	4	abamectin	DMSO	ECA632	F	7	mean.TOF	159.882352941176
227	20190318	VC_NIL	1	a	4	abamectin	DMSO	ECA632	F	8	mean.TOF	181.359550561798
228	20190318	VC_NIL	1	a	4	abamectin	DMSO	ECA632	F	9	mean.TOF	168.969696969697
229	20190318	VC_NIL	1	a	4	abamectin	DMSO	ECA634	G	1	mean.TOF	182.377777777778
230	20190318	VC_NIL	1	a	4	abamectin	DMSO	ECA634	G	10	mean.TOF	171.965517241379
231	20190318	VC_NIL	1	a	4	abamectin	DMSO	ECA634	G	11	mean.TOF	165.270833333333
232	20190318	VC_NIL	1	a	4	abamectin	DMSO	ECA634	G	2	mean.TOF	169.141176470588
233	20190318	VC_NIL	1	a	4	abamectin	DMSO	ECA634	G	3	mean.TOF	156.125
234	20190318	VC_NIL	1	a	4	abamectin	DMSO	ECA634	G	4	mean.TOF	147.142857142857
235	20190318	VC_NIL	1	a	4	abamectin	DMSO	ECA634	G	5	mean.TOF	156.634146341463
236	20190318	VC_NIL	1	a	4	abamectin	DMSO	ECA634	G	7	mean.TOF	151.172413793103
237	20190318	VC_NIL	1	a	4	abamectin	DMSO	ECA634	G	8	mean.TOF	166.292682926829
238	20190318	VC_NIL	1	a	4	abamectin	DMSO	ECA634	G	9	mean.TOF	181.6
239	20190318	VC_NIL	1	a	4	abamectin	DMSO	ECA636	H	1	mean.TOF	180.32
240	20190318	VC_NIL	1	a	4	abamectin	DMSO	ECA636	H	10	mean.TOF	182.233766233766
241	20190318	VC_NIL	1	a	4	abamectin	DMSO	ECA636	H	11	mean.TOF	186.025641025641
242	20190318	VC_NIL	1	a	4	abamectin	DMSO	ECA636	H	2	mean.TOF	175.38
243	20190318	VC_NIL	1	a	4	abamectin	DMSO	ECA636	H	3	mean.TOF	183.745098039216
244	20190318	VC_NIL	1	a	4	abamectin	DMSO	ECA636	H	4	mean.TOF	171.340425531915
245	20190318	VC_NIL	1	a	4	abamectin	DMSO	ECA636	H	5	mean.TOF	190.14953271028
246	20190318	VC_NIL	1	a	4	abamectin	DMSO	ECA636	H	6	mean.TOF	199.4
247	20190318	VC_NIL	1	a	4	abamectin	DMSO	ECA636	H	7	mean.TOF	159.15625
248	20190318	VC_NIL	1	a	4	abamectin	DMSO	ECA636	H	8	mean.TOF	158.1
249	20190318	VC_NIL	1	a	4	abamectin	DMSO	ECA636	H	9	mean.TOF	177.86170212766
250	20190318	VC_NIL	1	a	1	DMSO	None	N2	A	1	mean.EXT	781.311965811966
251	20190318	VC_NIL	1	a	1	DMSO	None	N2	A	10	mean.EXT	749.303797468354
252	20190318	VC_NIL	1	a	1	DMSO	None	N2	A	11	mean.EXT	755.408866995074
253	20190318	VC_NIL	1	a	1	DMSO	None	N2	A	2	mean.EXT	752.248868778281
254	20190318	VC_NIL	1	a	1	DMSO	None	N2	A	3	mean.EXT	802.32
255	20190318	VC_NIL	1	a	1	DMSO	None	N2	A	4	mean.EXT	687.837398373984
256	20190318	VC_NIL	1	a	1	DMSO	None	N2	A	5	mean.EXT	729.016483516484
257	20190318	VC_NIL	1	a	1	DMSO	None	N2	A	6	mean.EXT	745.747422680412
258	20190318	VC_NIL	1	a	1	DMSO	None	N2	A	7	mean.EXT	782.472140762463
259	20190318	VC_NIL	1	a	1	DMSO	None	N2	A	8	mean.EXT	805.621686746988
260	20190318	VC_NIL	1	a	1	DMSO	None	N2	A	9	mean.EXT	765.744623655914
261	20190318	VC_NIL	1	a	1	DMSO	None	CB4856	B	1	mean.EXT	747.415178571429
262	20190318	VC_NIL	1	a	1	DMSO	None	CB4856	B	10	mean.EXT	729.497854077253
263	20190318	VC_NIL	1	a	1	DMSO	None	CB4856	B	11	mean.EXT	714.010989010989
264	20190318	VC_NIL	1	a	1	DMSO	None	CB4856	B	2	mean.EXT	698.983944954128
265	20190318	VC_NIL	1	a	1	DMSO	None	CB4856	B	3	mean.EXT	637.616666666667
266	20190318	VC_NIL	1	a	1	DMSO	None	CB4856	B	4	mean.EXT	735.387295081967
267	20190318	VC_NIL	1	a	1	DMSO	None	CB4856	B	5	mean.EXT	691.912423625255
268	20190318	VC_NIL	1	a	1	DMSO	None	CB4856	B	6	mean.EXT	647.666019417476
269	20190318	VC_NIL	1	a	1	DMSO	None	CB4856	B	7	mean.EXT	764.810623556582
270	20190318	VC_NIL	1	a	1	DMSO	None	CB4856	B	8	mean.EXT	595.439102564103
271	20190318	VC_NIL	1	a	1	DMSO	None	CB4856	B	9	mean.EXT	607.629752066116
272	20190318	VC_NIL	1	a	1	DMSO	None	ECA629	E	1	mean.EXT	810.283582089552
273	20190318	VC_NIL	1	a	1	DMSO	None	ECA629	E	10	mean.EXT	829.023474178404
274	20190318	VC_NIL	1	a	1	DMSO	None	ECA629	E	11	mean.EXT	739.08041958042
275	20190318	VC_NIL	1	a	1	DMSO	None	ECA629	E	2	mean.EXT	709.842553191489
276	20190318	VC_NIL	1	a	1	DMSO	None	ECA629	E	3	mean.EXT	804.162162162162
277	20190318	VC_NIL	1	a	1	DMSO	None	ECA629	E	4	mean.EXT	765.960144927536
278	20190318	VC_NIL	1	a	1	DMSO	None	ECA629	E	5	mean.EXT	838.204819277108
279	20190318	VC_NIL	1	a	1	DMSO	None	ECA629	E	6	mean.EXT	737.311363636364
280	20190318	VC_NIL	1	a	1	DMSO	None	ECA629	E	7	mean.EXT	787.937304075235
281	20190318	VC_NIL	1	a	1	DMSO	None	ECA629	E	8	mean.EXT	792.327058823529
282	20190318	VC_NIL	1	a	1	DMSO	None	ECA629	E	9	mean.EXT	765.736585365854
283	20190318	VC_NIL	1	a	1	DMSO	None	ECA632	F	1	mean.EXT	769.103626943005
284	20190318	VC_NIL	1	a	1	DMSO	None	ECA632	F	10	mean.EXT	818.696601941748
285	20190318	VC_NIL	1	a	1	DMSO	None	ECA632	F	11	mean.EXT	859.443425076453
286	20190318	VC_NIL	1	a	1	DMSO	None	ECA632	F	2	mean.EXT	794.199004975124
287	20190318	VC_NIL	1	a	1	DMSO	None	ECA632	F	3	mean.EXT	836.261574074074
288	20190318	VC_NIL	1	a	1	DMSO	None	ECA632	F	4	mean.EXT	817.699004975124
289	20190318	VC_NIL	1	a	1	DMSO	None	ECA632	F	5	mean.EXT	789.549878345499
290	20190318	VC_NIL	1	a	1	DMSO	None	ECA632	F	6	mean.EXT	792.513333333333
291	20190318	VC_NIL	1	a	1	DMSO	None	ECA632	F	7	mean.EXT	891.179624664879
292	20190318	VC_NIL	1	a	1	DMSO	None	ECA632	F	8	mean.EXT	772.468085106383
293	20190318	VC_NIL	1	a	1	DMSO	None	ECA632	F	9	mean.EXT	846.459701492537
294	20190318	VC_NIL	1	a	1	DMSO	None	ECA634	G	1	mean.EXT	746.329749103943
295	20190318	VC_NIL	1	a	1	DMSO	None	ECA634	G	10	mean.EXT	768.896247240618
296	20190318	VC_NIL	1	a	1	DMSO	None	ECA634	G	11	mean.EXT	724.969008264463
297	20190318	VC_NIL	1	a	1	DMSO	None	ECA634	G	2	mean.EXT	888.034055727554
298	20190318	VC_NIL	1	a	1	DMSO	None	ECA634	G	3	mean.EXT	818.864768683274
299	20190318	VC_NIL	1	a	1	DMSO	None	ECA634	G	4	mean.EXT	790.136890951276
300	20190318	VC_NIL	1	a	1	DMSO	None	ECA634	G	5	mean.EXT	782.406779661017
301	20190318	VC_NIL	1	a	1	DMSO	None	ECA634	G	7	mean.EXT	822.623762376238
302	20190318	VC_NIL	1	a	1	DMSO	None	ECA634	G	8	mean.EXT	808.128787878788
303	20190318	VC_NIL	1	a	1	DMSO	None	ECA634	G	9	mean.EXT	787.824034334764
304	20190318	VC_NIL	1	a	1	DMSO	None	ECA636	H	1	mean.EXT	739.982323232323
305	20190318	VC_NIL	1	a	1	DMSO	None	ECA636	H	10	mean.EXT	988.758865248227
306	20190318	VC_NIL	1	a	1	DMSO	None	ECA636	H	11	mean.EXT	879.115151515152
307	20190318	VC_NIL	1	a	1	DMSO	None	ECA636	H	2	mean.EXT	760.924705882353
308	20190318	VC_NIL	1	a	1	DMSO	None	ECA636	H	3	mean.EXT	713.672897196262
309	20190318	VC_NIL	1	a	1	DMSO	None	ECA636	H	4	mean.EXT	714.02277904328
310	20190318	VC_NIL	1	a	1	DMSO	None	ECA636	H	5	mean.EXT	802.477578475336
311	20190318	VC_NIL	1	a	1	DMSO	None	ECA636	H	6	mean.EXT	940.763341067285
312	20190318	VC_NIL	1	a	1	DMSO	None	ECA636	H	7	mean.EXT	921.19589977221
313	20190318	VC_NIL	1	a	1	DMSO	None	ECA636	H	8	mean.EXT	980.032544378698
314	20190318	VC_NIL	1	a	1	DMSO	None	ECA636	H	9	mean.EXT	929.456273764259
315	20190318	VC_NIL	1	a	2	abamectin	DMSO	N2	A	1	mean.EXT	331.224489795918
316	20190318	VC_NIL	1	a	2	abamectin	DMSO	N2	A	10	mean.EXT	276.466666666667
317	20190318	VC_NIL	1	a	2	abamectin	DMSO	N2	A	11	mean.EXT	268.656862745098
318	20190318	VC_NIL	1	a	2	abamectin	DMSO	N2	A	2	mean.EXT	293.088235294118
319	20190318	VC_NIL	1	a	2	abamectin	DMSO	N2	A	3	mean.EXT	372.540816326531
320	20190318	VC_NIL	1	a	2	abamectin	DMSO	N2	A	4	mean.EXT	303.623188405797
321	20190318	VC_NIL	1	a	2	abamectin	DMSO	N2	A	5	mean.EXT	305.66265060241
322	20190318	VC_NIL	1	a	2	abamectin	DMSO	N2	A	6	mean.EXT	290.555555555556
323	20190318	VC_NIL	1	a	2	abamectin	DMSO	N2	A	8	mean.EXT	322.426666666667
324	20190318	VC_NIL	1	a	2	abamectin	DMSO	N2	A	9	mean.EXT	275.653846153846
325	20190318	VC_NIL	1	a	2	abamectin	DMSO	CB4856	B	10	mean.EXT	311.264462809917
326	20190318	VC_NIL	1	a	2	abamectin	DMSO	CB4856	B	3	mean.EXT	305.62962962963
327	20190318	VC_NIL	1	a	2	abamectin	DMSO	CB4856	B	5	mean.EXT	287.40243902439
328	20190318	VC_NIL	1	a	2	abamectin	DMSO	CB4856	B	6	mean.EXT	401.086206896552
329	20190318	VC_NIL	1	a	2	abamectin	DMSO	CB4856	B	7	mean.EXT	293.761194029851
330	20190318	VC_NIL	1	a	2	abamectin	DMSO	CB4856	B	8	mean.EXT	370.148936170213
331	20190318	VC_NIL	1	a	2	abamectin	DMSO	ECA629	E	1	mean.EXT	329.642857142857
332	20190318	VC_NIL	1	a	2	abamectin	DMSO	ECA629	E	11	mean.EXT	245.152941176471
333	20190318	VC_NIL	1	a	2	abamectin	DMSO	ECA629	E	2	mean.EXT	325.171717171717
334	20190318	VC_NIL	1	a	2	abamectin	DMSO	ECA629	E	3	mean.EXT	257.819672131148
335	20190318	VC_NIL	1	a	2	abamectin	DMSO	ECA629	E	4	mean.EXT	274.862068965517
336	20190318	VC_NIL	1	a	2	abamectin	DMSO	ECA629	E	5	mean.EXT	306.359375
337	20190318	VC_NIL	1	a	2	abamectin	DMSO	ECA629	E	6	mean.EXT	251.65625
338	20190318	VC_NIL	1	a	2	abamectin	DMSO	ECA629	E	7	mean.EXT	294.2
339	20190318	VC_NIL	1	a	2	abamectin	DMSO	ECA629	E	8	mean.EXT	256.246575342466
340	20190318	VC_NIL	1	a	2	abamectin	DMSO	ECA629	E	9	mean.EXT	280.65625
341	20190318	VC_NIL	1	a	2	abamectin	DMSO	ECA632	F	1	mean.EXT	260.790322580645
342	20190318	VC_NIL	1	a	2	abamectin	DMSO	ECA632	F	10	mean.EXT	324.173469387755
343	20190318	VC_NIL	1	a	2	abamectin	DMSO	ECA632	F	11	mean.EXT	275.445945945946
344	20190318	VC_NIL	1	a	2	abamectin	DMSO	ECA632	F	2	mean.EXT	299.402298850575
345	20190318	VC_NIL	1	a	2	abamectin	DMSO	ECA632	F	3	mean.EXT	292.890625
346	20190318	VC_NIL	1	a	2	abamectin	DMSO	ECA632	F	4	mean.EXT	209.846153846154
347	20190318	VC_NIL	1	a	2	abamectin	DMSO	ECA632	F	5	mean.EXT	277.75
348	20190318	VC_NIL	1	a	2	abamectin	DMSO	ECA632	F	6	mean.EXT	313.1
349	20190318	VC_NIL	1	a	2	abamectin	DMSO	ECA632	F	7	mean.EXT	359.714285714286
350	20190318	VC_NIL	1	a	2	abamectin	DMSO	ECA632	F	8	mean.EXT	280.588235294118
351	20190318	VC_NIL	1	a	2	abamectin	DMSO	ECA632	F	9	mean.EXT	293.638888888889
352	20190318	VC_NIL	1	a	2	abamectin	DMSO	ECA634	G	1	mean.EXT	297.753086419753
353	20190318	VC_NIL	1	a	2	abamectin	DMSO	ECA634	G	10	mean.EXT	298.8
354	20190318	VC_NIL	1	a	2	abamectin	DMSO	ECA634	G	11	mean.EXT	242.583333333333
355	20190318	VC_NIL	1	a	2	abamectin	DMSO	ECA634	G	2	mean.EXT	289.378378378378
356	20190318	VC_NIL	1	a	2	abamectin	DMSO	ECA634	G	3	mean.EXT	249.25
357	20190318	VC_NIL	1	a	2	abamectin	DMSO	ECA634	G	4	mean.EXT	333.652173913043
358	20190318	VC_NIL	1	a	2	abamectin	DMSO	ECA634	G	5	mean.EXT	285.525641025641
359	20190318	VC_NIL	1	a	2	abamectin	DMSO	ECA634	G	6	mean.EXT	272.7125
360	20190318	VC_NIL	1	a	2	abamectin	DMSO	ECA634	G	7	mean.EXT	330.690476190476
361	20190318	VC_NIL	1	a	2	abamectin	DMSO	ECA634	G	9	mean.EXT	328.333333333333
362	20190318	VC_NIL	1	a	2	abamectin	DMSO	ECA636	H	1	mean.EXT	366.9375
363	20190318	VC_NIL	1	a	2	abamectin	DMSO	ECA636	H	10	mean.EXT	339.375
364	20190318	VC_NIL	1	a	2	abamectin	DMSO	ECA636	H	11	mean.EXT	303.886075949367
365	20190318	VC_NIL	1	a	2	abamectin	DMSO	ECA636	H	2	mean.EXT	263.777777777778
366	20190318	VC_NIL	1	a	2	abamectin	DMSO	ECA636	H	3	mean.EXT	339.092307692308
367	20190318	VC_NIL	1	a	2	abamectin	DMSO	ECA636	H	4	mean.EXT	314.810810810811
368	20190318	VC_NIL	1	a	2	abamectin	DMSO	ECA636	H	5	mean.EXT	382.2
369	20190318	VC_NIL	1	a	2	abamectin	DMSO	ECA636	H	6	mean.EXT	321.574712643678
370	20190318	VC_NIL	1	a	2	abamectin	DMSO	ECA636	H	7	mean.EXT	276.264150943396
371	20190318	VC_NIL	1	a	2	abamectin	DMSO	ECA636	H	8	mean.EXT	303.610169491525
372	20190318	VC_NIL	1	a	2	abamectin	DMSO	ECA636	H	9	mean.EXT	251.313432835821
373	20190318	VC_NIL	1	a	3	DMSO	None	N2	A	1	mean.EXT	910.013888888889
374	20190318	VC_NIL	1	a	3	DMSO	None	N2	A	10	mean.EXT	932.447552447552
375	20190318	VC_NIL	1	a	3	DMSO	None	N2	A	11	mean.EXT	1079.57894736842
376	20190318	VC_NIL	1	a	3	DMSO	None	N2	A	2	mean.EXT	1052.25490196078
377	20190318	VC_NIL	1	a	3	DMSO	None	N2	A	3	mean.EXT	970.531353135314
378	20190318	VC_NIL	1	a	3	DMSO	None	N2	A	4	mean.EXT	999.748251748252
379	20190318	VC_NIL	1	a	3	DMSO	None	N2	A	5	mean.EXT	1121.49185667752
380	20190318	VC_NIL	1	a	3	DMSO	None	N2	A	6	mean.EXT	1030.27188940092
381	20190318	VC_NIL	1	a	3	DMSO	None	N2	A	7	mean.EXT	969.112068965517
382	20190318	VC_NIL	1	a	3	DMSO	None	N2	A	8	mean.EXT	879.912903225806
383	20190318	VC_NIL	1	a	3	DMSO	None	N2	A	9	mean.EXT	1068.16176470588
384	20190318	VC_NIL	1	a	3	DMSO	None	CB4856	B	1	mean.EXT	902.624649859944
385	20190318	VC_NIL	1	a	3	DMSO	None	CB4856	B	10	mean.EXT	964.591259640103
386	20190318	VC_NIL	1	a	3	DMSO	None	CB4856	B	11	mean.EXT	700.129337539432
387	20190318	VC_NIL	1	a	3	DMSO	None	CB4856	B	2	mean.EXT	698.883333333333
388	20190318	VC_NIL	1	a	3	DMSO	None	CB4856	B	4	mean.EXT	688.678629690049
389	20190318	VC_NIL	1	a	3	DMSO	None	CB4856	B	5	mean.EXT	729.95802919708
390	20190318	VC_NIL	1	a	3	DMSO	None	CB4856	B	6	mean.EXT	631.722666666667
391	20190318	VC_NIL	1	a	3	DMSO	None	CB4856	B	7	mean.EXT	724.628078817734
392	20190318	VC_NIL	1	a	3	DMSO	None	CB4856	B	8	mean.EXT	723.02752293578
393	20190318	VC_NIL	1	a	3	DMSO	None	CB4856	B	9	mean.EXT	911.929611650485
394	20190318	VC_NIL	1	a	3	DMSO	None	ECA629	E	10	mean.EXT	699.849673202614
395	20190318	VC_NIL	1	a	3	DMSO	None	ECA629	E	11	mean.EXT	789.455958549223
396	20190318	VC_NIL	1	a	3	DMSO	None	ECA629	E	2	mean.EXT	867.019950124688
397	20190318	VC_NIL	1	a	3	DMSO	None	ECA629	E	3	mean.EXT	817.459514170041
398	20190318	VC_NIL	1	a	3	DMSO	None	ECA629	E	4	mean.EXT	765.907407407407
399	20190318	VC_NIL	1	a	3	DMSO	None	ECA629	E	5	mean.EXT	854.625
400	20190318	VC_NIL	1	a	3	DMSO	None	ECA629	E	6	mean.EXT	757.223642172524
401	20190318	VC_NIL	1	a	3	DMSO	None	ECA629	E	7	mean.EXT	749.681265206813
402	20190318	VC_NIL	1	a	3	DMSO	None	ECA629	E	8	mean.EXT	766.68407310705
403	20190318	VC_NIL	1	a	3	DMSO	None	ECA629	E	9	mean.EXT	877.3407960199
404	20190318	VC_NIL	1	a	3	DMSO	None	ECA632	F	1	mean.EXT	911.189743589744
405	20190318	VC_NIL	1	a	3	DMSO	None	ECA632	F	10	mean.EXT	773.084249084249
406	20190318	VC_NIL	1	a	3	DMSO	None	ECA632	F	11	mean.EXT	845.16796875
407	20190318	VC_NIL	1	a	3	DMSO	None	ECA632	F	2	mean.EXT	901.87922705314
408	20190318	VC_NIL	1	a	3	DMSO	None	ECA632	F	3	mean.EXT	769.071759259259
409	20190318	VC_NIL	1	a	3	DMSO	None	ECA632	F	4	mean.EXT	891.361010830325
410	20190318	VC_NIL	1	a	3	DMSO	None	ECA632	F	5	mean.EXT	896.280303030303
411	20190318	VC_NIL	1	a	3	DMSO	None	ECA632	F	6	mean.EXT	770.562790697674
412	20190318	VC_NIL	1	a	3	DMSO	None	ECA632	F	7	mean.EXT	821.615384615385
413	20190318	VC_NIL	1	a	3	DMSO	None	ECA632	F	8	mean.EXT	881.247734138973
414	20190318	VC_NIL	1	a	3	DMSO	None	ECA632	F	9	mean.EXT	856.429054054054
415	20190318	VC_NIL	1	a	3	DMSO	None	ECA634	G	1	mean.EXT	764.511450381679
416	20190318	VC_NIL	1	a	3	DMSO	None	ECA634	G	10	mean.EXT	883.302083333333
417	20190318	VC_NIL	1	a	3	DMSO	None	ECA634	G	11	mean.EXT	766.441176470588
418	20190318	VC_NIL	1	a	3	DMSO	None	ECA634	G	2	mean.EXT	804.797945205479
419	20190318	VC_NIL	1	a	3	DMSO	None	ECA634	G	3	mean.EXT	760.707753479125
420	20190318	VC_NIL	1	a	3	DMSO	None	ECA634	G	4	mean.EXT	856.942857142857
421	20190318	VC_NIL	1	a	3	DMSO	None	ECA634	G	5	mean.EXT	805.987113402062
422	20190318	VC_NIL	1	a	3	DMSO	None	ECA634	G	6	mean.EXT	742.082278481013
423	20190318	VC_NIL	1	a	3	DMSO	None	ECA634	G	7	mean.EXT	801.965217391304
424	20190318	VC_NIL	1	a	3	DMSO	None	ECA634	G	8	mean.EXT	818.504373177843
425	20190318	VC_NIL	1	a	3	DMSO	None	ECA634	G	9	mean.EXT	823.42641509434
426	20190318	VC_NIL	1	a	3	DMSO	None	ECA636	H	1	mean.EXT	651.026706231454
427	20190318	VC_NIL	1	a	3	DMSO	None	ECA636	H	10	mean.EXT	795.898876404494
428	20190318	VC_NIL	1	a	3	DMSO	None	ECA636	H	11	mean.EXT	717.045833333333
429	20190318	VC_NIL	1	a	3	DMSO	None	ECA636	H	2	mean.EXT	726.606060606061
430	20190318	VC_NIL	1	a	3	DMSO	None	ECA636	H	3	mean.EXT	761.066820276498
431	20190318	VC_NIL	1	a	3	DMSO	None	ECA636	H	4	mean.EXT	746.248803827751
432	20190318	VC_NIL	1	a	3	DMSO	None	ECA636	H	5	mean.EXT	891.519867549669
433	20190318	VC_NIL	1	a	3	DMSO	None	ECA636	H	6	mean.EXT	893.463043478261
434	20190318	VC_NIL	1	a	3	DMSO	None	ECA636	H	7	mean.EXT	814.023255813953
435	20190318	VC_NIL	1	a	3	DMSO	None	ECA636	H	8	mean.EXT	727.013793103448
436	20190318	VC_NIL	1	a	3	DMSO	None	ECA636	H	9	mean.EXT	816.008310249307
437	20190318	VC_NIL	1	a	4	abamectin	DMSO	N2	A	1	mean.EXT	373.818181818182
438	20190318	VC_NIL	1	a	4	abamectin	DMSO	N2	A	10	mean.EXT	282.162162162162
439	20190318	VC_NIL	1	a	4	abamectin	DMSO	N2	A	11	mean.EXT	286.377358490566
440	20190318	VC_NIL	1	a	4	abamectin	DMSO	N2	A	2	mean.EXT	231.574074074074
441	20190318	VC_NIL	1	a	4	abamectin	DMSO	N2	A	3	mean.EXT	295.703296703297
442	20190318	VC_NIL	1	a	4	abamectin	DMSO	N2	A	4	mean.EXT	291.086956521739
443	20190318	VC_NIL	1	a	4	abamectin	DMSO	N2	A	5	mean.EXT	236.04347826087
444	20190318	VC_NIL	1	a	4	abamectin	DMSO	N2	A	6	mean.EXT	301.305555555556
445	20190318	VC_NIL	1	a	4	abamectin	DMSO	N2	A	7	mean.EXT	292.24
446	20190318	VC_NIL	1	a	4	abamectin	DMSO	N2	A	8	mean.EXT	234.285714285714
447	20190318	VC_NIL	1	a	4	abamectin	DMSO	N2	A	9	mean.EXT	258.142857142857
448	20190318	VC_NIL	1	a	4	abamectin	DMSO	CB4856	B	1	mean.EXT	288.048076923077
449	20190318	VC_NIL	1	a	4	abamectin	DMSO	CB4856	B	10	mean.EXT	403.645
450	20190318	VC_NIL	1	a	4	abamectin	DMSO	CB4856	B	11	mean.EXT	393.792682926829
451	20190318	VC_NIL	1	a	4	abamectin	DMSO	CB4856	B	2	mean.EXT	335.426470588235
452	20190318	VC_NIL	1	a	4	abamectin	DMSO	CB4856	B	3	mean.EXT	347.134453781513
453	20190318	VC_NIL	1	a	4	abamectin	DMSO	CB4856	B	4	mean.EXT	459.507614213198
454	20190318	VC_NIL	1	a	4	abamectin	DMSO	CB4856	B	5	mean.EXT	461.9
455	20190318	VC_NIL	1	a	4	abamectin	DMSO	CB4856	B	6	mean.EXT	281.611510791367
456	20190318	VC_NIL	1	a	4	abamectin	DMSO	CB4856	B	7	mean.EXT	334.096551724138
457	20190318	VC_NIL	1	a	4	abamectin	DMSO	CB4856	B	8	mean.EXT	324.141975308642
458	20190318	VC_NIL	1	a	4	abamectin	DMSO	CB4856	B	9	mean.EXT	407.078125
459	20190318	VC_NIL	1	a	4	abamectin	DMSO	ECA629	E	1	mean.EXT	237.387755102041
460	20190318	VC_NIL	1	a	4	abamectin	DMSO	ECA629	E	10	mean.EXT	332.430379746835
461	20190318	VC_NIL	1	a	4	abamectin	DMSO	ECA629	E	11	mean.EXT	273.387096774194
462	20190318	VC_NIL	1	a	4	abamectin	DMSO	ECA629	E	2	mean.EXT	298.805555555556
463	20190318	VC_NIL	1	a	4	abamectin	DMSO	ECA629	E	3	mean.EXT	354.965517241379
464	20190318	VC_NIL	1	a	4	abamectin	DMSO	ECA629	E	4	mean.EXT	351.766666666667
465	20190318	VC_NIL	1	a	4	abamectin	DMSO	ECA629	E	5	mean.EXT	314.727272727273
466	20190318	VC_NIL	1	a	4	abamectin	DMSO	ECA629	E	6	mean.EXT	261.422222222222
467	20190318	VC_NIL	1	a	4	abamectin	DMSO	ECA629	E	7	mean.EXT	302.375
468	20190318	VC_NIL	1	a	4	abamectin	DMSO	ECA629	E	8	mean.EXT	261.25
469	20190318	VC_NIL	1	a	4	abamectin	DMSO	ECA629	E	9	mean.EXT	303.344444444444
470	20190318	VC_NIL	1	a	4	abamectin	DMSO	ECA632	F	1	mean.EXT	305.025
471	20190318	VC_NIL	1	a	4	abamectin	DMSO	ECA632	F	10	mean.EXT	274.370967741935
472	20190318	VC_NIL	1	a	4	abamectin	DMSO	ECA632	F	11	mean.EXT	316.202380952381
473	20190318	VC_NIL	1	a	4	abamectin	DMSO	ECA632	F	2	mean.EXT	272.095238095238
474	20190318	VC_NIL	1	a	4	abamectin	DMSO	ECA632	F	3	mean.EXT	319.27397260274
475	20190318	VC_NIL	1	a	4	abamectin	DMSO	ECA632	F	4	mean.EXT	394.622641509434
476	20190318	VC_NIL	1	a	4	abamectin	DMSO	ECA632	F	7	mean.EXT	312.941176470588
477	20190318	VC_NIL	1	a	4	abamectin	DMSO	ECA632	F	8	mean.EXT	377.685393258427
478	20190318	VC_NIL	1	a	4	abamectin	DMSO	ECA632	F	9	mean.EXT	323.242424242424
479	20190318	VC_NIL	1	a	4	abamectin	DMSO	ECA634	G	1	mean.EXT	382.955555555556
480	20190318	VC_NIL	1	a	4	abamectin	DMSO	ECA634	G	10	mean.EXT	310.637931034483
481	20190318	VC_NIL	1	a	4	abamectin	DMSO	ECA634	G	11	mean.EXT	262.145833333333
482	20190318	VC_NIL	1	a	4	abamectin	DMSO	ECA634	G	2	mean.EXT	320.623529411765
483	20190318	VC_NIL	1	a	4	abamectin	DMSO	ECA634	G	3	mean.EXT	328.589285714286
484	20190318	VC_NIL	1	a	4	abamectin	DMSO	ECA634	G	4	mean.EXT	270.357142857143
485	20190318	VC_NIL	1	a	4	abamectin	DMSO	ECA634	G	5	mean.EXT	298.682926829268
486	20190318	VC_NIL	1	a	4	abamectin	DMSO	ECA634	G	6	mean.EXT	219.1875
487	20190318	VC_NIL	1	a	4	abamectin	DMSO	ECA634	G	7	mean.EXT	273.327586206897
488	20190318	VC_NIL	1	a	4	abamectin	DMSO	ECA634	G	8	mean.EXT	322.268292682927
489	20190318	VC_NIL	1	a	4	abamectin	DMSO	ECA634	G	9	mean.EXT	398.7
490	20190318	VC_NIL	1	a	4	abamectin	DMSO	ECA636	H	1	mean.EXT	340.933333333333
491	20190318	VC_NIL	1	a	4	abamectin	DMSO	ECA636	H	10	mean.EXT	367.519480519481
492	20190318	VC_NIL	1	a	4	abamectin	DMSO	ECA636	H	11	mean.EXT	405.628205128205
493	20190318	VC_NIL	1	a	4	abamectin	DMSO	ECA636	H	2	mean.EXT	325.72
494	20190318	VC_NIL	1	a	4	abamectin	DMSO	ECA636	H	3	mean.EXT	392.549019607843
495	20190318	VC_NIL	1	a	4	abamectin	DMSO	ECA636	H	4	mean.EXT	311.574468085106
496	20190318	VC_NIL	1	a	4	abamectin	DMSO	ECA636	H	5	mean.EXT	397.093457943925
497	20190318	VC_NIL	1	a	4	abamectin	DMSO	ECA636	H	7	mean.EXT	323.265625
498	20190318	VC_NIL	1	a	4	abamectin	DMSO	ECA636	H	8	mean.EXT	305.416666666667
499	20190318	VC_NIL	1	a	4	abamectin	DMSO	ECA636	H	9	mean.EXT	364.510638297872
500	20190318	VC_NIL	1	a	1	DMSO	None	N2	A	1	norm.n	117
501	20190318	VC_NIL	1	a	1	DMSO	None	N2	A	10	norm.n	131.666666666667
502	20190318	VC_NIL	1	a	1	DMSO	None	N2	A	11	norm.n	135.333333333333
503	20190318	VC_NIL	1	a	1	DMSO	None	N2	A	2	norm.n	147.333333333333
504	20190318	VC_NIL	1	a	1	DMSO	None	N2	A	3	norm.n	125
505	20190318	VC_NIL	1	a	1	DMSO	None	N2	A	5	norm.n	121.333333333333
506	20190318	VC_NIL	1	a	1	DMSO	None	N2	A	6	norm.n	129.333333333333
507	20190318	VC_NIL	1	a	1	DMSO	None	N2	A	7	norm.n	113.666666666667
508	20190318	VC_NIL	1	a	1	DMSO	None	N2	A	8	norm.n	138.333333333333
509	20190318	VC_NIL	1	a	1	DMSO	None	N2	A	9	norm.n	124
510	20190318	VC_NIL	1	a	1	DMSO	None	CB4856	B	1	norm.n	149.333333333333
511	20190318	VC_NIL	1	a	1	DMSO	None	CB4856	B	10	norm.n	155.333333333333
512	20190318	VC_NIL	1	a	1	DMSO	None	CB4856	B	11	norm.n	151.666666666667
513	20190318	VC_NIL	1	a	1	DMSO	None	CB4856	B	2	norm.n	145.333333333333
514	20190318	VC_NIL	1	a	1	DMSO	None	CB4856	B	3	norm.n	200
515	20190318	VC_NIL	1	a	1	DMSO	None	CB4856	B	4	norm.n	162.666666666667
516	20190318	VC_NIL	1	a	1	DMSO	None	CB4856	B	5	norm.n	163.666666666667
517	20190318	VC_NIL	1	a	1	DMSO	None	CB4856	B	6	norm.n	171.666666666667
518	20190318	VC_NIL	1	a	1	DMSO	None	CB4856	B	7	norm.n	144.333333333333
519	20190318	VC_NIL	1	a	1	DMSO	None	CB4856	B	8	norm.n	208
520	20190318	VC_NIL	1	a	1	DMSO	None	CB4856	B	9	norm.n	201.666666666667
521	20190318	VC_NIL	1	a	1	DMSO	None	ECA629	E	1	norm.n	89.3333333333333
522	20190318	VC_NIL	1	a	1	DMSO	None	ECA629	E	10	norm.n	71
523	20190318	VC_NIL	1	a	1	DMSO	None	ECA629	E	11	norm.n	143
524	20190318	VC_NIL	1	a	1	DMSO	None	ECA629	E	2	norm.n	156.666666666667
525	20190318	VC_NIL	1	a	1	DMSO	None	ECA629	E	3	norm.n	61.6666666666667
526	20190318	VC_NIL	1	a	1	DMSO	None	ECA629	E	4	norm.n	138
527	20190318	VC_NIL	1	a	1	DMSO	None	ECA629	E	5	norm.n	55.3333333333333
528	20190318	VC_NIL	1	a	1	DMSO	None	ECA629	E	6	norm.n	146.666666666667
529	20190318	VC_NIL	1	a	1	DMSO	None	ECA629	E	7	norm.n	106.333333333333
530	20190318	VC_NIL	1	a	1	DMSO	None	ECA629	E	8	norm.n	141.666666666667
531	20190318	VC_NIL	1	a	1	DMSO	None	ECA629	E	9	norm.n	136.666666666667
532	20190318	VC_NIL	1	a	1	DMSO	None	ECA632	F	1	norm.n	128.666666666667
533	20190318	VC_NIL	1	a	1	DMSO	None	ECA632	F	10	norm.n	137.333333333333
534	20190318	VC_NIL	1	a	1	DMSO	None	ECA632	F	11	norm.n	109
535	20190318	VC_NIL	1	a	1	DMSO	None	ECA632	F	2	norm.n	134
536	20190318	VC_NIL	1	a	1	DMSO	None	ECA632	F	3	norm.n	144
537	20190318	VC_NIL	1	a	1	DMSO	None	ECA632	F	4	norm.n	134
538	20190318	VC_NIL	1	a	1	DMSO	None	ECA632	F	5	norm.n	137
539	20190318	VC_NIL	1	a	1	DMSO	None	ECA632	F	6	norm.n	150
540	20190318	VC_NIL	1	a	1	DMSO	None	ECA632	F	7	norm.n	124.333333333333
541	20190318	VC_NIL	1	a	1	DMSO	None	ECA632	F	8	norm.n	141
542	20190318	VC_NIL	1	a	1	DMSO	None	ECA632	F	9	norm.n	111.666666666667
543	20190318	VC_NIL	1	a	1	DMSO	None	ECA634	G	1	norm.n	93
544	20190318	VC_NIL	1	a	1	DMSO	None	ECA634	G	10	norm.n	151
545	20190318	VC_NIL	1	a	1	DMSO	None	ECA634	G	11	norm.n	161.333333333333
546	20190318	VC_NIL	1	a	1	DMSO	None	ECA634	G	2	norm.n	107.666666666667
547	20190318	VC_NIL	1	a	1	DMSO	None	ECA634	G	3	norm.n	93.6666666666667
548	20190318	VC_NIL	1	a	1	DMSO	None	ECA634	G	4	norm.n	143.666666666667
549	20190318	VC_NIL	1	a	1	DMSO	None	ECA634	G	5	norm.n	98.3333333333333
550	20190318	VC_NIL	1	a	1	DMSO	None	ECA634	G	6	norm.n	101.666666666667
551	20190318	VC_NIL	1	a	1	DMSO	None	ECA634	G	7	norm.n	101
552	20190318	VC_NIL	1	a	1	DMSO	None	ECA634	G	8	norm.n	132
553	20190318	VC_NIL	1	a	1	DMSO	None	ECA634	G	9	norm.n	155.333333333333
554	20190318	VC_NIL	1	a	1	DMSO	None	ECA636	H	1	norm.n	132
555	20190318	VC_NIL	1	a	1	DMSO	None	ECA636	H	10	norm.n	141
556	20190318	VC_NIL	1	a	1	DMSO	None	ECA636	H	11	norm.n	165
557	20190318	VC_NIL	1	a	1	DMSO	None	ECA636	H	2	norm.n	141.666666666667
558	20190318	VC_NIL	1	a	1	DMSO	None	ECA636	H	3	norm.n	142.666666666667
559	20190318	VC_NIL	1	a	1	DMSO	None	ECA636	H	4	norm.n	146.333333333333
560	20190318	VC_NIL	1	a	1	DMSO	None	ECA636	H	5	norm.n	148.666666666667
561	20190318	VC_NIL	1	a	1	DMSO	None	ECA636	H	6	norm.n	143.666666666667
562	20190318	VC_NIL	1	a	1	DMSO	None	ECA636	H	7	norm.n	146.333333333333
563	20190318	VC_NIL	1	a	1	DMSO	None	ECA636	H	8	norm.n	112.666666666667
564	20190318	VC_NIL	1	a	1	DMSO	None	ECA636	H	9	norm.n	87.6666666666667
565	20190318	VC_NIL	1	a	2	abamectin	DMSO	N2	A	1	norm.n	32.6666666666667
566	20190318	VC_NIL	1	a	2	abamectin	DMSO	N2	A	10	norm.n	25
567	20190318	VC_NIL	1	a	2	abamectin	DMSO	N2	A	11	norm.n	34
568	20190318	VC_NIL	1	a	2	abamectin	DMSO	N2	A	2	norm.n	22.6666666666667
569	20190318	VC_NIL	1	a	2	abamectin	DMSO	N2	A	3	norm.n	32.6666666666667
570	20190318	VC_NIL	1	a	2	abamectin	DMSO	N2	A	4	norm.n	23
571	20190318	VC_NIL	1	a	2	abamectin	DMSO	N2	A	5	norm.n	27.6666666666667
572	20190318	VC_NIL	1	a	2	abamectin	DMSO	N2	A	6	norm.n	30
573	20190318	VC_NIL	1	a	2	abamectin	DMSO	N2	A	7	norm.n	20
574	20190318	VC_NIL	1	a	2	abamectin	DMSO	N2	A	8	norm.n	25
575	20190318	VC_NIL	1	a	2	abamectin	DMSO	N2	A	9	norm.n	34.6666666666667
576	20190318	VC_NIL	1	a	2	abamectin	DMSO	CB4856	B	10	norm.n	60.5
577	20190318	VC_NIL	1	a	2	abamectin	DMSO	CB4856	B	3	norm.n	54
578	20190318	VC_NIL	1	a	2	abamectin	DMSO	CB4856	B	4	norm.n	57
579	20190318	VC_NIL	1	a	2	abamectin	DMSO	CB4856	B	5	norm.n	82
580	20190318	VC_NIL	1	a	2	abamectin	DMSO	CB4856	B	6	norm.n	58
581	20190318	VC_NIL	1	a	2	abamectin	DMSO	CB4856	B	7	norm.n	67
582	20190318	VC_NIL	1	a	2	abamectin	DMSO	CB4856	B	8	norm.n	62.6666666666667
583	20190318	VC_NIL	1	a	2	abamectin	DMSO	ECA629	E	1	norm.n	28
584	20190318	VC_NIL	1	a	2	abamectin	DMSO	ECA629	E	10	norm.n	21.6666666666667
585	20190318	VC_NIL	1	a	2	abamectin	DMSO	ECA629	E	11	norm.n	28.3333333333333
586	20190318	VC_NIL	1	a	2	abamectin	DMSO	ECA629	E	2	norm.n	33
587	20190318	VC_NIL	1	a	2	abamectin	DMSO	ECA629	E	3	norm.n	20.3333333333333
588	20190318	VC_NIL	1	a	2	abamectin	DMSO	ECA629	E	4	norm.n	9.66666666666667
589	20190318	VC_NIL	1	a	2	abamectin	DMSO	ECA629	E	5	norm.n	21.3333333333333
590	20190318	VC_NIL	1	a	2	abamectin	DMSO	ECA629	E	6	norm.n	10.6666666666667
591	20190318	VC_NIL	1	a	2	abamectin	DMSO	ECA629	E	7	norm.n	8.33333333333333
592	20190318	VC_NIL	1	a	2	abamectin	DMSO	ECA629	E	8	norm.n	24.3333333333333
593	20190318	VC_NIL	1	a	2	abamectin	DMSO	ECA629	E	9	norm.n	21.3333333333333
594	20190318	VC_NIL	1	a	2	abamectin	DMSO	ECA632	F	1	norm.n	20.6666666666667
595	20190318	VC_NIL	1	a	2	abamectin	DMSO	ECA632	F	10	norm.n	32.6666666666667
596	20190318	VC_NIL	1	a	2	abamectin	DMSO	ECA632	F	2	norm.n	29
597	20190318	VC_NIL	1	a	2	abamectin	DMSO	ECA632	F	3	norm.n	21.3333333333333
598	20190318	VC_NIL	1	a	2	abamectin	DMSO	ECA632	F	4	norm.n	13
599	20190318	VC_NIL	1	a	2	abamectin	DMSO	ECA632	F	5	norm.n	24
600	20190318	VC_NIL	1	a	2	abamectin	DMSO	ECA632	F	6	norm.n	23.3333333333333
601	20190318	VC_NIL	1	a	2	abamectin	DMSO	ECA632	F	7	norm.n	18.6666666666667
602	20190318	VC_NIL	1	a	2	abamectin	DMSO	ECA632	F	8	norm.n	17
603	20190318	VC_NIL	1	a	2	abamectin	DMSO	ECA632	F	9	norm.n	36
604	20190318	VC_NIL	1	a	2	abamectin	DMSO	ECA634	G	1	norm.n	27
605	20190318	VC_NIL	1	a	2	abamectin	DMSO	ECA634	G	10	norm.n	28.3333333333333
606	20190318	VC_NIL	1	a	2	abamectin	DMSO	ECA634	G	11	norm.n	36
607	20190318	VC_NIL	1	a	2	abamectin	DMSO	ECA634	G	2	norm.n	24.6666666666667
608	20190318	VC_NIL	1	a	2	abamectin	DMSO	ECA634	G	3	norm.n	36
609	20190318	VC_NIL	1	a	2	abamectin	DMSO	ECA634	G	4	norm.n	23
610	20190318	VC_NIL	1	a	2	abamectin	DMSO	ECA634	G	5	norm.n	26
611	20190318	VC_NIL	1	a	2	abamectin	DMSO	ECA634	G	6	norm.n	26.6666666666667
612	20190318	VC_NIL	1	a	2	abamectin	DMSO	ECA634	G	7	norm.n	28
613	20190318	VC_NIL	1	a	2	abamectin	DMSO	ECA634	G	8	norm.n	27.6666666666667
614	20190318	VC_NIL	1	a	2	abamectin	DMSO	ECA634	G	9	norm.n	26
615	20190318	VC_NIL	1	a	2	abamectin	DMSO	ECA636	H	1	norm.n	32
616	20190318	VC_NIL	1	a	2	abamectin	DMSO	ECA636	H	10	norm.n	13.3333333333333
617	20190318	VC_NIL	1	a	2	abamectin	DMSO	ECA636	H	11	norm.n	26.3333333333333
618	20190318	VC_NIL	1	a	2	abamectin	DMSO	ECA636	H	2	norm.n	30
619	20190318	VC_NIL	1	a	2	abamectin	DMSO	ECA636	H	3	norm.n	21.6666666666667
620	20190318	VC_NIL	1	a	2	abamectin	DMSO	ECA636	H	4	norm.n	24.6666666666667
621	20190318	VC_NIL	1	a	2	abamectin	DMSO	ECA636	H	5	norm.n	25
622	20190318	VC_NIL	1	a	2	abamectin	DMSO	ECA636	H	6	norm.n	29
623	20190318	VC_NIL	1	a	2	abamectin	DMSO	ECA636	H	7	norm.n	17.6666666666667
624	20190318	VC_NIL	1	a	2	abamectin	DMSO	ECA636	H	8	norm.n	19.6666666666667
625	20190318	VC_NIL	1	a	2	abamectin	DMSO	ECA636	H	9	norm.n	22.3333333333333
626	20190318	VC_NIL	1	a	3	DMSO	None	N2	A	1	norm.n	48
627	20190318	VC_NIL	1	a	3	DMSO	None	N2	A	10	norm.n	95.3333333333333
628	20190318	VC_NIL	1	a	3	DMSO	None	N2	A	11	norm.n	107.666666666667
629	20190318	VC_NIL	1	a	3	DMSO	None	N2	A	3	norm.n	101
630	20190318	VC_NIL	1	a	3	DMSO	None	N2	A	4	norm.n	95.3333333333333
631	20190318	VC_NIL	1	a	3	DMSO	None	N2	A	5	norm.n	102.333333333333
632	20190318	VC_NIL	1	a	3	DMSO	None	N2	A	6	norm.n	144.666666666667
633	20190318	VC_NIL	1	a	3	DMSO	None	N2	A	7	norm.n	154.666666666667
634	20190318	VC_NIL	1	a	3	DMSO	None	N2	A	8	norm.n	103.333333333333
635	20190318	VC_NIL	1	a	3	DMSO	None	N2	A	9	norm.n	113.333333333333
636	20190318	VC_NIL	1	a	3	DMSO	None	CB4856	B	1	norm.n	119
637	20190318	VC_NIL	1	a	3	DMSO	None	CB4856	B	10	norm.n	129.666666666667
638	20190318	VC_NIL	1	a	3	DMSO	None	CB4856	B	11	norm.n	211.333333333333
639	20190318	VC_NIL	1	a	3	DMSO	None	CB4856	B	3	norm.n	74
640	20190318	VC_NIL	1	a	3	DMSO	None	CB4856	B	4	norm.n	204.333333333333
641	20190318	VC_NIL	1	a	3	DMSO	None	CB4856	B	5	norm.n	182.666666666667
642	20190318	VC_NIL	1	a	3	DMSO	None	CB4856	B	6	norm.n	250
643	20190318	VC_NIL	1	a	3	DMSO	None	CB4856	B	7	norm.n	270.666666666667
644	20190318	VC_NIL	1	a	3	DMSO	None	CB4856	B	8	norm.n	218
645	20190318	VC_NIL	1	a	3	DMSO	None	CB4856	B	9	norm.n	137.333333333333
646	20190318	VC_NIL	1	a	3	DMSO	None	ECA629	E	1	norm.n	132
647	20190318	VC_NIL	1	a	3	DMSO	None	ECA629	E	10	norm.n	51
648	20190318	VC_NIL	1	a	3	DMSO	None	ECA629	E	11	norm.n	64.3333333333333
649	20190318	VC_NIL	1	a	3	DMSO	None	ECA629	E	2	norm.n	133.666666666667
650	20190318	VC_NIL	1	a	3	DMSO	None	ECA629	E	3	norm.n	164.666666666667
651	20190318	VC_NIL	1	a	3	DMSO	None	ECA629	E	5	norm.n	50.6666666666667
652	20190318	VC_NIL	1	a	3	DMSO	None	ECA629	E	6	norm.n	104.333333333333
653	20190318	VC_NIL	1	a	3	DMSO	None	ECA629	E	7	norm.n	137
654	20190318	VC_NIL	1	a	3	DMSO	None	ECA629	E	8	norm.n	127.666666666667
655	20190318	VC_NIL	1	a	3	DMSO	None	ECA629	E	9	norm.n	134
656	20190318	VC_NIL	1	a	3	DMSO	None	ECA632	F	1	norm.n	65
657	20190318	VC_NIL	1	a	3	DMSO	None	ECA632	F	10	norm.n	91
658	20190318	VC_NIL	1	a	3	DMSO	None	ECA632	F	11	norm.n	85.3333333333333
659	20190318	VC_NIL	1	a	3	DMSO	None	ECA632	F	2	norm.n	69
660	20190318	VC_NIL	1	a	3	DMSO	None	ECA632	F	3	norm.n	144
661	20190318	VC_NIL	1	a	3	DMSO	None	ECA632	F	4	norm.n	92.3333333333333
662	20190318	VC_NIL	1	a	3	DMSO	None	ECA632	F	6	norm.n	71.6666666666667
663	20190318	VC_NIL	1	a	3	DMSO	None	ECA632	F	7	norm.n	91
664	20190318	VC_NIL	1	a	3	DMSO	None	ECA632	F	8	norm.n	110.333333333333
665	20190318	VC_NIL	1	a	3	DMSO	None	ECA632	F	9	norm.n	98.6666666666667
666	20190318	VC_NIL	1	a	3	DMSO	None	ECA634	G	1	norm.n	43.6666666666667
667	20190318	VC_NIL	1	a	3	DMSO	None	ECA634	G	10	norm.n	64
668	20190318	VC_NIL	1	a	3	DMSO	None	ECA634	G	11	norm.n	45.3333333333333
669	20190318	VC_NIL	1	a	3	DMSO	None	ECA634	G	2	norm.n	97.3333333333333
670	20190318	VC_NIL	1	a	3	DMSO	None	ECA634	G	3	norm.n	167.666666666667
671	20190318	VC_NIL	1	a	3	DMSO	None	ECA634	G	4	norm.n	81.6666666666667
672	20190318	VC_NIL	1	a	3	DMSO	None	ECA634	G	5	norm.n	129.333333333333
673	20190318	VC_NIL	1	a	3	DMSO	None	ECA634	G	6	norm.n	52.6666666666667
674	20190318	VC_NIL	1	a	3	DMSO	None	ECA634	G	7	norm.n	76.6666666666667
675	20190318	VC_NIL	1	a	3	DMSO	None	ECA634	G	8	norm.n	114.333333333333
676	20190318	VC_NIL	1	a	3	DMSO	None	ECA634	G	9	norm.n	88.3333333333333
677	20190318	VC_NIL	1	a	3	DMSO	None	ECA636	H	1	norm.n	112.333333333333
678	20190318	VC_NIL	1	a	3	DMSO	None	ECA636	H	10	norm.n	59.3333333333333
679	20190318	VC_NIL	1	a	3	DMSO	None	ECA636	H	11	norm.n	160
680	20190318	VC_NIL	1	a	3	DMSO	None	ECA636	H	3	norm.n	144.666666666667
681	20190318	VC_NIL	1	a	3	DMSO	None	ECA636	H	4	norm.n	139.333333333333
682	20190318	VC_NIL	1	a	3	DMSO	None	ECA636	H	5	norm.n	100.666666666667
683	20190318	VC_NIL	1	a	3	DMSO	None	ECA636	H	6	norm.n	153.333333333333
684	20190318	VC_NIL	1	a	3	DMSO	None	ECA636	H	7	norm.n	143.333333333333
685	20190318	VC_NIL	1	a	3	DMSO	None	ECA636	H	9	norm.n	120.333333333333
686	20190318	VC_NIL	1	a	4	abamectin	DMSO	N2	A	1	norm.n	11
687	20190318	VC_NIL	1	a	4	abamectin	DMSO	N2	A	10	norm.n	12.3333333333333
688	20190318	VC_NIL	1	a	4	abamectin	DMSO	N2	A	11	norm.n	17.6666666666667
689	20190318	VC_NIL	1	a	4	abamectin	DMSO	N2	A	2	norm.n	18
690	20190318	VC_NIL	1	a	4	abamectin	DMSO	N2	A	3	norm.n	30.3333333333333
691	20190318	VC_NIL	1	a	4	abamectin	DMSO	N2	A	4	norm.n	15.3333333333333
692	20190318	VC_NIL	1	a	4	abamectin	DMSO	N2	A	5	norm.n	7.66666666666667
693	20190318	VC_NIL	1	a	4	abamectin	DMSO	N2	A	6	norm.n	12
694	20190318	VC_NIL	1	a	4	abamectin	DMSO	N2	A	7	norm.n	16.6666666666667
695	20190318	VC_NIL	1	a	4	abamectin	DMSO	N2	A	8	norm.n	9.33333333333333
696	20190318	VC_NIL	1	a	4	abamectin	DMSO	N2	A	9	norm.n	16.3333333333333
697	20190318	VC_NIL	1	a	4	abamectin	DMSO	CB4856	B	1	norm.n	34.6666666666667
698	20190318	VC_NIL	1	a	4	abamectin	DMSO	CB4856	B	10	norm.n	66.6666666666667
699	20190318	VC_NIL	1	a	4	abamectin	DMSO	CB4856	B	11	norm.n	82
700	20190318	VC_NIL	1	a	4	abamectin	DMSO	CB4856	B	3	norm.n	39.6666666666667
701	20190318	VC_NIL	1	a	4	abamectin	DMSO	CB4856	B	4	norm.n	65.6666666666667
702	20190318	VC_NIL	1	a	4	abamectin	DMSO	CB4856	B	5	norm.n	40
703	20190318	VC_NIL	1	a	4	abamectin	DMSO	CB4856	B	6	norm.n	46.3333333333333
704	20190318	VC_NIL	1	a	4	abamectin	DMSO	CB4856	B	7	norm.n	48.3333333333333
705	20190318	VC_NIL	1	a	4	abamectin	DMSO	CB4856	B	8	norm.n	54
706	20190318	VC_NIL	1	a	4	abamectin	DMSO	CB4856	B	9	norm.n	42.6666666666667
707	20190318	VC_NIL	1	a	4	abamectin	DMSO	ECA629	E	1	norm.n	16.3333333333333
708	20190318	VC_NIL	1	a	4	abamectin	DMSO	ECA629	E	10	norm.n	26.3333333333333
709	20190318	VC_NIL	1	a	4	abamectin	DMSO	ECA629	E	11	norm.n	10.3333333333333
710	20190318	VC_NIL	1	a	4	abamectin	DMSO	ECA629	E	2	norm.n	24
711	20190318	VC_NIL	1	a	4	abamectin	DMSO	ECA629	E	3	norm.n	9.66666666666667
712	20190318	VC_NIL	1	a	4	abamectin	DMSO	ECA629	E	4	norm.n	10
713	20190318	VC_NIL	1	a	4	abamectin	DMSO	ECA629	E	5	norm.n	3.66666666666667
714	20190318	VC_NIL	1	a	4	abamectin	DMSO	ECA629	E	6	norm.n	15
715	20190318	VC_NIL	1	a	4	abamectin	DMSO	ECA629	E	7	norm.n	26.6666666666667
716	20190318	VC_NIL	1	a	4	abamectin	DMSO	ECA629	E	8	norm.n	26.6666666666667
717	20190318	VC_NIL	1	a	4	abamectin	DMSO	ECA629	E	9	norm.n	30
718	20190318	VC_NIL	1	a	4	abamectin	DMSO	ECA632	F	1	norm.n	26.6666666666667
719	20190318	VC_NIL	1	a	4	abamectin	DMSO	ECA632	F	10	norm.n	20.6666666666667
720	20190318	VC_NIL	1	a	4	abamectin	DMSO	ECA632	F	11	norm.n	28
721	20190318	VC_NIL	1	a	4	abamectin	DMSO	ECA632	F	2	norm.n	7
722	20190318	VC_NIL	1	a	4	abamectin	DMSO	ECA632	F	3	norm.n	24.3333333333333
723	20190318	VC_NIL	1	a	4	abamectin	DMSO	ECA632	F	4	norm.n	17.6666666666667
724	20190318	VC_NIL	1	a	4	abamectin	DMSO	ECA632	F	5	norm.n	44
725	20190318	VC_NIL	1	a	4	abamectin	DMSO	ECA632	F	6	norm.n	7
726	20190318	VC_NIL	1	a	4	abamectin	DMSO	ECA632	F	7	norm.n	11.3333333333333
727	20190318	VC_NIL	1	a	4	abamectin	DMSO	ECA632	F	8	norm.n	29.6666666666667
728	20190318	VC_NIL	1	a	4	abamectin	DMSO	ECA632	F	9	norm.n	11
729	20190318	VC_NIL	1	a	4	abamectin	DMSO	ECA634	G	1	norm.n	15
730	20190318	VC_NIL	1	a	4	abamectin	DMSO	ECA634	G	10	norm.n	19.3333333333333
731	20190318	VC_NIL	1	a	4	abamectin	DMSO	ECA634	G	11	norm.n	16
732	20190318	VC_NIL	1	a	4	abamectin	DMSO	ECA634	G	2	norm.n	28.3333333333333
733	20190318	VC_NIL	1	a	4	abamectin	DMSO	ECA634	G	3	norm.n	18.6666666666667
734	20190318	VC_NIL	1	a	4	abamectin	DMSO	ECA634	G	4	norm.n	18.6666666666667
735	20190318	VC_NIL	1	a	4	abamectin	DMSO	ECA634	G	5	norm.n	13.6666666666667
736	20190318	VC_NIL	1	a	4	abamectin	DMSO	ECA634	G	6	norm.n	10.6666666666667
737	20190318	VC_NIL	1	a	4	abamectin	DMSO	ECA634	G	7	norm.n	19.3333333333333
738	20190318	VC_NIL	1	a	4	abamectin	DMSO	ECA634	G	8	norm.n	27.3333333333333
739	20190318	VC_NIL	1	a	4	abamectin	DMSO	ECA634	G	9	norm.n	16.6666666666667
740	20190318	VC_NIL	1	a	4	abamectin	DMSO	ECA636	H	1	norm.n	25
741	20190318	VC_NIL	1	a	4	abamectin	DMSO	ECA636	H	10	norm.n	25.6666666666667
742	20190318	VC_NIL	1	a	4	abamectin	DMSO	ECA636	H	11	norm.n	26
743	20190318	VC_NIL	1	a	4	abamectin	DMSO	ECA636	H	2	norm.n	16.6666666666667
744	20190318	VC_NIL	1	a	4	abamectin	DMSO	ECA636	H	3	norm.n	17
745	20190318	VC_NIL	1	a	4	abamectin	DMSO	ECA636	H	4	norm.n	31.3333333333333
746	20190318	VC_NIL	1	a	4	abamectin	DMSO	ECA636	H	5	norm.n	35.6666666666667
747	20190318	VC_NIL	1	a	4	abamectin	DMSO	ECA636	H	6	norm.n	13.3333333333333
748	20190318	VC_NIL	1	a	4	abamectin	DMSO	ECA636	H	7	norm.n	21.3333333333333
749	20190318	VC_NIL	1	a	4	abamectin	DMSO	ECA636	H	8	norm.n	20
750	20190318	VC_NIL	1	a	4	abamectin	DMSO	ECA636	H	9	norm.n	31.3333333333333
