# Supplementary material for: Two novel loci underlie natural differences in Caenorhabditis elegans abamectin responses
Source: PLoS Pathog. 2021 Mar 15;17(3):e1009297. doi: 10.1371/journal.ppat.1009297 (PMC7993787; doi:10.1371/journal.ppat.1009297)
Supplement: S17 File — Raw pruned phenotypes for the the lgc-54 deletion strains high-throughput fitness assay. (CSV) [file ppat.1009297.s028.csv]

	date	experiment	round	assay	plate	condition	control	strain	row	col	trait	phenotype
1	20171009	abamectinNILs	1	a	1	DMSO	None	FX3518	A	1	mean.TOF	192.806451612903
2	20171009	abamectinNILs	1	a	1	DMSO	None	CB4856	A	12	mean.TOF	256.230434782609
3	20171009	abamectinNILs	1	a	1	DMSO	None	N2	A	2	mean.TOF	236.840670859539
4	20171009	abamectinNILs	1	a	1	DMSO	None	FX3518	B	1	mean.TOF	204.667896678967
5	20171009	abamectinNILs	1	a	1	DMSO	None	CB4856	B	12	mean.TOF	248.619607843137
6	20171009	abamectinNILs	1	a	1	DMSO	None	N2	B	2	mean.TOF	233.782369146006
7	20171009	abamectinNILs	1	a	1	DMSO	None	FX3448	B	6	mean.TOF	209.434466019417
8	20171009	abamectinNILs	1	a	1	DMSO	None	FX3518	C	1	mean.TOF	190.558685446009
9	20171009	abamectinNILs	1	a	1	DMSO	None	CB4856	C	12	mean.TOF	233.399527186761
10	20171009	abamectinNILs	1	a	1	DMSO	None	N2	C	2	mean.TOF	233.981438515081
11	20171009	abamectinNILs	1	a	1	DMSO	None	FX3448	C	6	mean.TOF	224.934640522876
12	20171009	abamectinNILs	1	a	1	DMSO	None	FX3518	D	1	mean.TOF	208.247093023256
13	20171009	abamectinNILs	1	a	1	DMSO	None	CB4856	D	12	mean.TOF	255.736842105263
14	20171009	abamectinNILs	1	a	1	DMSO	None	N2	D	2	mean.TOF	271.287974683544
15	20171009	abamectinNILs	1	a	1	DMSO	None	FX3448	D	6	mean.TOF	230.102678571429
16	20171009	abamectinNILs	1	a	1	DMSO	None	FX3518	E	1	mean.TOF	187.796511627907
17	20171009	abamectinNILs	1	a	1	DMSO	None	CB4856	E	12	mean.TOF	260.112627986348
18	20171009	abamectinNILs	1	a	1	DMSO	None	N2	E	2	mean.TOF	252.211302211302
19	20171009	abamectinNILs	1	a	1	DMSO	None	FX3448	E	6	mean.TOF	223.66852367688
20	20171009	abamectinNILs	1	a	1	DMSO	None	FX3518	F	1	mean.TOF	192.546762589928
21	20171009	abamectinNILs	1	a	1	DMSO	None	CB4856	F	12	mean.TOF	257.521604938272
22	20171009	abamectinNILs	1	a	1	DMSO	None	N2	F	2	mean.TOF	235.9875
23	20171009	abamectinNILs	1	a	1	DMSO	None	FX3448	F	6	mean.TOF	236.515625
24	20171009	abamectinNILs	1	a	1	DMSO	None	FX3518	G	1	mean.TOF	204.716937354988
25	20171009	abamectinNILs	1	a	1	DMSO	None	CB4856	G	12	mean.TOF	267.600619195046
26	20171009	abamectinNILs	1	a	1	DMSO	None	N2	G	2	mean.TOF	241.965317919075
27	20171009	abamectinNILs	1	a	1	DMSO	None	FX3448	G	6	mean.TOF	245.4
28	20171009	abamectinNILs	1	a	3	DMSO	None	FX3518	A	1	mean.TOF	199.517060367454
29	20171009	abamectinNILs	1	a	3	DMSO	None	CB4856	A	12	mean.TOF	228.928909952607
30	20171009	abamectinNILs	1	a	3	DMSO	None	N2	A	2	mean.TOF	232.136645962733
31	20171009	abamectinNILs	1	a	3	DMSO	None	FX3448	A	6	mean.TOF	204.111111111111
32	20171009	abamectinNILs	1	a	3	DMSO	None	FX3518	B	1	mean.TOF	211.957865168539
33	20171009	abamectinNILs	1	a	3	DMSO	None	CB4856	B	12	mean.TOF	273.41935483871
34	20171009	abamectinNILs	1	a	3	DMSO	None	N2	B	2	mean.TOF	255.603723404255
35	20171009	abamectinNILs	1	a	3	DMSO	None	FX3448	B	6	mean.TOF	197.680473372781
36	20171009	abamectinNILs	1	a	3	DMSO	None	FX3518	C	1	mean.TOF	192
37	20171009	abamectinNILs	1	a	3	DMSO	None	CB4856	C	12	mean.TOF	259.424444444444
38	20171009	abamectinNILs	1	a	3	DMSO	None	N2	C	2	mean.TOF	247.537634408602
39	20171009	abamectinNILs	1	a	3	DMSO	None	FX3448	C	6	mean.TOF	221.416666666667
40	20171009	abamectinNILs	1	a	3	DMSO	None	FX3518	D	1	mean.TOF	211.876146788991
41	20171009	abamectinNILs	1	a	3	DMSO	None	CB4856	D	12	mean.TOF	259.413793103448
42	20171009	abamectinNILs	1	a	3	DMSO	None	N2	D	2	mean.TOF	242.740425531915
43	20171009	abamectinNILs	1	a	3	DMSO	None	FX3448	D	6	mean.TOF	209.058419243986
44	20171009	abamectinNILs	1	a	3	DMSO	None	FX3518	E	1	mean.TOF	208.207831325301
45	20171009	abamectinNILs	1	a	3	DMSO	None	CB4856	E	12	mean.TOF	271.526785714286
46	20171009	abamectinNILs	1	a	3	DMSO	None	N2	E	2	mean.TOF	221.601895734597
47	20171009	abamectinNILs	1	a	3	DMSO	None	FX3448	E	6	mean.TOF	234.439628482972
48	20171009	abamectinNILs	1	a	3	DMSO	None	FX3518	F	1	mean.TOF	210.572368421053
49	20171009	abamectinNILs	1	a	3	DMSO	None	CB4856	F	12	mean.TOF	255.312
50	20171009	abamectinNILs	1	a	3	DMSO	None	N2	F	2	mean.TOF	239.267942583732
51	20171009	abamectinNILs	1	a	3	DMSO	None	FX3518	G	1	mean.TOF	233.032679738562
52	20171009	abamectinNILs	1	a	3	DMSO	None	CB4856	G	12	mean.TOF	279.142857142857
53	20171009	abamectinNILs	1	a	3	DMSO	None	N2	G	2	mean.TOF	244.237536656892
54	20171009	abamectinNILs	1	a	3	DMSO	None	FX3448	G	6	mean.TOF	217.054545454545
55	20171009	abamectinNILs	1	a	5	DMSO	None	FX3518	A	1	mean.TOF	228.098461538462
56	20171009	abamectinNILs	1	a	5	DMSO	None	CB4856	A	12	mean.TOF	263.341563786008
57	20171009	abamectinNILs	1	a	5	DMSO	None	N2	A	2	mean.TOF	252.12987012987
58	20171009	abamectinNILs	1	a	5	DMSO	None	FX3448	A	6	mean.TOF	208.073825503356
59	20171009	abamectinNILs	1	a	5	DMSO	None	FX3518	B	1	mean.TOF	224.914507772021
60	20171009	abamectinNILs	1	a	5	DMSO	None	CB4856	B	12	mean.TOF	237.579256360078
61	20171009	abamectinNILs	1	a	5	DMSO	None	N2	B	2	mean.TOF	242.179310344828
62	20171009	abamectinNILs	1	a	5	DMSO	None	FX3518	C	1	mean.TOF	213.480916030534
63	20171009	abamectinNILs	1	a	5	DMSO	None	CB4856	C	12	mean.TOF	258.613636363636
64	20171009	abamectinNILs	1	a	5	DMSO	None	N2	C	2	mean.TOF	242.8125
65	20171009	abamectinNILs	1	a	5	DMSO	None	FX3448	C	6	mean.TOF	215.301652892562
66	20171009	abamectinNILs	1	a	5	DMSO	None	FX3518	D	1	mean.TOF	210.264957264957
67	20171009	abamectinNILs	1	a	5	DMSO	None	CB4856	D	12	mean.TOF	290
68	20171009	abamectinNILs	1	a	5	DMSO	None	N2	D	2	mean.TOF	282.046035805627
69	20171009	abamectinNILs	1	a	5	DMSO	None	FX3448	D	6	mean.TOF	251.989795918367
70	20171009	abamectinNILs	1	a	5	DMSO	None	FX3518	E	1	mean.TOF	200.926829268293
71	20171009	abamectinNILs	1	a	5	DMSO	None	CB4856	E	12	mean.TOF	278.154566744731
72	20171009	abamectinNILs	1	a	5	DMSO	None	N2	E	2	mean.TOF	222.394957983193
73	20171009	abamectinNILs	1	a	5	DMSO	None	FX3448	E	6	mean.TOF	211.252
74	20171009	abamectinNILs	1	a	5	DMSO	None	FX3518	F	1	mean.TOF	217.790476190476
75	20171009	abamectinNILs	1	a	5	DMSO	None	CB4856	F	12	mean.TOF	242.86866359447
76	20171009	abamectinNILs	1	a	5	DMSO	None	N2	F	2	mean.TOF	270.961077844311
77	20171009	abamectinNILs	1	a	5	DMSO	None	FX3448	F	6	mean.TOF	230.208888888889
78	20171009	abamectinNILs	1	a	5	DMSO	None	FX3518	G	1	mean.TOF	224.189427312775
79	20171009	abamectinNILs	1	a	5	DMSO	None	CB4856	G	12	mean.TOF	267.331125827815
80	20171009	abamectinNILs	1	a	5	DMSO	None	N2	G	2	mean.TOF	247.841666666667
81	20171009	abamectinNILs	1	a	5	DMSO	None	FX3448	G	6	mean.TOF	208.051792828685
82	20171009	abamectinNILs	1	a	7	DMSO	None	FX3518	A	1	mean.TOF	212.070707070707
83	20171009	abamectinNILs	1	a	7	DMSO	None	N2	A	2	mean.TOF	243.512534818942
84	20171009	abamectinNILs	1	a	7	DMSO	None	FX3448	A	6	mean.TOF	209.146551724138
85	20171009	abamectinNILs	1	a	7	DMSO	None	FX3518	B	1	mean.TOF	204.19209039548
86	20171009	abamectinNILs	1	a	7	DMSO	None	CB4856	B	12	mean.TOF	257.351791530945
87	20171009	abamectinNILs	1	a	7	DMSO	None	N2	B	2	mean.TOF	253.638202247191
88	20171009	abamectinNILs	1	a	7	DMSO	None	CB4856	C	12	mean.TOF	257.60824742268
89	20171009	abamectinNILs	1	a	7	DMSO	None	N2	C	2	mean.TOF	220.925925925926
90	20171009	abamectinNILs	1	a	7	DMSO	None	FX3448	C	6	mean.TOF	218.631578947368
91	20171009	abamectinNILs	1	a	7	DMSO	None	FX3518	D	1	mean.TOF	180.081081081081
92	20171009	abamectinNILs	1	a	7	DMSO	None	CB4856	D	12	mean.TOF	270.921397379913
93	20171009	abamectinNILs	1	a	7	DMSO	None	FX3448	D	6	mean.TOF	192.252173913043
94	20171009	abamectinNILs	1	a	7	DMSO	None	FX3518	E	1	mean.TOF	200.510288065844
95	20171009	abamectinNILs	1	a	7	DMSO	None	CB4856	E	12	mean.TOF	254.649484536082
96	20171009	abamectinNILs	1	a	7	DMSO	None	N2	E	2	mean.TOF	230.085910652921
97	20171009	abamectinNILs	1	a	7	DMSO	None	FX3448	E	6	mean.TOF	214.710144927536
98	20171009	abamectinNILs	1	a	7	DMSO	None	FX3518	F	1	mean.TOF	215.457227138643
99	20171009	abamectinNILs	1	a	7	DMSO	None	N2	F	2	mean.TOF	244.630363036304
100	20171009	abamectinNILs	1	a	7	DMSO	None	FX3448	F	6	mean.TOF	216.117346938776
101	20171009	abamectinNILs	1	a	7	DMSO	None	CB4856	G	12	mean.TOF	248.706730769231
102	20171009	abamectinNILs	1	a	7	DMSO	None	N2	G	2	mean.TOF	233.305263157895
103	20171009	abamectinNILs	1	a	7	DMSO	None	FX3448	G	6	mean.TOF	204.545454545455
104	20171009	abamectinNILs	1	a	9	DMSO	None	FX3518	A	1	mean.TOF	231.96875
105	20171009	abamectinNILs	1	a	9	DMSO	None	CB4856	A	12	mean.TOF	266.869017632242
106	20171009	abamectinNILs	1	a	9	DMSO	None	N2	A	2	mean.TOF	254.947058823529
107	20171009	abamectinNILs	1	a	9	DMSO	None	FX3448	A	6	mean.TOF	211.260869565217
108	20171009	abamectinNILs	1	a	9	DMSO	None	FX3518	B	1	mean.TOF	218.918309859155
109	20171009	abamectinNILs	1	a	9	DMSO	None	CB4856	B	12	mean.TOF	265.72131147541
110	20171009	abamectinNILs	1	a	9	DMSO	None	N2	B	2	mean.TOF	230.92349726776
111	20171009	abamectinNILs	1	a	9	DMSO	None	FX3448	B	6	mean.TOF	226.766891891892
112	20171009	abamectinNILs	1	a	9	DMSO	None	FX3518	C	1	mean.TOF	201.294871794872
113	20171009	abamectinNILs	1	a	9	DMSO	None	CB4856	C	12	mean.TOF	275.962264150943
114	20171009	abamectinNILs	1	a	9	DMSO	None	N2	C	2	mean.TOF	242.173611111111
115	20171009	abamectinNILs	1	a	9	DMSO	None	FX3448	C	6	mean.TOF	213.44776119403
116	20171009	abamectinNILs	1	a	9	DMSO	None	FX3518	D	1	mean.TOF	190.677165354331
117	20171009	abamectinNILs	1	a	9	DMSO	None	CB4856	D	12	mean.TOF	246.653495440729
118	20171009	abamectinNILs	1	a	9	DMSO	None	N2	D	2	mean.TOF	245.731182795699
119	20171009	abamectinNILs	1	a	9	DMSO	None	FX3448	D	6	mean.TOF	206.632258064516
120	20171009	abamectinNILs	1	a	9	DMSO	None	FX3518	E	1	mean.TOF	216.463687150838
121	20171009	abamectinNILs	1	a	9	DMSO	None	CB4856	E	12	mean.TOF	269.012987012987
122	20171009	abamectinNILs	1	a	9	DMSO	None	N2	E	2	mean.TOF	258.645
123	20171009	abamectinNILs	1	a	9	DMSO	None	FX3448	E	6	mean.TOF	233.374269005848
124	20171009	abamectinNILs	1	a	9	DMSO	None	CB4856	F	12	mean.TOF	245.190476190476
125	20171009	abamectinNILs	1	a	9	DMSO	None	N2	F	2	mean.TOF	241.977099236641
126	20171009	abamectinNILs	1	a	9	DMSO	None	FX3448	F	6	mean.TOF	224.997101449275
127	20171009	abamectinNILs	1	a	9	DMSO	None	FX3518	G	1	mean.TOF	226.364806866953
128	20171009	abamectinNILs	1	a	9	DMSO	None	CB4856	G	12	mean.TOF	271.472118959108
129	20171009	abamectinNILs	1	a	9	DMSO	None	N2	G	2	mean.TOF	255.538732394366
130	20171009	abamectinNILs	1	a	9	DMSO	None	FX3448	G	6	mean.TOF	239.061983471074
131	20171009	abamectinNILs	1	a	11	DMSO	None	FX3518	A	1	mean.TOF	199.481012658228
132	20171009	abamectinNILs	1	a	11	DMSO	None	CB4856	A	12	mean.TOF	259.186311787072
133	20171009	abamectinNILs	1	a	11	DMSO	None	N2	A	2	mean.TOF	252.595141700405
134	20171009	abamectinNILs	1	a	11	DMSO	None	FX3448	A	6	mean.TOF	220.574285714286
135	20171009	abamectinNILs	1	a	11	DMSO	None	FX3518	B	1	mean.TOF	231.892976588629
136	20171009	abamectinNILs	1	a	11	DMSO	None	CB4856	B	12	mean.TOF	282.763157894737
137	20171009	abamectinNILs	1	a	11	DMSO	None	N2	B	2	mean.TOF	228.782945736434
138	20171009	abamectinNILs	1	a	11	DMSO	None	FX3448	B	6	mean.TOF	208.81181619256
139	20171009	abamectinNILs	1	a	11	DMSO	None	FX3518	C	1	mean.TOF	210.878542510121
140	20171009	abamectinNILs	1	a	11	DMSO	None	CB4856	C	12	mean.TOF	258.662404092072
141	20171009	abamectinNILs	1	a	11	DMSO	None	N2	C	2	mean.TOF	225.125954198473
142	20171009	abamectinNILs	1	a	11	DMSO	None	FX3448	C	6	mean.TOF	206.466666666667
143	20171009	abamectinNILs	1	a	11	DMSO	None	FX3518	D	1	mean.TOF	196.269058295964
144	20171009	abamectinNILs	1	a	11	DMSO	None	CB4856	D	12	mean.TOF	253.301886792453
145	20171009	abamectinNILs	1	a	11	DMSO	None	N2	D	2	mean.TOF	243.282738095238
146	20171009	abamectinNILs	1	a	11	DMSO	None	FX3448	D	6	mean.TOF	209.842931937173
147	20171009	abamectinNILs	1	a	11	DMSO	None	FX3518	E	1	mean.TOF	208.258771929825
148	20171009	abamectinNILs	1	a	11	DMSO	None	CB4856	E	12	mean.TOF	249.356783919598
149	20171009	abamectinNILs	1	a	11	DMSO	None	N2	E	2	mean.TOF	249.151960784314
150	20171009	abamectinNILs	1	a	11	DMSO	None	FX3448	E	6	mean.TOF	233.172043010753
151	20171009	abamectinNILs	1	a	11	DMSO	None	CB4856	F	12	mean.TOF	253.053191489362
152	20171009	abamectinNILs	1	a	11	DMSO	None	N2	F	2	mean.TOF	236.966777408638
153	20171009	abamectinNILs	1	a	11	DMSO	None	FX3448	F	6	mean.TOF	225.595307917889
154	20171009	abamectinNILs	1	a	11	DMSO	None	FX3518	G	1	mean.TOF	221.070821529745
155	20171009	abamectinNILs	1	a	11	DMSO	None	CB4856	G	12	mean.TOF	264.802721088435
156	20171009	abamectinNILs	1	a	11	DMSO	None	N2	G	2	mean.TOF	241.524064171123
157	20171009	abamectinNILs	1	a	11	DMSO	None	FX3448	G	6	mean.TOF	233.781065088757
158	20171009	abamectinNILs	1	a	13	DMSO	None	FX3518	A	1	mean.TOF	204.104
159	20171009	abamectinNILs	1	a	13	DMSO	None	CB4856	A	12	mean.TOF	264.526845637584
160	20171009	abamectinNILs	1	a	13	DMSO	None	N2	A	2	mean.TOF	225.877300613497
161	20171009	abamectinNILs	1	a	13	DMSO	None	FX3448	A	6	mean.TOF	210.250980392157
162	20171009	abamectinNILs	1	a	13	DMSO	None	FX3518	B	1	mean.TOF	231.59375
163	20171009	abamectinNILs	1	a	13	DMSO	None	CB4856	B	12	mean.TOF	271.918316831683
164	20171009	abamectinNILs	1	a	13	DMSO	None	N2	B	2	mean.TOF	243.613138686131
165	20171009	abamectinNILs	1	a	13	DMSO	None	FX3448	B	6	mean.TOF	209.205128205128
166	20171009	abamectinNILs	1	a	13	DMSO	None	FX3518	C	1	mean.TOF	200.162790697674
167	20171009	abamectinNILs	1	a	13	DMSO	None	CB4856	C	12	mean.TOF	257.488431876607
168	20171009	abamectinNILs	1	a	13	DMSO	None	N2	C	2	mean.TOF	244.060324825986
169	20171009	abamectinNILs	1	a	13	DMSO	None	FX3448	C	6	mean.TOF	193.788079470199
170	20171009	abamectinNILs	1	a	13	DMSO	None	FX3518	D	1	mean.TOF	203.296703296703
171	20171009	abamectinNILs	1	a	13	DMSO	None	CB4856	D	12	mean.TOF	255.235537190083
172	20171009	abamectinNILs	1	a	13	DMSO	None	N2	D	2	mean.TOF	253.864541832669
173	20171009	abamectinNILs	1	a	13	DMSO	None	FX3448	D	6	mean.TOF	200.727272727273
174	20171009	abamectinNILs	1	a	13	DMSO	None	FX3518	E	1	mean.TOF	215.481481481481
175	20171009	abamectinNILs	1	a	13	DMSO	None	CB4856	E	12	mean.TOF	282.6472303207
176	20171009	abamectinNILs	1	a	13	DMSO	None	FX3448	E	6	mean.TOF	221.129834254144
177	20171009	abamectinNILs	1	a	13	DMSO	None	CB4856	F	12	mean.TOF	250.04609929078
178	20171009	abamectinNILs	1	a	13	DMSO	None	N2	F	2	mean.TOF	268.377483443709
179	20171009	abamectinNILs	1	a	13	DMSO	None	FX3518	G	1	mean.TOF	192.252873563218
180	20171009	abamectinNILs	1	a	13	DMSO	None	CB4856	G	12	mean.TOF	255.771771771772
181	20171009	abamectinNILs	1	a	13	DMSO	None	N2	G	2	mean.TOF	268.254385964912
182	20171009	abamectinNILs	1	a	13	DMSO	None	FX3448	G	6	mean.TOF	232.465909090909
183	20171009	abamectinNILs	1	a	15	DMSO	None	FX3518	A	1	mean.TOF	200.666666666667
184	20171009	abamectinNILs	1	a	15	DMSO	None	FX3448	A	6	mean.TOF	237.014814814815
185	20171009	abamectinNILs	1	a	15	DMSO	None	FX3518	B	1	mean.TOF	214.778501628664
186	20171009	abamectinNILs	1	a	15	DMSO	None	CB4856	B	12	mean.TOF	251.780141843972
187	20171009	abamectinNILs	1	a	15	DMSO	None	N2	B	2	mean.TOF	269.520190023753
188	20171009	abamectinNILs	1	a	15	DMSO	None	FX3448	B	6	mean.TOF	241.44089456869
189	20171009	abamectinNILs	1	a	15	DMSO	None	CB4856	C	12	mean.TOF	246.70652173913
190	20171009	abamectinNILs	1	a	15	DMSO	None	N2	C	2	mean.TOF	267.561643835616
191	20171009	abamectinNILs	1	a	15	DMSO	None	FX3448	C	6	mean.TOF	238.781690140845
192	20171009	abamectinNILs	1	a	15	DMSO	None	FX3518	D	1	mean.TOF	240.186046511628
193	20171009	abamectinNILs	1	a	15	DMSO	None	CB4856	D	12	mean.TOF	258.449826989619
194	20171009	abamectinNILs	1	a	15	DMSO	None	N2	D	2	mean.TOF	285.939393939394
195	20171009	abamectinNILs	1	a	15	DMSO	None	FX3518	E	1	mean.TOF	228.038461538462
196	20171009	abamectinNILs	1	a	15	DMSO	None	CB4856	E	12	mean.TOF	243.824884792627
197	20171009	abamectinNILs	1	a	15	DMSO	None	N2	E	2	mean.TOF	277.127840909091
198	20171009	abamectinNILs	1	a	15	DMSO	None	FX3448	E	6	mean.TOF	224.080729166667
199	20171009	abamectinNILs	1	a	15	DMSO	None	FX3518	F	1	mean.TOF	224.129682997118
200	20171009	abamectinNILs	1	a	15	DMSO	None	CB4856	F	12	mean.TOF	236.5536159601
201	20171009	abamectinNILs	1	a	15	DMSO	None	N2	F	2	mean.TOF	265.123762376238
202	20171009	abamectinNILs	1	a	15	DMSO	None	FX3448	F	6	mean.TOF	235.41452991453
203	20171009	abamectinNILs	1	a	15	DMSO	None	FX3518	G	1	mean.TOF	237.914798206278
204	20171009	abamectinNILs	1	a	15	DMSO	None	CB4856	G	12	mean.TOF	231.955801104972
205	20171009	abamectinNILs	1	a	15	DMSO	None	N2	G	2	mean.TOF	272.656338028169
206	20171009	abamectinNILs	1	a	15	DMSO	None	FX3448	G	6	mean.TOF	253.709497206704
207	20171009	abamectinNILs	1	a	1	DMSO	None	FX3518	A	1	mean.EXT	450.282258064516
208	20171009	abamectinNILs	1	a	1	DMSO	None	CB4856	A	12	mean.EXT	731.84347826087
209	20171009	abamectinNILs	1	a	1	DMSO	None	N2	A	2	mean.EXT	593.174004192872
210	20171009	abamectinNILs	1	a	1	DMSO	None	FX3518	B	1	mean.EXT	499.627306273063
211	20171009	abamectinNILs	1	a	1	DMSO	None	CB4856	B	12	mean.EXT	661.870588235294
212	20171009	abamectinNILs	1	a	1	DMSO	None	N2	B	2	mean.EXT	590.603305785124
213	20171009	abamectinNILs	1	a	1	DMSO	None	FX3448	B	6	mean.EXT	487.080097087379
214	20171009	abamectinNILs	1	a	1	DMSO	None	FX3518	C	1	mean.EXT	431.06572769953
215	20171009	abamectinNILs	1	a	1	DMSO	None	CB4856	C	12	mean.EXT	588.208037825059
216	20171009	abamectinNILs	1	a	1	DMSO	None	N2	C	2	mean.EXT	606.106728538283
217	20171009	abamectinNILs	1	a	1	DMSO	None	FX3448	C	6	mean.EXT	532.307189542484
218	20171009	abamectinNILs	1	a	1	DMSO	None	FX3518	D	1	mean.EXT	486.720930232558
219	20171009	abamectinNILs	1	a	1	DMSO	None	CB4856	D	12	mean.EXT	698.833333333333
220	20171009	abamectinNILs	1	a	1	DMSO	None	N2	D	2	mean.EXT	752.670886075949
221	20171009	abamectinNILs	1	a	1	DMSO	None	FX3448	D	6	mean.EXT	575.316964285714
222	20171009	abamectinNILs	1	a	1	DMSO	None	FX3518	E	1	mean.EXT	436.875
223	20171009	abamectinNILs	1	a	1	DMSO	None	CB4856	E	12	mean.EXT	728.255972696246
224	20171009	abamectinNILs	1	a	1	DMSO	None	N2	E	2	mean.EXT	649.22113022113
225	20171009	abamectinNILs	1	a	1	DMSO	None	FX3448	E	6	mean.EXT	540.735376044568
226	20171009	abamectinNILs	1	a	1	DMSO	None	FX3518	F	1	mean.EXT	421.215827338129
227	20171009	abamectinNILs	1	a	1	DMSO	None	CB4856	F	12	mean.EXT	698.166666666667
228	20171009	abamectinNILs	1	a	1	DMSO	None	N2	F	2	mean.EXT	620.00625
229	20171009	abamectinNILs	1	a	1	DMSO	None	FX3448	F	6	mean.EXT	532.48046875
230	20171009	abamectinNILs	1	a	1	DMSO	None	FX3518	G	1	mean.EXT	460.023201856148
231	20171009	abamectinNILs	1	a	1	DMSO	None	CB4856	G	12	mean.EXT	706.160990712074
232	20171009	abamectinNILs	1	a	1	DMSO	None	N2	G	2	mean.EXT	652.936416184971
233	20171009	abamectinNILs	1	a	1	DMSO	None	FX3448	G	6	mean.EXT	607.652173913043
234	20171009	abamectinNILs	1	a	3	DMSO	None	FX3518	A	1	mean.EXT	475.170603674541
235	20171009	abamectinNILs	1	a	3	DMSO	None	CB4856	A	12	mean.EXT	632.677725118483
236	20171009	abamectinNILs	1	a	3	DMSO	None	N2	A	2	mean.EXT	581.11801242236
237	20171009	abamectinNILs	1	a	3	DMSO	None	FX3448	A	6	mean.EXT	441.028985507246
238	20171009	abamectinNILs	1	a	3	DMSO	None	FX3518	B	1	mean.EXT	495.831460674157
239	20171009	abamectinNILs	1	a	3	DMSO	None	CB4856	B	12	mean.EXT	768.648745519713
240	20171009	abamectinNILs	1	a	3	DMSO	None	N2	B	2	mean.EXT	646.473404255319
241	20171009	abamectinNILs	1	a	3	DMSO	None	FX3448	B	6	mean.EXT	474.047337278107
242	20171009	abamectinNILs	1	a	3	DMSO	None	FX3518	C	1	mean.EXT	418.355813953488
243	20171009	abamectinNILs	1	a	3	DMSO	None	CB4856	C	12	mean.EXT	663.795555555556
244	20171009	abamectinNILs	1	a	3	DMSO	None	N2	C	2	mean.EXT	650.36917562724
245	20171009	abamectinNILs	1	a	3	DMSO	None	FX3448	C	6	mean.EXT	499.396929824561
246	20171009	abamectinNILs	1	a	3	DMSO	None	FX3518	D	1	mean.EXT	482.016055045872
247	20171009	abamectinNILs	1	a	3	DMSO	None	CB4856	D	12	mean.EXT	683.798408488064
248	20171009	abamectinNILs	1	a	3	DMSO	None	N2	D	2	mean.EXT	657.574468085106
249	20171009	abamectinNILs	1	a	3	DMSO	None	FX3448	D	6	mean.EXT	488.986254295533
250	20171009	abamectinNILs	1	a	3	DMSO	None	FX3518	E	1	mean.EXT	475.527108433735
251	20171009	abamectinNILs	1	a	3	DMSO	None	CB4856	E	12	mean.EXT	759.970238095238
252	20171009	abamectinNILs	1	a	3	DMSO	None	N2	E	2	mean.EXT	551.075829383886
253	20171009	abamectinNILs	1	a	3	DMSO	None	FX3448	E	6	mean.EXT	585.476780185758
254	20171009	abamectinNILs	1	a	3	DMSO	None	FX3518	F	1	mean.EXT	492.302631578947
255	20171009	abamectinNILs	1	a	3	DMSO	None	CB4856	F	12	mean.EXT	682.490666666667
256	20171009	abamectinNILs	1	a	3	DMSO	None	N2	F	2	mean.EXT	620.583732057416
257	20171009	abamectinNILs	1	a	3	DMSO	None	CB4856	G	12	mean.EXT	797.357142857143
258	20171009	abamectinNILs	1	a	3	DMSO	None	N2	G	2	mean.EXT	611.736070381232
259	20171009	abamectinNILs	1	a	3	DMSO	None	FX3448	G	6	mean.EXT	540.538181818182
260	20171009	abamectinNILs	1	a	5	DMSO	None	FX3518	A	1	mean.EXT	591.692307692308
261	20171009	abamectinNILs	1	a	5	DMSO	None	CB4856	A	12	mean.EXT	745.831275720165
262	20171009	abamectinNILs	1	a	5	DMSO	None	N2	A	2	mean.EXT	679.623376623377
263	20171009	abamectinNILs	1	a	5	DMSO	None	FX3448	A	6	mean.EXT	501.335570469799
264	20171009	abamectinNILs	1	a	5	DMSO	None	FX3518	B	1	mean.EXT	538.668393782383
265	20171009	abamectinNILs	1	a	5	DMSO	None	CB4856	B	12	mean.EXT	621.191780821918
266	20171009	abamectinNILs	1	a	5	DMSO	None	N2	B	2	mean.EXT	620.951724137931
267	20171009	abamectinNILs	1	a	5	DMSO	None	FX3518	C	1	mean.EXT	498.641221374046
268	20171009	abamectinNILs	1	a	5	DMSO	None	CB4856	C	12	mean.EXT	726.983766233766
269	20171009	abamectinNILs	1	a	5	DMSO	None	N2	C	2	mean.EXT	620.493055555556
270	20171009	abamectinNILs	1	a	5	DMSO	None	FX3448	C	6	mean.EXT	496.847107438017
271	20171009	abamectinNILs	1	a	5	DMSO	None	FX3518	D	1	mean.EXT	529.58547008547
272	20171009	abamectinNILs	1	a	5	DMSO	None	N2	D	2	mean.EXT	743.498721227621
273	20171009	abamectinNILs	1	a	5	DMSO	None	FX3448	D	6	mean.EXT	641.755102040816
274	20171009	abamectinNILs	1	a	5	DMSO	None	FX3518	E	1	mean.EXT	525.073170731707
275	20171009	abamectinNILs	1	a	5	DMSO	None	CB4856	E	12	mean.EXT	708.325526932084
276	20171009	abamectinNILs	1	a	5	DMSO	None	N2	E	2	mean.EXT	511.151260504202
277	20171009	abamectinNILs	1	a	5	DMSO	None	FX3448	E	6	mean.EXT	505.272
278	20171009	abamectinNILs	1	a	5	DMSO	None	FX3518	F	1	mean.EXT	522.042857142857
279	20171009	abamectinNILs	1	a	5	DMSO	None	CB4856	F	12	mean.EXT	634.988479262673
280	20171009	abamectinNILs	1	a	5	DMSO	None	N2	F	2	mean.EXT	755.311377245509
281	20171009	abamectinNILs	1	a	5	DMSO	None	FX3448	F	6	mean.EXT	550.275555555556
282	20171009	abamectinNILs	1	a	5	DMSO	None	FX3518	G	1	mean.EXT	567.022026431718
283	20171009	abamectinNILs	1	a	5	DMSO	None	CB4856	G	12	mean.EXT	725.145695364238
284	20171009	abamectinNILs	1	a	5	DMSO	None	N2	G	2	mean.EXT	629.869444444444
285	20171009	abamectinNILs	1	a	5	DMSO	None	FX3448	G	6	mean.EXT	464.498007968127
286	20171009	abamectinNILs	1	a	7	DMSO	None	FX3518	A	1	mean.EXT	502.838383838384
287	20171009	abamectinNILs	1	a	7	DMSO	None	CB4856	A	12	mean.EXT	823.759398496241
288	20171009	abamectinNILs	1	a	7	DMSO	None	N2	A	2	mean.EXT	601.821727019499
289	20171009	abamectinNILs	1	a	7	DMSO	None	FX3448	A	6	mean.EXT	499.810344827586
290	20171009	abamectinNILs	1	a	7	DMSO	None	FX3518	B	1	mean.EXT	460.632768361582
291	20171009	abamectinNILs	1	a	7	DMSO	None	CB4856	B	12	mean.EXT	712.127035830619
292	20171009	abamectinNILs	1	a	7	DMSO	None	N2	B	2	mean.EXT	646.332584269663
293	20171009	abamectinNILs	1	a	7	DMSO	None	CB4856	C	12	mean.EXT	714.436426116838
294	20171009	abamectinNILs	1	a	7	DMSO	None	N2	C	2	mean.EXT	567.681481481481
295	20171009	abamectinNILs	1	a	7	DMSO	None	FX3448	C	6	mean.EXT	534.357142857143
296	20171009	abamectinNILs	1	a	7	DMSO	None	FX3518	D	1	mean.EXT	367.054054054054
297	20171009	abamectinNILs	1	a	7	DMSO	None	CB4856	D	12	mean.EXT	790.85152838428
298	20171009	abamectinNILs	1	a	7	DMSO	None	FX3448	D	6	mean.EXT	410.608695652174
299	20171009	abamectinNILs	1	a	7	DMSO	None	FX3518	E	1	mean.EXT	451.358024691358
300	20171009	abamectinNILs	1	a	7	DMSO	None	CB4856	E	12	mean.EXT	743.453608247423
301	20171009	abamectinNILs	1	a	7	DMSO	None	N2	E	2	mean.EXT	577.463917525773
302	20171009	abamectinNILs	1	a	7	DMSO	None	FX3448	E	6	mean.EXT	557.057971014493
303	20171009	abamectinNILs	1	a	7	DMSO	None	FX3518	F	1	mean.EXT	502.277286135693
304	20171009	abamectinNILs	1	a	7	DMSO	None	N2	F	2	mean.EXT	660.336633663366
305	20171009	abamectinNILs	1	a	7	DMSO	None	FX3448	F	6	mean.EXT	534.020408163265
306	20171009	abamectinNILs	1	a	7	DMSO	None	CB4856	G	12	mean.EXT	643.586538461538
307	20171009	abamectinNILs	1	a	7	DMSO	None	N2	G	2	mean.EXT	619.852631578947
308	20171009	abamectinNILs	1	a	7	DMSO	None	FX3448	G	6	mean.EXT	474.696022727273
309	20171009	abamectinNILs	1	a	9	DMSO	None	FX3518	A	1	mean.EXT	566.921875
310	20171009	abamectinNILs	1	a	9	DMSO	None	CB4856	A	12	mean.EXT	675.105793450882
311	20171009	abamectinNILs	1	a	9	DMSO	None	N2	A	2	mean.EXT	684.747058823529
312	20171009	abamectinNILs	1	a	9	DMSO	None	FX3448	A	6	mean.EXT	492.95652173913
313	20171009	abamectinNILs	1	a	9	DMSO	None	FX3518	B	1	mean.EXT	528.070422535211
314	20171009	abamectinNILs	1	a	9	DMSO	None	CB4856	B	12	mean.EXT	697.204918032787
315	20171009	abamectinNILs	1	a	9	DMSO	None	N2	B	2	mean.EXT	608.098360655738
316	20171009	abamectinNILs	1	a	9	DMSO	None	FX3448	B	6	mean.EXT	561.570945945946
317	20171009	abamectinNILs	1	a	9	DMSO	None	FX3518	C	1	mean.EXT	439.128205128205
318	20171009	abamectinNILs	1	a	9	DMSO	None	CB4856	C	12	mean.EXT	731.493261455526
319	20171009	abamectinNILs	1	a	9	DMSO	None	N2	C	2	mean.EXT	635.083333333333
320	20171009	abamectinNILs	1	a	9	DMSO	None	FX3448	C	6	mean.EXT	448.559701492537
321	20171009	abamectinNILs	1	a	9	DMSO	None	FX3518	D	1	mean.EXT	405.637795275591
322	20171009	abamectinNILs	1	a	9	DMSO	None	N2	D	2	mean.EXT	704.440860215054
323	20171009	abamectinNILs	1	a	9	DMSO	None	FX3448	D	6	mean.EXT	454.864516129032
324	20171009	abamectinNILs	1	a	9	DMSO	None	FX3518	E	1	mean.EXT	512.857541899441
325	20171009	abamectinNILs	1	a	9	DMSO	None	CB4856	E	12	mean.EXT	703.886363636364
326	20171009	abamectinNILs	1	a	9	DMSO	None	N2	E	2	mean.EXT	710.085
327	20171009	abamectinNILs	1	a	9	DMSO	None	FX3448	E	6	mean.EXT	534.672514619883
328	20171009	abamectinNILs	1	a	9	DMSO	None	CB4856	F	12	mean.EXT	653.684523809524
329	20171009	abamectinNILs	1	a	9	DMSO	None	N2	F	2	mean.EXT	640.706106870229
330	20171009	abamectinNILs	1	a	9	DMSO	None	FX3448	F	6	mean.EXT	566.794202898551
331	20171009	abamectinNILs	1	a	9	DMSO	None	FX3518	G	1	mean.EXT	558.841201716738
332	20171009	abamectinNILs	1	a	9	DMSO	None	CB4856	G	12	mean.EXT	752.695167286245
333	20171009	abamectinNILs	1	a	9	DMSO	None	N2	G	2	mean.EXT	698.55985915493
334	20171009	abamectinNILs	1	a	9	DMSO	None	FX3448	G	6	mean.EXT	618.161157024793
335	20171009	abamectinNILs	1	a	11	DMSO	None	FX3518	A	1	mean.EXT	391.822784810127
336	20171009	abamectinNILs	1	a	11	DMSO	None	CB4856	A	12	mean.EXT	719.802281368821
337	20171009	abamectinNILs	1	a	11	DMSO	None	N2	A	2	mean.EXT	666.967611336032
338	20171009	abamectinNILs	1	a	11	DMSO	None	FX3448	A	6	mean.EXT	514.611428571429
339	20171009	abamectinNILs	1	a	11	DMSO	None	FX3518	B	1	mean.EXT	556.538461538462
340	20171009	abamectinNILs	1	a	11	DMSO	None	CB4856	B	12	mean.EXT	798.56015037594
341	20171009	abamectinNILs	1	a	11	DMSO	None	N2	B	2	mean.EXT	546.178294573643
342	20171009	abamectinNILs	1	a	11	DMSO	None	FX3448	B	6	mean.EXT	465.750547045952
343	20171009	abamectinNILs	1	a	11	DMSO	None	FX3518	C	1	mean.EXT	473.291497975709
344	20171009	abamectinNILs	1	a	11	DMSO	None	CB4856	C	12	mean.EXT	694.056265984655
345	20171009	abamectinNILs	1	a	11	DMSO	None	N2	C	2	mean.EXT	566.793893129771
346	20171009	abamectinNILs	1	a	11	DMSO	None	FX3448	C	6	mean.EXT	465.62380952381
347	20171009	abamectinNILs	1	a	11	DMSO	None	FX3518	D	1	mean.EXT	414.986547085202
348	20171009	abamectinNILs	1	a	11	DMSO	None	CB4856	D	12	mean.EXT	670.264150943396
349	20171009	abamectinNILs	1	a	11	DMSO	None	N2	D	2	mean.EXT	619.747023809524
350	20171009	abamectinNILs	1	a	11	DMSO	None	FX3448	D	6	mean.EXT	510.730366492147
351	20171009	abamectinNILs	1	a	11	DMSO	None	FX3518	E	1	mean.EXT	477.166666666667
352	20171009	abamectinNILs	1	a	11	DMSO	None	CB4856	E	12	mean.EXT	679.193467336683
353	20171009	abamectinNILs	1	a	11	DMSO	None	N2	E	2	mean.EXT	661.901960784314
354	20171009	abamectinNILs	1	a	11	DMSO	None	FX3448	E	6	mean.EXT	594.537634408602
355	20171009	abamectinNILs	1	a	11	DMSO	None	CB4856	F	12	mean.EXT	711.648936170213
356	20171009	abamectinNILs	1	a	11	DMSO	None	N2	F	2	mean.EXT	624.790697674419
357	20171009	abamectinNILs	1	a	11	DMSO	None	FX3448	F	6	mean.EXT	527.601173020528
358	20171009	abamectinNILs	1	a	11	DMSO	None	FX3518	G	1	mean.EXT	552.546742209632
359	20171009	abamectinNILs	1	a	11	DMSO	None	CB4856	G	12	mean.EXT	692.156462585034
360	20171009	abamectinNILs	1	a	11	DMSO	None	N2	G	2	mean.EXT	627.034759358289
361	20171009	abamectinNILs	1	a	11	DMSO	None	FX3448	G	6	mean.EXT	575.798816568047
362	20171009	abamectinNILs	1	a	13	DMSO	None	FX3518	A	1	mean.EXT	460.784
363	20171009	abamectinNILs	1	a	13	DMSO	None	CB4856	A	12	mean.EXT	742.486577181208
364	20171009	abamectinNILs	1	a	13	DMSO	None	N2	A	2	mean.EXT	551.380368098159
365	20171009	abamectinNILs	1	a	13	DMSO	None	FX3448	A	6	mean.EXT	502.082352941176
366	20171009	abamectinNILs	1	a	13	DMSO	None	FX3518	B	1	mean.EXT	483.90625
367	20171009	abamectinNILs	1	a	13	DMSO	None	CB4856	B	12	mean.EXT	718.094059405941
368	20171009	abamectinNILs	1	a	13	DMSO	None	N2	B	2	mean.EXT	628.255474452555
369	20171009	abamectinNILs	1	a	13	DMSO	None	FX3448	B	6	mean.EXT	491.589743589744
370	20171009	abamectinNILs	1	a	13	DMSO	None	FX3518	C	1	mean.EXT	430.65780730897
371	20171009	abamectinNILs	1	a	13	DMSO	None	CB4856	C	12	mean.EXT	677.125964010283
372	20171009	abamectinNILs	1	a	13	DMSO	None	N2	C	2	mean.EXT	615.331786542923
373	20171009	abamectinNILs	1	a	13	DMSO	None	FX3448	C	6	mean.EXT	427.278145695364
374	20171009	abamectinNILs	1	a	13	DMSO	None	FX3518	D	1	mean.EXT	458.025641025641
375	20171009	abamectinNILs	1	a	13	DMSO	None	CB4856	D	12	mean.EXT	691.169421487603
376	20171009	abamectinNILs	1	a	13	DMSO	None	N2	D	2	mean.EXT	667.482071713147
377	20171009	abamectinNILs	1	a	13	DMSO	None	FX3448	D	6	mean.EXT	473.853146853147
378	20171009	abamectinNILs	1	a	13	DMSO	None	FX3518	E	1	mean.EXT	472.12037037037
379	20171009	abamectinNILs	1	a	13	DMSO	None	CB4856	E	12	mean.EXT	802.128279883382
380	20171009	abamectinNILs	1	a	13	DMSO	None	FX3448	E	6	mean.EXT	526.447513812155
381	20171009	abamectinNILs	1	a	13	DMSO	None	FX3518	F	1	mean.EXT	434.392857142857
382	20171009	abamectinNILs	1	a	13	DMSO	None	CB4856	F	12	mean.EXT	682.780141843972
383	20171009	abamectinNILs	1	a	13	DMSO	None	N2	F	2	mean.EXT	729.132450331126
384	20171009	abamectinNILs	1	a	13	DMSO	None	FX3518	G	1	mean.EXT	407.551724137931
385	20171009	abamectinNILs	1	a	13	DMSO	None	CB4856	G	12	mean.EXT	686.660660660661
386	20171009	abamectinNILs	1	a	13	DMSO	None	N2	G	2	mean.EXT	738.855263157895
387	20171009	abamectinNILs	1	a	13	DMSO	None	FX3448	G	6	mean.EXT	540.659090909091
388	20171009	abamectinNILs	1	a	15	DMSO	None	FX3518	A	1	mean.EXT	412.306666666667
389	20171009	abamectinNILs	1	a	15	DMSO	None	CB4856	A	12	mean.EXT	601.914798206278
390	20171009	abamectinNILs	1	a	15	DMSO	None	N2	A	2	mean.EXT	769.79375
391	20171009	abamectinNILs	1	a	15	DMSO	None	FX3448	A	6	mean.EXT	566.977777777778
392	20171009	abamectinNILs	1	a	15	DMSO	None	FX3518	B	1	mean.EXT	491.661237785016
393	20171009	abamectinNILs	1	a	15	DMSO	None	CB4856	B	12	mean.EXT	716.54609929078
394	20171009	abamectinNILs	1	a	15	DMSO	None	N2	B	2	mean.EXT	709.600950118765
395	20171009	abamectinNILs	1	a	15	DMSO	None	FX3448	B	6	mean.EXT	532.725239616613
396	20171009	abamectinNILs	1	a	15	DMSO	None	CB4856	C	12	mean.EXT	658.470108695652
397	20171009	abamectinNILs	1	a	15	DMSO	None	N2	C	2	mean.EXT	718.575342465753
398	20171009	abamectinNILs	1	a	15	DMSO	None	FX3448	C	6	mean.EXT	561.633802816901
399	20171009	abamectinNILs	1	a	15	DMSO	None	FX3518	D	1	mean.EXT	609.406976744186
400	20171009	abamectinNILs	1	a	15	DMSO	None	CB4856	D	12	mean.EXT	710.01384083045
401	20171009	abamectinNILs	1	a	15	DMSO	None	N2	D	2	mean.EXT	780.656565656566
402	20171009	abamectinNILs	1	a	15	DMSO	None	FX3518	E	1	mean.EXT	535.393162393162
403	20171009	abamectinNILs	1	a	15	DMSO	None	CB4856	E	12	mean.EXT	621.649769585253
404	20171009	abamectinNILs	1	a	15	DMSO	None	N2	E	2	mean.EXT	741.329545454545
405	20171009	abamectinNILs	1	a	15	DMSO	None	FX3448	E	6	mean.EXT	501.859375
406	20171009	abamectinNILs	1	a	15	DMSO	None	FX3518	F	1	mean.EXT	500.769452449568
407	20171009	abamectinNILs	1	a	15	DMSO	None	CB4856	F	12	mean.EXT	647.431421446384
408	20171009	abamectinNILs	1	a	15	DMSO	None	N2	F	2	mean.EXT	655.05198019802
409	20171009	abamectinNILs	1	a	15	DMSO	None	FX3448	F	6	mean.EXT	590.666666666667
410	20171009	abamectinNILs	1	a	15	DMSO	None	FX3518	G	1	mean.EXT	601.995515695067
411	20171009	abamectinNILs	1	a	15	DMSO	None	CB4856	G	12	mean.EXT	637.662983425414
412	20171009	abamectinNILs	1	a	15	DMSO	None	N2	G	2	mean.EXT	730.904225352113
413	20171009	abamectinNILs	1	a	15	DMSO	None	FX3448	G	6	mean.EXT	602.243016759777
414	20171009	abamectinNILs	1	a	1	DMSO	None	FX3518	A	1	norm.n	41.3333333333333
415	20171009	abamectinNILs	1	a	1	DMSO	None	CB4856	A	12	norm.n	76.6666666666667
416	20171009	abamectinNILs	1	a	1	DMSO	None	N2	A	2	norm.n	159
417	20171009	abamectinNILs	1	a	1	DMSO	None	FX3518	B	1	norm.n	90.3333333333333
418	20171009	abamectinNILs	1	a	1	DMSO	None	CB4856	B	12	norm.n	85
419	20171009	abamectinNILs	1	a	1	DMSO	None	N2	B	2	norm.n	121
420	20171009	abamectinNILs	1	a	1	DMSO	None	FX3448	B	6	norm.n	137.333333333333
421	20171009	abamectinNILs	1	a	1	DMSO	None	FX3518	C	1	norm.n	71
422	20171009	abamectinNILs	1	a	1	DMSO	None	CB4856	C	12	norm.n	141
423	20171009	abamectinNILs	1	a	1	DMSO	None	N2	C	2	norm.n	143.666666666667
424	20171009	abamectinNILs	1	a	1	DMSO	None	FX3448	C	6	norm.n	51
425	20171009	abamectinNILs	1	a	1	DMSO	None	FX3518	D	1	norm.n	114.666666666667
426	20171009	abamectinNILs	1	a	1	DMSO	None	CB4856	D	12	norm.n	114
427	20171009	abamectinNILs	1	a	1	DMSO	None	N2	D	2	norm.n	105.333333333333
428	20171009	abamectinNILs	1	a	1	DMSO	None	FX3448	D	6	norm.n	74.6666666666667
429	20171009	abamectinNILs	1	a	1	DMSO	None	FX3518	E	1	norm.n	114.666666666667
430	20171009	abamectinNILs	1	a	1	DMSO	None	CB4856	E	12	norm.n	97.6666666666667
431	20171009	abamectinNILs	1	a	1	DMSO	None	N2	E	2	norm.n	135.666666666667
432	20171009	abamectinNILs	1	a	1	DMSO	None	FX3448	E	6	norm.n	119.666666666667
433	20171009	abamectinNILs	1	a	1	DMSO	None	FX3518	F	1	norm.n	69.5
434	20171009	abamectinNILs	1	a	1	DMSO	None	CB4856	F	12	norm.n	108
435	20171009	abamectinNILs	1	a	1	DMSO	None	N2	F	2	norm.n	106.666666666667
436	20171009	abamectinNILs	1	a	1	DMSO	None	FX3448	F	6	norm.n	128
437	20171009	abamectinNILs	1	a	1	DMSO	None	FX3518	G	1	norm.n	143.666666666667
438	20171009	abamectinNILs	1	a	1	DMSO	None	CB4856	G	12	norm.n	107.666666666667
439	20171009	abamectinNILs	1	a	1	DMSO	None	N2	G	2	norm.n	115.333333333333
440	20171009	abamectinNILs	1	a	1	DMSO	None	FX3448	G	6	norm.n	76.6666666666667
441	20171009	abamectinNILs	1	a	3	DMSO	None	FX3518	A	1	norm.n	127
442	20171009	abamectinNILs	1	a	3	DMSO	None	CB4856	A	12	norm.n	70.3333333333333
443	20171009	abamectinNILs	1	a	3	DMSO	None	N2	A	2	norm.n	53.6666666666667
444	20171009	abamectinNILs	1	a	3	DMSO	None	FX3448	A	6	norm.n	103.5
445	20171009	abamectinNILs	1	a	3	DMSO	None	CB4856	B	12	norm.n	93
446	20171009	abamectinNILs	1	a	3	DMSO	None	N2	B	2	norm.n	125.333333333333
447	20171009	abamectinNILs	1	a	3	DMSO	None	FX3448	B	6	norm.n	56.3333333333333
448	20171009	abamectinNILs	1	a	3	DMSO	None	FX3518	C	1	norm.n	143.333333333333
449	20171009	abamectinNILs	1	a	3	DMSO	None	CB4856	C	12	norm.n	150
450	20171009	abamectinNILs	1	a	3	DMSO	None	N2	C	2	norm.n	93
451	20171009	abamectinNILs	1	a	3	DMSO	None	FX3448	C	6	norm.n	152
452	20171009	abamectinNILs	1	a	3	DMSO	None	FX3518	D	1	norm.n	145.333333333333
453	20171009	abamectinNILs	1	a	3	DMSO	None	CB4856	D	12	norm.n	125.666666666667
454	20171009	abamectinNILs	1	a	3	DMSO	None	N2	D	2	norm.n	78.3333333333333
455	20171009	abamectinNILs	1	a	3	DMSO	None	FX3448	D	6	norm.n	97
456	20171009	abamectinNILs	1	a	3	DMSO	None	FX3518	E	1	norm.n	110.666666666667
457	20171009	abamectinNILs	1	a	3	DMSO	None	CB4856	E	12	norm.n	112
458	20171009	abamectinNILs	1	a	3	DMSO	None	N2	E	2	norm.n	70.3333333333333
459	20171009	abamectinNILs	1	a	3	DMSO	None	FX3448	E	6	norm.n	107.666666666667
460	20171009	abamectinNILs	1	a	3	DMSO	None	FX3518	F	1	norm.n	152
461	20171009	abamectinNILs	1	a	3	DMSO	None	CB4856	F	12	norm.n	125
462	20171009	abamectinNILs	1	a	3	DMSO	None	N2	F	2	norm.n	69.6666666666667
463	20171009	abamectinNILs	1	a	3	DMSO	None	FX3518	G	1	norm.n	153
464	20171009	abamectinNILs	1	a	3	DMSO	None	CB4856	G	12	norm.n	74.6666666666667
465	20171009	abamectinNILs	1	a	3	DMSO	None	N2	G	2	norm.n	113.666666666667
466	20171009	abamectinNILs	1	a	3	DMSO	None	FX3448	G	6	norm.n	91.6666666666667
467	20171009	abamectinNILs	1	a	5	DMSO	None	FX3518	A	1	norm.n	108.333333333333
468	20171009	abamectinNILs	1	a	5	DMSO	None	CB4856	A	12	norm.n	81
469	20171009	abamectinNILs	1	a	5	DMSO	None	N2	A	2	norm.n	51.3333333333333
470	20171009	abamectinNILs	1	a	5	DMSO	None	FX3448	A	6	norm.n	49.6666666666667
471	20171009	abamectinNILs	1	a	5	DMSO	None	FX3518	B	1	norm.n	128.666666666667
472	20171009	abamectinNILs	1	a	5	DMSO	None	CB4856	B	12	norm.n	170.333333333333
473	20171009	abamectinNILs	1	a	5	DMSO	None	N2	B	2	norm.n	48.3333333333333
474	20171009	abamectinNILs	1	a	5	DMSO	None	FX3448	B	6	norm.n	61
475	20171009	abamectinNILs	1	a	5	DMSO	None	FX3518	C	1	norm.n	87.3333333333333
476	20171009	abamectinNILs	1	a	5	DMSO	None	CB4856	C	12	norm.n	102.666666666667
477	20171009	abamectinNILs	1	a	5	DMSO	None	N2	C	2	norm.n	96
478	20171009	abamectinNILs	1	a	5	DMSO	None	FX3448	C	6	norm.n	80.6666666666667
479	20171009	abamectinNILs	1	a	5	DMSO	None	FX3518	D	1	norm.n	78
480	20171009	abamectinNILs	1	a	5	DMSO	None	CB4856	D	12	norm.n	103
481	20171009	abamectinNILs	1	a	5	DMSO	None	N2	D	2	norm.n	130.333333333333
482	20171009	abamectinNILs	1	a	5	DMSO	None	FX3448	D	6	norm.n	65.3333333333333
483	20171009	abamectinNILs	1	a	5	DMSO	None	CB4856	E	12	norm.n	142.333333333333
484	20171009	abamectinNILs	1	a	5	DMSO	None	N2	E	2	norm.n	39.6666666666667
485	20171009	abamectinNILs	1	a	5	DMSO	None	FX3448	E	6	norm.n	83.3333333333333
486	20171009	abamectinNILs	1	a	5	DMSO	None	FX3518	F	1	norm.n	70
487	20171009	abamectinNILs	1	a	5	DMSO	None	CB4856	F	12	norm.n	144.666666666667
488	20171009	abamectinNILs	1	a	5	DMSO	None	N2	F	2	norm.n	111.333333333333
489	20171009	abamectinNILs	1	a	5	DMSO	None	FX3448	F	6	norm.n	75
490	20171009	abamectinNILs	1	a	5	DMSO	None	FX3518	G	1	norm.n	75.6666666666667
491	20171009	abamectinNILs	1	a	5	DMSO	None	CB4856	G	12	norm.n	100.666666666667
492	20171009	abamectinNILs	1	a	5	DMSO	None	N2	G	2	norm.n	120
493	20171009	abamectinNILs	1	a	5	DMSO	None	FX3448	G	6	norm.n	83.6666666666667
494	20171009	abamectinNILs	1	a	7	DMSO	None	FX3518	A	1	norm.n	99
495	20171009	abamectinNILs	1	a	7	DMSO	None	CB4856	A	12	norm.n	88.6666666666667
496	20171009	abamectinNILs	1	a	7	DMSO	None	N2	A	2	norm.n	119.666666666667
497	20171009	abamectinNILs	1	a	7	DMSO	None	FX3448	A	6	norm.n	116
498	20171009	abamectinNILs	1	a	7	DMSO	None	FX3518	B	1	norm.n	118
499	20171009	abamectinNILs	1	a	7	DMSO	None	CB4856	B	12	norm.n	102.333333333333
500	20171009	abamectinNILs	1	a	7	DMSO	None	N2	B	2	norm.n	148.333333333333
501	20171009	abamectinNILs	1	a	7	DMSO	None	CB4856	C	12	norm.n	97
502	20171009	abamectinNILs	1	a	7	DMSO	None	N2	C	2	norm.n	45
503	20171009	abamectinNILs	1	a	7	DMSO	None	FX3448	C	6	norm.n	88.6666666666667
504	20171009	abamectinNILs	1	a	7	DMSO	None	FX3518	D	1	norm.n	111
505	20171009	abamectinNILs	1	a	7	DMSO	None	CB4856	D	12	norm.n	76.3333333333333
506	20171009	abamectinNILs	1	a	7	DMSO	None	FX3448	D	6	norm.n	115
507	20171009	abamectinNILs	1	a	7	DMSO	None	FX3518	E	1	norm.n	121.5
508	20171009	abamectinNILs	1	a	7	DMSO	None	N2	E	2	norm.n	97
509	20171009	abamectinNILs	1	a	7	DMSO	None	FX3448	E	6	norm.n	69
510	20171009	abamectinNILs	1	a	7	DMSO	None	FX3518	F	1	norm.n	113
511	20171009	abamectinNILs	1	a	7	DMSO	None	CB4856	F	12	norm.n	52.3333333333333
512	20171009	abamectinNILs	1	a	7	DMSO	None	N2	F	2	norm.n	101
513	20171009	abamectinNILs	1	a	7	DMSO	None	FX3448	F	6	norm.n	65.3333333333333
514	20171009	abamectinNILs	1	a	7	DMSO	None	FX3518	G	1	norm.n	147
515	20171009	abamectinNILs	1	a	7	DMSO	None	CB4856	G	12	norm.n	69.3333333333333
516	20171009	abamectinNILs	1	a	7	DMSO	None	N2	G	2	norm.n	95
517	20171009	abamectinNILs	1	a	7	DMSO	None	FX3448	G	6	norm.n	117.333333333333
518	20171009	abamectinNILs	1	a	9	DMSO	None	FX3518	A	1	norm.n	42.6666666666667
519	20171009	abamectinNILs	1	a	9	DMSO	None	CB4856	A	12	norm.n	132.333333333333
520	20171009	abamectinNILs	1	a	9	DMSO	None	N2	A	2	norm.n	113.333333333333
521	20171009	abamectinNILs	1	a	9	DMSO	None	FX3448	A	6	norm.n	69
522	20171009	abamectinNILs	1	a	9	DMSO	None	FX3518	B	1	norm.n	118.333333333333
523	20171009	abamectinNILs	1	a	9	DMSO	None	CB4856	B	12	norm.n	122
524	20171009	abamectinNILs	1	a	9	DMSO	None	N2	B	2	norm.n	61
525	20171009	abamectinNILs	1	a	9	DMSO	None	FX3448	B	6	norm.n	98.6666666666667
526	20171009	abamectinNILs	1	a	9	DMSO	None	FX3518	C	1	norm.n	26
527	20171009	abamectinNILs	1	a	9	DMSO	None	CB4856	C	12	norm.n	123.666666666667
528	20171009	abamectinNILs	1	a	9	DMSO	None	N2	C	2	norm.n	96
529	20171009	abamectinNILs	1	a	9	DMSO	None	FX3448	C	6	norm.n	134
530	20171009	abamectinNILs	1	a	9	DMSO	None	FX3518	D	1	norm.n	127
531	20171009	abamectinNILs	1	a	9	DMSO	None	N2	D	2	norm.n	93
532	20171009	abamectinNILs	1	a	9	DMSO	None	FX3448	D	6	norm.n	155
533	20171009	abamectinNILs	1	a	9	DMSO	None	FX3518	E	1	norm.n	119.333333333333
534	20171009	abamectinNILs	1	a	9	DMSO	None	CB4856	E	12	norm.n	102.666666666667
535	20171009	abamectinNILs	1	a	9	DMSO	None	N2	E	2	norm.n	66.6666666666667
536	20171009	abamectinNILs	1	a	9	DMSO	None	FX3448	E	6	norm.n	85.5
537	20171009	abamectinNILs	1	a	9	DMSO	None	CB4856	F	12	norm.n	56
538	20171009	abamectinNILs	1	a	9	DMSO	None	N2	F	2	norm.n	87.3333333333333
539	20171009	abamectinNILs	1	a	9	DMSO	None	FX3448	F	6	norm.n	115
540	20171009	abamectinNILs	1	a	9	DMSO	None	FX3518	G	1	norm.n	77.6666666666667
541	20171009	abamectinNILs	1	a	9	DMSO	None	CB4856	G	12	norm.n	89.6666666666667
542	20171009	abamectinNILs	1	a	9	DMSO	None	N2	G	2	norm.n	94.6666666666667
543	20171009	abamectinNILs	1	a	9	DMSO	None	FX3448	G	6	norm.n	80.6666666666667
544	20171009	abamectinNILs	1	a	11	DMSO	None	FX3518	A	1	norm.n	79
545	20171009	abamectinNILs	1	a	11	DMSO	None	CB4856	A	12	norm.n	87.6666666666667
546	20171009	abamectinNILs	1	a	11	DMSO	None	N2	A	2	norm.n	82.3333333333333
547	20171009	abamectinNILs	1	a	11	DMSO	None	FX3448	A	6	norm.n	116.666666666667
548	20171009	abamectinNILs	1	a	11	DMSO	None	FX3518	B	1	norm.n	99.6666666666667
549	20171009	abamectinNILs	1	a	11	DMSO	None	CB4856	B	12	norm.n	88.6666666666667
550	20171009	abamectinNILs	1	a	11	DMSO	None	N2	B	2	norm.n	43
551	20171009	abamectinNILs	1	a	11	DMSO	None	FX3448	B	6	norm.n	152.333333333333
552	20171009	abamectinNILs	1	a	11	DMSO	None	FX3518	C	1	norm.n	82.3333333333333
553	20171009	abamectinNILs	1	a	11	DMSO	None	CB4856	C	12	norm.n	130.333333333333
554	20171009	abamectinNILs	1	a	11	DMSO	None	N2	C	2	norm.n	87.3333333333333
555	20171009	abamectinNILs	1	a	11	DMSO	None	FX3448	C	6	norm.n	140
556	20171009	abamectinNILs	1	a	11	DMSO	None	FX3518	D	1	norm.n	74.3333333333333
557	20171009	abamectinNILs	1	a	11	DMSO	None	CB4856	D	12	norm.n	88.3333333333333
558	20171009	abamectinNILs	1	a	11	DMSO	None	N2	D	2	norm.n	112
559	20171009	abamectinNILs	1	a	11	DMSO	None	FX3448	D	6	norm.n	127.333333333333
560	20171009	abamectinNILs	1	a	11	DMSO	None	FX3518	E	1	norm.n	76
561	20171009	abamectinNILs	1	a	11	DMSO	None	CB4856	E	12	norm.n	132.666666666667
562	20171009	abamectinNILs	1	a	11	DMSO	None	N2	E	2	norm.n	68
563	20171009	abamectinNILs	1	a	11	DMSO	None	FX3448	E	6	norm.n	93
564	20171009	abamectinNILs	1	a	11	DMSO	None	CB4856	F	12	norm.n	94
565	20171009	abamectinNILs	1	a	11	DMSO	None	N2	F	2	norm.n	100.333333333333
566	20171009	abamectinNILs	1	a	11	DMSO	None	FX3448	F	6	norm.n	113.666666666667
567	20171009	abamectinNILs	1	a	11	DMSO	None	FX3518	G	1	norm.n	117.666666666667
568	20171009	abamectinNILs	1	a	11	DMSO	None	CB4856	G	12	norm.n	49
569	20171009	abamectinNILs	1	a	11	DMSO	None	N2	G	2	norm.n	124.666666666667
570	20171009	abamectinNILs	1	a	11	DMSO	None	FX3448	G	6	norm.n	56.3333333333333
571	20171009	abamectinNILs	1	a	13	DMSO	None	FX3518	A	1	norm.n	125
572	20171009	abamectinNILs	1	a	13	DMSO	None	CB4856	A	12	norm.n	99.3333333333333
573	20171009	abamectinNILs	1	a	13	DMSO	None	N2	A	2	norm.n	81.5
574	20171009	abamectinNILs	1	a	13	DMSO	None	FX3448	A	6	norm.n	127.5
575	20171009	abamectinNILs	1	a	13	DMSO	None	FX3518	B	1	norm.n	64
576	20171009	abamectinNILs	1	a	13	DMSO	None	CB4856	B	12	norm.n	134.666666666667
577	20171009	abamectinNILs	1	a	13	DMSO	None	N2	B	2	norm.n	45.6666666666667
578	20171009	abamectinNILs	1	a	13	DMSO	None	FX3448	B	6	norm.n	143
579	20171009	abamectinNILs	1	a	13	DMSO	None	FX3518	C	1	norm.n	150.5
580	20171009	abamectinNILs	1	a	13	DMSO	None	CB4856	C	12	norm.n	129.666666666667
581	20171009	abamectinNILs	1	a	13	DMSO	None	N2	C	2	norm.n	143.666666666667
582	20171009	abamectinNILs	1	a	13	DMSO	None	FX3448	C	6	norm.n	151
583	20171009	abamectinNILs	1	a	13	DMSO	None	FX3518	D	1	norm.n	136.5
584	20171009	abamectinNILs	1	a	13	DMSO	None	CB4856	D	12	norm.n	80.6666666666667
585	20171009	abamectinNILs	1	a	13	DMSO	None	N2	D	2	norm.n	83.6666666666667
586	20171009	abamectinNILs	1	a	13	DMSO	None	FX3448	D	6	norm.n	143
587	20171009	abamectinNILs	1	a	13	DMSO	None	FX3518	E	1	norm.n	108
588	20171009	abamectinNILs	1	a	13	DMSO	None	CB4856	E	12	norm.n	114.333333333333
589	20171009	abamectinNILs	1	a	13	DMSO	None	FX3448	E	6	norm.n	120.666666666667
590	20171009	abamectinNILs	1	a	13	DMSO	None	FX3518	F	1	norm.n	28
591	20171009	abamectinNILs	1	a	13	DMSO	None	CB4856	F	12	norm.n	94
592	20171009	abamectinNILs	1	a	13	DMSO	None	N2	F	2	norm.n	151
593	20171009	abamectinNILs	1	a	13	DMSO	None	FX3448	F	6	norm.n	92
594	20171009	abamectinNILs	1	a	13	DMSO	None	FX3518	G	1	norm.n	87
595	20171009	abamectinNILs	1	a	13	DMSO	None	CB4856	G	12	norm.n	111
596	20171009	abamectinNILs	1	a	13	DMSO	None	N2	G	2	norm.n	76
597	20171009	abamectinNILs	1	a	13	DMSO	None	FX3448	G	6	norm.n	88
598	20171009	abamectinNILs	1	a	15	DMSO	None	CB4856	A	12	norm.n	148.666666666667
599	20171009	abamectinNILs	1	a	15	DMSO	None	N2	A	2	norm.n	106.666666666667
600	20171009	abamectinNILs	1	a	15	DMSO	None	FX3448	A	6	norm.n	135
601	20171009	abamectinNILs	1	a	15	DMSO	None	FX3518	B	1	norm.n	102.333333333333
602	20171009	abamectinNILs	1	a	15	DMSO	None	CB4856	B	12	norm.n	94
603	20171009	abamectinNILs	1	a	15	DMSO	None	N2	B	2	norm.n	140.333333333333
604	20171009	abamectinNILs	1	a	15	DMSO	None	FX3448	B	6	norm.n	104.333333333333
605	20171009	abamectinNILs	1	a	15	DMSO	None	CB4856	C	12	norm.n	122.666666666667
606	20171009	abamectinNILs	1	a	15	DMSO	None	N2	C	2	norm.n	73
607	20171009	abamectinNILs	1	a	15	DMSO	None	FX3448	C	6	norm.n	94.6666666666667
608	20171009	abamectinNILs	1	a	15	DMSO	None	FX3518	D	1	norm.n	129
609	20171009	abamectinNILs	1	a	15	DMSO	None	CB4856	D	12	norm.n	96.3333333333333
610	20171009	abamectinNILs	1	a	15	DMSO	None	N2	D	2	norm.n	99
611	20171009	abamectinNILs	1	a	15	DMSO	None	FX3448	D	6	norm.n	89.6666666666667
612	20171009	abamectinNILs	1	a	15	DMSO	None	FX3518	E	1	norm.n	78
613	20171009	abamectinNILs	1	a	15	DMSO	None	CB4856	E	12	norm.n	144.666666666667
614	20171009	abamectinNILs	1	a	15	DMSO	None	N2	E	2	norm.n	117.333333333333
615	20171009	abamectinNILs	1	a	15	DMSO	None	FX3448	E	6	norm.n	128
616	20171009	abamectinNILs	1	a	15	DMSO	None	FX3518	F	1	norm.n	115.666666666667
617	20171009	abamectinNILs	1	a	15	DMSO	None	CB4856	F	12	norm.n	133.666666666667
618	20171009	abamectinNILs	1	a	15	DMSO	None	N2	F	2	norm.n	134.666666666667
619	20171009	abamectinNILs	1	a	15	DMSO	None	FX3448	F	6	norm.n	117
620	20171009	abamectinNILs	1	a	15	DMSO	None	FX3518	G	1	norm.n	74.3333333333333
621	20171009	abamectinNILs	1	a	15	DMSO	None	CB4856	G	12	norm.n	60.3333333333333
622	20171009	abamectinNILs	1	a	15	DMSO	None	N2	G	2	norm.n	118.333333333333
623	20171009	abamectinNILs	1	a	15	DMSO	None	FX3448	G	6	norm.n	119.333333333333
624	20171009	abamectinNILs	1	a	2	abamectin	DMSO	FX3518	A	1	mean.TOF	201.98
625	20171009	abamectinNILs	1	a	2	abamectin	DMSO	CB4856	A	12	mean.TOF	224.63
626	20171009	abamectinNILs	1	a	2	abamectin	DMSO	N2	A	2	mean.TOF	228.142857142857
627	20171009	abamectinNILs	1	a	2	abamectin	DMSO	FX3448	A	6	mean.TOF	183.790697674419
628	20171009	abamectinNILs	1	a	2	abamectin	DMSO	FX3518	B	1	mean.TOF	163.933333333333
629	20171009	abamectinNILs	1	a	2	abamectin	DMSO	CB4856	B	12	mean.TOF	243.726618705036
630	20171009	abamectinNILs	1	a	2	abamectin	DMSO	N2	B	2	mean.TOF	182.441176470588
631	20171009	abamectinNILs	1	a	2	abamectin	DMSO	FX3448	B	6	mean.TOF	161.933333333333
632	20171009	abamectinNILs	1	a	2	abamectin	DMSO	FX3518	C	1	mean.TOF	153.379310344828
633	20171009	abamectinNILs	1	a	2	abamectin	DMSO	CB4856	C	12	mean.TOF	260.438775510204
634	20171009	abamectinNILs	1	a	2	abamectin	DMSO	N2	C	2	mean.TOF	196.508474576271
635	20171009	abamectinNILs	1	a	2	abamectin	DMSO	FX3448	C	6	mean.TOF	176.096774193548
636	20171009	abamectinNILs	1	a	2	abamectin	DMSO	FX3518	D	1	mean.TOF	132.555555555556
637	20171009	abamectinNILs	1	a	2	abamectin	DMSO	CB4856	D	12	mean.TOF	236.89156626506
638	20171009	abamectinNILs	1	a	2	abamectin	DMSO	N2	D	2	mean.TOF	204.888888888889
639	20171009	abamectinNILs	1	a	2	abamectin	DMSO	FX3448	D	6	mean.TOF	160.115384615385
640	20171009	abamectinNILs	1	a	2	abamectin	DMSO	FX3518	E	1	mean.TOF	183.793103448276
641	20171009	abamectinNILs	1	a	2	abamectin	DMSO	CB4856	E	12	mean.TOF	234.89552238806
642	20171009	abamectinNILs	1	a	2	abamectin	DMSO	N2	E	2	mean.TOF	154.75
643	20171009	abamectinNILs	1	a	2	abamectin	DMSO	FX3448	E	6	mean.TOF	190.64
644	20171009	abamectinNILs	1	a	2	abamectin	DMSO	FX3518	F	1	mean.TOF	138.9375
645	20171009	abamectinNILs	1	a	2	abamectin	DMSO	CB4856	F	12	mean.TOF	275.472
646	20171009	abamectinNILs	1	a	2	abamectin	DMSO	N2	F	2	mean.TOF	208.272727272727
647	20171009	abamectinNILs	1	a	2	abamectin	DMSO	FX3518	G	1	mean.TOF	213.982142857143
648	20171009	abamectinNILs	1	a	2	abamectin	DMSO	CB4856	G	12	mean.TOF	279.545454545455
649	20171009	abamectinNILs	1	a	2	abamectin	DMSO	N2	G	2	mean.TOF	183.4
650	20171009	abamectinNILs	1	a	2	abamectin	DMSO	FX3448	G	6	mean.TOF	175.833333333333
651	20171009	abamectinNILs	1	a	4	abamectin	DMSO	FX3518	A	1	mean.TOF	220.794117647059
652	20171009	abamectinNILs	1	a	4	abamectin	DMSO	CB4856	A	12	mean.TOF	284.824427480916
653	20171009	abamectinNILs	1	a	4	abamectin	DMSO	FX3448	A	6	mean.TOF	144.125
654	20171009	abamectinNILs	1	a	4	abamectin	DMSO	FX3518	B	1	mean.TOF	203.342105263158
655	20171009	abamectinNILs	1	a	4	abamectin	DMSO	CB4856	B	12	mean.TOF	282.554347826087
656	20171009	abamectinNILs	1	a	4	abamectin	DMSO	FX3448	B	6	mean.TOF	179.666666666667
657	20171009	abamectinNILs	1	a	4	abamectin	DMSO	FX3518	C	1	mean.TOF	187.9
658	20171009	abamectinNILs	1	a	4	abamectin	DMSO	CB4856	C	12	mean.TOF	265.225
659	20171009	abamectinNILs	1	a	4	abamectin	DMSO	FX3448	C	6	mean.TOF	190.06976744186
660	20171009	abamectinNILs	1	a	4	abamectin	DMSO	FX3518	D	1	mean.TOF	214.048780487805
661	20171009	abamectinNILs	1	a	4	abamectin	DMSO	CB4856	D	12	mean.TOF	275.730769230769
662	20171009	abamectinNILs	1	a	4	abamectin	DMSO	FX3448	D	6	mean.TOF	133.083333333333
663	20171009	abamectinNILs	1	a	4	abamectin	DMSO	FX3518	E	1	mean.TOF	198.714285714286
664	20171009	abamectinNILs	1	a	4	abamectin	DMSO	CB4856	E	12	mean.TOF	271.192771084337
665	20171009	abamectinNILs	1	a	4	abamectin	DMSO	N2	E	2	mean.TOF	198.5625
666	20171009	abamectinNILs	1	a	4	abamectin	DMSO	FX3448	E	6	mean.TOF	199.941176470588
667	20171009	abamectinNILs	1	a	4	abamectin	DMSO	FX3518	F	1	mean.TOF	216.24
668	20171009	abamectinNILs	1	a	4	abamectin	DMSO	CB4856	F	12	mean.TOF	259.761194029851
669	20171009	abamectinNILs	1	a	4	abamectin	DMSO	N2	F	2	mean.TOF	203.614285714286
670	20171009	abamectinNILs	1	a	4	abamectin	DMSO	FX3448	F	6	mean.TOF	177.675675675676
671	20171009	abamectinNILs	1	a	4	abamectin	DMSO	FX3518	G	1	mean.TOF	197.538461538462
672	20171009	abamectinNILs	1	a	4	abamectin	DMSO	CB4856	G	12	mean.TOF	257.389312977099
673	20171009	abamectinNILs	1	a	4	abamectin	DMSO	N2	G	2	mean.TOF	190.473684210526
674	20171009	abamectinNILs	1	a	4	abamectin	DMSO	FX3448	G	6	mean.TOF	153.162162162162
675	20171009	abamectinNILs	1	a	6	abamectin	DMSO	FX3518	A	1	mean.TOF	141.71875
676	20171009	abamectinNILs	1	a	6	abamectin	DMSO	N2	A	2	mean.TOF	198.888888888889
677	20171009	abamectinNILs	1	a	6	abamectin	DMSO	FX3448	A	6	mean.TOF	174.769230769231
678	20171009	abamectinNILs	1	a	6	abamectin	DMSO	FX3518	B	1	mean.TOF	148.65625
679	20171009	abamectinNILs	1	a	6	abamectin	DMSO	CB4856	B	12	mean.TOF	226.35652173913
680	20171009	abamectinNILs	1	a	6	abamectin	DMSO	N2	B	2	mean.TOF	207.829268292683
681	20171009	abamectinNILs	1	a	6	abamectin	DMSO	FX3448	B	6	mean.TOF	168.109375
682	20171009	abamectinNILs	1	a	6	abamectin	DMSO	FX3518	C	1	mean.TOF	124.434782608696
683	20171009	abamectinNILs	1	a	6	abamectin	DMSO	CB4856	C	12	mean.TOF	237.95041322314
684	20171009	abamectinNILs	1	a	6	abamectin	DMSO	N2	C	2	mean.TOF	159.746666666667
685	20171009	abamectinNILs	1	a	6	abamectin	DMSO	FX3448	C	6	mean.TOF	171.571428571429
686	20171009	abamectinNILs	1	a	6	abamectin	DMSO	FX3518	D	1	mean.TOF	172.641025641026
687	20171009	abamectinNILs	1	a	6	abamectin	DMSO	CB4856	D	12	mean.TOF	263.397435897436
688	20171009	abamectinNILs	1	a	6	abamectin	DMSO	N2	D	2	mean.TOF	174.490909090909
689	20171009	abamectinNILs	1	a	6	abamectin	DMSO	FX3448	D	6	mean.TOF	156.566666666667
690	20171009	abamectinNILs	1	a	6	abamectin	DMSO	FX3518	E	1	mean.TOF	182.707317073171
691	20171009	abamectinNILs	1	a	6	abamectin	DMSO	CB4856	E	12	mean.TOF	234.089108910891
692	20171009	abamectinNILs	1	a	6	abamectin	DMSO	N2	E	2	mean.TOF	188.761904761905
693	20171009	abamectinNILs	1	a	6	abamectin	DMSO	FX3448	E	6	mean.TOF	182.827586206897
694	20171009	abamectinNILs	1	a	6	abamectin	DMSO	FX3518	F	1	mean.TOF	164.450980392157
695	20171009	abamectinNILs	1	a	6	abamectin	DMSO	CB4856	F	12	mean.TOF	235.316770186335
696	20171009	abamectinNILs	1	a	6	abamectin	DMSO	N2	F	2	mean.TOF	194.189189189189
697	20171009	abamectinNILs	1	a	6	abamectin	DMSO	FX3448	F	6	mean.TOF	152.828571428571
698	20171009	abamectinNILs	1	a	6	abamectin	DMSO	FX3518	G	1	mean.TOF	162.702702702703
699	20171009	abamectinNILs	1	a	6	abamectin	DMSO	CB4856	G	12	mean.TOF	221.078431372549
700	20171009	abamectinNILs	1	a	6	abamectin	DMSO	N2	G	2	mean.TOF	210.451612903226
701	20171009	abamectinNILs	1	a	6	abamectin	DMSO	FX3448	G	6	mean.TOF	211.302325581395
702	20171009	abamectinNILs	1	a	8	abamectin	DMSO	FX3518	A	1	mean.TOF	154.692307692308
703	20171009	abamectinNILs	1	a	8	abamectin	DMSO	CB4856	A	12	mean.TOF	268.076923076923
704	20171009	abamectinNILs	1	a	8	abamectin	DMSO	N2	A	2	mean.TOF	202.558139534884
705	20171009	abamectinNILs	1	a	8	abamectin	DMSO	FX3448	A	6	mean.TOF	204.135135135135
706	20171009	abamectinNILs	1	a	8	abamectin	DMSO	FX3518	B	1	mean.TOF	162.222222222222
707	20171009	abamectinNILs	1	a	8	abamectin	DMSO	CB4856	B	12	mean.TOF	258.1171875
708	20171009	abamectinNILs	1	a	8	abamectin	DMSO	N2	B	2	mean.TOF	173.040540540541
709	20171009	abamectinNILs	1	a	8	abamectin	DMSO	FX3448	B	6	mean.TOF	157.310344827586
710	20171009	abamectinNILs	1	a	8	abamectin	DMSO	FX3518	C	1	mean.TOF	173.035714285714
711	20171009	abamectinNILs	1	a	8	abamectin	DMSO	CB4856	C	12	mean.TOF	279.131386861314
712	20171009	abamectinNILs	1	a	8	abamectin	DMSO	N2	C	2	mean.TOF	204.231884057971
713	20171009	abamectinNILs	1	a	8	abamectin	DMSO	FX3448	C	6	mean.TOF	185.21568627451
714	20171009	abamectinNILs	1	a	8	abamectin	DMSO	FX3518	D	1	mean.TOF	176.652173913043
715	20171009	abamectinNILs	1	a	8	abamectin	DMSO	CB4856	D	12	mean.TOF	232.931034482759
716	20171009	abamectinNILs	1	a	8	abamectin	DMSO	N2	D	2	mean.TOF	220.708333333333
717	20171009	abamectinNILs	1	a	8	abamectin	DMSO	FX3448	D	6	mean.TOF	174.034482758621
718	20171009	abamectinNILs	1	a	8	abamectin	DMSO	FX3518	E	1	mean.TOF	169.923076923077
719	20171009	abamectinNILs	1	a	8	abamectin	DMSO	CB4856	E	12	mean.TOF	224.722772277228
720	20171009	abamectinNILs	1	a	8	abamectin	DMSO	N2	E	2	mean.TOF	197.136363636364
721	20171009	abamectinNILs	1	a	8	abamectin	DMSO	FX3448	E	6	mean.TOF	148.260869565217
722	20171009	abamectinNILs	1	a	8	abamectin	DMSO	FX3518	F	1	mean.TOF	155.666666666667
723	20171009	abamectinNILs	1	a	8	abamectin	DMSO	CB4856	F	12	mean.TOF	236.788990825688
724	20171009	abamectinNILs	1	a	8	abamectin	DMSO	N2	F	2	mean.TOF	185.45
725	20171009	abamectinNILs	1	a	8	abamectin	DMSO	FX3448	F	6	mean.TOF	201.170731707317
726	20171009	abamectinNILs	1	a	8	abamectin	DMSO	FX3518	G	1	mean.TOF	196.463414634146
727	20171009	abamectinNILs	1	a	8	abamectin	DMSO	CB4856	G	12	mean.TOF	253.214285714286
728	20171009	abamectinNILs	1	a	8	abamectin	DMSO	N2	G	2	mean.TOF	205.071428571429
729	20171009	abamectinNILs	1	a	8	abamectin	DMSO	FX3448	G	6	mean.TOF	187.115384615385
730	20171009	abamectinNILs	1	a	10	abamectin	DMSO	FX3518	A	1	mean.TOF	224.622222222222
731	20171009	abamectinNILs	1	a	10	abamectin	DMSO	CB4856	A	12	mean.TOF	220.241379310345
732	20171009	abamectinNILs	1	a	10	abamectin	DMSO	N2	A	2	mean.TOF	185.967213114754
733	20171009	abamectinNILs	1	a	10	abamectin	DMSO	FX3448	A	6	mean.TOF	173.888888888889
734	20171009	abamectinNILs	1	a	10	abamectin	DMSO	FX3518	B	1	mean.TOF	223.689655172414
735	20171009	abamectinNILs	1	a	10	abamectin	DMSO	CB4856	B	12	mean.TOF	262.274725274725
736	20171009	abamectinNILs	1	a	10	abamectin	DMSO	N2	B	2	mean.TOF	197.782608695652
737	20171009	abamectinNILs	1	a	10	abamectin	DMSO	FX3518	C	1	mean.TOF	166.8125
738	20171009	abamectinNILs	1	a	10	abamectin	DMSO	CB4856	C	12	mean.TOF	235.157303370787
739	20171009	abamectinNILs	1	a	10	abamectin	DMSO	N2	C	2	mean.TOF	206.56
740	20171009	abamectinNILs	1	a	10	abamectin	DMSO	FX3448	C	6	mean.TOF	179.538461538462
741	20171009	abamectinNILs	1	a	10	abamectin	DMSO	FX3518	D	1	mean.TOF	183.317073170732
742	20171009	abamectinNILs	1	a	10	abamectin	DMSO	CB4856	D	12	mean.TOF	237.011764705882
743	20171009	abamectinNILs	1	a	10	abamectin	DMSO	N2	D	2	mean.TOF	182.1875
744	20171009	abamectinNILs	1	a	10	abamectin	DMSO	FX3448	D	6	mean.TOF	169.02
745	20171009	abamectinNILs	1	a	10	abamectin	DMSO	FX3518	E	1	mean.TOF	165.307692307692
746	20171009	abamectinNILs	1	a	10	abamectin	DMSO	CB4856	E	12	mean.TOF	221.3125
747	20171009	abamectinNILs	1	a	10	abamectin	DMSO	N2	E	2	mean.TOF	178.102040816327
748	20171009	abamectinNILs	1	a	10	abamectin	DMSO	FX3448	E	6	mean.TOF	171.9
749	20171009	abamectinNILs	1	a	10	abamectin	DMSO	FX3518	F	1	mean.TOF	174.222222222222
750	20171009	abamectinNILs	1	a	10	abamectin	DMSO	CB4856	F	12	mean.TOF	258.988764044944
751	20171009	abamectinNILs	1	a	10	abamectin	DMSO	N2	F	2	mean.TOF	183.869565217391
752	20171009	abamectinNILs	1	a	10	abamectin	DMSO	FX3448	F	6	mean.TOF	179.2
753	20171009	abamectinNILs	1	a	10	abamectin	DMSO	FX3518	G	1	mean.TOF	182.206896551724
754	20171009	abamectinNILs	1	a	10	abamectin	DMSO	CB4856	G	12	mean.TOF	210.952380952381
755	20171009	abamectinNILs	1	a	10	abamectin	DMSO	N2	G	2	mean.TOF	180.153846153846
756	20171009	abamectinNILs	1	a	10	abamectin	DMSO	FX3448	G	6	mean.TOF	145.214285714286
757	20171009	abamectinNILs	1	a	12	abamectin	DMSO	FX3518	A	1	mean.TOF	168.76
758	20171009	abamectinNILs	1	a	12	abamectin	DMSO	CB4856	A	12	mean.TOF	224.683544303797
759	20171009	abamectinNILs	1	a	12	abamectin	DMSO	N2	A	2	mean.TOF	197.257142857143
760	20171009	abamectinNILs	1	a	12	abamectin	DMSO	FX3518	B	1	mean.TOF	156.375
761	20171009	abamectinNILs	1	a	12	abamectin	DMSO	CB4856	B	12	mean.TOF	237.9375
762	20171009	abamectinNILs	1	a	12	abamectin	DMSO	N2	B	2	mean.TOF	198.805555555556
763	20171009	abamectinNILs	1	a	12	abamectin	DMSO	FX3448	B	6	mean.TOF	150.483870967742
764	20171009	abamectinNILs	1	a	12	abamectin	DMSO	CB4856	C	12	mean.TOF	244.988636363636
765	20171009	abamectinNILs	1	a	12	abamectin	DMSO	N2	C	2	mean.TOF	172.455696202532
766	20171009	abamectinNILs	1	a	12	abamectin	DMSO	CB4856	D	12	mean.TOF	248.19696969697
767	20171009	abamectinNILs	1	a	12	abamectin	DMSO	N2	D	2	mean.TOF	202.444444444444
768	20171009	abamectinNILs	1	a	12	abamectin	DMSO	FX3448	D	6	mean.TOF	157.892857142857
769	20171009	abamectinNILs	1	a	12	abamectin	DMSO	FX3518	E	1	mean.TOF	141.4375
770	20171009	abamectinNILs	1	a	12	abamectin	DMSO	CB4856	E	12	mean.TOF	208.779069767442
771	20171009	abamectinNILs	1	a	12	abamectin	DMSO	N2	E	2	mean.TOF	191.170731707317
772	20171009	abamectinNILs	1	a	12	abamectin	DMSO	FX3448	E	6	mean.TOF	175.467741935484
773	20171009	abamectinNILs	1	a	12	abamectin	DMSO	CB4856	F	12	mean.TOF	229.916666666667
774	20171009	abamectinNILs	1	a	12	abamectin	DMSO	N2	F	2	mean.TOF	172.392156862745
775	20171009	abamectinNILs	1	a	12	abamectin	DMSO	FX3448	F	6	mean.TOF	177.6
776	20171009	abamectinNILs	1	a	12	abamectin	DMSO	FX3518	G	1	mean.TOF	181.090909090909
777	20171009	abamectinNILs	1	a	12	abamectin	DMSO	CB4856	G	12	mean.TOF	205.981132075472
778	20171009	abamectinNILs	1	a	12	abamectin	DMSO	N2	G	2	mean.TOF	164.555555555556
779	20171009	abamectinNILs	1	a	14	abamectin	DMSO	FX3518	A	1	mean.TOF	164.272727272727
780	20171009	abamectinNILs	1	a	14	abamectin	DMSO	CB4856	A	12	mean.TOF	237.466666666667
781	20171009	abamectinNILs	1	a	14	abamectin	DMSO	N2	A	2	mean.TOF	181.808823529412
782	20171009	abamectinNILs	1	a	14	abamectin	DMSO	FX3518	B	1	mean.TOF	171.585365853659
783	20171009	abamectinNILs	1	a	14	abamectin	DMSO	CB4856	B	12	mean.TOF	261.280373831776
784	20171009	abamectinNILs	1	a	14	abamectin	DMSO	FX3448	B	6	mean.TOF	130.51724137931
785	20171009	abamectinNILs	1	a	14	abamectin	DMSO	FX3518	C	1	mean.TOF	179.390243902439
786	20171009	abamectinNILs	1	a	14	abamectin	DMSO	CB4856	C	12	mean.TOF	245.189393939394
787	20171009	abamectinNILs	1	a	14	abamectin	DMSO	N2	C	2	mean.TOF	152.844827586207
788	20171009	abamectinNILs	1	a	14	abamectin	DMSO	FX3448	C	6	mean.TOF	133
789	20171009	abamectinNILs	1	a	14	abamectin	DMSO	CB4856	D	12	mean.TOF	260.69918699187
790	20171009	abamectinNILs	1	a	14	abamectin	DMSO	N2	D	2	mean.TOF	170.315789473684
791	20171009	abamectinNILs	1	a	14	abamectin	DMSO	FX3448	D	6	mean.TOF	168.346153846154
792	20171009	abamectinNILs	1	a	14	abamectin	DMSO	CB4856	E	12	mean.TOF	218.405797101449
793	20171009	abamectinNILs	1	a	14	abamectin	DMSO	N2	E	2	mean.TOF	162
794	20171009	abamectinNILs	1	a	14	abamectin	DMSO	FX3448	E	6	mean.TOF	143.447368421053
795	20171009	abamectinNILs	1	a	14	abamectin	DMSO	FX3518	F	1	mean.TOF	152.041666666667
796	20171009	abamectinNILs	1	a	14	abamectin	DMSO	CB4856	F	12	mean.TOF	228.272727272727
797	20171009	abamectinNILs	1	a	14	abamectin	DMSO	N2	F	2	mean.TOF	188.066666666667
798	20171009	abamectinNILs	1	a	14	abamectin	DMSO	FX3448	F	6	mean.TOF	184.347826086957
799	20171009	abamectinNILs	1	a	14	abamectin	DMSO	FX3518	G	1	mean.TOF	183.633333333333
800	20171009	abamectinNILs	1	a	14	abamectin	DMSO	N2	G	2	mean.TOF	202.180327868852
801	20171009	abamectinNILs	1	a	14	abamectin	DMSO	FX3448	G	6	mean.TOF	161.321428571429
802	20171009	abamectinNILs	1	a	16	abamectin	DMSO	FX3518	A	1	mean.TOF	186.578947368421
803	20171009	abamectinNILs	1	a	16	abamectin	DMSO	CB4856	A	12	mean.TOF	221.910447761194
804	20171009	abamectinNILs	1	a	16	abamectin	DMSO	N2	A	2	mean.TOF	184.208333333333
805	20171009	abamectinNILs	1	a	16	abamectin	DMSO	FX3448	A	6	mean.TOF	153.848484848485
806	20171009	abamectinNILs	1	a	16	abamectin	DMSO	FX3518	B	1	mean.TOF	169.022727272727
807	20171009	abamectinNILs	1	a	16	abamectin	DMSO	CB4856	B	12	mean.TOF	250.553956834532
808	20171009	abamectinNILs	1	a	16	abamectin	DMSO	N2	B	2	mean.TOF	194.575757575758
809	20171009	abamectinNILs	1	a	16	abamectin	DMSO	FX3448	B	6	mean.TOF	174.814814814815
810	20171009	abamectinNILs	1	a	16	abamectin	DMSO	FX3518	C	1	mean.TOF	175.611111111111
811	20171009	abamectinNILs	1	a	16	abamectin	DMSO	CB4856	C	12	mean.TOF	239.139784946237
812	20171009	abamectinNILs	1	a	16	abamectin	DMSO	N2	C	2	mean.TOF	199.516129032258
813	20171009	abamectinNILs	1	a	16	abamectin	DMSO	FX3448	C	6	mean.TOF	180.282051282051
814	20171009	abamectinNILs	1	a	16	abamectin	DMSO	CB4856	D	12	mean.TOF	238.897637795276
815	20171009	abamectinNILs	1	a	16	abamectin	DMSO	N2	D	2	mean.TOF	159.951219512195
816	20171009	abamectinNILs	1	a	16	abamectin	DMSO	FX3448	D	6	mean.TOF	144.125
817	20171009	abamectinNILs	1	a	16	abamectin	DMSO	FX3518	E	1	mean.TOF	157.717948717949
818	20171009	abamectinNILs	1	a	16	abamectin	DMSO	CB4856	E	12	mean.TOF	232.608695652174
819	20171009	abamectinNILs	1	a	16	abamectin	DMSO	N2	E	2	mean.TOF	170.972222222222
820	20171009	abamectinNILs	1	a	16	abamectin	DMSO	FX3448	E	6	mean.TOF	187.846153846154
821	20171009	abamectinNILs	1	a	16	abamectin	DMSO	FX3518	F	1	mean.TOF	162.19298245614
822	20171009	abamectinNILs	1	a	16	abamectin	DMSO	CB4856	F	12	mean.TOF	225.739837398374
823	20171009	abamectinNILs	1	a	16	abamectin	DMSO	N2	F	2	mean.TOF	210.913793103448
824	20171009	abamectinNILs	1	a	16	abamectin	DMSO	FX3448	F	6	mean.TOF	195.090909090909
825	20171009	abamectinNILs	1	a	16	abamectin	DMSO	FX3518	G	1	mean.TOF	164.666666666667
826	20171009	abamectinNILs	1	a	16	abamectin	DMSO	CB4856	G	12	mean.TOF	273.133333333333
827	20171009	abamectinNILs	1	a	16	abamectin	DMSO	N2	G	2	mean.TOF	168.363636363636
828	20171009	abamectinNILs	1	a	16	abamectin	DMSO	FX3448	G	6	mean.TOF	171.030303030303
829	20171009	abamectinNILs	1	a	2	abamectin	DMSO	FX3518	A	1	mean.EXT	406.1
830	20171009	abamectinNILs	1	a	2	abamectin	DMSO	CB4856	A	12	mean.EXT	545.52
831	20171009	abamectinNILs	1	a	2	abamectin	DMSO	N2	A	2	mean.EXT	494.68253968254
832	20171009	abamectinNILs	1	a	2	abamectin	DMSO	FX3448	A	6	mean.EXT	396.581395348837
833	20171009	abamectinNILs	1	a	2	abamectin	DMSO	FX3518	B	1	mean.EXT	317.511111111111
834	20171009	abamectinNILs	1	a	2	abamectin	DMSO	CB4856	B	12	mean.EXT	577.63309352518
835	20171009	abamectinNILs	1	a	2	abamectin	DMSO	N2	B	2	mean.EXT	363.897058823529
836	20171009	abamectinNILs	1	a	2	abamectin	DMSO	FX3448	B	6	mean.EXT	344.711111111111
837	20171009	abamectinNILs	1	a	2	abamectin	DMSO	FX3518	C	1	mean.EXT	290.689655172414
838	20171009	abamectinNILs	1	a	2	abamectin	DMSO	CB4856	C	12	mean.EXT	622.897959183673
839	20171009	abamectinNILs	1	a	2	abamectin	DMSO	N2	C	2	mean.EXT	397.813559322034
840	20171009	abamectinNILs	1	a	2	abamectin	DMSO	FX3448	C	6	mean.EXT	329.161290322581
841	20171009	abamectinNILs	1	a	2	abamectin	DMSO	CB4856	D	12	mean.EXT	571.072289156627
842	20171009	abamectinNILs	1	a	2	abamectin	DMSO	N2	D	2	mean.EXT	445.904761904762
843	20171009	abamectinNILs	1	a	2	abamectin	DMSO	FX3448	D	6	mean.EXT	328.134615384615
844	20171009	abamectinNILs	1	a	2	abamectin	DMSO	FX3518	E	1	mean.EXT	357.137931034483
845	20171009	abamectinNILs	1	a	2	abamectin	DMSO	CB4856	E	12	mean.EXT	576.582089552239
846	20171009	abamectinNILs	1	a	2	abamectin	DMSO	FX3448	E	6	mean.EXT	365.32
847	20171009	abamectinNILs	1	a	2	abamectin	DMSO	CB4856	F	12	mean.EXT	716.144
848	20171009	abamectinNILs	1	a	2	abamectin	DMSO	N2	F	2	mean.EXT	490.545454545455
849	20171009	abamectinNILs	1	a	2	abamectin	DMSO	FX3518	G	1	mean.EXT	451.732142857143
850	20171009	abamectinNILs	1	a	2	abamectin	DMSO	CB4856	G	12	mean.EXT	741.863636363636
851	20171009	abamectinNILs	1	a	2	abamectin	DMSO	N2	G	2	mean.EXT	355.36
852	20171009	abamectinNILs	1	a	2	abamectin	DMSO	FX3448	G	6	mean.EXT	358.944444444444
853	20171009	abamectinNILs	1	a	4	abamectin	DMSO	FX3518	A	1	mean.EXT	461.558823529412
854	20171009	abamectinNILs	1	a	4	abamectin	DMSO	CB4856	A	12	mean.EXT	699.488549618321
855	20171009	abamectinNILs	1	a	4	abamectin	DMSO	FX3448	A	6	mean.EXT	308.375
856	20171009	abamectinNILs	1	a	4	abamectin	DMSO	FX3518	B	1	mean.EXT	473.052631578947
857	20171009	abamectinNILs	1	a	4	abamectin	DMSO	CB4856	B	12	mean.EXT	706
858	20171009	abamectinNILs	1	a	4	abamectin	DMSO	FX3448	B	6	mean.EXT	342.458333333333
859	20171009	abamectinNILs	1	a	4	abamectin	DMSO	FX3518	C	1	mean.EXT	364.7
860	20171009	abamectinNILs	1	a	4	abamectin	DMSO	CB4856	C	12	mean.EXT	640.975
861	20171009	abamectinNILs	1	a	4	abamectin	DMSO	FX3448	C	6	mean.EXT	441.813953488372
862	20171009	abamectinNILs	1	a	4	abamectin	DMSO	FX3518	D	1	mean.EXT	422.682926829268
863	20171009	abamectinNILs	1	a	4	abamectin	DMSO	CB4856	D	12	mean.EXT	688.74358974359
864	20171009	abamectinNILs	1	a	4	abamectin	DMSO	FX3448	D	6	mean.EXT	281.583333333333
865	20171009	abamectinNILs	1	a	4	abamectin	DMSO	FX3518	E	1	mean.EXT	421.166666666667
866	20171009	abamectinNILs	1	a	4	abamectin	DMSO	CB4856	E	12	mean.EXT	709.060240963855
867	20171009	abamectinNILs	1	a	4	abamectin	DMSO	N2	E	2	mean.EXT	454.3125
868	20171009	abamectinNILs	1	a	4	abamectin	DMSO	FX3448	E	6	mean.EXT	447.294117647059
869	20171009	abamectinNILs	1	a	4	abamectin	DMSO	FX3518	F	1	mean.EXT	469.32
870	20171009	abamectinNILs	1	a	4	abamectin	DMSO	CB4856	F	12	mean.EXT	624.761194029851
871	20171009	abamectinNILs	1	a	4	abamectin	DMSO	N2	F	2	mean.EXT	456.8
872	20171009	abamectinNILs	1	a	4	abamectin	DMSO	FX3448	F	6	mean.EXT	350
873	20171009	abamectinNILs	1	a	4	abamectin	DMSO	FX3518	G	1	mean.EXT	367.153846153846
874	20171009	abamectinNILs	1	a	4	abamectin	DMSO	CB4856	G	12	mean.EXT	625.396946564886
875	20171009	abamectinNILs	1	a	4	abamectin	DMSO	N2	G	2	mean.EXT	396.59649122807
876	20171009	abamectinNILs	1	a	4	abamectin	DMSO	FX3448	G	6	mean.EXT	306.081081081081
877	20171009	abamectinNILs	1	a	6	abamectin	DMSO	FX3518	A	1	mean.EXT	263.375
878	20171009	abamectinNILs	1	a	6	abamectin	DMSO	N2	A	2	mean.EXT	407.462962962963
879	20171009	abamectinNILs	1	a	6	abamectin	DMSO	FX3448	A	6	mean.EXT	383.769230769231
880	20171009	abamectinNILs	1	a	6	abamectin	DMSO	FX3518	B	1	mean.EXT	266.8125
881	20171009	abamectinNILs	1	a	6	abamectin	DMSO	CB4856	B	12	mean.EXT	562.608695652174
882	20171009	abamectinNILs	1	a	6	abamectin	DMSO	N2	B	2	mean.EXT	495.926829268293
883	20171009	abamectinNILs	1	a	6	abamectin	DMSO	FX3448	B	6	mean.EXT	349.640625
884	20171009	abamectinNILs	1	a	6	abamectin	DMSO	FX3518	C	1	mean.EXT	235.739130434783
885	20171009	abamectinNILs	1	a	6	abamectin	DMSO	CB4856	C	12	mean.EXT	535.157024793388
886	20171009	abamectinNILs	1	a	6	abamectin	DMSO	N2	C	2	mean.EXT	339.186666666667
887	20171009	abamectinNILs	1	a	6	abamectin	DMSO	FX3448	C	6	mean.EXT	377.387755102041
888	20171009	abamectinNILs	1	a	6	abamectin	DMSO	FX3518	D	1	mean.EXT	367.410256410256
889	20171009	abamectinNILs	1	a	6	abamectin	DMSO	CB4856	D	12	mean.EXT	680.794871794872
890	20171009	abamectinNILs	1	a	6	abamectin	DMSO	N2	D	2	mean.EXT	368.654545454545
891	20171009	abamectinNILs	1	a	6	abamectin	DMSO	FX3448	D	6	mean.EXT	319.933333333333
892	20171009	abamectinNILs	1	a	6	abamectin	DMSO	FX3518	E	1	mean.EXT	392.780487804878
893	20171009	abamectinNILs	1	a	6	abamectin	DMSO	CB4856	E	12	mean.EXT	592.792079207921
894	20171009	abamectinNILs	1	a	6	abamectin	DMSO	N2	E	2	mean.EXT	437.142857142857
895	20171009	abamectinNILs	1	a	6	abamectin	DMSO	FX3448	E	6	mean.EXT	377.206896551724
896	20171009	abamectinNILs	1	a	6	abamectin	DMSO	FX3518	F	1	mean.EXT	341.43137254902
897	20171009	abamectinNILs	1	a	6	abamectin	DMSO	CB4856	F	12	mean.EXT	522.770186335404
898	20171009	abamectinNILs	1	a	6	abamectin	DMSO	N2	F	2	mean.EXT	422.459459459459
899	20171009	abamectinNILs	1	a	6	abamectin	DMSO	FX3448	F	6	mean.EXT	345.6
900	20171009	abamectinNILs	1	a	6	abamectin	DMSO	FX3518	G	1	mean.EXT	378.459459459459
901	20171009	abamectinNILs	1	a	6	abamectin	DMSO	CB4856	G	12	mean.EXT	486.627450980392
902	20171009	abamectinNILs	1	a	6	abamectin	DMSO	N2	G	2	mean.EXT	493.645161290323
903	20171009	abamectinNILs	1	a	8	abamectin	DMSO	FX3518	A	1	mean.EXT	363.115384615385
904	20171009	abamectinNILs	1	a	8	abamectin	DMSO	CB4856	A	12	mean.EXT	658.230769230769
905	20171009	abamectinNILs	1	a	8	abamectin	DMSO	N2	A	2	mean.EXT	398.604651162791
906	20171009	abamectinNILs	1	a	8	abamectin	DMSO	FX3448	A	6	mean.EXT	427.297297297297
907	20171009	abamectinNILs	1	a	8	abamectin	DMSO	FX3518	B	1	mean.EXT	344.644444444444
908	20171009	abamectinNILs	1	a	8	abamectin	DMSO	CB4856	B	12	mean.EXT	601.328125
909	20171009	abamectinNILs	1	a	8	abamectin	DMSO	N2	B	2	mean.EXT	378.094594594595
910	20171009	abamectinNILs	1	a	8	abamectin	DMSO	FX3448	B	6	mean.EXT	326.103448275862
911	20171009	abamectinNILs	1	a	8	abamectin	DMSO	FX3518	C	1	mean.EXT	363.964285714286
912	20171009	abamectinNILs	1	a	8	abamectin	DMSO	CB4856	C	12	mean.EXT	658.591240875912
913	20171009	abamectinNILs	1	a	8	abamectin	DMSO	N2	C	2	mean.EXT	435.724637681159
914	20171009	abamectinNILs	1	a	8	abamectin	DMSO	FX3448	C	6	mean.EXT	413.43137254902
915	20171009	abamectinNILs	1	a	8	abamectin	DMSO	FX3518	D	1	mean.EXT	367.347826086957
916	20171009	abamectinNILs	1	a	8	abamectin	DMSO	CB4856	D	12	mean.EXT	530.954022988506
917	20171009	abamectinNILs	1	a	8	abamectin	DMSO	FX3448	D	6	mean.EXT	384.51724137931
918	20171009	abamectinNILs	1	a	8	abamectin	DMSO	FX3518	E	1	mean.EXT	323.384615384615
919	20171009	abamectinNILs	1	a	8	abamectin	DMSO	CB4856	E	12	mean.EXT	510.118811881188
920	20171009	abamectinNILs	1	a	8	abamectin	DMSO	N2	E	2	mean.EXT	428.454545454545
921	20171009	abamectinNILs	1	a	8	abamectin	DMSO	FX3448	E	6	mean.EXT	298.826086956522
922	20171009	abamectinNILs	1	a	8	abamectin	DMSO	FX3518	F	1	mean.EXT	333.111111111111
923	20171009	abamectinNILs	1	a	8	abamectin	DMSO	CB4856	F	12	mean.EXT	547.385321100917
924	20171009	abamectinNILs	1	a	8	abamectin	DMSO	N2	F	2	mean.EXT	360.6
925	20171009	abamectinNILs	1	a	8	abamectin	DMSO	FX3518	G	1	mean.EXT	400.341463414634
926	20171009	abamectinNILs	1	a	8	abamectin	DMSO	CB4856	G	12	mean.EXT	628.091836734694
927	20171009	abamectinNILs	1	a	8	abamectin	DMSO	N2	G	2	mean.EXT	514.482142857143
928	20171009	abamectinNILs	1	a	8	abamectin	DMSO	FX3448	G	6	mean.EXT	396.346153846154
929	20171009	abamectinNILs	1	a	10	abamectin	DMSO	FX3518	A	1	mean.EXT	447.533333333333
930	20171009	abamectinNILs	1	a	10	abamectin	DMSO	CB4856	A	12	mean.EXT	521.155172413793
931	20171009	abamectinNILs	1	a	10	abamectin	DMSO	N2	A	2	mean.EXT	363.327868852459
932	20171009	abamectinNILs	1	a	10	abamectin	DMSO	FX3448	A	6	mean.EXT	375
933	20171009	abamectinNILs	1	a	10	abamectin	DMSO	FX3518	B	1	mean.EXT	467.206896551724
934	20171009	abamectinNILs	1	a	10	abamectin	DMSO	CB4856	B	12	mean.EXT	607.758241758242
935	20171009	abamectinNILs	1	a	10	abamectin	DMSO	N2	B	2	mean.EXT	357.695652173913
936	20171009	abamectinNILs	1	a	10	abamectin	DMSO	FX3518	C	1	mean.EXT	350.21875
937	20171009	abamectinNILs	1	a	10	abamectin	DMSO	CB4856	C	12	mean.EXT	531.685393258427
938	20171009	abamectinNILs	1	a	10	abamectin	DMSO	N2	C	2	mean.EXT	408.52
939	20171009	abamectinNILs	1	a	10	abamectin	DMSO	FX3448	C	6	mean.EXT	345.576923076923
940	20171009	abamectinNILs	1	a	10	abamectin	DMSO	FX3518	D	1	mean.EXT	386.048780487805
941	20171009	abamectinNILs	1	a	10	abamectin	DMSO	CB4856	D	12	mean.EXT	579.705882352941
942	20171009	abamectinNILs	1	a	10	abamectin	DMSO	N2	D	2	mean.EXT	384.75
943	20171009	abamectinNILs	1	a	10	abamectin	DMSO	FX3448	D	6	mean.EXT	393.06
944	20171009	abamectinNILs	1	a	10	abamectin	DMSO	FX3518	E	1	mean.EXT	339.884615384615
945	20171009	abamectinNILs	1	a	10	abamectin	DMSO	CB4856	E	12	mean.EXT	464.796875
946	20171009	abamectinNILs	1	a	10	abamectin	DMSO	N2	E	2	mean.EXT	386.959183673469
947	20171009	abamectinNILs	1	a	10	abamectin	DMSO	FX3448	E	6	mean.EXT	380.05
948	20171009	abamectinNILs	1	a	10	abamectin	DMSO	FX3518	F	1	mean.EXT	322.666666666667
949	20171009	abamectinNILs	1	a	10	abamectin	DMSO	CB4856	F	12	mean.EXT	625.134831460674
950	20171009	abamectinNILs	1	a	10	abamectin	DMSO	N2	F	2	mean.EXT	337.971014492754
951	20171009	abamectinNILs	1	a	10	abamectin	DMSO	FX3448	F	6	mean.EXT	322.666666666667
952	20171009	abamectinNILs	1	a	10	abamectin	DMSO	FX3518	G	1	mean.EXT	357.344827586207
953	20171009	abamectinNILs	1	a	10	abamectin	DMSO	CB4856	G	12	mean.EXT	477.650793650794
954	20171009	abamectinNILs	1	a	10	abamectin	DMSO	N2	G	2	mean.EXT	331.384615384615
955	20171009	abamectinNILs	1	a	10	abamectin	DMSO	FX3448	G	6	mean.EXT	328
956	20171009	abamectinNILs	1	a	12	abamectin	DMSO	FX3518	A	1	mean.EXT	354.46
957	20171009	abamectinNILs	1	a	12	abamectin	DMSO	CB4856	A	12	mean.EXT	469.316455696203
958	20171009	abamectinNILs	1	a	12	abamectin	DMSO	N2	A	2	mean.EXT	441.142857142857
959	20171009	abamectinNILs	1	a	12	abamectin	DMSO	FX3518	B	1	mean.EXT	353.125
960	20171009	abamectinNILs	1	a	12	abamectin	DMSO	CB4856	B	12	mean.EXT	606.625
961	20171009	abamectinNILs	1	a	12	abamectin	DMSO	N2	B	2	mean.EXT	480.333333333333
962	20171009	abamectinNILs	1	a	12	abamectin	DMSO	FX3448	B	6	mean.EXT	314.774193548387
963	20171009	abamectinNILs	1	a	12	abamectin	DMSO	CB4856	C	12	mean.EXT	631.488636363636
964	20171009	abamectinNILs	1	a	12	abamectin	DMSO	N2	C	2	mean.EXT	367.886075949367
965	20171009	abamectinNILs	1	a	12	abamectin	DMSO	CB4856	D	12	mean.EXT	597.348484848485
966	20171009	abamectinNILs	1	a	12	abamectin	DMSO	N2	D	2	mean.EXT	438.920634920635
967	20171009	abamectinNILs	1	a	12	abamectin	DMSO	FX3448	D	6	mean.EXT	360.892857142857
968	20171009	abamectinNILs	1	a	12	abamectin	DMSO	FX3518	E	1	mean.EXT	281.9375
969	20171009	abamectinNILs	1	a	12	abamectin	DMSO	CB4856	E	12	mean.EXT	457.383720930233
970	20171009	abamectinNILs	1	a	12	abamectin	DMSO	N2	E	2	mean.EXT	411.926829268293
971	20171009	abamectinNILs	1	a	12	abamectin	DMSO	FX3448	E	6	mean.EXT	336.709677419355
972	20171009	abamectinNILs	1	a	12	abamectin	DMSO	CB4856	F	12	mean.EXT	494.395833333333
973	20171009	abamectinNILs	1	a	12	abamectin	DMSO	N2	F	2	mean.EXT	352.745098039216
974	20171009	abamectinNILs	1	a	12	abamectin	DMSO	FX3448	F	6	mean.EXT	384.485714285714
975	20171009	abamectinNILs	1	a	12	abamectin	DMSO	FX3518	G	1	mean.EXT	401.590909090909
976	20171009	abamectinNILs	1	a	12	abamectin	DMSO	CB4856	G	12	mean.EXT	469.915094339623
977	20171009	abamectinNILs	1	a	12	abamectin	DMSO	N2	G	2	mean.EXT	340.814814814815
978	20171009	abamectinNILs	1	a	12	abamectin	DMSO	FX3448	G	6	mean.EXT	405
979	20171009	abamectinNILs	1	a	14	abamectin	DMSO	FX3518	A	1	mean.EXT	367.515151515152
980	20171009	abamectinNILs	1	a	14	abamectin	DMSO	CB4856	A	12	mean.EXT	550.966666666667
981	20171009	abamectinNILs	1	a	14	abamectin	DMSO	N2	A	2	mean.EXT	361.205882352941
982	20171009	abamectinNILs	1	a	14	abamectin	DMSO	FX3518	B	1	mean.EXT	368.292682926829
983	20171009	abamectinNILs	1	a	14	abamectin	DMSO	CB4856	B	12	mean.EXT	626.88785046729
984	20171009	abamectinNILs	1	a	14	abamectin	DMSO	FX3448	B	6	mean.EXT	269.241379310345
985	20171009	abamectinNILs	1	a	14	abamectin	DMSO	FX3518	C	1	mean.EXT	376.682926829268
986	20171009	abamectinNILs	1	a	14	abamectin	DMSO	CB4856	C	12	mean.EXT	592.121212121212
987	20171009	abamectinNILs	1	a	14	abamectin	DMSO	N2	C	2	mean.EXT	323.586206896552
988	20171009	abamectinNILs	1	a	14	abamectin	DMSO	FX3448	C	6	mean.EXT	280.777777777778
989	20171009	abamectinNILs	1	a	14	abamectin	DMSO	CB4856	D	12	mean.EXT	620.642276422764
990	20171009	abamectinNILs	1	a	14	abamectin	DMSO	N2	D	2	mean.EXT	328.070175438596
991	20171009	abamectinNILs	1	a	14	abamectin	DMSO	FX3448	D	6	mean.EXT	371.461538461538
992	20171009	abamectinNILs	1	a	14	abamectin	DMSO	FX3518	E	1	mean.EXT	238.615384615385
993	20171009	abamectinNILs	1	a	14	abamectin	DMSO	CB4856	E	12	mean.EXT	489.057971014493
994	20171009	abamectinNILs	1	a	14	abamectin	DMSO	N2	E	2	mean.EXT	312.88679245283
995	20171009	abamectinNILs	1	a	14	abamectin	DMSO	FX3448	E	6	mean.EXT	360.210526315789
996	20171009	abamectinNILs	1	a	14	abamectin	DMSO	FX3518	F	1	mean.EXT	299.583333333333
997	20171009	abamectinNILs	1	a	14	abamectin	DMSO	CB4856	F	12	mean.EXT	520.090909090909
998	20171009	abamectinNILs	1	a	14	abamectin	DMSO	N2	F	2	mean.EXT	416.333333333333
999	20171009	abamectinNILs	1	a	14	abamectin	DMSO	FX3448	F	6	mean.EXT	413.565217391304
1000	20171009	abamectinNILs	1	a	14	abamectin	DMSO	FX3518	G	1	mean.EXT	392.566666666667
1001	20171009	abamectinNILs	1	a	14	abamectin	DMSO	N2	G	2	mean.EXT	459.967213114754
1002	20171009	abamectinNILs	1	a	14	abamectin	DMSO	FX3448	G	6	mean.EXT	319.642857142857
1003	20171009	abamectinNILs	1	a	16	abamectin	DMSO	FX3518	A	1	mean.EXT	417.026315789474
1004	20171009	abamectinNILs	1	a	16	abamectin	DMSO	CB4856	A	12	mean.EXT	489.223880597015
1005	20171009	abamectinNILs	1	a	16	abamectin	DMSO	N2	A	2	mean.EXT	402.708333333333
1006	20171009	abamectinNILs	1	a	16	abamectin	DMSO	FX3448	A	6	mean.EXT	324.606060606061
1007	20171009	abamectinNILs	1	a	16	abamectin	DMSO	FX3518	B	1	mean.EXT	343.363636363636
1008	20171009	abamectinNILs	1	a	16	abamectin	DMSO	CB4856	B	12	mean.EXT	580.798561151079
1009	20171009	abamectinNILs	1	a	16	abamectin	DMSO	N2	B	2	mean.EXT	417.848484848485
1010	20171009	abamectinNILs	1	a	16	abamectin	DMSO	FX3448	B	6	mean.EXT	369.703703703704
1011	20171009	abamectinNILs	1	a	16	abamectin	DMSO	FX3518	C	1	mean.EXT	356.861111111111
1012	20171009	abamectinNILs	1	a	16	abamectin	DMSO	CB4856	C	12	mean.EXT	582.838709677419
1013	20171009	abamectinNILs	1	a	16	abamectin	DMSO	N2	C	2	mean.EXT	446.629032258065
1014	20171009	abamectinNILs	1	a	16	abamectin	DMSO	FX3448	C	6	mean.EXT	408.871794871795
1015	20171009	abamectinNILs	1	a	16	abamectin	DMSO	CB4856	D	12	mean.EXT	577.716535433071
1016	20171009	abamectinNILs	1	a	16	abamectin	DMSO	N2	D	2	mean.EXT	312.414634146341
1017	20171009	abamectinNILs	1	a	16	abamectin	DMSO	FX3448	D	6	mean.EXT	317.0625
1018	20171009	abamectinNILs	1	a	16	abamectin	DMSO	FX3518	E	1	mean.EXT	330.461538461538
1019	20171009	abamectinNILs	1	a	16	abamectin	DMSO	CB4856	E	12	mean.EXT	531.017391304348
1020	20171009	abamectinNILs	1	a	16	abamectin	DMSO	N2	E	2	mean.EXT	371.722222222222
1021	20171009	abamectinNILs	1	a	16	abamectin	DMSO	FX3448	E	6	mean.EXT	384.717948717949
1022	20171009	abamectinNILs	1	a	16	abamectin	DMSO	FX3518	F	1	mean.EXT	339.40350877193
1023	20171009	abamectinNILs	1	a	16	abamectin	DMSO	CB4856	F	12	mean.EXT	519.69918699187
1024	20171009	abamectinNILs	1	a	16	abamectin	DMSO	N2	F	2	mean.EXT	460.775862068966
1025	20171009	abamectinNILs	1	a	16	abamectin	DMSO	FX3448	F	6	mean.EXT	421.409090909091
1026	20171009	abamectinNILs	1	a	16	abamectin	DMSO	FX3518	G	1	mean.EXT	326.947368421053
1027	20171009	abamectinNILs	1	a	16	abamectin	DMSO	CB4856	G	12	mean.EXT	687.25
1028	20171009	abamectinNILs	1	a	16	abamectin	DMSO	N2	G	2	mean.EXT	368.893939393939
1029	20171009	abamectinNILs	1	a	16	abamectin	DMSO	FX3448	G	6	mean.EXT	375.484848484848
1030	20171009	abamectinNILs	1	a	2	abamectin	DMSO	FX3518	A	1	norm.n	16.6666666666667
1031	20171009	abamectinNILs	1	a	2	abamectin	DMSO	CB4856	A	12	norm.n	33.3333333333333
1032	20171009	abamectinNILs	1	a	2	abamectin	DMSO	N2	A	2	norm.n	21
1033	20171009	abamectinNILs	1	a	2	abamectin	DMSO	FX3448	A	6	norm.n	14.3333333333333
1034	20171009	abamectinNILs	1	a	2	abamectin	DMSO	FX3518	B	1	norm.n	15
1035	20171009	abamectinNILs	1	a	2	abamectin	DMSO	CB4856	B	12	norm.n	46.3333333333333
1036	20171009	abamectinNILs	1	a	2	abamectin	DMSO	N2	B	2	norm.n	22.6666666666667
1037	20171009	abamectinNILs	1	a	2	abamectin	DMSO	FX3448	B	6	norm.n	15
1038	20171009	abamectinNILs	1	a	2	abamectin	DMSO	FX3518	C	1	norm.n	9.66666666666667
1039	20171009	abamectinNILs	1	a	2	abamectin	DMSO	CB4856	C	12	norm.n	32.6666666666667
1040	20171009	abamectinNILs	1	a	2	abamectin	DMSO	N2	C	2	norm.n	19.6666666666667
1041	20171009	abamectinNILs	1	a	2	abamectin	DMSO	FX3448	C	6	norm.n	10.3333333333333
1042	20171009	abamectinNILs	1	a	2	abamectin	DMSO	FX3518	D	1	norm.n	18
1043	20171009	abamectinNILs	1	a	2	abamectin	DMSO	CB4856	D	12	norm.n	27.6666666666667
1044	20171009	abamectinNILs	1	a	2	abamectin	DMSO	N2	D	2	norm.n	21
1045	20171009	abamectinNILs	1	a	2	abamectin	DMSO	FX3448	D	6	norm.n	17.3333333333333
1046	20171009	abamectinNILs	1	a	2	abamectin	DMSO	FX3518	E	1	norm.n	19.3333333333333
1047	20171009	abamectinNILs	1	a	2	abamectin	DMSO	CB4856	E	12	norm.n	22.3333333333333
1048	20171009	abamectinNILs	1	a	2	abamectin	DMSO	FX3448	E	6	norm.n	8.33333333333333
1049	20171009	abamectinNILs	1	a	2	abamectin	DMSO	FX3518	F	1	norm.n	5.33333333333333
1050	20171009	abamectinNILs	1	a	2	abamectin	DMSO	CB4856	F	12	norm.n	41.6666666666667
1051	20171009	abamectinNILs	1	a	2	abamectin	DMSO	N2	F	2	norm.n	11
1052	20171009	abamectinNILs	1	a	2	abamectin	DMSO	N2	G	2	norm.n	8.33333333333333
1053	20171009	abamectinNILs	1	a	2	abamectin	DMSO	FX3448	G	6	norm.n	18
1054	20171009	abamectinNILs	1	a	4	abamectin	DMSO	FX3518	A	1	norm.n	11.3333333333333
1055	20171009	abamectinNILs	1	a	4	abamectin	DMSO	CB4856	A	12	norm.n	43.6666666666667
1056	20171009	abamectinNILs	1	a	4	abamectin	DMSO	FX3448	A	6	norm.n	8
1057	20171009	abamectinNILs	1	a	4	abamectin	DMSO	FX3518	B	1	norm.n	12.6666666666667
1058	20171009	abamectinNILs	1	a	4	abamectin	DMSO	CB4856	B	12	norm.n	30.6666666666667
1059	20171009	abamectinNILs	1	a	4	abamectin	DMSO	FX3448	B	6	norm.n	8
1060	20171009	abamectinNILs	1	a	4	abamectin	DMSO	FX3518	C	1	norm.n	3.33333333333333
1061	20171009	abamectinNILs	1	a	4	abamectin	DMSO	CB4856	C	12	norm.n	26.6666666666667
1062	20171009	abamectinNILs	1	a	4	abamectin	DMSO	FX3448	C	6	norm.n	14.3333333333333
1063	20171009	abamectinNILs	1	a	4	abamectin	DMSO	FX3518	D	1	norm.n	13.6666666666667
1064	20171009	abamectinNILs	1	a	4	abamectin	DMSO	CB4856	D	12	norm.n	26
1065	20171009	abamectinNILs	1	a	4	abamectin	DMSO	FX3448	D	6	norm.n	8
1066	20171009	abamectinNILs	1	a	4	abamectin	DMSO	FX3518	E	1	norm.n	14
1067	20171009	abamectinNILs	1	a	4	abamectin	DMSO	CB4856	E	12	norm.n	27.6666666666667
1068	20171009	abamectinNILs	1	a	4	abamectin	DMSO	FX3448	E	6	norm.n	5.66666666666667
1069	20171009	abamectinNILs	1	a	4	abamectin	DMSO	FX3518	F	1	norm.n	8.33333333333333
1070	20171009	abamectinNILs	1	a	4	abamectin	DMSO	CB4856	F	12	norm.n	44.6666666666667
1071	20171009	abamectinNILs	1	a	4	abamectin	DMSO	N2	F	2	norm.n	23.3333333333333
1072	20171009	abamectinNILs	1	a	4	abamectin	DMSO	FX3448	F	6	norm.n	12.3333333333333
1073	20171009	abamectinNILs	1	a	4	abamectin	DMSO	FX3518	G	1	norm.n	6.5
1074	20171009	abamectinNILs	1	a	4	abamectin	DMSO	CB4856	G	12	norm.n	43.6666666666667
1075	20171009	abamectinNILs	1	a	4	abamectin	DMSO	N2	G	2	norm.n	19
1076	20171009	abamectinNILs	1	a	4	abamectin	DMSO	FX3448	G	6	norm.n	12.3333333333333
1077	20171009	abamectinNILs	1	a	6	abamectin	DMSO	FX3518	A	1	norm.n	10.6666666666667
1078	20171009	abamectinNILs	1	a	6	abamectin	DMSO	CB4856	A	12	norm.n	34
1079	20171009	abamectinNILs	1	a	6	abamectin	DMSO	N2	A	2	norm.n	18
1080	20171009	abamectinNILs	1	a	6	abamectin	DMSO	FX3448	A	6	norm.n	8.66666666666667
1081	20171009	abamectinNILs	1	a	6	abamectin	DMSO	FX3518	B	1	norm.n	10.6666666666667
1082	20171009	abamectinNILs	1	a	6	abamectin	DMSO	CB4856	B	12	norm.n	38.3333333333333
1083	20171009	abamectinNILs	1	a	6	abamectin	DMSO	N2	B	2	norm.n	13.6666666666667
1084	20171009	abamectinNILs	1	a	6	abamectin	DMSO	FX3518	C	1	norm.n	11.5
1085	20171009	abamectinNILs	1	a	6	abamectin	DMSO	CB4856	C	12	norm.n	40.3333333333333
1086	20171009	abamectinNILs	1	a	6	abamectin	DMSO	N2	C	2	norm.n	25
1087	20171009	abamectinNILs	1	a	6	abamectin	DMSO	FX3448	C	6	norm.n	16.3333333333333
1088	20171009	abamectinNILs	1	a	6	abamectin	DMSO	FX3518	D	1	norm.n	13
1089	20171009	abamectinNILs	1	a	6	abamectin	DMSO	CB4856	D	12	norm.n	26
1090	20171009	abamectinNILs	1	a	6	abamectin	DMSO	N2	D	2	norm.n	18.3333333333333
1091	20171009	abamectinNILs	1	a	6	abamectin	DMSO	FX3448	D	6	norm.n	10
1092	20171009	abamectinNILs	1	a	6	abamectin	DMSO	FX3518	E	1	norm.n	13.6666666666667
1093	20171009	abamectinNILs	1	a	6	abamectin	DMSO	CB4856	E	12	norm.n	33.6666666666667
1094	20171009	abamectinNILs	1	a	6	abamectin	DMSO	N2	E	2	norm.n	21
1095	20171009	abamectinNILs	1	a	6	abamectin	DMSO	FX3448	E	6	norm.n	9.66666666666667
1096	20171009	abamectinNILs	1	a	6	abamectin	DMSO	FX3518	F	1	norm.n	17
1097	20171009	abamectinNILs	1	a	6	abamectin	DMSO	N2	F	2	norm.n	12.3333333333333
1098	20171009	abamectinNILs	1	a	6	abamectin	DMSO	FX3448	F	6	norm.n	11.6666666666667
1099	20171009	abamectinNILs	1	a	6	abamectin	DMSO	FX3518	G	1	norm.n	12.3333333333333
1100	20171009	abamectinNILs	1	a	6	abamectin	DMSO	CB4856	G	12	norm.n	34
1101	20171009	abamectinNILs	1	a	6	abamectin	DMSO	N2	G	2	norm.n	10.3333333333333
1102	20171009	abamectinNILs	1	a	6	abamectin	DMSO	FX3448	G	6	norm.n	14.3333333333333
1103	20171009	abamectinNILs	1	a	8	abamectin	DMSO	FX3518	A	1	norm.n	8.66666666666667
1104	20171009	abamectinNILs	1	a	8	abamectin	DMSO	CB4856	A	12	norm.n	30.3333333333333
1105	20171009	abamectinNILs	1	a	8	abamectin	DMSO	N2	A	2	norm.n	14.3333333333333
1106	20171009	abamectinNILs	1	a	8	abamectin	DMSO	FX3448	A	6	norm.n	12.3333333333333
1107	20171009	abamectinNILs	1	a	8	abamectin	DMSO	FX3518	B	1	norm.n	15
1108	20171009	abamectinNILs	1	a	8	abamectin	DMSO	CB4856	B	12	norm.n	42.6666666666667
1109	20171009	abamectinNILs	1	a	8	abamectin	DMSO	N2	B	2	norm.n	24.6666666666667
1110	20171009	abamectinNILs	1	a	8	abamectin	DMSO	FX3448	B	6	norm.n	9.66666666666667
1111	20171009	abamectinNILs	1	a	8	abamectin	DMSO	FX3518	C	1	norm.n	9.33333333333333
1112	20171009	abamectinNILs	1	a	8	abamectin	DMSO	CB4856	C	12	norm.n	45.6666666666667
1113	20171009	abamectinNILs	1	a	8	abamectin	DMSO	N2	C	2	norm.n	23
1114	20171009	abamectinNILs	1	a	8	abamectin	DMSO	FX3448	C	6	norm.n	17
1115	20171009	abamectinNILs	1	a	8	abamectin	DMSO	FX3518	D	1	norm.n	15.3333333333333
1116	20171009	abamectinNILs	1	a	8	abamectin	DMSO	CB4856	D	12	norm.n	29
1117	20171009	abamectinNILs	1	a	8	abamectin	DMSO	N2	D	2	norm.n	16
1118	20171009	abamectinNILs	1	a	8	abamectin	DMSO	FX3448	D	6	norm.n	9.66666666666667
1119	20171009	abamectinNILs	1	a	8	abamectin	DMSO	FX3518	E	1	norm.n	8.66666666666667
1120	20171009	abamectinNILs	1	a	8	abamectin	DMSO	CB4856	E	12	norm.n	33.6666666666667
1121	20171009	abamectinNILs	1	a	8	abamectin	DMSO	N2	E	2	norm.n	7.33333333333333
1122	20171009	abamectinNILs	1	a	8	abamectin	DMSO	FX3448	E	6	norm.n	7.66666666666667
1123	20171009	abamectinNILs	1	a	8	abamectin	DMSO	FX3518	F	1	norm.n	9
1124	20171009	abamectinNILs	1	a	8	abamectin	DMSO	CB4856	F	12	norm.n	36.3333333333333
1125	20171009	abamectinNILs	1	a	8	abamectin	DMSO	N2	F	2	norm.n	13.3333333333333
1126	20171009	abamectinNILs	1	a	8	abamectin	DMSO	FX3448	F	6	norm.n	13.6666666666667
1127	20171009	abamectinNILs	1	a	8	abamectin	DMSO	FX3518	G	1	norm.n	20.5
1128	20171009	abamectinNILs	1	a	8	abamectin	DMSO	CB4856	G	12	norm.n	32.6666666666667
1129	20171009	abamectinNILs	1	a	8	abamectin	DMSO	N2	G	2	norm.n	18.6666666666667
1130	20171009	abamectinNILs	1	a	8	abamectin	DMSO	FX3448	G	6	norm.n	8.66666666666667
1131	20171009	abamectinNILs	1	a	10	abamectin	DMSO	FX3518	A	1	norm.n	15
1132	20171009	abamectinNILs	1	a	10	abamectin	DMSO	CB4856	A	12	norm.n	19.3333333333333
1133	20171009	abamectinNILs	1	a	10	abamectin	DMSO	N2	A	2	norm.n	20.3333333333333
1134	20171009	abamectinNILs	1	a	10	abamectin	DMSO	FX3448	A	6	norm.n	6
1135	20171009	abamectinNILs	1	a	10	abamectin	DMSO	FX3518	B	1	norm.n	9.66666666666667
1136	20171009	abamectinNILs	1	a	10	abamectin	DMSO	CB4856	B	12	norm.n	30.3333333333333
1137	20171009	abamectinNILs	1	a	10	abamectin	DMSO	N2	B	2	norm.n	15.3333333333333
1138	20171009	abamectinNILs	1	a	10	abamectin	DMSO	FX3518	C	1	norm.n	10.6666666666667
1139	20171009	abamectinNILs	1	a	10	abamectin	DMSO	CB4856	C	12	norm.n	29.6666666666667
1140	20171009	abamectinNILs	1	a	10	abamectin	DMSO	N2	C	2	norm.n	8.33333333333333
1141	20171009	abamectinNILs	1	a	10	abamectin	DMSO	FX3448	C	6	norm.n	8.66666666666667
1142	20171009	abamectinNILs	1	a	10	abamectin	DMSO	FX3518	D	1	norm.n	13.6666666666667
1143	20171009	abamectinNILs	1	a	10	abamectin	DMSO	CB4856	D	12	norm.n	28.3333333333333
1144	20171009	abamectinNILs	1	a	10	abamectin	DMSO	N2	D	2	norm.n	10.6666666666667
1145	20171009	abamectinNILs	1	a	10	abamectin	DMSO	FX3448	D	6	norm.n	16.6666666666667
1146	20171009	abamectinNILs	1	a	10	abamectin	DMSO	FX3518	E	1	norm.n	8.66666666666667
1147	20171009	abamectinNILs	1	a	10	abamectin	DMSO	CB4856	E	12	norm.n	21.3333333333333
1148	20171009	abamectinNILs	1	a	10	abamectin	DMSO	N2	E	2	norm.n	16.3333333333333
1149	20171009	abamectinNILs	1	a	10	abamectin	DMSO	FX3448	E	6	norm.n	6.66666666666667
1150	20171009	abamectinNILs	1	a	10	abamectin	DMSO	FX3518	F	1	norm.n	6
1151	20171009	abamectinNILs	1	a	10	abamectin	DMSO	CB4856	F	12	norm.n	29.6666666666667
1152	20171009	abamectinNILs	1	a	10	abamectin	DMSO	N2	F	2	norm.n	23
1153	20171009	abamectinNILs	1	a	10	abamectin	DMSO	FX3448	F	6	norm.n	10
1154	20171009	abamectinNILs	1	a	10	abamectin	DMSO	FX3518	G	1	norm.n	9.66666666666667
1155	20171009	abamectinNILs	1	a	10	abamectin	DMSO	CB4856	G	12	norm.n	21
1156	20171009	abamectinNILs	1	a	10	abamectin	DMSO	N2	G	2	norm.n	13
1157	20171009	abamectinNILs	1	a	10	abamectin	DMSO	FX3448	G	6	norm.n	4.66666666666667
1158	20171009	abamectinNILs	1	a	12	abamectin	DMSO	FX3518	A	1	norm.n	16.6666666666667
1159	20171009	abamectinNILs	1	a	12	abamectin	DMSO	CB4856	A	12	norm.n	26.3333333333333
1160	20171009	abamectinNILs	1	a	12	abamectin	DMSO	N2	A	2	norm.n	23.3333333333333
1161	20171009	abamectinNILs	1	a	12	abamectin	DMSO	FX3518	B	1	norm.n	8
1162	20171009	abamectinNILs	1	a	12	abamectin	DMSO	CB4856	B	12	norm.n	16
1163	20171009	abamectinNILs	1	a	12	abamectin	DMSO	N2	B	2	norm.n	24
1164	20171009	abamectinNILs	1	a	12	abamectin	DMSO	FX3448	B	6	norm.n	15.5
1165	20171009	abamectinNILs	1	a	12	abamectin	DMSO	CB4856	C	12	norm.n	29.3333333333333
1166	20171009	abamectinNILs	1	a	12	abamectin	DMSO	N2	C	2	norm.n	26.3333333333333
1167	20171009	abamectinNILs	1	a	12	abamectin	DMSO	CB4856	D	12	norm.n	44
1168	20171009	abamectinNILs	1	a	12	abamectin	DMSO	N2	D	2	norm.n	21
1169	20171009	abamectinNILs	1	a	12	abamectin	DMSO	FX3448	D	6	norm.n	14
1170	20171009	abamectinNILs	1	a	12	abamectin	DMSO	FX3518	E	1	norm.n	10.6666666666667
1171	20171009	abamectinNILs	1	a	12	abamectin	DMSO	CB4856	E	12	norm.n	28.6666666666667
1172	20171009	abamectinNILs	1	a	12	abamectin	DMSO	N2	E	2	norm.n	13.6666666666667
1173	20171009	abamectinNILs	1	a	12	abamectin	DMSO	CB4856	F	12	norm.n	16
1174	20171009	abamectinNILs	1	a	12	abamectin	DMSO	N2	F	2	norm.n	17
1175	20171009	abamectinNILs	1	a	12	abamectin	DMSO	FX3448	F	6	norm.n	11.6666666666667
1176	20171009	abamectinNILs	1	a	12	abamectin	DMSO	FX3518	G	1	norm.n	7.33333333333333
1177	20171009	abamectinNILs	1	a	12	abamectin	DMSO	CB4856	G	12	norm.n	35.3333333333333
1178	20171009	abamectinNILs	1	a	12	abamectin	DMSO	N2	G	2	norm.n	9
1179	20171009	abamectinNILs	1	a	12	abamectin	DMSO	FX3448	G	6	norm.n	11
1180	20171009	abamectinNILs	1	a	14	abamectin	DMSO	FX3518	A	1	norm.n	11
1181	20171009	abamectinNILs	1	a	14	abamectin	DMSO	CB4856	A	12	norm.n	40
1182	20171009	abamectinNILs	1	a	14	abamectin	DMSO	N2	A	2	norm.n	22.6666666666667
1183	20171009	abamectinNILs	1	a	14	abamectin	DMSO	FX3448	A	6	norm.n	17
1184	20171009	abamectinNILs	1	a	14	abamectin	DMSO	FX3518	B	1	norm.n	13.6666666666667
1185	20171009	abamectinNILs	1	a	14	abamectin	DMSO	CB4856	B	12	norm.n	35.6666666666667
1186	20171009	abamectinNILs	1	a	14	abamectin	DMSO	N2	B	2	norm.n	8
1187	20171009	abamectinNILs	1	a	14	abamectin	DMSO	FX3448	B	6	norm.n	9.66666666666667
1188	20171009	abamectinNILs	1	a	14	abamectin	DMSO	FX3518	C	1	norm.n	13.6666666666667
1189	20171009	abamectinNILs	1	a	14	abamectin	DMSO	CB4856	C	12	norm.n	44
1190	20171009	abamectinNILs	1	a	14	abamectin	DMSO	N2	C	2	norm.n	19.3333333333333
1191	20171009	abamectinNILs	1	a	14	abamectin	DMSO	FX3448	C	6	norm.n	9
1192	20171009	abamectinNILs	1	a	14	abamectin	DMSO	CB4856	D	12	norm.n	41
1193	20171009	abamectinNILs	1	a	14	abamectin	DMSO	N2	D	2	norm.n	19
1194	20171009	abamectinNILs	1	a	14	abamectin	DMSO	FX3448	D	6	norm.n	8.66666666666667
1195	20171009	abamectinNILs	1	a	14	abamectin	DMSO	FX3518	E	1	norm.n	13
1196	20171009	abamectinNILs	1	a	14	abamectin	DMSO	CB4856	E	12	norm.n	23
1197	20171009	abamectinNILs	1	a	14	abamectin	DMSO	N2	E	2	norm.n	17.6666666666667
1198	20171009	abamectinNILs	1	a	14	abamectin	DMSO	FX3448	E	6	norm.n	12.6666666666667
1199	20171009	abamectinNILs	1	a	14	abamectin	DMSO	FX3518	F	1	norm.n	8
1200	20171009	abamectinNILs	1	a	14	abamectin	DMSO	N2	F	2	norm.n	20
1201	20171009	abamectinNILs	1	a	14	abamectin	DMSO	FX3448	F	6	norm.n	11.5
1202	20171009	abamectinNILs	1	a	14	abamectin	DMSO	FX3518	G	1	norm.n	10
1203	20171009	abamectinNILs	1	a	14	abamectin	DMSO	CB4856	G	12	norm.n	19.6666666666667
1204	20171009	abamectinNILs	1	a	14	abamectin	DMSO	N2	G	2	norm.n	20.3333333333333
1205	20171009	abamectinNILs	1	a	14	abamectin	DMSO	FX3448	G	6	norm.n	14
1206	20171009	abamectinNILs	1	a	16	abamectin	DMSO	FX3518	A	1	norm.n	12.6666666666667
1207	20171009	abamectinNILs	1	a	16	abamectin	DMSO	CB4856	A	12	norm.n	22.3333333333333
1208	20171009	abamectinNILs	1	a	16	abamectin	DMSO	N2	A	2	norm.n	16
1209	20171009	abamectinNILs	1	a	16	abamectin	DMSO	FX3448	A	6	norm.n	11
1210	20171009	abamectinNILs	1	a	16	abamectin	DMSO	FX3518	B	1	norm.n	14.6666666666667
1211	20171009	abamectinNILs	1	a	16	abamectin	DMSO	CB4856	B	12	norm.n	46.3333333333333
1212	20171009	abamectinNILs	1	a	16	abamectin	DMSO	N2	B	2	norm.n	11
1213	20171009	abamectinNILs	1	a	16	abamectin	DMSO	FX3448	B	6	norm.n	9
1214	20171009	abamectinNILs	1	a	16	abamectin	DMSO	FX3518	C	1	norm.n	12
1215	20171009	abamectinNILs	1	a	16	abamectin	DMSO	CB4856	C	12	norm.n	31
1216	20171009	abamectinNILs	1	a	16	abamectin	DMSO	N2	C	2	norm.n	20.6666666666667
1217	20171009	abamectinNILs	1	a	16	abamectin	DMSO	FX3448	C	6	norm.n	13
1218	20171009	abamectinNILs	1	a	16	abamectin	DMSO	CB4856	D	12	norm.n	42.3333333333333
1219	20171009	abamectinNILs	1	a	16	abamectin	DMSO	N2	D	2	norm.n	13.6666666666667
1220	20171009	abamectinNILs	1	a	16	abamectin	DMSO	FX3448	D	6	norm.n	16
1221	20171009	abamectinNILs	1	a	16	abamectin	DMSO	FX3518	E	1	norm.n	13
1222	20171009	abamectinNILs	1	a	16	abamectin	DMSO	CB4856	E	12	norm.n	38.3333333333333
1223	20171009	abamectinNILs	1	a	16	abamectin	DMSO	N2	E	2	norm.n	12
1224	20171009	abamectinNILs	1	a	16	abamectin	DMSO	FX3448	E	6	norm.n	13
1225	20171009	abamectinNILs	1	a	16	abamectin	DMSO	FX3518	F	1	norm.n	19
1226	20171009	abamectinNILs	1	a	16	abamectin	DMSO	CB4856	F	12	norm.n	41
1227	20171009	abamectinNILs	1	a	16	abamectin	DMSO	N2	F	2	norm.n	19.3333333333333
1228	20171009	abamectinNILs	1	a	16	abamectin	DMSO	FX3448	F	6	norm.n	7.33333333333333
1229	20171009	abamectinNILs	1	a	16	abamectin	DMSO	FX3518	G	1	norm.n	19
1230	20171009	abamectinNILs	1	a	16	abamectin	DMSO	CB4856	G	12	norm.n	20
1231	20171009	abamectinNILs	1	a	16	abamectin	DMSO	N2	G	2	norm.n	22
1232	20171009	abamectinNILs	1	a	16	abamectin	DMSO	FX3448	G	6	norm.n	11
