# Supplementary material for: Two novel loci underlie natural differences in Caenorhabditis elegans abamectin responses
Source: PLoS Pathog. 2021 Mar 15;17(3):e1009297. doi: 10.1371/journal.ppat.1009297 (PMC7993787; doi:10.1371/journal.ppat.1009297)
Supplement: S18 File — Coordinates and orthologous relationships for H. contortus QTL. (CSV) [file ppat.1009297.s029.csv]

	transcriptID	WormBaseID	locus	start	stop	VL_am	VL_lm	VL_nil	VC_lm	VC_nil	VR_am	VR_lm	VR_nil	HCON_ortho	HCON_start	HCON_stop	interval_1_status	interval_2_status
1	C38C3.4b	WBGene00016513	NA	1482042	1484124	NA	NA	Y	NA	NA	NA	NA	NA	HCON_00135820-00001	6249179	6254497	NA	NA
2	F35F10.8	WBGene00006013	srx-122	3296108	3297864	Y	NA	NA	NA	NA	NA	NA	NA	NA	NA	NA	NA	NA
3	F09F3.11	WBGene00006026	srx-135	13859206	13861402	NA	NA	NA	NA	NA	NA	NA	Y	NA	NA	NA	NA	NA
4	F09F3.12	WBGene00006027	srx-136	13857432	13859021	NA	NA	NA	NA	NA	NA	NA	Y	NA	NA	NA	NA	NA
5	F35F10.2	WBGene00018053	srbc-3	3308469	3309689	Y	NA	NA	NA	NA	NA	NA	NA	NA	NA	NA	NA	NA
6	F35F10.5	WBGene00018055	NA	3284929	3285902	Y	NA	NA	NA	NA	NA	NA	NA	NA	NA	NA	NA	NA
7	F35F10.7	WBGene00018057	NA	3286340	3287460	Y	NA	NA	NA	NA	NA	NA	NA	NA	NA	NA	NA	NA
8	F35F10.6	WBGene00018056	NA	3287968	3289385	Y	NA	NA	NA	NA	NA	NA	NA	NA	NA	NA	NA	NA
9	D1086.9	WBGene00008396	NA	14104270	14106483	NA	NA	NA	NA	NA	NA	NA	Y	NA	NA	NA	NA	NA
10	T06E6.8	WBGene00005470	srh-264	15414147	15415349	NA	NA	NA	NA	NA	NA	NA	Y	NA	NA	NA	NA	NA
11	F08F3.10	WBGene00017266	NA	5413320	5415073	NA	NA	NA	NA	Y	NA	NA	NA	HCON_00160120-00001	43651368	43657505	NA	NA
12	T06E6.4	WBGene00005519	sri-7	15400327	15401820	NA	NA	NA	NA	NA	NA	NA	Y	NA	NA	NA	NA	NA
13	C55A1.1	WBGene00008321	NA	15621818	15623077	NA	NA	NA	NA	NA	NA	NA	Y	NA	NA	NA	NA	NA
14	T16A9.5	WBGene00011795	NA	14213552	14215206	NA	NA	NA	NA	NA	NA	NA	Y	NA	NA	NA	NA	NA
15	D1086.6	WBGene00008393	NA	14074482	14081766	NA	NA	NA	NA	NA	NA	NA	Y	NA	NA	NA	NA	NA
16	F09C6.9	WBGene00003706	nhr-116	16912234	16915352	NA	NA	NA	NA	NA	NA	NA	Y	NA	NA	NA	NA	NA
17	F08E10.7	WBGene00008575	scl-24	17486428	17487241	NA	NA	NA	NA	NA	NA	NA	Y	NA	NA	NA	NA	NA
18	D1086.7	WBGene00008394	NA	14084270	14085811	NA	NA	NA	NA	NA	NA	NA	Y	NA	NA	NA	NA	NA
19	F08E10.2	WBGene00008574	srbc-61	17476790	17478083	NA	NA	NA	NA	NA	NA	NA	Y	NA	NA	NA	NA	NA
20	F08E10.3	WBGene00005341	srh-123	17473999	17475471	NA	NA	NA	NA	NA	NA	NA	Y	NA	NA	NA	NA	NA
21	T25E12.13	WBGene00012028	srz-99	16730261	16731464	NA	NA	NA	NA	NA	NA	NA	Y	NA	NA	NA	NA	NA
22	F08E10.1	WBGene00005442	srh-235	17470223	17471664	NA	NA	NA	NA	NA	NA	NA	Y	NA	NA	NA	NA	NA
23	F35F10.1	WBGene00018052	NA	3316307	3317851	Y	NA	NA	NA	NA	NA	NA	NA	NA	NA	NA	NA	NA
24	C18C4.1d	WBGene00015964	glb-5	5558890	5564298	NA	NA	NA	NA	Y	NA	NA	NA	HCON_00139400-00001	11064564	11070835	NA	NA
25	F35F10.11	WBGene00018060	arrd-18	3310123	3312117	Y	NA	NA	NA	NA	NA	NA	NA	NA	NA	NA	NA	NA
26	F35F10.13	WBGene00018062	NA	3318170	3319075	Y	NA	NA	NA	NA	NA	NA	NA	NA	NA	NA	NA	NA
27	F35F10.12	WBGene00018061	arrd-19	3313244	3315516	Y	NA	NA	NA	NA	NA	NA	NA	NA	NA	NA	NA	NA
28	Y59A8B.11b	WBGene00013348	fbxa-106	18082406	18085199	NA	NA	NA	NA	NA	NA	NA	Y	NA	NA	NA	NA	NA
29	T09F5.3	WBGene00006110	str-45	15158991	15160546	NA	NA	NA	NA	NA	NA	NA	Y	NA	NA	NA	NA	NA
30	T09F5.2	WBGene00011666	NA	15150961	15151638	NA	NA	NA	NA	NA	NA	NA	Y	NA	NA	NA	NA	NA
31	C04E6.9	WBGene00005094	srd-16	5898538	5900040	NA	NA	NA	NA	Y	NA	NA	NA	NA	NA	NA	NA	NA
32	C04E6.8	WBGene00015424	NA	5882563	5883835	NA	NA	NA	NA	Y	NA	NA	NA	NA	NA	NA	NA	NA
33	Y49A3A.5	WBGene00000877	cyn-1	14356076	14356925	NA	NA	NA	NA	NA	NA	NA	Y	NA	NA	NA	NA	NA
34	T09F5.5	WBGene00005278	srh-55	15153577	15154994	NA	NA	NA	NA	NA	NA	NA	Y	NA	NA	NA	NA	NA
35	T15B7.14	WBGene00020526	NA	6832243	6835342	NA	NA	NA	Y	NA	NA	NA	NA	NA	NA	NA	NA	NA
36	T15B7.16	WBGene00020528	lgc-54	6840217	6846607	NA	NA	NA	Y	NA	NA	NA	NA	NA	NA	NA	NA	NA
37	C04E6.7	WBGene00015423	NA	5881849	5895209	NA	NA	NA	NA	Y	NA	NA	NA	NA	NA	NA	NA	NA
38	C04E6.6	WBGene00001698	grd-9	5895388	5898602	NA	NA	NA	NA	Y	NA	NA	NA	NA	NA	NA	NA	NA
39	C04E6.5	WBGene00015422	NA	5902133	5904843	NA	NA	NA	NA	Y	NA	NA	NA	NA	NA	NA	NA	NA
40	F09G2.1a	WBGene00017310	NA	7200224	7205632	NA	NA	NA	Y	NA	NA	NA	NA	HCON_00143540-00001	18134886	18169416	NA	NA
41	T28A11.3	WBGene00020870	NA	3275333	3276110	Y	NA	NA	NA	NA	NA	NA	NA	NA	NA	NA	NA	NA
42	T28A11.2	WBGene00020869	NA	3280372	3281171	Y	NA	NA	NA	NA	NA	NA	NA	NA	NA	NA	NA	NA
43	T28A11.1	WBGene00006127	str-64	3283257	3284930	Y	NA	NA	NA	NA	NA	NA	NA	NA	NA	NA	NA	NA
44	T28A11.7	WBGene00020874	srbc-5	3260375	3262082	Y	NA	NA	NA	NA	NA	NA	NA	NA	NA	NA	NA	NA
45	T28A11.4	WBGene00020871	NA	3274050	3274446	Y	NA	NA	NA	NA	NA	NA	NA	NA	NA	NA	NA	NA
46	T28A11.9	WBGene00005596	srj-8	3247815	3249140	Y	NA	NA	NA	NA	NA	NA	NA	NA	NA	NA	NA	NA
47	C31A11.13	WBGene00206534	NA	16301804	16302551	NA	NA	NA	NA	NA	Y	Y	Y	NA	NA	NA	NA	NA
48	D1065.1a	WBGene00017034	otpl-2	4073755	4077577	Y	NA	NA	NA	NA	NA	NA	NA	NA	NA	NA	NA	NA
49	C31A11.10	WBGene00044106	srbc-84	16298969	16299862	NA	NA	NA	NA	NA	Y	Y	Y	NA	NA	NA	NA	NA
50	ZK262.20	WBGene00219370	NA	18434511	18435061	NA	NA	NA	NA	NA	NA	NA	Y	NA	NA	NA	NA	NA
51	F44C8.6a	WBGene00003646	nhr-56	2219004	2221360	Y	NA	Y	NA	NA	NA	NA	NA	NA	NA	NA	NA	NA
52	C31A11.3	WBGene00007831	srbc-83	16297370	16298278	NA	NA	NA	NA	NA	Y	Y	Y	NA	NA	NA	NA	NA
53	C14C11.3	WBGene00015767	hex-2	5654449	5658699	NA	NA	NA	NA	Y	NA	NA	NA	HCON_00158140-00001	41485643	41496501	Y	NA
54	F35E8.6	WBGene00009420	NA	15912148	15913056	NA	NA	NA	NA	NA	NA	NA	Y	NA	NA	NA	NA	NA
55	T25E12.8	WBGene00012023	clec-34	16735765	16737404	NA	NA	NA	NA	NA	NA	NA	Y	NA	NA	NA	NA	NA
56	Y73C8B.5a	WBGene00044525	NA	3197547	3198333	Y	NA	NA	NA	NA	NA	NA	NA	NA	NA	NA	NA	NA
57	T06E6.9	WBGene00005471	srh-265	15416251	15417616	NA	NA	NA	NA	NA	NA	NA	Y	NA	NA	NA	NA	NA
58	F43D2.1	WBGene00009650	ccnk-1	14612432	14613706	NA	NA	NA	NA	NA	NA	NA	Y	HCON_00158560-00001	41985822	41988119	Y	NA
59	F53E10.2b	WBGene00000056	acr-17	2608656	2615247	Y	NA	Y	NA	NA	NA	NA	NA	NA	NA	NA	NA	NA
60	T06E6.6	WBGene00005463	srh-257	15407228	15411380	NA	NA	NA	NA	NA	NA	NA	Y	NA	NA	NA	NA	NA
61	T01G5.4	WBGene00005658	srr-7	15128255	15129986	NA	NA	NA	NA	NA	NA	NA	Y	NA	NA	NA	NA	NA
62	T01G5.5	WBGene00006215	str-171	15130384	15132523	NA	NA	NA	NA	NA	NA	NA	Y	NA	NA	NA	NA	NA
63	T01G5.6	WBGene00011341	NA	15113781	15114092	NA	NA	NA	NA	NA	NA	NA	Y	NA	NA	NA	NA	NA
64	T01G5.7	WBGene00011342	NA	15111960	15113611	NA	NA	NA	NA	NA	NA	NA	Y	NA	NA	NA	NA	NA
65	K07C6.10	WBGene00005958	srx-67	3917419	3918446	Y	NA	NA	NA	NA	NA	NA	NA	NA	NA	NA	NA	NA
66	T01G5.1	WBGene00011339	NA	15116844	15119621	NA	NA	NA	NA	NA	NA	NA	Y	NA	NA	NA	NA	NA
67	T01G5.3	WBGene00005615	srj-27	15126212	15127513	NA	NA	NA	NA	NA	NA	NA	Y	NA	NA	NA	NA	NA
68	T06E6.5	WBGene00011539	fbxa-135	15402268	15404399	NA	NA	NA	NA	NA	NA	NA	Y	NA	NA	NA	NA	NA
69	T20B3.12	WBGene00011852	clec-26	16848611	16850130	NA	NA	NA	NA	NA	NA	NA	Y	NA	NA	NA	NA	NA
70	T20B3.13	WBGene00011853	clec-40	16839121	16841061	NA	NA	NA	NA	NA	NA	NA	Y	NA	NA	NA	NA	NA
71	T20B3.15	WBGene00044331	clec-25	16843241	16844706	NA	NA	NA	NA	NA	NA	NA	Y	NA	NA	NA	NA	NA
72	T20B3.16	WBGene00044332	clec-36	16846811	16848598	NA	NA	NA	NA	NA	NA	NA	Y	NA	NA	NA	NA	NA
73	T06E6.3	WBGene00005931	fbxa-199	15397385	15398828	NA	NA	NA	NA	NA	NA	NA	Y	NA	NA	NA	NA	NA
74	C10G8.8a	WBGene00015684	NA	5324806	5328470	NA	NA	NA	NA	Y	NA	NA	NA	HCON_00152250-00001	32802709	32812031	NA	NA
75	F08H9.4a	WBGene00008592	NA	14463588	14464428	NA	NA	NA	NA	NA	NA	NA	Y	NA	NA	NA	NA	NA
76	C15H11.4	WBGene00000985	dhs-22	14420069	14421450	NA	NA	NA	NA	NA	NA	NA	Y	NA	NA	NA	NA	NA
77	T06E6.1	WBGene00011538	NA	15393108	15394961	NA	NA	NA	NA	NA	NA	NA	Y	HCON_00153470-00001	34842865	34848821	NA	NA
78	T21H3.1a	WBGene00020662	NA	1176724	1178864	NA	NA	Y	NA	NA	NA	NA	NA	NA	NA	NA	NA	NA
79	ZK228.8	WBGene00005393	srh-178	18478417	18480331	NA	NA	NA	NA	NA	NA	NA	Y	NA	NA	NA	NA	NA
80	C38D9.2	WBGene00008010	NA	17567513	17571703	NA	NA	NA	NA	NA	NA	NA	Y	NA	NA	NA	NA	NA
81	Y51A2B.5	WBGene00013069	NA	18389277	18391349	NA	NA	NA	NA	NA	NA	NA	Y	NA	NA	NA	NA	NA
82	K09D9.14	WBGene00269424	NA	4020728	4021876	Y	NA	NA	NA	NA	NA	NA	NA	NA	NA	NA	NA	NA
83	Y5H2A.1	WBGene00021162	NA	2271113	2271861	Y	NA	Y	NA	NA	NA	NA	NA	NA	NA	NA	NA	NA
84	C47E8.7	WBGene00006836	unc-112	14691851	14697107	NA	NA	NA	NA	NA	NA	NA	Y	HCON_00151550-00001	31916722	31924599	NA	NA
85	C47E8.5	WBGene00000915	hsp-90	14684918	14688543	NA	NA	NA	NA	NA	NA	NA	Y	HCON_00136990-00001	8023854	8027468	NA	NA
86	Y5H2A.2	WBGene00021163	nhr-275	2264909	2267058	Y	NA	Y	NA	NA	NA	NA	NA	NA	NA	NA	NA	NA
87	C47E8.1	WBGene00008141	NA	14666005	14667158	NA	NA	NA	NA	NA	NA	NA	Y	NA	NA	NA	NA	NA
88	T27C4.2a	WBGene00020855	hpo-36	3727253	3739401	Y	NA	NA	NA	NA	NA	NA	NA	HCON_00138470-00001	9968290	9986025	NA	NA
89	Y57E12B.10	WBGene00202501	NA	6935553	6935863	NA	NA	NA	Y	NA	NA	NA	NA	NA	NA	NA	NA	NA
90	Y5H2A.3	WBGene00000027	abu-4	2274842	2275977	Y	NA	Y	NA	NA	NA	NA	NA	NA	NA	NA	NA	NA
91	K04A8.4a	WBGene00006665	twk-10	6552340	6560256	NA	NA	NA	Y	NA	NA	NA	NA	HCON_00148710-00001	27396118	27408862	NA	NA
92	Y102A5C.40	WBGene00077624	NA	16986460	16987135	NA	NA	NA	NA	NA	NA	NA	Y	NA	NA	NA	NA	NA
93	F47B8.5b	WBGene00009806	NA	14325787	14327876	NA	NA	NA	NA	NA	NA	NA	Y	NA	NA	NA	NA	NA
94	C41G6.12	WBGene00008058	NA	15207088	15207781	NA	NA	NA	NA	NA	NA	NA	Y	NA	NA	NA	NA	NA
95	C41G6.13	WBGene00008059	NA	15208422	15209332	NA	NA	NA	NA	NA	NA	NA	Y	NA	NA	NA	NA	NA
96	F14D7.8	WBGene00008795	NA	14311882	14312788	NA	NA	NA	NA	NA	NA	NA	Y	NA	NA	NA	NA	NA
97	C41G6.15	WBGene00005760	srw-13	15232500	15233844	NA	NA	NA	NA	NA	NA	NA	Y	NA	NA	NA	NA	NA
98	F14D7.3	WBGene00008790	NA	14296799	14297222	NA	NA	NA	NA	NA	NA	NA	Y	NA	NA	NA	NA	NA
99	F14D7.2	WBGene00008789	NA	14291905	14293716	NA	NA	NA	NA	NA	NA	NA	Y	NA	NA	NA	NA	NA
100	F14D7.1	WBGene00008788	NA	14288733	14289718	NA	NA	NA	NA	NA	NA	NA	Y	NA	NA	NA	NA	NA
101	F14D7.7	WBGene00008794	NA	14306468	14306871	NA	NA	NA	NA	NA	NA	NA	Y	NA	NA	NA	NA	NA
102	Y80D3A.2a	WBGene00001258	emb-4	18860285	18894974	NA	NA	NA	NA	NA	NA	NA	Y	HCON_00142690-00001	16780208	16793150	NA	NA
103	Y37H2A.12a	WBGene00044758	NA	18129152	18131125	NA	NA	NA	NA	NA	NA	NA	Y	NA	NA	NA	NA	NA
104	F21D9.3	WBGene00009017	NA	19257583	19257787	NA	NA	NA	NA	NA	NA	NA	Y	NA	NA	NA	NA	NA
105	F44C8.2	WBGene00003724	nhr-134	2231020	2233387	Y	NA	Y	NA	NA	NA	NA	NA	NA	NA	NA	NA	NA
106	F44C8.3	WBGene00003617	nhr-18	2227203	2228981	Y	NA	Y	NA	NA	NA	NA	NA	NA	NA	NA	NA	NA
107	F44C8.1	WBGene00018413	cyp-33C4	2236140	2237999	Y	NA	Y	NA	NA	NA	NA	NA	NA	NA	NA	NA	NA
108	F44C8.7	WBGene00018414	nstp-8	2215652	2218160	Y	NA	Y	NA	NA	NA	NA	NA	NA	NA	NA	NA	NA
109	F44C8.4	WBGene00003693	nhr-103	2225430	2227070	Y	NA	Y	NA	NA	NA	NA	NA	NA	NA	NA	NA	NA
110	F40G12.15	WBGene00044002	srt-74	14281120	14282322	NA	NA	NA	NA	NA	NA	NA	Y	NA	NA	NA	NA	NA
111	T08G5.1	WBGene00011622	NA	14018766	14020332	NA	NA	NA	NA	NA	NA	NA	Y	NA	NA	NA	NA	NA
112	T08G5.2	WBGene00011623	NA	14024838	14025656	NA	NA	NA	NA	NA	NA	NA	Y	NA	NA	NA	NA	NA
113	T08G5.7	WBGene00011626	NA	14044374	14045217	NA	NA	NA	NA	NA	NA	NA	Y	NA	NA	NA	NA	NA
114	Y49G5A.1	WBGene00021731	NA	5286343	5287373	NA	NA	NA	NA	Y	NA	NA	NA	NA	NA	NA	NA	NA
115	C45H4.16	WBGene00016696	srbc-19	2164788	2166779	Y	NA	Y	NA	NA	NA	NA	NA	NA	NA	NA	NA	NA
116	C45H4.15	WBGene00006281	str-255	2161500	2163835	Y	NA	Y	NA	NA	NA	NA	NA	NA	NA	NA	NA	NA
117	C45H4.13	WBGene00016694	NA	2150091	2150976	Y	NA	Y	NA	NA	NA	NA	NA	NA	NA	NA	NA	NA
118	C45H4.12	WBGene00006117	str-52	2145485	2146144	Y	NA	Y	NA	NA	NA	NA	NA	NA	NA	NA	NA	NA
119	T10B5.7a	WBGene00020393	NA	1846201	1848015	Y	NA	Y	NA	NA	NA	NA	NA	NA	NA	NA	NA	NA
120	C45H4.10	WBGene00016692	srbc-24	2151762	2153010	Y	NA	Y	NA	NA	NA	NA	NA	NA	NA	NA	NA	NA
121	W02H5.2	WBGene00020957	NA	2639335	2647071	Y	Y	Y	NA	NA	NA	NA	NA	HCON_00145140-00001	21068661	21072437	NA	NA
122	F59B1.9a	WBGene00000062	acr-23	3651659	3659572	Y	NA	NA	NA	NA	NA	NA	NA	NA	NA	NA	NA	NA
123	T05H4.4	WBGene00020267	NA	6438901	6440096	NA	NA	NA	Y	NA	NA	NA	NA	NA	NA	NA	NA	NA
124	T05H4.5	WBGene00020268	hpo-19	6436578	6437884	NA	NA	NA	Y	NA	NA	NA	NA	NA	NA	NA	NA	NA
125	Y45G12C.2a	WBGene00001758	gst-10	2561690	2564701	Y	NA	Y	NA	NA	NA	NA	NA	NA	NA	NA	NA	NA
126	T05H4.1	WBGene00020264	acl-8	6450870	6453118	NA	NA	NA	Y	NA	NA	NA	NA	HCON_00163450-00001	48313426	48341550	NA	NA
127	T05H4.2	WBGene00020265	fbxa-196	6448656	6450217	NA	NA	NA	Y	NA	NA	NA	NA	NA	NA	NA	NA	NA
128	T05H4.3	WBGene00020266	NA	6442337	6447556	NA	NA	NA	Y	NA	NA	NA	NA	NA	NA	NA	NA	NA
129	F27E11.2	WBGene00017868	slc-28.2	3459740	3463087	Y	NA	NA	NA	NA	NA	NA	NA	NA	NA	NA	NA	NA
130	F27E11.3	WBGene00000478	cfz-2	3441504	3444877	Y	NA	NA	NA	NA	NA	NA	NA	HCON_00158190-00001	41592297	41598580	Y	NA
131	T06C12.2	WBGene00006122	str-57	15871170	15872351	NA	NA	NA	NA	NA	NA	NA	Y	NA	NA	NA	NA	NA
132	T06C12.3	WBGene00006121	str-56	15872573	15873770	NA	NA	NA	NA	NA	NA	NA	Y	NA	NA	NA	NA	NA
133	CD4.11	WBGene00044542	NA	5585182	5591603	NA	NA	NA	NA	Y	NA	NA	NA	HCON_00146600-00001	24059783	24077756	NA	NA
134	T06C12.6	WBGene00003692	nhr-102	15874093	15876408	NA	NA	NA	NA	NA	NA	NA	Y	NA	NA	NA	NA	NA
135	T06C12.4	WBGene00011513	fbxa-197	15867679	15869051	NA	NA	NA	NA	NA	NA	NA	Y	NA	NA	NA	NA	NA
136	F10G2.3	WBGene00017364	clec-7	7328392	7330113	NA	NA	NA	Y	NA	NA	NA	NA	NA	NA	NA	NA	NA
137	F10G2.2	WBGene00017363	NA	7331168	7331779	NA	NA	NA	Y	NA	NA	NA	NA	NA	NA	NA	NA	NA
138	F10G2.1	WBGene00017362	NA	7332553	7333354	NA	NA	NA	Y	NA	NA	NA	NA	NA	NA	NA	NA	NA
139	H27D07.3a	WBGene00005890	srw-143	2939603	2941505	Y	Y	Y	NA	NA	NA	NA	NA	NA	NA	NA	NA	NA
140	F10G2.7	WBGene00017366	NA	7335866	7337300	NA	NA	NA	Y	NA	NA	NA	NA	NA	NA	NA	NA	NA
141	F10G2.4	WBGene00017365	NA	7327135	7327856	NA	NA	NA	Y	NA	NA	NA	NA	NA	NA	NA	NA	NA
142	F28F8.6	WBGene00006446	atx-3	15575395	15576887	NA	NA	NA	NA	NA	NA	NA	Y	NA	NA	NA	NA	NA
143	F10G2.9	WBGene00017367	nhr-263	7340406	7342042	NA	NA	NA	Y	NA	NA	NA	NA	NA	NA	NA	NA	NA
144	F10G2.8	WBGene00005402	srh-187	7338593	7339931	NA	NA	NA	Y	NA	NA	NA	NA	NA	NA	NA	NA	NA
145	F28F8.3	WBGene00003079	lsm-5	15569935	15570736	NA	NA	NA	NA	NA	NA	NA	Y	HCON_00154410-00001	36445562	36447199	NA	NA
146	F55B12.3a	WBGene00004767	sel-10	13818119	13823091	NA	NA	NA	NA	NA	NA	NA	Y	NA	NA	NA	NA	NA
147	Y80D3A.1	WBGene00006945	wars-1	18852703	18859221	NA	NA	NA	NA	NA	NA	NA	Y	HCON_00142670-00001	16768607	16774771	NA	NA
148	D1086.8a	WBGene00008395	NA	14094105	14097115	NA	NA	NA	NA	NA	NA	NA	Y	NA	NA	NA	NA	NA
149	Y102A5C.33	WBGene00013629	srz-95	16992034	16993910	NA	NA	NA	NA	NA	NA	NA	Y	NA	NA	NA	NA	NA
150	T08G5.5b	WBGene00011625	vps-39	14034323	14038372	NA	NA	NA	NA	NA	NA	NA	Y	HCON_00138270-00001	9783471	9790667	NA	NA
151	C04E12.7	WBGene00015437	scrm-3	3355731	3357209	Y	NA	NA	NA	NA	NA	NA	NA	NA	NA	NA	NA	NA
152	Y46H3D.4	WBGene00021609	irld-17	1632017	1635883	NA	NA	Y	NA	NA	NA	NA	NA	NA	NA	NA	NA	NA
153	C04E12.4	WBGene00015434	NA	3362775	3368344	Y	NA	NA	NA	NA	NA	NA	NA	NA	NA	NA	NA	NA
154	Y46H3D.2	WBGene00006252	str-221	1640308	1642287	NA	NA	Y	NA	NA	NA	NA	NA	NA	NA	NA	NA	NA
155	Y46H3D.3	WBGene00006253	str-222	1636159	1639281	NA	NA	Y	NA	NA	NA	NA	NA	NA	NA	NA	NA	NA
156	Y46H3D.1	WBGene00021608	NA	1642499	1643121	NA	NA	Y	NA	NA	NA	NA	NA	NA	NA	NA	NA	NA
157	T10C6.15a	WBGene00050899	NA	16044294	16045940	NA	NA	NA	NA	NA	Y	Y	Y	NA	NA	NA	NA	NA
158	T08B1.4b	WBGene00020341	NA	1977962	1982692	Y	NA	Y	NA	NA	NA	NA	NA	HCON_00152850-00001	33678762	33686822	NA	NA
159	Y46H3D.8	WBGene00021612	NA	1630309	1631248	NA	NA	Y	NA	NA	NA	NA	NA	NA	NA	NA	NA	NA
160	C04E12.8	WBGene00006012	srx-121	3370942	3372773	Y	NA	NA	NA	NA	NA	NA	NA	NA	NA	NA	NA	NA
161	Y6G8.16	WBGene00194801	NA	17606350	17606964	NA	NA	NA	NA	NA	NA	NA	Y	NA	NA	NA	NA	NA
162	Y6G8.14	WBGene00138715	NA	17613751	17614357	NA	NA	NA	NA	NA	NA	NA	Y	NA	NA	NA	NA	NA
163	Y6G8.15	WBGene00189937	NA	17609999	17610609	NA	NA	NA	NA	NA	NA	NA	Y	NA	NA	NA	NA	NA
164	F16B4.6a	WBGene00017508	NA	1587206	1587982	NA	NA	Y	NA	NA	NA	NA	NA	NA	NA	NA	NA	NA
165	R12A1.2a	WBGene00004925	snt-5	1393112	1411616	NA	NA	Y	NA	NA	NA	NA	NA	HCON_00151210-00001	31432733	31482999	NA	NA
166	C24G6.2a	WBGene00016059	hir-1	5522139	5530737	NA	NA	NA	NA	Y	NA	NA	NA	HCON_00157730-00001	40981402	40992651	Y	NA
167	F13H6.5	WBGene00017433	NA	6372111	6374944	NA	NA	NA	Y	NA	NA	NA	NA	NA	NA	NA	NA	NA
168	T23F1.6	WBGene00004153	pqn-71	15465677	15467099	NA	NA	NA	NA	NA	NA	NA	Y	NA	NA	NA	NA	NA
169	T15B7.15	WBGene00020527	NA	6836695	6838665	NA	NA	NA	Y	NA	NA	NA	NA	NA	NA	NA	NA	NA
170	T09F5.9	WBGene00011668	clec-47	15175673	15176324	NA	NA	NA	NA	NA	NA	NA	Y	NA	NA	NA	NA	NA
171	Y50D4A.4a	WBGene00021738	NA	1184874	1196146	NA	NA	Y	NA	NA	NA	NA	NA	NA	NA	NA	NA	NA
172	F36G9.11	WBGene00009487	clec-232	15976147	15977617	NA	NA	NA	NA	NA	NA	Y	Y	NA	NA	NA	NA	NA
173	F16B4.5b	WBGene00017507	NA	1588548	1591727	NA	NA	Y	NA	NA	NA	NA	NA	NA	NA	NA	NA	NA
174	F44G3.10	WBGene00009710	NA	16138760	16139627	NA	NA	NA	NA	NA	Y	Y	Y	NA	NA	NA	NA	NA
175	T15B7.12	WBGene00020524	dmsr-13	6817890	6819912	NA	NA	NA	Y	NA	NA	NA	NA	NA	NA	NA	NA	NA
176	B0391.9	WBGene00007164	fbxa-139	15593391	15593823	NA	NA	NA	NA	NA	NA	NA	Y	NA	NA	NA	NA	NA
177	B0391.6	WBGene00007163	fbxa-154	15602915	15605155	NA	NA	NA	NA	NA	NA	NA	Y	NA	NA	NA	NA	NA
178	B0391.4	WBGene00006080	str-12	15610890	15612591	NA	NA	NA	NA	NA	NA	NA	Y	NA	NA	NA	NA	NA
179	T15B7.13	WBGene00020525	dmsr-15	6827071	6828886	NA	NA	NA	Y	NA	NA	NA	NA	NA	NA	NA	NA	NA
180	B0462.5	WBGene00194695	NA	18322215	18323331	NA	NA	NA	NA	NA	NA	NA	Y	NA	NA	NA	NA	NA
181	F09C6.6	WBGene00008618	fbxa-45	16898457	16899455	NA	NA	NA	NA	NA	NA	NA	Y	NA	NA	NA	NA	NA
182	F09F3.1a	WBGene00006021	srx-130	13843447	13844962	NA	NA	NA	NA	NA	NA	NA	Y	NA	NA	NA	NA	NA
183	Y46H3D.5b	WBGene00003700	nhr-110	1622264	1624433	NA	NA	Y	NA	NA	NA	NA	NA	NA	NA	NA	NA	NA
184	B0462.4	WBGene00007183	NA	18329112	18331179	NA	NA	NA	NA	NA	NA	NA	Y	NA	NA	NA	NA	NA
185	F59B1.2	WBGene00019097	NA	3632361	3634685	Y	NA	NA	NA	NA	NA	NA	NA	NA	NA	NA	NA	NA
186	F59B1.3	WBGene00005984	srx-93	3619459	3620708	Y	NA	NA	NA	NA	NA	NA	NA	NA	NA	NA	NA	NA
187	T26E4.4	WBGene00012046	NA	15790207	15792509	NA	NA	NA	NA	NA	NA	NA	Y	NA	NA	NA	NA	NA
188	F59B1.6	WBGene00019099	NA	3629473	3631691	Y	NA	NA	NA	NA	NA	NA	NA	NA	NA	NA	NA	NA
189	F59B1.7	WBGene00005932	srx-41	3634564	3637179	Y	NA	NA	NA	NA	NA	NA	NA	NA	NA	NA	NA	NA
190	F59B1.4	WBGene00019098	NA	3624445	3627044	Y	NA	NA	NA	NA	NA	NA	NA	NA	NA	NA	NA	NA
191	T26E4.1	WBGene00012043	irld-52	15779693	15781179	NA	NA	NA	NA	NA	NA	NA	Y	NA	NA	NA	NA	NA
192	F59B1.8	WBGene00019100	NA	3641858	3644243	Y	NA	NA	NA	NA	NA	NA	NA	NA	NA	NA	NA	NA
193	T26E4.8	WBGene00012050	nhr-223	15796387	15797534	NA	NA	NA	NA	NA	NA	NA	Y	NA	NA	NA	NA	NA
194	T10H9.5a	WBGene00004062	pmp-5	6662191	6665813	NA	NA	NA	Y	NA	NA	NA	NA	NA	NA	NA	NA	NA
195	T24A6.6a	WBGene00006286	str-260	3527182	3530413	Y	NA	NA	NA	NA	NA	NA	NA	NA	NA	NA	NA	NA
196	Y69H2.7b	WBGene00013482	NA	18689989	18696069	NA	NA	NA	NA	NA	NA	NA	Y	NA	NA	NA	NA	NA
197	C47E8.9a	WBGene00008146	NA	14663306	14665927	NA	NA	NA	NA	NA	NA	NA	Y	HCON_00137040-00001	8089113	8095223	NA	NA
198	C47E8.4a	WBGene00008143	NA	14683698	14685485	NA	NA	NA	NA	NA	NA	NA	Y	HCON_00137000-00001	8029636	8033127	NA	NA
199	T27C5.12	WBGene00044059	NA	17415251	17416748	NA	NA	NA	NA	NA	NA	NA	Y	NA	NA	NA	NA	NA
200	C38D9.9	WBGene00008017	fbxa-176	17549675	17551209	NA	NA	NA	NA	NA	NA	NA	Y	NA	NA	NA	NA	NA
201	C38D9.6	WBGene00008014	fbxa-172	17559246	17561612	NA	NA	NA	NA	NA	NA	NA	Y	NA	NA	NA	NA	NA
202	B0213.17	WBGene00015046	nlp-34	3974103	3979134	Y	NA	NA	NA	NA	NA	NA	NA	NA	NA	NA	NA	NA
203	T05H4.13d	WBGene00000110	alh-4	6427209	6429914	NA	NA	NA	Y	NA	NA	NA	NA	NA	NA	NA	NA	NA
204	Y37H2C.4	WBGene00012575	NA	18270703	18272256	NA	NA	NA	NA	NA	NA	NA	Y	NA	NA	NA	NA	NA
205	F28F8.7a	WBGene00009224	NA	15578707	15585364	NA	NA	NA	NA	NA	NA	NA	Y	NA	NA	NA	NA	NA
206	Y46H3B.1a	WBGene00021602	clec-205	1760861	1765384	Y	NA	Y	NA	NA	NA	NA	NA	NA	NA	NA	NA	NA
207	Y102A5C.15	WBGene00005416	srh-206	16953754	16954866	NA	NA	NA	NA	NA	NA	NA	Y	NA	NA	NA	NA	NA
208	F59A1.3	WBGene00006150	str-92	17674946	17676653	NA	NA	NA	NA	NA	NA	NA	Y	NA	NA	NA	NA	NA
209	F44C8.10	WBGene00003716	nhr-126	2229081	2231189	Y	NA	Y	NA	NA	NA	NA	NA	NA	NA	NA	NA	NA
210	F44C8.11	WBGene00003686	nhr-96	2233477	2235180	Y	NA	Y	NA	NA	NA	NA	NA	NA	NA	NA	NA	NA
211	C47A10.4	WBGene00008126	sre-21	17769653	17773208	NA	NA	NA	NA	NA	NA	NA	Y	NA	NA	NA	NA	NA
212	F20G2.5	WBGene00008988	NA	13771508	13773700	NA	NA	NA	NA	NA	NA	NA	Y	NA	NA	NA	NA	NA
213	F20G2.2	WBGene00008986	NA	13755011	13756409	NA	NA	NA	NA	NA	NA	NA	Y	NA	NA	NA	NA	NA
214	F20G2.1	WBGene00008985	NA	13752265	13753581	NA	NA	NA	NA	NA	NA	NA	Y	NA	NA	NA	NA	NA
215	C01G10.11f	WBGene00006808	unc-76	15071756	15080150	NA	NA	NA	NA	NA	NA	NA	Y	HCON_00157560-00001	40587051	40619748	Y	NA
216	Y69H2.2	WBGene00013480	egas-3	18628655	18636348	NA	NA	NA	NA	NA	NA	NA	Y	NA	NA	NA	NA	NA
217	Y69H2.6	WBGene00006714	ubc-19	18686315	18689762	NA	NA	NA	NA	NA	NA	NA	Y	HCON_00163290-00002	47877935	47913550	NA	Y
218	Y69H2.9	WBGene00013484	NA	18701538	18706098	NA	NA	NA	NA	NA	NA	NA	Y	NA	NA	NA	NA	NA
219	K04A8.5a	WBGene00019376	lipl-4	6550171	6551846	NA	NA	NA	Y	NA	NA	NA	NA	NA	NA	NA	NA	NA
220	C25D7.15a	WBGene00007722	NA	15059808	15061532	NA	NA	NA	NA	NA	NA	NA	Y	HCON_00151690-00001	32122860	32124851	NA	NA
221	ZC376.3	WBGene00013875	cest-2.1	14168362	14171481	NA	NA	NA	NA	NA	NA	NA	Y	NA	NA	NA	NA	NA
222	C47E8.6	WBGene00008144	gasr-8	14689110	14691963	NA	NA	NA	NA	NA	NA	NA	Y	HCON_00136980-00001	8010457	8022700	NA	NA
223	T06A1.1	WBGene00020277	NA	1923116	1925581	Y	NA	Y	NA	NA	NA	NA	NA	NA	NA	NA	NA	NA
224	T06A1.5	WBGene00020280	NA	1927223	1931413	Y	NA	Y	NA	NA	NA	NA	NA	NA	NA	NA	NA	NA
225	F22F7.5a	WBGene00000514	ckb-4	2106400	2109427	Y	NA	Y	NA	NA	NA	NA	NA	NA	NA	NA	NA	NA
226	W08A12.2a	WBGene00021079	NA	3684662	3685830	Y	NA	NA	NA	NA	NA	NA	NA	NA	NA	NA	NA	NA
227	T06C12.10	WBGene00011517	cgt-1	15886716	15888851	NA	NA	NA	NA	NA	NA	NA	Y	NA	NA	NA	NA	NA
228	T06C12.12	WBGene00011519	NA	15892061	15892520	NA	NA	NA	NA	NA	NA	NA	Y	NA	NA	NA	NA	NA
229	T06C12.14	WBGene00011521	NA	15899996	15900900	NA	NA	NA	NA	NA	NA	NA	Y	NA	NA	NA	NA	NA
230	F28G4.1	WBGene00009226	cyp-37B1	16278191	16280616	NA	NA	NA	NA	NA	Y	Y	Y	NA	NA	NA	NA	NA
231	F28G4.2	WBGene00009227	NA	16280602	16282321	NA	NA	NA	NA	NA	Y	Y	Y	NA	NA	NA	NA	NA
232	F28G4.3	WBGene00009228	NA	16286095	16287719	NA	NA	NA	NA	NA	Y	Y	Y	NA	NA	NA	NA	NA
233	F28G4.4	WBGene00009229	NA	16282936	16285894	NA	NA	NA	NA	NA	Y	Y	Y	NA	NA	NA	NA	NA
234	R02D5.6b	WBGene00010979	NA	14511706	14514532	NA	NA	NA	NA	NA	NA	NA	Y	NA	NA	NA	NA	NA
235	F40G12.10	WBGene00009605	NA	14283528	14285327	NA	NA	NA	NA	NA	NA	NA	Y	NA	NA	NA	NA	NA
236	D1086.2a	WBGene00008389	NA	14096944	14098668	NA	NA	NA	NA	NA	NA	NA	Y	NA	NA	NA	NA	NA
237	F11A5.18	WBGene00045511	NA	16202809	16204862	NA	NA	NA	NA	NA	Y	Y	Y	NA	NA	NA	NA	NA
238	F11A5.17	WBGene00045510	NA	16202030	16202772	NA	NA	NA	NA	NA	Y	Y	Y	NA	NA	NA	NA	NA
239	F11A5.16	WBGene00044184	NA	16210952	16211454	NA	NA	NA	NA	NA	Y	Y	Y	NA	NA	NA	NA	NA
240	F11A5.15	WBGene00008680	NA	16217675	16218620	NA	NA	NA	NA	NA	Y	Y	Y	NA	NA	NA	NA	NA
241	ZK384.6	WBGene00077655	asp-19	18728703	18729374	NA	NA	NA	NA	NA	NA	NA	Y	NA	NA	NA	NA	NA
242	F11A5.13	WBGene00008679	NA	16226013	16226681	NA	NA	NA	NA	NA	Y	Y	Y	NA	NA	NA	NA	NA
243	F16B4.10	WBGene00017511	srbc-41	1612803	1614826	NA	NA	Y	NA	NA	NA	NA	NA	NA	NA	NA	NA	NA
244	ZK384.3	WBGene00013973	asp-18	18730174	18731679	NA	NA	NA	NA	NA	NA	NA	Y	NA	NA	NA	NA	NA
245	F11A5.10	WBGene00001591	glc-1	16219541	16221917	NA	NA	NA	NA	NA	Y	Y	Y	NA	NA	NA	NA	NA
246	ZK697.1	WBGene00022804	NA	1752796	1753856	NA	NA	Y	NA	NA	NA	NA	NA	NA	NA	NA	NA	NA
247	ZK697.4	WBGene00005539	sri-27	1725653	1727632	NA	NA	Y	NA	NA	NA	NA	NA	NA	NA	NA	NA	NA
248	ZK697.5	WBGene00005850	srw-103	1717243	1719464	NA	NA	Y	NA	NA	NA	NA	NA	NA	NA	NA	NA	NA
249	F44G3.12	WBGene00044659	fbxa-142	16129409	16130979	NA	NA	NA	NA	NA	Y	Y	Y	NA	NA	NA	NA	NA
250	ZK697.8	WBGene00022808	NA	1748432	1749153	NA	NA	Y	NA	NA	NA	NA	NA	NA	NA	NA	NA	NA
251	F28F8.9b	WBGene00044188	NA	15577494	15578600	NA	NA	NA	NA	NA	NA	NA	Y	NA	NA	NA	NA	NA
252	W06D12.6	WBGene00012305	NA	17706114	17706875	NA	NA	NA	NA	NA	NA	NA	Y	NA	NA	NA	NA	NA
253	W06D12.7	WBGene00005254	srh-31	17707184	17709823	NA	NA	NA	NA	NA	NA	NA	Y	NA	NA	NA	NA	NA
254	W06D12.1	WBGene00012304	cutl-4	17733568	17739899	NA	NA	NA	NA	NA	NA	NA	Y	NA	NA	NA	NA	NA
255	W06D12.2	WBGene00006692	twk-42	17726794	17731420	NA	NA	NA	NA	NA	NA	NA	Y	HCON_00150670-00001	30501097	30513979	NA	NA
256	W06D12.3	WBGene00001397	fat-5	17725004	17726818	NA	NA	NA	NA	NA	NA	NA	Y	NA	NA	NA	NA	NA
257	R10E8.2	WBGene00011208	NA	18253794	18254667	NA	NA	NA	NA	NA	NA	NA	Y	NA	NA	NA	NA	NA
258	F16H6.2	WBGene00008892	clec-246	18189560	18191047	NA	NA	NA	NA	NA	NA	NA	Y	NA	NA	NA	NA	NA
259	R10D12.15b	WBGene00011196	NA	13967866	13969853	NA	NA	NA	NA	NA	NA	NA	Y	NA	NA	NA	NA	NA
260	Y51A2D.15a	WBGene00013082	grdn-1	18592748	18614135	NA	NA	NA	NA	NA	NA	NA	Y	HCON_00163070-00002	47530864	47566254	NA	Y
261	F12F3.1c	WBGene00001374	exp-2	6140958	6143947	NA	NA	NA	Y	NA	NA	NA	NA	HCON_00131990-00001	1164715	1167845	NA	NA
262	C15H11.7	WBGene00003922	pas-1	14421468	14422618	NA	NA	NA	NA	NA	NA	NA	Y	NA	NA	NA	NA	NA
263	T05C3.2	WBGene00020254	NA	5493747	5503010	NA	NA	NA	NA	Y	NA	NA	NA	NA	NA	NA	NA	NA
264	T25F10.3	WBGene00020806	NA	6745039	6748609	NA	NA	NA	Y	NA	NA	NA	NA	HCON_00153720-00001	35352017	35360298	NA	NA
265	F26D2.3a	WBGene00009148	NA	16407963	16410270	NA	NA	NA	NA	NA	Y	NA	Y	NA	NA	NA	NA	NA
266	T25F10.1	WBGene00020805	NA	6768429	6768788	NA	NA	NA	Y	NA	NA	NA	NA	NA	NA	NA	NA	NA
267	T05C3.7	WBGene00005223	srg-66	5480750	5482415	NA	NA	NA	NA	Y	NA	NA	NA	NA	NA	NA	NA	NA
268	T05C3.4	WBGene00001727	grl-18	5485631	5488866	NA	NA	NA	NA	Y	NA	NA	NA	HCON_00148800-00001	27560646	27570854	NA	NA
269	T05C3.5	WBGene00001037	dnj-19	5503029	5505075	NA	NA	NA	NA	Y	NA	NA	NA	HCON_00148730-00001	27458178	27466926	NA	NA
270	Y39B6A.39a	WBGene00012697	mrps-35	18981306	18985922	NA	NA	NA	NA	NA	NA	NA	Y	HCON_00159030-00001	42549993	42553488	NA	NA
271	F35E12.7a	WBGene00009431	dct-17	13727764	13730776	NA	NA	NA	NA	NA	NA	NA	Y	NA	NA	NA	NA	NA
272	T05C3.8	WBGene00005222	srg-65	5483086	5484966	NA	NA	NA	NA	Y	NA	NA	NA	NA	NA	NA	NA	NA
273	C55H1.2	WBGene00001672	gpa-10	6852564	6854808	NA	NA	NA	Y	NA	NA	NA	NA	NA	NA	NA	NA	NA
274	F56A4.12a	WBGene00018920	NA	2476905	2481346	Y	NA	Y	NA	NA	NA	NA	NA	NA	NA	NA	NA	NA
275	T01C3.10a	WBGene00003775	nmr-2	15006353	15011660	NA	NA	NA	NA	NA	NA	NA	Y	HCON_00158770-00001	42123929	42134380	NA	NA
276	F21H7.12	WBGene00009033	NA	16230165	16231043	NA	NA	NA	NA	NA	Y	Y	Y	NA	NA	NA	NA	NA
277	R08A2.7	WBGene00011137	NA	14723320	14724766	NA	NA	NA	NA	NA	NA	NA	Y	HCON_00161130-00001	45021291	45023645	NA	Y
278	R10D12.14e	WBGene00011195	sao-1	13963734	13965183	NA	NA	NA	NA	NA	NA	NA	Y	HCON_00142830-00001	16951648	16956969	NA	NA
279	K12D9.9	WBGene00005859	srw-112	3004141	3006064	Y	Y	Y	NA	NA	NA	NA	NA	NA	NA	NA	NA	NA
280	K12D9.4	WBGene00005862	srw-115	2992622	2993916	Y	Y	Y	NA	NA	NA	NA	NA	NA	NA	NA	NA	NA
281	K12D9.5	WBGene00005867	srw-120	2994899	2996205	Y	Y	Y	NA	NA	NA	NA	NA	NA	NA	NA	NA	NA
282	K12D9.3	WBGene00005868	srw-121	2990313	2991585	Y	Y	Y	NA	NA	NA	NA	NA	NA	NA	NA	NA	NA
283	H12D21.9b	WBGene00010385	NA	14901567	14909478	NA	NA	NA	NA	NA	NA	NA	Y	NA	NA	NA	NA	NA
284	K12D9.1	WBGene00019675	NA	3014485	3016034	Y	Y	Y	NA	NA	NA	NA	NA	NA	NA	NA	NA	NA
285	Y39B6A.5a	WBGene00012668	NA	19157659	19158877	NA	NA	NA	NA	NA	NA	NA	Y	NA	NA	NA	NA	NA
286	C18D4.2a	WBGene00007672	fbxa-136	17521037	17527479	NA	NA	NA	NA	NA	NA	NA	Y	NA	NA	NA	NA	NA
287	F13H6.1b	WBGene00017430	bcl-11	6356025	6362997	NA	NA	NA	Y	NA	NA	NA	NA	HCON_00150110-00001	29481254	29494682	NA	NA
288	T10H4.11	WBGene00011699	cyp-34A2	15288777	15291107	NA	NA	NA	NA	NA	NA	NA	Y	NA	NA	NA	NA	NA
289	F20E11.4	WBGene00006236	str-200	17456619	17458169	NA	NA	NA	NA	NA	NA	NA	Y	NA	NA	NA	NA	NA
290	F20E11.7	WBGene00008984	NA	17464578	17466730	NA	NA	NA	NA	NA	NA	NA	Y	NA	NA	NA	NA	NA
291	F20E11.6	WBGene00005819	srw-72	17467051	17468561	NA	NA	NA	NA	NA	NA	NA	Y	NA	NA	NA	NA	NA
292	R02D5.1	WBGene00010976	NA	14508249	14509655	NA	NA	NA	NA	NA	NA	NA	Y	NA	NA	NA	NA	NA
293	F20E11.2	WBGene00008982	srsx-2	17436985	17438417	NA	NA	NA	NA	NA	NA	NA	Y	NA	NA	NA	NA	NA
294	ZK228.4b	WBGene00013947	NA	18462787	18465426	NA	NA	NA	NA	NA	NA	NA	Y	NA	NA	NA	NA	NA
295	Y39B6A.41	WBGene00012699	NA	18970500	18977976	NA	NA	NA	NA	NA	NA	NA	Y	HCON_00145530-00001	22085155	22091251	NA	NA
296	C15H11.3	WBGene00003834	nxf-1	14411636	14415014	NA	NA	NA	NA	NA	NA	NA	Y	NA	NA	NA	NA	NA
297	C45H4.21	WBGene00268199	NA	2148657	2149532	Y	NA	Y	NA	NA	NA	NA	NA	NA	NA	NA	NA	NA
298	Y39B6A.46	WBGene00012702	ztf-20	18957578	18960172	NA	NA	NA	NA	NA	NA	NA	Y	NA	NA	NA	NA	NA
299	K08G2.12a	WBGene00005363	srh-147	15848088	15850573	NA	NA	NA	NA	NA	NA	NA	Y	NA	NA	NA	NA	NA
300	T01G5.8	WBGene00077585	NA	15116187	15116595	NA	NA	NA	NA	NA	NA	NA	Y	NA	NA	NA	NA	NA
301	F37B4.10a	WBGene00018140	NA	2875734	2877609	Y	Y	Y	NA	NA	NA	NA	NA	NA	NA	NA	NA	NA
302	C50H11.8	WBGene00016855	NA	3054554	3055908	Y	Y	Y	NA	NA	NA	NA	NA	NA	NA	NA	NA	NA
303	Y46H3C.2a	WBGene00005846	srw-99	1708741	1710663	NA	NA	Y	NA	NA	NA	NA	NA	NA	NA	NA	NA	NA
304	C50H11.4	WBGene00016852	srt-7	3081771	3083247	Y	NA	Y	NA	NA	NA	NA	NA	NA	NA	NA	NA	NA
305	E03D2.2a	WBGene00003747	nlp-9	4219643	4222197	Y	NA	NA	NA	NA	NA	NA	NA	HCON_00136940-00001	7915398	7925320	NA	NA
306	C50H11.7	WBGene00005400	srh-185	3066228	3067497	Y	Y	Y	NA	NA	NA	NA	NA	NA	NA	NA	NA	NA
307	C50H11.1	WBGene00016849	acs-21	3089068	3091351	Y	NA	Y	NA	NA	NA	NA	NA	NA	NA	NA	NA	NA
308	C50H11.2	WBGene00016850	srt-8	3086560	3087986	Y	NA	Y	NA	NA	NA	NA	NA	NA	NA	NA	NA	NA
309	Y75B7AL.1a	WBGene00022284	glb-33	1352126	1356593	NA	NA	Y	NA	NA	NA	NA	NA	HCON_00151440-00001	31777239	31788057	NA	NA
310	C06B8.3	WBGene00007369	NA	15484054	15484637	NA	NA	NA	NA	NA	NA	NA	Y	NA	NA	NA	NA	NA
311	H43I07.1a	WBGene00019274	NA	4204721	4208971	Y	NA	NA	NA	NA	NA	NA	NA	HCON_00136930-00001	7890925	7893542	NA	NA
312	Y69H2.8	WBGene00013483	nhr-241	18699451	18700992	NA	NA	NA	NA	NA	NA	NA	Y	NA	NA	NA	NA	NA
313	C50H11.15	WBGene00016860	cyp-33C9	3091812	3094561	Y	NA	Y	NA	NA	NA	NA	NA	NA	NA	NA	NA	NA
314	T01G5.2	WBGene00011340	ugt-30	15121724	15125262	NA	NA	NA	NA	NA	NA	NA	Y	NA	NA	NA	NA	NA
315	Y51A2B.2	WBGene00013066	NA	18374494	18376755	NA	NA	NA	NA	NA	NA	NA	Y	NA	NA	NA	NA	NA
316	Y45G12C.10	WBGene00021573	NA	2534758	2536409	Y	NA	Y	NA	NA	NA	NA	NA	NA	NA	NA	NA	NA
317	C41G6.8b	WBGene00005761	srw-14	15225950	15227046	NA	NA	NA	NA	NA	NA	NA	Y	NA	NA	NA	NA	NA
318	Y45G12C.14	WBGene00005607	srj-19	2568876	2570743	Y	NA	Y	NA	NA	NA	NA	NA	NA	NA	NA	NA	NA
319	Y45G12C.15	WBGene00005608	srj-20	2571527	2573208	Y	NA	Y	NA	NA	NA	NA	NA	NA	NA	NA	NA	NA
320	Y45G12C.16	WBGene00044131	NA	2530146	2531174	Y	NA	Y	NA	NA	NA	NA	NA	NA	NA	NA	NA	NA
321	C50H11.13	WBGene00016858	NA	3069898	3071648	Y	Y	Y	NA	NA	NA	NA	NA	NA	NA	NA	NA	NA
322	C17E7.7a	WBGene00015902	nhr-159	3875245	3878382	Y	NA	NA	NA	NA	NA	NA	NA	NA	NA	NA	NA	NA
323	T10C6.16	WBGene00077607	NA	16032471	16033561	NA	NA	NA	NA	NA	Y	Y	Y	NA	NA	NA	NA	NA
324	Y40B10A.6	WBGene00021491	comt-4	2049217	2050185	Y	NA	Y	NA	NA	NA	NA	NA	NA	NA	NA	NA	NA
325	Y40B10A.7	WBGene00021492	comt-5	2052228	2053609	Y	NA	Y	NA	NA	NA	NA	NA	NA	NA	NA	NA	NA
326	F47C10.6	WBGene00018543	ugt-32	3841794	3844007	Y	NA	NA	NA	NA	NA	NA	NA	NA	NA	NA	NA	NA
327	K08G2.13	WBGene00005365	srh-149	15839967	15841195	NA	NA	NA	NA	NA	NA	NA	Y	NA	NA	NA	NA	NA
328	Y80D3A.10	WBGene00013588	nlp-42	18903772	18906252	NA	NA	NA	NA	NA	NA	NA	Y	NA	NA	NA	NA	NA
329	T10H4.5	WBGene00005763	srw-16	15273383	15274857	NA	NA	NA	NA	NA	NA	NA	Y	NA	NA	NA	NA	NA
330	T20D4.12	WBGene00020618	NA	3397065	3397918	Y	NA	NA	NA	NA	NA	NA	NA	NA	NA	NA	NA	NA
331	C06B8.9	WBGene00005768	srw-21	15488064	15489401	NA	NA	NA	NA	NA	NA	NA	Y	NA	NA	NA	NA	NA
332	C45H4.9	WBGene00016691	srbc-23	2153574	2155112	Y	NA	Y	NA	NA	NA	NA	NA	NA	NA	NA	NA	NA
333	C45H4.8	WBGene00016690	srbc-22	2157130	2158274	Y	NA	Y	NA	NA	NA	NA	NA	NA	NA	NA	NA	NA
334	C45H4.2	WBGene00016686	cyp-33C1	2179586	2181759	Y	NA	Y	NA	NA	NA	NA	NA	NA	NA	NA	NA	NA
335	C45H4.1	WBGene00016685	srbc-16	2182038	2183191	Y	NA	Y	NA	NA	NA	NA	NA	NA	NA	NA	NA	NA
336	C45H4.7	WBGene00016689	srbc-21	2155532	2156635	Y	NA	Y	NA	NA	NA	NA	NA	NA	NA	NA	NA	NA
337	T01D3.1b	WBGene00011326	NA	13689892	13703330	NA	NA	NA	NA	NA	NA	NA	Y	HCON_00144870-00001	20587456	20626425	NA	NA
338	F40D4.11	WBGene00005321	srh-102	17162900	17165509	NA	NA	NA	NA	NA	NA	NA	Y	NA	NA	NA	NA	NA
339	T10B5.4a	WBGene00020390	NA	1870421	1871789	Y	NA	Y	NA	NA	NA	NA	NA	HCON_00134030-00001	3961741	3963795	NA	NA
340	F40D4.17	WBGene00194682	NA	17154574	17155430	NA	NA	NA	NA	NA	NA	NA	Y	NA	NA	NA	NA	NA
341	T26H5.5	WBGene00005780	srw-33	15449616	15451521	NA	NA	NA	NA	NA	NA	NA	Y	NA	NA	NA	NA	NA
342	Y46H3C.5	WBGene00021605	NA	1691029	1692495	NA	NA	Y	NA	NA	NA	NA	NA	NA	NA	NA	NA	NA
343	F16H6.8	WBGene00008898	NA	18213677	18216275	NA	NA	NA	NA	NA	NA	NA	Y	NA	NA	NA	NA	NA
344	F46E10.18	WBGene00206358	NA	6521030	6522049	NA	NA	NA	Y	NA	NA	NA	NA	NA	NA	NA	NA	NA
345	F26D2.12a	WBGene00009150	clec-234	16432009	16433548	NA	NA	NA	NA	NA	Y	NA	Y	NA	NA	NA	NA	NA
346	T20B3.14	WBGene00011854	NA	16820629	16821320	NA	NA	NA	NA	NA	NA	NA	Y	NA	NA	NA	NA	NA
347	F25B4.8a	WBGene00017771	NA	5690103	5691574	NA	NA	NA	NA	Y	NA	NA	NA	HCON_00142020-00001	15798581	15803117	NA	NA
348	F46E10.11	WBGene00018492	hpo-26	6532058	6533070	NA	NA	NA	Y	NA	NA	NA	NA	NA	NA	NA	NA	NA
349	C29G2.6	WBGene00016234	NA	2582867	2585908	Y	NA	Y	NA	NA	NA	NA	NA	HCON_00161280-00001	45224172	45228598	NA	Y
350	R02D5.7	WBGene00010980	NA	14480383	14481357	NA	NA	NA	NA	NA	NA	NA	Y	NA	NA	NA	NA	NA
351	C49G7.10a	WBGene00016788	NA	4040409	4042021	Y	NA	NA	NA	NA	NA	NA	NA	NA	NA	NA	NA	NA
352	C29G2.4	WBGene00016232	srt-4	2577903	2579816	Y	NA	Y	NA	NA	NA	NA	NA	NA	NA	NA	NA	NA
353	Y70C5C.2	WBGene00013493	clec-9	16705081	16706647	NA	NA	NA	NA	NA	NA	NA	Y	NA	NA	NA	NA	NA
354	C29G2.5	WBGene00016233	nhr-290	2574181	2575410	Y	NA	Y	NA	NA	NA	NA	NA	NA	NA	NA	NA	NA
355	Y46H3C.3	WBGene00005837	srw-90	1702051	1704053	NA	NA	Y	NA	NA	NA	NA	NA	NA	NA	NA	NA	NA
356	T01C3.4	WBGene00011321	fil-1	14993838	14995207	NA	NA	NA	NA	NA	NA	NA	Y	HCON_00142780-00001	16866220	16870037	NA	NA
357	C29G2.3	WBGene00016231	NA	2580898	2582939	Y	NA	Y	NA	NA	NA	NA	NA	NA	NA	NA	NA	NA
358	C25D7.5	WBGene00007717	NA	15053765	15056291	NA	NA	NA	NA	NA	NA	NA	Y	NA	NA	NA	NA	NA
359	F52F10.2	WBGene00018706	NA	1548143	1550714	NA	NA	Y	NA	NA	NA	NA	NA	NA	NA	NA	NA	NA
360	F52F10.3	WBGene00018707	oac-31	1538354	1541886	NA	NA	Y	NA	NA	NA	NA	NA	NA	NA	NA	NA	NA
361	T03E6.9	WBGene00045356	NA	16598889	16600723	NA	NA	NA	NA	NA	NA	NA	Y	NA	NA	NA	NA	NA
362	Y5H2B.1a	WBGene00021164	NA	2207180	2210209	Y	NA	Y	NA	NA	NA	NA	NA	NA	NA	NA	NA	NA
363	C31A11.5	WBGene00007833	oac-6	16302717	16306158	NA	NA	NA	NA	NA	Y	Y	Y	NA	NA	NA	NA	NA
364	R05D8.10	WBGene00000978	dhs-15	2768361	2769854	Y	Y	Y	NA	NA	NA	NA	NA	NA	NA	NA	NA	NA
365	R05D8.11	WBGene00019887	NA	2779384	2780845	Y	Y	Y	NA	NA	NA	NA	NA	NA	NA	NA	NA	NA
366	C25D7.8	WBGene00007718	otub-1	15066298	15067352	NA	NA	NA	NA	NA	NA	NA	Y	HCON_00134850-00001	5145850	5149566	NA	NA
367	C25D7.7	WBGene00004308	rap-2	15061488	15064087	NA	NA	NA	NA	NA	NA	NA	Y	HCON_00134840-00001	5117666	5121740	NA	NA
368	C25D7.3	WBGene00004747	sdc-3	15039148	15048207	NA	NA	NA	NA	NA	NA	NA	Y	NA	NA	NA	NA	NA
369	F46E10.1a	WBGene00018488	acs-1	6524628	6532089	NA	NA	NA	Y	NA	NA	NA	NA	NA	NA	NA	NA	NA
370	C17E7.9a	WBGene00015903	NA	3889241	3890861	Y	NA	NA	NA	NA	NA	NA	NA	NA	NA	NA	NA	NA
371	Y37H2A.1a	WBGene00012562	NA	18108269	18114755	NA	NA	NA	NA	NA	NA	NA	Y	NA	NA	NA	NA	NA
372	Y19D10A.15a	WBGene00044099	srd-75	2394485	2396635	Y	NA	Y	NA	NA	NA	NA	NA	NA	NA	NA	NA	NA
373	R05D8.8	WBGene00000977	dhs-14	2763966	2765274	Y	Y	Y	NA	NA	NA	NA	NA	NA	NA	NA	NA	NA
374	R05D8.9	WBGene00019886	NA	2766234	2767503	Y	Y	Y	NA	NA	NA	NA	NA	NA	NA	NA	NA	NA
375	R05D8.3	WBGene00005279	srh-56	2771860	2773519	Y	Y	Y	NA	NA	NA	NA	NA	NA	NA	NA	NA	NA
376	R05D8.6	WBGene00005215	srg-58	2758174	2759556	Y	Y	Y	NA	NA	NA	NA	NA	NA	NA	NA	NA	NA
377	R05D8.7	WBGene00019885	NA	2761819	2763208	Y	Y	Y	NA	NA	NA	NA	NA	NA	NA	NA	NA	NA
378	R05D8.4	WBGene00005917	srx-26	2751256	2753107	Y	Y	Y	NA	NA	NA	NA	NA	NA	NA	NA	NA	NA
379	R05D8.5	WBGene00005919	srx-28	2755701	2757276	Y	Y	Y	NA	NA	NA	NA	NA	NA	NA	NA	NA	NA
380	T01C3.6	WBGene00004485	rps-16	14999996	15000541	NA	NA	NA	NA	NA	NA	NA	Y	HCON_00142255-00001	16051131	16051890	NA	NA
381	C17B7.5	WBGene00015879	NA	3333634	3339076	Y	NA	NA	NA	NA	NA	NA	NA	NA	NA	NA	NA	NA
382	C17B7.4	WBGene00015878	NA	3339311	3340092	Y	NA	NA	NA	NA	NA	NA	NA	NA	NA	NA	NA	NA
383	C17B7.1	WBGene00006126	str-63	3351566	3352773	Y	NA	NA	NA	NA	NA	NA	NA	NA	NA	NA	NA	NA
384	R12A1.4	WBGene00001578	ges-1	1427653	1432137	NA	NA	Y	NA	NA	NA	NA	NA	NA	NA	NA	NA	NA
385	Y50E8A.3	WBGene00003861	oig-3	14728954	14731120	NA	NA	NA	NA	NA	NA	NA	Y	HCON_00161930-00001	46176251	46178772	NA	Y
386	C18C4.7a	WBGene00015968	NA	5550312	5567219	NA	NA	NA	NA	Y	NA	NA	NA	HCON_00139390-00001	11016105	11116705	NA	NA
387	C17B7.9	WBGene00015883	NA	3330890	3332123	Y	NA	NA	NA	NA	NA	NA	NA	NA	NA	NA	NA	NA
388	F26F12.6b	WBGene00005297	srh-76	5833831	5835183	NA	NA	NA	NA	Y	NA	NA	NA	NA	NA	NA	NA	NA
389	B0213.11a	WBGene00015041	cyp-34A6	3958160	3961250	Y	NA	NA	NA	NA	NA	NA	NA	NA	NA	NA	NA	NA
390	T01C3.3	WBGene00011320	NA	14991704	14992677	NA	NA	NA	NA	NA	NA	NA	Y	NA	NA	NA	NA	NA
391	C44C3.11	WBGene00005870	srw-123	2974029	2975385	Y	Y	Y	NA	NA	NA	NA	NA	NA	NA	NA	NA	NA
392	T01C3.1	WBGene00011318	cdt-2	14987547	14990925	NA	NA	NA	NA	NA	NA	NA	Y	HCON_00134930-00001	5243244	5250870	NA	NA
393	F57G4.10	WBGene00045506	NA	17628866	17630215	NA	NA	NA	NA	NA	NA	NA	Y	NA	NA	NA	NA	NA
394	F57G4.11	WBGene00195165	NA	17625127	17627598	NA	NA	NA	NA	NA	NA	NA	Y	NA	NA	NA	NA	NA
395	ZK697.7a	WBGene00022807	srab-25	1738927	1741157	NA	NA	Y	NA	NA	NA	NA	NA	NA	NA	NA	NA	NA
396	F10G2.6b	WBGene00005983	srx-92	7324038	7325385	NA	NA	NA	Y	NA	NA	NA	NA	NA	NA	NA	NA	NA
397	Y50D4B.1a	WBGene00021740	NA	1112933	1129360	NA	NA	Y	NA	NA	NA	NA	NA	HCON_00162938-00001	47389564	47395580	NA	Y
398	F35E12.5	WBGene00009429	irg-5	13736697	13738474	NA	NA	NA	NA	NA	NA	NA	Y	NA	NA	NA	NA	NA
399	F40G12.9	WBGene00009604	NA	14282482	14282997	NA	NA	NA	NA	NA	NA	NA	Y	NA	NA	NA	NA	NA
400	Y45G5AM.6a	WBGene00021558	NA	4147550	4152300	Y	NA	NA	NA	NA	NA	NA	NA	HCON_00156840-00001	39662125	39670448	Y	NA
401	T24A6.9a	WBGene00003683	nhr-93	3536142	3538340	Y	NA	NA	NA	NA	NA	NA	NA	NA	NA	NA	NA	NA
402	T03E6.8	WBGene00011397	NA	16600567	16603369	NA	NA	NA	NA	NA	NA	NA	Y	NA	NA	NA	NA	NA
403	T10H9.6b	WBGene00006224	str-180	6667286	6668841	NA	NA	NA	Y	NA	NA	NA	NA	NA	NA	NA	NA	NA
404	Y17D7C.1a	WBGene00012455	NA	18707796	18708550	NA	NA	NA	NA	NA	NA	NA	Y	NA	NA	NA	NA	NA
405	C47E8.2	WBGene00005242	srh-17	14660825	14662928	NA	NA	NA	NA	NA	NA	NA	Y	NA	NA	NA	NA	NA
406	Y68A4A.10a	WBGene00013469	NA	17202147	17205340	NA	NA	NA	NA	NA	NA	NA	Y	NA	NA	NA	NA	NA
407	ZC412.1a	WBGene00013883	npr-13	14852825	14858603	NA	NA	NA	NA	NA	NA	NA	Y	HCON_00146590-00001	24038663	24053404	NA	NA
408	F41B5.8a	WBGene00006279	str-253	2252772	2254603	Y	NA	Y	NA	NA	NA	NA	NA	NA	NA	NA	NA	NA
409	ZK285.2	WBGene00013961	NA	16046873	16047566	NA	NA	NA	NA	NA	Y	Y	Y	NA	NA	NA	NA	NA
410	F47B8.9a	WBGene00009810	srm-6	14337049	14338808	NA	NA	NA	NA	NA	NA	NA	Y	NA	NA	NA	NA	NA
411	H43I07.3a	WBGene00019276	algn-5	4195577	4199399	Y	NA	NA	NA	NA	NA	NA	NA	HCON_00136910-00001	7885497	7888000	NA	NA
412	F54E2.9	WBGene00268206	NA	2812531	2813948	Y	Y	Y	NA	NA	NA	NA	NA	NA	NA	NA	NA	NA
413	F54E2.5	WBGene00018825	NA	2814124	2816056	Y	Y	Y	NA	NA	NA	NA	NA	NA	NA	NA	NA	NA
414	Y50E8A.9a	WBGene00013052	scrm-7	14778331	14779741	NA	NA	NA	NA	NA	NA	NA	Y	NA	NA	NA	NA	NA
415	F54E2.6	WBGene00018826	srt-34	2816883	2818217	Y	Y	Y	NA	NA	NA	NA	NA	NA	NA	NA	NA	NA
416	F54E2.1	WBGene00018823	NA	2810398	2812017	Y	Y	Y	NA	NA	NA	NA	NA	NA	NA	NA	NA	NA
417	F54E2.2	WBGene00018824	NA	2796298	2797010	Y	Y	Y	NA	NA	NA	NA	NA	NA	NA	NA	NA	NA
418	Y57E12B.11	WBGene00235311	NA	6949517	6949870	NA	NA	NA	Y	NA	NA	NA	NA	NA	NA	NA	NA	NA
419	K03D7.11	WBGene00005779	srw-32	17508793	17510214	NA	NA	NA	NA	NA	NA	NA	Y	NA	NA	NA	NA	NA
420	F36G9.7	WBGene00009486	NA	15968418	15969753	NA	NA	NA	NA	NA	NA	Y	Y	NA	NA	NA	NA	NA
421	Y51A2D.7b	WBGene00013075	ints-5	18533924	18549129	NA	NA	NA	NA	NA	NA	NA	Y	HCON_00163310-00001	47917463	47924874	NA	Y
422	F16B3.1b	WBGene00001171	egl-2	1288841	1299208	NA	NA	Y	NA	NA	NA	NA	NA	HCON_00156750-00001	39454968	39480833	Y	NA
423	F21H7.3	WBGene00009029	NA	16232620	16233335	NA	NA	NA	NA	NA	Y	Y	Y	NA	NA	NA	NA	NA
424	R09B5.7b	WBGene00005611	srj-23	1451634	1454340	NA	NA	Y	NA	NA	NA	NA	NA	NA	NA	NA	NA	NA
425	F21H7.1	WBGene00001770	gst-22	16231032	16232317	NA	NA	NA	NA	NA	Y	Y	Y	NA	NA	NA	NA	NA
426	F21H7.7	WBGene00005323	srh-104	16242818	16244178	NA	NA	NA	NA	NA	Y	Y	Y	NA	NA	NA	NA	NA
427	F21H7.5	WBGene00009031	NA	16237523	16238829	NA	NA	NA	NA	NA	Y	Y	Y	NA	NA	NA	NA	NA
428	K04F1.12b	WBGene00019391	irld-11	1655090	1657403	NA	NA	Y	NA	NA	NA	NA	NA	NA	NA	NA	NA	NA
429	C33G8.5	WBGene00016363	srab-4	7004150	7005880	NA	NA	NA	Y	NA	NA	NA	NA	NA	NA	NA	NA	NA
430	C33G8.4	WBGene00016362	NA	7006264	7006818	NA	NA	NA	Y	NA	NA	NA	NA	NA	NA	NA	NA	NA
431	C33G8.7	WBGene00016364	nhr-161	6980593	6982169	NA	NA	NA	Y	NA	NA	NA	NA	NA	NA	NA	NA	NA
432	C33G8.6	WBGene00003632	nhr-42	6998819	7000651	NA	NA	NA	Y	NA	NA	NA	NA	NA	NA	NA	NA	NA
433	C33G8.1	WBGene00005874	srw-127	7012917	7014412	NA	NA	NA	Y	NA	NA	NA	NA	NA	NA	NA	NA	NA
434	T10B5.8	WBGene00020394	NA	1842044	1844807	Y	NA	Y	NA	NA	NA	NA	NA	NA	NA	NA	NA	NA
435	C33G8.3	WBGene00016361	drd-10	7007607	7008299	NA	NA	NA	Y	NA	NA	NA	NA	NA	NA	NA	NA	NA
436	Y46H3A.4a	WBGene00021600	NA	1809555	1811135	Y	NA	Y	NA	NA	NA	NA	NA	NA	NA	NA	NA	NA
437	T10B5.6	WBGene00020392	knl-3	1867006	1870560	Y	NA	Y	NA	NA	NA	NA	NA	NA	NA	NA	NA	NA
438	C33G8.9	WBGene00016366	nhr-140	6987864	6989676	NA	NA	NA	Y	NA	NA	NA	NA	NA	NA	NA	NA	NA
439	C33G8.8	WBGene00016365	nhr-139	6986132	6987773	NA	NA	NA	Y	NA	NA	NA	NA	NA	NA	NA	NA	NA
440	C29F3.4	WBGene00007805	clec-231	15349449	15350662	NA	NA	NA	NA	NA	NA	NA	Y	NA	NA	NA	NA	NA
441	Y70C5A.4	WBGene00194799	NA	16617762	16618080	NA	NA	NA	NA	NA	NA	NA	Y	NA	NA	NA	NA	NA
442	Y70C5A.3	WBGene00050904	NA	16618338	16620923	NA	NA	NA	NA	NA	NA	NA	Y	NA	NA	NA	NA	NA
443	Y70C5A.2	WBGene00013490	NA	16621396	16623211	NA	NA	NA	NA	NA	NA	NA	Y	NA	NA	NA	NA	NA
444	F37B4.7	WBGene00018138	folt-2	2872456	2875600	Y	Y	Y	NA	NA	NA	NA	NA	NA	NA	NA	NA	NA
445	C01G10.10a	WBGene00007237	NA	15080091	15082653	NA	NA	NA	NA	NA	NA	NA	Y	HCON_00157540-00001	40578446	40583854	Y	NA
446	F36G9.9	WBGene00005514	sri-2	15963849	15965212	NA	NA	NA	NA	NA	NA	Y	Y	NA	NA	NA	NA	NA
447	C31A11.7	WBGene00007835	oac-7	16309805	16314775	NA	NA	NA	NA	NA	Y	Y	Y	NA	NA	NA	NA	NA
448	Y70C5B.1	WBGene00013491	NA	16662114	16662960	NA	NA	NA	NA	NA	NA	NA	Y	NA	NA	NA	NA	NA
449	T26H2.8	WBGene00005653	srr-2	19213668	19217176	NA	NA	NA	NA	NA	NA	NA	Y	NA	NA	NA	NA	NA
450	R08F11.1a	WBGene00019965	NA	3777295	3784223	Y	NA	NA	NA	NA	NA	NA	NA	HCON_00132010-00001	1205685	1226143	NA	NA
451	C29F3.5	WBGene00007806	clec-230	15347847	15349144	NA	NA	NA	NA	NA	NA	NA	Y	NA	NA	NA	NA	NA
452	Y70C5B.2	WBGene00077464	NA	16658230	16660916	NA	NA	NA	NA	NA	NA	NA	Y	NA	NA	NA	NA	NA
453	ZC412.8	WBGene00013889	NA	14879529	14879780	NA	NA	NA	NA	NA	NA	NA	Y	NA	NA	NA	NA	NA
454	Y39H10A.3a	WBGene00003479	mtm-9	3743576	3749413	Y	NA	NA	NA	NA	NA	NA	NA	NA	NA	NA	NA	NA
455	W06G6.21	WBGene00235081	NA	16652498	16653344	NA	NA	NA	NA	NA	NA	NA	Y	NA	NA	NA	NA	NA
456	F11D11.5	WBGene00008700	clec-254	18753500	18754428	NA	NA	NA	NA	NA	NA	NA	Y	NA	NA	NA	NA	NA
457	Y50D4B.5	WBGene00021744	clec-203	1088283	1089891	NA	NA	Y	NA	NA	NA	NA	NA	NA	NA	NA	NA	NA
458	W09D12.1a	WBGene00012364	zmp-4	14917735	14921609	NA	NA	NA	NA	NA	NA	NA	Y	NA	NA	NA	NA	NA
459	K05D4.6a	WBGene00005482	srh-277	16185403	16186920	NA	NA	NA	NA	NA	Y	Y	Y	NA	NA	NA	NA	NA
460	C14A6.12	WBGene00050955	NA	18162034	18162668	NA	NA	NA	NA	NA	NA	NA	Y	NA	NA	NA	NA	NA
461	C14A6.13	WBGene00050956	NA	18159652	18161339	NA	NA	NA	NA	NA	NA	NA	Y	NA	NA	NA	NA	NA
462	F14D7.9	WBGene00008796	NA	14294696	14295550	NA	NA	NA	NA	NA	NA	NA	Y	NA	NA	NA	NA	NA
463	T05E12.9	WBGene00045500	NA	17080492	17082818	NA	NA	NA	NA	NA	NA	NA	Y	NA	NA	NA	NA	NA
464	Y80D3A.7a	WBGene00004236	ptr-22	18919222	18931379	NA	NA	NA	NA	NA	NA	NA	Y	HCON_00161810-00001	45866969	45879142	NA	Y
465	C41G6.11	WBGene00005536	sri-24	15212169	15213706	NA	NA	NA	NA	NA	NA	NA	Y	NA	NA	NA	NA	NA
466	T10B5.5a	WBGene00020391	cct-7	1872246	1875491	Y	NA	Y	NA	NA	NA	NA	NA	HCON_00134020-00001	3952059	3956129	NA	NA
467	Y32B12C.2a	WBGene00005801	srw-54	16611335	16612703	NA	NA	NA	NA	NA	NA	NA	Y	NA	NA	NA	NA	NA
468	R12G8.2	WBGene00006688	twk-36	17743651	17747059	NA	NA	NA	NA	NA	NA	NA	Y	NA	NA	NA	NA	NA
469	R10D12.17	WBGene00011197	srw-145	13937150	13939617	NA	NA	NA	NA	NA	NA	NA	Y	NA	NA	NA	NA	NA
470	Y32G9B.1b	WBGene00021309	NA	1823077	1830073	Y	NA	Y	NA	NA	NA	NA	NA	HCON_00133080-00001	2614409	2624109	NA	NA
471	F11A5.9	WBGene00008677	NA	16214890	16217706	NA	NA	NA	NA	NA	Y	Y	Y	NA	NA	NA	NA	NA
472	F11A5.8	WBGene00008676	oac-15	16206943	16209916	NA	NA	NA	NA	NA	Y	Y	Y	NA	NA	NA	NA	NA
473	W09D12.3	WBGene00005211	srg-54	14921988	14924204	NA	NA	NA	NA	NA	NA	NA	Y	NA	NA	NA	NA	NA
474	W09D12.2	WBGene00005212	srg-55	14926710	14928342	NA	NA	NA	NA	NA	NA	NA	Y	NA	NA	NA	NA	NA
475	F11A5.3	WBGene00008671	NA	16194939	16195544	NA	NA	NA	NA	NA	Y	Y	Y	NA	NA	NA	NA	NA
476	F11A5.2	WBGene00005484	srh-279	16193356	16194581	NA	NA	NA	NA	NA	Y	Y	Y	NA	NA	NA	NA	NA
477	F11A5.1	WBGene00005486	srh-281	16190785	16192262	NA	NA	NA	NA	NA	Y	Y	Y	NA	NA	NA	NA	NA
478	Y51A2D.9a	WBGene00013077	ttr-24	18555386	18556643	NA	NA	NA	NA	NA	NA	NA	Y	NA	NA	NA	NA	NA
479	C15H11.9	WBGene00007617	rrbs-1	14423776	14425008	NA	NA	NA	NA	NA	NA	NA	Y	NA	NA	NA	NA	NA
480	C15H11.8	WBGene00007616	rpoa-12	14422720	14423383	NA	NA	NA	NA	NA	NA	NA	Y	NA	NA	NA	NA	NA
481	C45H4.3a	WBGene00016687	srbc-17	2177714	2179116	Y	NA	Y	NA	NA	NA	NA	NA	NA	NA	NA	NA	NA
482	F47D2.10b	WBGene00005407	srh-194	4291836	4293525	Y	NA	NA	NA	NA	NA	NA	NA	NA	NA	NA	NA	NA
483	T26H5.9a	WBGene00044206	NA	15444916	15445420	NA	NA	NA	NA	NA	NA	NA	Y	NA	NA	NA	NA	NA
484	ZK218.11	WBGene00013943	NA	17107388	17108418	NA	NA	NA	NA	NA	NA	NA	Y	NA	NA	NA	NA	NA
485	R02D5.24	WBGene00235335	NA	14501340	14501435	NA	NA	NA	NA	NA	NA	NA	Y	NA	NA	NA	NA	NA
486	ZK262.10	WBGene00005614	srj-26	18421097	18423477	NA	NA	NA	NA	NA	NA	NA	Y	NA	NA	NA	NA	NA
487	F14F8.8	WBGene00008816	NA	16671622	16672186	NA	NA	NA	NA	NA	NA	NA	Y	NA	NA	NA	NA	NA
488	C54E10.4	WBGene00005522	sri-10	18804080	18806509	NA	NA	NA	NA	NA	NA	NA	Y	NA	NA	NA	NA	NA
489	F40G12.8	WBGene00009603	srt-33	14278312	14279877	NA	NA	NA	NA	NA	NA	NA	Y	NA	NA	NA	NA	NA
490	Y39B6A.29a	WBGene00012688	NA	19020482	19024783	NA	NA	NA	NA	NA	NA	NA	Y	NA	NA	NA	NA	NA
491	F49H6.1	WBGene00009905	clec-240	17010014	17011849	NA	NA	NA	NA	NA	NA	NA	Y	NA	NA	NA	NA	NA
492	F47H4.2b	WBGene00009835	NA	17353325	17360212	NA	NA	NA	NA	NA	NA	NA	Y	NA	NA	NA	NA	NA
493	K06B4.10	WBGene00010604	nhr-199	15698528	15699899	NA	NA	NA	NA	NA	NA	NA	Y	NA	NA	NA	NA	NA
494	C17E7.8b	WBGene00003714	nhr-124	3880798	3886204	Y	NA	NA	NA	NA	NA	NA	NA	NA	NA	NA	NA	NA
495	T26E4.18	WBGene00206503	NA	15803711	15803848	NA	NA	NA	NA	NA	NA	NA	Y	NA	NA	NA	NA	NA
496	Y50D4A.6a	WBGene00195169	NA	1197817	1199269	NA	NA	Y	NA	NA	NA	NA	NA	NA	NA	NA	NA	NA
497	T26E4.10	WBGene00012052	NA	15797879	15798208	NA	NA	NA	NA	NA	NA	NA	Y	NA	NA	NA	NA	NA
498	T26E4.12	WBGene00005105	srd-27	15803383	15804451	NA	NA	NA	NA	NA	NA	NA	Y	NA	NA	NA	NA	NA
499	Y39B6A.48a	WBGene00001987	hot-2	19174759	19187908	NA	NA	NA	NA	NA	NA	NA	Y	HCON_00144780-00001	20397473	20432204	NA	NA
500	T26E4.14	WBGene00012054	srsx-38	15805910	15807520	NA	NA	NA	NA	NA	NA	NA	Y	NA	NA	NA	NA	NA
501	T26E4.15	WBGene00012055	srsx-36	15808119	15810036	NA	NA	NA	NA	NA	NA	NA	Y	NA	NA	NA	NA	NA
502	T26E4.16	WBGene00012056	nhr-285	15777718	15779247	NA	NA	NA	NA	NA	NA	NA	Y	NA	NA	NA	NA	NA
503	Y50D4B.6	WBGene00021745	NA	1084316	1087324	NA	NA	Y	NA	NA	NA	NA	NA	NA	NA	NA	NA	NA
504	Y45G5AL.2b	WBGene00044528	lgc-29	4139040	4143120	Y	NA	NA	NA	NA	NA	NA	NA	NA	NA	NA	NA	NA
505	F52F10.4a	WBGene00018708	oac-32	1542517	1545791	NA	NA	Y	NA	NA	NA	NA	NA	NA	NA	NA	NA	NA
506	F36D3.2	WBGene00003644	nhr-54	16503947	16505917	NA	NA	NA	NA	NA	Y	NA	Y	NA	NA	NA	NA	NA
507	K10G4.3	WBGene00010752	NA	17264066	17264955	NA	NA	NA	NA	NA	NA	NA	Y	NA	NA	NA	NA	NA
508	K10G4.5	WBGene00010754	NA	17298283	17301475	NA	NA	NA	NA	NA	NA	NA	Y	NA	NA	NA	NA	NA
509	Y5H2B.3	WBGene00021165	NA	2188280	2189077	Y	NA	Y	NA	NA	NA	NA	NA	NA	NA	NA	NA	NA
510	C30G7.4	WBGene00044178	NA	14946622	14947229	NA	NA	NA	NA	NA	NA	NA	Y	NA	NA	NA	NA	NA
511	C06C6.7	WBGene00007381	NA	15992150	15995607	NA	NA	NA	NA	NA	Y	Y	Y	NA	NA	NA	NA	NA
512	Y5H2B.7	WBGene00021169	srt-40	2205030	2206281	Y	NA	Y	NA	NA	NA	NA	NA	NA	NA	NA	NA	NA
513	Y5H2B.6	WBGene00021168	cyp-33C12	2201435	2204397	Y	NA	Y	NA	NA	NA	NA	NA	NA	NA	NA	NA	NA
514	Y5H2B.5	WBGene00021167	cyp-32B1	2197997	2201415	Y	NA	Y	NA	NA	NA	NA	NA	NA	NA	NA	NA	NA
515	Y5H2B.4	WBGene00021166	srbc-42	2189586	2191222	Y	NA	Y	NA	NA	NA	NA	NA	NA	NA	NA	NA	NA
516	W06H8.1b	WBGene00004373	rme-1	6209879	6217647	NA	NA	NA	Y	NA	NA	NA	NA	HCON_00137980-00002	9322833	9351592	NA	NA
517	F16B4.8a	WBGene00000387	cdc-25.2	1577691	1585532	NA	NA	Y	NA	NA	NA	NA	NA	NA	NA	NA	NA	NA
518	F44E7.4a	WBGene00018426	NA	5772819	5776996	NA	NA	NA	NA	Y	NA	NA	NA	NA	NA	NA	NA	NA
519	T20D4.7	WBGene00020613	NA	3408902	3409528	Y	NA	NA	NA	NA	NA	NA	NA	NA	NA	NA	NA	NA
520	T20D4.6	WBGene00020612	arrd-22	3410520	3412858	Y	NA	NA	NA	NA	NA	NA	NA	NA	NA	NA	NA	NA
521	T20D4.5	WBGene00020611	NA	3413310	3417772	Y	NA	NA	NA	NA	NA	NA	NA	NA	NA	NA	NA	NA
522	T20D4.2	WBGene00020608	srab-22	3426376	3427733	Y	NA	NA	NA	NA	NA	NA	NA	NA	NA	NA	NA	NA
523	T20D4.1	WBGene00020607	srab-20	3428997	3430433	Y	NA	NA	NA	NA	NA	NA	NA	NA	NA	NA	NA	NA
524	C13A2.7b	WBGene00015724	NA	7266321	7268903	NA	NA	NA	Y	NA	NA	NA	NA	NA	NA	NA	NA	NA
525	Y6E2A.10	WBGene00050915	NA	15729196	15730558	NA	NA	NA	NA	NA	NA	NA	Y	NA	NA	NA	NA	NA
526	T24A6.8a	WBGene00020748	nhr-221	3532931	3535235	Y	NA	NA	NA	NA	NA	NA	NA	NA	NA	NA	NA	NA
527	T05G11.1a	WBGene00011505	pzf-1	15926425	15928425	NA	NA	NA	NA	NA	NA	NA	Y	NA	NA	NA	NA	NA
528	F35E8.8	WBGene00001786	gst-38	15915163	15916079	NA	NA	NA	NA	NA	NA	NA	Y	NA	NA	NA	NA	NA
529	T25E12.9	WBGene00012024	clec-29	16737673	16739200	NA	NA	NA	NA	NA	NA	NA	Y	NA	NA	NA	NA	NA
530	C55A1.11	WBGene00008326	NA	15625861	15626223	NA	NA	NA	NA	NA	NA	NA	Y	NA	NA	NA	NA	NA
531	F07G11.5a	WBGene00005617	srj-32	7296258	7297361	NA	NA	NA	Y	NA	NA	NA	NA	NA	NA	NA	NA	NA
532	F28F8.2	WBGene00009221	acs-2	15567394	15569894	NA	NA	NA	NA	NA	NA	NA	Y	NA	NA	NA	NA	NA
533	W01A11.7	WBGene00020912	NA	6504538	6505500	NA	NA	NA	Y	NA	NA	NA	NA	HCON_00158950-00001	42403299	42405306	NA	NA
534	W02G9.1	WBGene00003579	ndx-2	2662964	2665003	Y	Y	Y	NA	NA	NA	NA	NA	NA	NA	NA	NA	NA
535	F40C5.1a	WBGene00018228	NA	3572713	3574157	Y	NA	NA	NA	NA	NA	NA	NA	NA	NA	NA	NA	NA
536	W02G9.3	WBGene00020953	NA	2672986	2674201	Y	Y	Y	NA	NA	NA	NA	NA	HCON_00132955-00001	2484577	2491067	NA	NA
537	T06E6.15	WBGene00044759	NA	15398939	15399791	NA	NA	NA	NA	NA	NA	NA	Y	NA	NA	NA	NA	NA
538	F10G2.10a	WBGene00235324	NA	7322215	7323790	NA	NA	NA	Y	NA	NA	NA	NA	NA	NA	NA	NA	NA
539	F11D11.12	WBGene00045362	NA	18749579	18750199	NA	NA	NA	NA	NA	NA	NA	Y	NA	NA	NA	NA	NA
540	F35E8.1	WBGene00009417	NA	15904192	15905630	NA	NA	NA	NA	NA	NA	NA	Y	NA	NA	NA	NA	NA
541	F35E8.2	WBGene00009418	NA	15905620	15907032	NA	NA	NA	NA	NA	NA	NA	Y	NA	NA	NA	NA	NA
542	T05B4.10	WBGene00020241	NA	4119890	4120729	Y	NA	NA	NA	NA	NA	NA	NA	NA	NA	NA	NA	NA
543	T05B4.11	WBGene00020242	phat-5	4121477	4122517	Y	NA	NA	NA	NA	NA	NA	NA	NA	NA	NA	NA	NA
544	T05B4.12	WBGene00020243	NA	4123171	4126034	Y	NA	NA	NA	NA	NA	NA	NA	NA	NA	NA	NA	NA
545	T05B4.13	WBGene00020244	NA	4126319	4127535	Y	NA	NA	NA	NA	NA	NA	NA	NA	NA	NA	NA	NA
546	T05B4.14	WBGene00194894	NA	4108662	4109973	Y	NA	NA	NA	NA	NA	NA	NA	NA	NA	NA	NA	NA
547	T28C12.2	WBGene00020889	NA	6329197	6331086	NA	NA	NA	Y	NA	NA	NA	NA	NA	NA	NA	NA	NA
548	T28C12.3	WBGene00020890	fbxa-202	6327223	6328865	NA	NA	NA	Y	NA	NA	NA	NA	NA	NA	NA	NA	NA
549	T28C12.1	WBGene00020888	NA	6331907	6334008	NA	NA	NA	Y	NA	NA	NA	NA	NA	NA	NA	NA	NA
550	Y5H2B.2b	WBGene00003612	nhr-13	2192477	2196827	Y	NA	Y	NA	NA	NA	NA	NA	NA	NA	NA	NA	NA
551	R09B5.8	WBGene00000557	cnc-3	1448004	1448792	NA	NA	Y	NA	NA	NA	NA	NA	NA	NA	NA	NA	NA
552	C38D9.8	WBGene00008016	NA	17551506	17552816	NA	NA	NA	NA	NA	NA	NA	Y	NA	NA	NA	NA	NA
553	R09B5.2	WBGene00000555	cnc-1	1443977	1444280	NA	NA	Y	NA	NA	NA	NA	NA	NA	NA	NA	NA	NA
554	R09B5.5	WBGene00004139	pqn-54	1464990	1466360	NA	NA	Y	NA	NA	NA	NA	NA	NA	NA	NA	NA	NA
555	R09B5.4	WBGene00019977	fpn-1.2	1462011	1464699	NA	NA	Y	NA	NA	NA	NA	NA	HCON_00161120-00001	45005263	45016912	NA	Y
556	R09B5.6	WBGene00019978	hacd-1	1457010	1461615	NA	NA	Y	NA	NA	NA	NA	NA	HCON_00140140-00001	12376293	12380257	NA	NA
557	F08F3.2a	WBGene00017261	acl-6	5433372	5437085	NA	NA	NA	NA	Y	NA	NA	NA	HCON_00145770-00001	22598873	22644379	NA	NA
558	ZK262.2	WBGene00013949	NA	18410757	18412987	NA	NA	NA	NA	NA	NA	NA	Y	NA	NA	NA	NA	NA
559	ZK262.4	WBGene00013951	NA	18423782	18424571	NA	NA	NA	NA	NA	NA	NA	Y	NA	NA	NA	NA	NA
560	ZK262.6	WBGene00005830	srw-83	18426580	18430537	NA	NA	NA	NA	NA	NA	NA	Y	NA	NA	NA	NA	NA
561	ZK218.6	WBGene00013940	nhr-248	17103410	17104627	NA	NA	NA	NA	NA	NA	NA	Y	NA	NA	NA	NA	NA
562	ZK262.9	WBGene00013954	NA	18440578	18441340	NA	NA	NA	NA	NA	NA	NA	Y	NA	NA	NA	NA	NA
563	Y45G5AM.7a	WBGene00021559	NA	4166796	4170238	Y	NA	NA	NA	NA	NA	NA	NA	NA	NA	NA	NA	NA
564	F53E2.2	WBGene00302980	NA	1475072	1476790	NA	NA	Y	NA	NA	NA	NA	NA	HCON_00153740-00001	35410032	35412767	NA	NA
565	F09F3.13	WBGene00006028	srx-137	13862805	13864110	NA	NA	NA	NA	NA	NA	NA	Y	NA	NA	NA	NA	NA
566	ZC250.3	WBGene00022577	nstp-3	5794688	5798232	NA	NA	NA	NA	Y	NA	NA	NA	HCON_00148490-00001	26995868	27016081	NA	NA
567	ZC250.2	WBGene00022576	NA	5792331	5794857	NA	NA	NA	NA	Y	NA	NA	NA	HCON_00157000-00001	39850091	39853531	Y	NA
568	T08G3.11	WBGene00011620	NA	16478698	16479375	NA	NA	NA	NA	NA	Y	NA	Y	NA	NA	NA	NA	NA
569	T21H3.4a	WBGene00020663	cutl-22	1141735	1146499	NA	NA	Y	NA	NA	NA	NA	NA	HCON_00162940-00001	47408699	47414975	NA	Y
570	ZC250.5	WBGene00045306	NA	5805767	5807532	NA	NA	NA	NA	Y	NA	NA	NA	HCON_00140400-00001	12859480	12862058	NA	NA
571	ZC250.4	WBGene00045305	NA	5812305	5813157	NA	NA	NA	NA	Y	NA	NA	NA	NA	NA	NA	NA	NA
572	F22B8.5a	WBGene00006075	str-7	16097824	16099541	NA	NA	NA	NA	NA	Y	Y	Y	NA	NA	NA	NA	NA
573	F58E10.2	WBGene00001310	end-1	13985137	13987072	NA	NA	NA	NA	NA	NA	NA	Y	NA	NA	NA	NA	NA
574	F44G3.7	WBGene00009708	NA	16133781	16137143	NA	NA	NA	NA	NA	Y	Y	Y	NA	NA	NA	NA	NA
575	F58E10.7	WBGene00010262	droe-4	13992656	13993476	NA	NA	NA	NA	NA	NA	NA	Y	NA	NA	NA	NA	NA
576	F58E10.6	WBGene00010261	srh-308	14015978	14017576	NA	NA	NA	NA	NA	NA	NA	Y	NA	NA	NA	NA	NA
577	F58E10.5	WBGene00001311	end-3	14014701	14015980	NA	NA	NA	NA	NA	NA	NA	Y	NA	NA	NA	NA	NA
578	F58E10.4	WBGene00000097	aip-1	14012333	14013644	NA	NA	NA	NA	NA	NA	NA	Y	HCON_00162130-00001	46492018	46494582	NA	Y
579	F14F8.6	WBGene00005791	srw-44	16680281	16682656	NA	NA	NA	NA	NA	NA	NA	Y	NA	NA	NA	NA	NA
580	T09H2.1	WBGene00020386	dach-1	3950027	3952097	Y	NA	NA	NA	NA	NA	NA	NA	NA	NA	NA	NA	NA
581	F53E10.6	WBGene00018762	NA	2595051	2603063	Y	NA	Y	NA	NA	NA	NA	NA	HCON_00161260-00002	45210463	45212262	NA	Y
582	F41B5.2	WBGene00018260	cyp-33C7	2250540	2252591	Y	NA	Y	NA	NA	NA	NA	NA	NA	NA	NA	NA	NA
583	T26H2.2a	WBGene00012064	fbxb-115	19238421	19239849	NA	NA	NA	NA	NA	NA	NA	Y	NA	NA	NA	NA	NA
584	F41B5.4	WBGene00018262	cyp-33C3	2242778	2244926	Y	NA	Y	NA	NA	NA	NA	NA	NA	NA	NA	NA	NA
585	F53E10.1	WBGene00018758	NA	2615310	2618558	Y	NA	Y	NA	NA	NA	NA	NA	NA	NA	NA	NA	NA
586	F41B5.9	WBGene00018265	nhr-182	2257420	2259913	Y	NA	Y	NA	NA	NA	NA	NA	NA	NA	NA	NA	NA
587	Y51A2A.12	WBGene00077445	NA	18292595	18292944	NA	NA	NA	NA	NA	NA	NA	Y	NA	NA	NA	NA	NA
588	Y51A2A.16	WBGene00206507	NA	18280277	18280528	NA	NA	NA	NA	NA	NA	NA	Y	NA	NA	NA	NA	NA
589	F14F8.7	WBGene00005783	srw-36	16683186	16684174	NA	NA	NA	NA	NA	NA	NA	Y	NA	NA	NA	NA	NA
590	T22G5.5b	WBGene00011932	sptl-3	13893325	13896417	NA	NA	NA	NA	NA	NA	NA	Y	HCON_00150400-00001	30107304	30124687	NA	NA
591	F22F7.7a	WBGene00017724	NA	2131473	2139833	Y	NA	Y	NA	NA	NA	NA	NA	HCON_00137950-00001	9306704	9308069	NA	NA
592	T25E12.7	WBGene00012022	clec-39	16739268	16741588	NA	NA	NA	NA	NA	NA	NA	Y	NA	NA	NA	NA	NA
593	C14C11.8b	WBGene00004104	pqn-13	5669609	5676111	NA	NA	NA	NA	Y	NA	NA	NA	HCON_00150355-00001	30064014	30069092	NA	NA
594	T10H9.8	WBGene00044779	NA	6652351	6653747	NA	NA	NA	Y	NA	NA	NA	NA	NA	NA	NA	NA	NA
595	F09C6.8	WBGene00008619	nhr-262	16904912	16906787	NA	NA	NA	NA	NA	NA	NA	Y	NA	NA	NA	NA	NA
596	W06G6.11	WBGene00012313	NA	16649031	16649300	NA	NA	NA	NA	NA	NA	NA	Y	NA	NA	NA	NA	NA
597	T25E12.6	WBGene00012021	NA	16742423	16744881	NA	NA	NA	NA	NA	NA	NA	Y	NA	NA	NA	NA	NA
598	T10H9.3	WBGene00020425	syx-18	6653613	6655449	NA	NA	NA	Y	NA	NA	NA	NA	HCON_00136625-00001	7577308	7584462	NA	NA
599	T10H9.2	WBGene00004740	scd-2	6633225	6639665	NA	NA	NA	Y	NA	NA	NA	NA	HCON_00134570-00001	4747971	4761503	NA	NA
600	T10H9.1	WBGene00020424	NA	6649617	6652355	NA	NA	NA	Y	NA	NA	NA	NA	NA	NA	NA	NA	NA
601	T25E12.5	WBGene00012020	gyg-2	16745080	16746258	NA	NA	NA	NA	NA	NA	NA	Y	NA	NA	NA	NA	NA
602	T10H9.4	WBGene00004897	snb-1	6655562	6656501	NA	NA	NA	Y	NA	NA	NA	NA	HCON_00136620-00001	7573696	7577207	NA	NA
603	Y17D7A.1	WBGene00012446	nhr-230	18846791	18852729	NA	NA	NA	NA	NA	NA	NA	Y	NA	NA	NA	NA	NA
604	Y17D7A.4	WBGene00012448	cyp-33D3	18832264	18837214	NA	NA	NA	NA	NA	NA	NA	Y	NA	NA	NA	NA	NA
605	ZK697.6b	WBGene00001769	gst-21	1730684	1732018	NA	NA	Y	NA	NA	NA	NA	NA	NA	NA	NA	NA	NA
606	W06G6.10	WBGene00012312	NA	16646791	16647193	NA	NA	NA	NA	NA	NA	NA	Y	NA	NA	NA	NA	NA
607	F49H6.17	WBGene00050965	NA	17019990	17020226	NA	NA	NA	NA	NA	NA	NA	Y	NA	NA	NA	NA	NA
608	F14F8.5	WBGene00005790	srw-43	16686025	16687083	NA	NA	NA	NA	NA	NA	NA	Y	NA	NA	NA	NA	NA
609	Y61B8A.6	WBGene00219383	NA	17251911	17252309	NA	NA	NA	NA	NA	NA	NA	Y	NA	NA	NA	NA	NA
610	F49H6.15	WBGene00050894	NA	17026138	17026389	NA	NA	NA	NA	NA	NA	NA	Y	NA	NA	NA	NA	NA
611	Y61B8A.1	WBGene00005335	srh-116	17252931	17255128	NA	NA	NA	NA	NA	NA	NA	Y	NA	NA	NA	NA	NA
612	F20E11.10	WBGene00005414	srh-203	17454495	17456297	NA	NA	NA	NA	NA	NA	NA	Y	NA	NA	NA	NA	NA
613	F49H6.12	WBGene00009913	NA	17020907	17021461	NA	NA	NA	NA	NA	NA	NA	Y	NA	NA	NA	NA	NA
614	R12G8.1	WBGene00011254	NA	17747966	17749243	NA	NA	NA	NA	NA	NA	NA	Y	NA	NA	NA	NA	NA
615	C07G3.10	WBGene00015578	NA	3502307	3503151	Y	NA	NA	NA	NA	NA	NA	NA	NA	NA	NA	NA	NA
616	Y59A8B.26a	WBGene00045459	NA	18009970	18010837	NA	NA	NA	NA	NA	NA	NA	Y	NA	NA	NA	NA	NA
617	F21A3.4	WBGene00008994	NA	15536620	15538059	NA	NA	NA	NA	NA	NA	NA	Y	HCON_00133860-00001	3674098	3678095	NA	NA
618	Y59A8B.21b	WBGene00013353	NA	17986260	17995396	NA	NA	NA	NA	NA	NA	NA	Y	HCON_00151900-00002	32326315	32348219	NA	NA
619	F44C4.4a	WBGene00002148	gon-14	6606406	6611158	NA	NA	NA	Y	NA	NA	NA	NA	NA	NA	NA	NA	NA
620	C50H11.11	WBGene00016857	srt-16	3063160	3064518	Y	Y	Y	NA	NA	NA	NA	NA	NA	NA	NA	NA	NA
621	ZK1037.5	WBGene00014193	nhr-247	15323853	15325351	NA	NA	NA	NA	NA	NA	NA	Y	NA	NA	NA	NA	NA
622	F21A3.6	WBGene00008996	glb-14	15543107	15544994	NA	NA	NA	NA	NA	NA	NA	Y	NA	NA	NA	NA	NA
623	F53C11.5b	WBGene00009975	NA	13789887	13796254	NA	NA	NA	NA	NA	NA	NA	Y	HCON_00138230-00002	9691601	9737103	NA	NA
624	F56A4.9a	WBGene00018917	irld-35	2456176	2458286	Y	NA	Y	NA	NA	NA	NA	NA	NA	NA	NA	NA	NA
625	ZK1037.8	WBGene00005499	srh-295	15330614	15332774	NA	NA	NA	NA	NA	NA	NA	Y	NA	NA	NA	NA	NA
626	ZK262.7	WBGene00005829	srw-82	18431750	18434205	NA	NA	NA	NA	NA	NA	NA	Y	NA	NA	NA	NA	NA
627	F20G2.3a	WBGene00008987	NA	13765926	13768552	NA	NA	NA	NA	NA	NA	NA	Y	HCON_00162250-00001	46676503	46684055	NA	Y
628	H12D21.7b	WBGene00010383	mpst-3	14895668	14899019	NA	NA	NA	NA	NA	NA	NA	Y	NA	NA	NA	NA	NA
629	F20A1.10	WBGene00017621	NA	7052717	7053200	NA	NA	NA	Y	NA	NA	NA	NA	NA	NA	NA	NA	NA
630	F31E9.5	WBGene00009298	srz-58	17318147	17319515	NA	NA	NA	NA	NA	NA	NA	Y	NA	NA	NA	NA	NA
631	T26H8.5	WBGene00077588	NA	15304607	15305602	NA	NA	NA	NA	NA	NA	NA	Y	NA	NA	NA	NA	NA
632	T26H8.4	WBGene00012072	NA	15305813	15306845	NA	NA	NA	NA	NA	NA	NA	Y	NA	NA	NA	NA	NA
633	F40G12.7	WBGene00009602	NA	14274568	14276551	NA	NA	NA	NA	NA	NA	NA	Y	NA	NA	NA	NA	NA
634	W02H5.8	WBGene00020962	NA	2647037	2652657	Y	Y	Y	NA	NA	NA	NA	NA	HCON_00145120-00001	21061907	21068699	NA	NA
635	Y32G9A.6d	WBGene00021304	nphp-2	1895783	1906791	Y	NA	Y	NA	NA	NA	NA	NA	HCON_00148610-00001	27131272	27165701	NA	NA
636	T03D3.2	WBGene00005629	srj-50	2832966	2834921	Y	Y	Y	NA	NA	NA	NA	NA	NA	NA	NA	NA	NA
637	W06G6.12	WBGene00012314	NA	16651842	16652111	NA	NA	NA	NA	NA	NA	NA	Y	NA	NA	NA	NA	NA
638	H10D18.1	WBGene00019177	NA	3815226	3816864	Y	NA	NA	NA	NA	NA	NA	NA	NA	NA	NA	NA	NA
639	H10D18.2	WBGene00019178	scl-12	3812593	3813435	Y	NA	NA	NA	NA	NA	NA	NA	NA	NA	NA	NA	NA
640	H10D18.3	WBGene00005753	srw-6	3808636	3810708	Y	NA	NA	NA	NA	NA	NA	NA	NA	NA	NA	NA	NA
641	H10D18.4	WBGene00019179	scl-13	3810786	3811634	Y	NA	NA	NA	NA	NA	NA	NA	NA	NA	NA	NA	NA
642	F09F3.9	WBGene00008629	cpt-5	13873153	13875891	NA	NA	NA	NA	NA	NA	NA	Y	NA	NA	NA	NA	NA
643	F26D2.11	WBGene00005776	srw-29	16423099	16424528	NA	NA	NA	NA	NA	Y	NA	Y	NA	NA	NA	NA	NA
644	F26D2.13	WBGene00009151	NA	16434722	16435610	NA	NA	NA	NA	NA	Y	NA	Y	NA	NA	NA	NA	NA
645	F26D2.15	WBGene00009153	NA	16437846	16438934	NA	NA	NA	NA	NA	Y	NA	Y	NA	NA	NA	NA	NA
646	F26D2.14	WBGene00009152	NA	16435855	16436736	NA	NA	NA	NA	NA	Y	NA	Y	NA	NA	NA	NA	NA
647	F26D2.16	WBGene00009154	NA	16418351	16420425	NA	NA	NA	NA	NA	Y	NA	Y	NA	NA	NA	NA	NA
648	T05H4.7	WBGene00020270	NA	6414993	6417501	NA	NA	NA	Y	NA	NA	NA	NA	HCON_00154550-00001	36618306	36622445	NA	NA
649	C01B4.10	WBGene00006136	str-76	2514234	2515593	Y	NA	Y	NA	NA	NA	NA	NA	NA	NA	NA	NA	NA
650	F11A5.7	WBGene00008675	irld-26	16205188	16206818	NA	NA	NA	NA	NA	Y	Y	Y	NA	NA	NA	NA	NA
651	C38D9.1	WBGene00008009	fbxa-171	17563171	17566003	NA	NA	NA	NA	NA	NA	NA	Y	NA	NA	NA	NA	NA
652	F56A4.1	WBGene00003521	nas-2	2466762	2468504	Y	NA	Y	NA	NA	NA	NA	NA	NA	NA	NA	NA	NA
653	F56A4.2	WBGene00018910	NA	2459637	2460893	Y	NA	Y	NA	NA	NA	NA	NA	NA	NA	NA	NA	NA
654	F56A4.5	WBGene00018913	NA	2437960	2439871	Y	NA	Y	NA	NA	NA	NA	NA	NA	NA	NA	NA	NA
655	F56A4.4	WBGene00018912	NA	2447895	2449136	Y	NA	Y	NA	NA	NA	NA	NA	NA	NA	NA	NA	NA
656	F52F10.5b	WBGene00018709	srsx-8	1551044	1553102	NA	NA	Y	NA	NA	NA	NA	NA	NA	NA	NA	NA	NA
657	K04A8.1	WBGene00019373	NA	6565552	6568752	NA	NA	NA	Y	NA	NA	NA	NA	NA	NA	NA	NA	NA
658	ZK218.4	WBGene00013938	NA	17098854	17100405	NA	NA	NA	NA	NA	NA	NA	Y	NA	NA	NA	NA	NA
659	K04A8.9	WBGene00005004	spp-19	6560181	6561692	NA	NA	NA	Y	NA	NA	NA	NA	NA	NA	NA	NA	NA
660	K04A8.8	WBGene00005005	spp-20	6557767	6558310	NA	NA	NA	Y	NA	NA	NA	NA	NA	NA	NA	NA	NA
661	F54B8.4b	WBGene00010019	NA	15816464	15817150	NA	NA	NA	NA	NA	NA	NA	Y	NA	NA	NA	NA	NA
662	Y50D4A.10	WBGene00235315	NA	1219781	1220561	NA	NA	Y	NA	NA	NA	NA	NA	NA	NA	NA	NA	NA
663	C07G3.15a	WBGene00269378	NA	3493637	3496945	Y	NA	NA	NA	NA	NA	NA	NA	NA	NA	NA	NA	NA
664	Y37H2A.4	WBGene00012564	fbxa-107	18123939	18125247	NA	NA	NA	NA	NA	NA	NA	Y	NA	NA	NA	NA	NA
665	W08A12.4	WBGene00021081	pals-33	3673380	3676632	Y	NA	NA	NA	NA	NA	NA	NA	NA	NA	NA	NA	NA
666	F40C5.3	WBGene00001736	grl-27	3575055	3575874	Y	NA	NA	NA	NA	NA	NA	NA	NA	NA	NA	NA	NA
667	F40C5.2	WBGene00018229	NA	3570995	3571610	Y	NA	NA	NA	NA	NA	NA	NA	NA	NA	NA	NA	NA
668	Y51A2D.19d	WBGene00004830	slo-1	18492267	18508205	NA	NA	NA	NA	NA	NA	NA	Y	HCON_00150830-00003	30694175	30727680	NA	NA
669	Y94A7B.3	WBGene00005495	srh-291	17805623	17808611	NA	NA	NA	NA	NA	NA	NA	Y	NA	NA	NA	NA	NA
670	F44E7.5a	WBGene00018427	NA	5778817	5780799	NA	NA	NA	NA	Y	NA	NA	NA	NA	NA	NA	NA	NA
671	Y75B7AL.3	WBGene00004923	snt-3	1358178	1371014	NA	NA	Y	NA	NA	NA	NA	NA	HCON_00151480-00002	31804669	31847380	NA	NA
672	K02E11.2	WBGene00010511	sre-7	14244204	14246104	NA	NA	NA	NA	NA	NA	NA	Y	NA	NA	NA	NA	NA
673	K02E11.3	WBGene00010512	NA	14246236	14246873	NA	NA	NA	NA	NA	NA	NA	Y	NA	NA	NA	NA	NA
674	T01D3.3b	WBGene00011328	NA	13704929	13711091	NA	NA	NA	NA	NA	NA	NA	Y	HCON_00144790-00001	20486787	20508735	NA	NA
675	K02E11.6	WBGene00010515	NA	14249054	14251510	NA	NA	NA	NA	NA	NA	NA	Y	NA	NA	NA	NA	NA
676	K02E11.7	WBGene00010516	NA	14253488	14254321	NA	NA	NA	NA	NA	NA	NA	Y	NA	NA	NA	NA	NA
677	F21H7.9	WBGene00001545	gcy-20	16248583	16253787	NA	NA	NA	NA	NA	Y	Y	Y	NA	NA	NA	NA	NA
678	K02E11.5	WBGene00010514	NA	14252325	14253296	NA	NA	NA	NA	NA	NA	NA	Y	NA	NA	NA	NA	NA
679	W01A11.6	WBGene00003385	moc-2	6502368	6504181	NA	NA	NA	Y	NA	NA	NA	NA	HCON_00158960-00001	42415973	42423260	NA	NA
680	F14D7.10	WBGene00008797	NA	14308464	14308877	NA	NA	NA	NA	NA	NA	NA	Y	NA	NA	NA	NA	NA
681	W01A11.5	WBGene00020911	cpt-6	6490068	6493921	NA	NA	NA	Y	NA	NA	NA	NA	NA	NA	NA	NA	NA
682	C47A10.9	WBGene00005491	srh-287	17800838	17801906	NA	NA	NA	NA	NA	NA	NA	Y	NA	NA	NA	NA	NA
683	F14D7.11	WBGene00008798	NA	14310358	14311236	NA	NA	NA	NA	NA	NA	NA	Y	NA	NA	NA	NA	NA
684	W01A11.4	WBGene00002273	lec-10	6488199	6489120	NA	NA	NA	Y	NA	NA	NA	NA	NA	NA	NA	NA	NA
685	F56A12.1	WBGene00006775	unc-39	14373389	14375799	NA	NA	NA	NA	NA	NA	NA	Y	HCON_00147760-00001	25939816	25943206	NA	NA
686	Y37H2A.6	WBGene00012566	fbxa-211	18127519	18129045	NA	NA	NA	NA	NA	NA	NA	Y	NA	NA	NA	NA	NA
687	F41B5.7a	WBGene00018264	cyp-33C6	2247254	2249410	Y	NA	Y	NA	NA	NA	NA	NA	NA	NA	NA	NA	NA
688	W01A11.2	WBGene00020910	dgtr-1	6497106	6498484	NA	NA	NA	Y	NA	NA	NA	NA	HCON_00158550-00001	41979174	41983461	Y	NA
689	T05E12.1	WBGene00006176	str-125	17074290	17076000	NA	NA	NA	NA	NA	NA	NA	Y	NA	NA	NA	NA	NA
690	Y69H2.14	WBGene00013489	col-42	18638484	18639591	NA	NA	NA	NA	NA	NA	NA	Y	NA	NA	NA	NA	NA
691	F31E9.3	WBGene00009296	NA	17322590	17324526	NA	NA	NA	NA	NA	NA	NA	Y	NA	NA	NA	NA	NA
692	T06C12.1	WBGene00006124	str-60	15897996	15899415	NA	NA	NA	NA	NA	NA	NA	Y	NA	NA	NA	NA	NA
693	T05E12.3	WBGene00011486	NA	17076874	17077989	NA	NA	NA	NA	NA	NA	NA	Y	NA	NA	NA	NA	NA
694	Y17D7A.3a	WBGene00003655	nhr-65	18839310	18845442	NA	NA	NA	NA	NA	NA	NA	Y	NA	NA	NA	NA	NA
695	T13F3.5	WBGene00011752	fbxa-2	16266792	16269656	NA	NA	NA	NA	NA	Y	Y	Y	NA	NA	NA	NA	NA
696	T06C12.7	WBGene00003674	nhr-84	15876732	15879619	NA	NA	NA	NA	NA	NA	NA	Y	NA	NA	NA	NA	NA
697	C49G7.12a	WBGene00077593	NA	4038410	4039940	Y	NA	NA	NA	NA	NA	NA	NA	NA	NA	NA	NA	NA
698	Y51A2B.3	WBGene00013067	nhr-288	18380620	18382690	NA	NA	NA	NA	NA	NA	NA	Y	NA	NA	NA	NA	NA
699	VC5.2	WBGene00020908	NA	7085916	7088854	NA	NA	NA	Y	NA	NA	NA	NA	HCON_00160710-00001	44468292	44481453	NA	NA
700	C13B7.3a	WBGene00005137	srd-60	2419081	2421583	Y	NA	Y	NA	NA	NA	NA	NA	NA	NA	NA	NA	NA
701	VC5.4	WBGene00007029	mys-1	7081537	7084662	NA	NA	NA	Y	NA	NA	NA	NA	NA	NA	NA	NA	NA
702	VC5.6	WBGene00044699	nhr-286	7089471	7091610	NA	NA	NA	Y	NA	NA	NA	NA	NA	NA	NA	NA	NA
703	F44G3.1	WBGene00006158	str-103	16117363	16118701	NA	NA	NA	NA	NA	Y	Y	Y	NA	NA	NA	NA	NA
704	F02D8.9	WBGene00206370	NA	14955021	14955774	NA	NA	NA	NA	NA	NA	NA	Y	NA	NA	NA	NA	NA
705	F02D8.5	WBGene00008522	nlp-59	14971436	14972419	NA	NA	NA	NA	NA	NA	NA	Y	NA	NA	NA	NA	NA
706	F02D8.4	WBGene00008521	NA	14984893	14987572	NA	NA	NA	NA	NA	NA	NA	Y	HCON_00134920-00002	5236130	5243004	NA	NA
707	F47H4.1a	WBGene00009834	lsy-27	17348665	17350193	NA	NA	NA	NA	NA	NA	NA	Y	NA	NA	NA	NA	NA
708	R08E5.1a	WBGene00019961	NA	3769801	3771475	Y	NA	NA	NA	NA	NA	NA	NA	NA	NA	NA	NA	NA
709	F49A5.10	WBGene00044195	NA	16875877	16876144	NA	NA	NA	NA	NA	NA	NA	Y	NA	NA	NA	NA	NA
710	F02D8.2	WBGene00001701	grd-12	14978505	14980248	NA	NA	NA	NA	NA	NA	NA	Y	HCON_00148950-00001	27798629	27802125	NA	NA
711	R10E8.6	WBGene00011212	NA	18259260	18266391	NA	NA	NA	NA	NA	NA	NA	Y	NA	NA	NA	NA	NA
712	B0391.5	WBGene00007162	fbxa-153	15605673	15610388	NA	NA	NA	NA	NA	NA	NA	Y	NA	NA	NA	NA	NA
713	T13F3.7	WBGene00011754	NA	16272673	16275410	NA	NA	NA	NA	NA	Y	Y	Y	NA	NA	NA	NA	NA
714	F09C6.15	WBGene00077492	NA	16893740	16894107	NA	NA	NA	NA	NA	NA	NA	Y	NA	NA	NA	NA	NA
715	T10H4.13	WBGene00045339	NA	15266265	15267505	NA	NA	NA	NA	NA	NA	NA	Y	NA	NA	NA	NA	NA
716	T08B1.1b	WBGene00020340	NA	1949834	1986845	Y	NA	Y	NA	NA	NA	NA	NA	NA	NA	NA	NA	NA
717	T05E12.6a	WBGene00011487	NA	17085002	17090023	NA	NA	NA	NA	NA	NA	NA	Y	NA	NA	NA	NA	NA
718	T09D3.7	WBGene00005184	srg-27	5339797	5341309	NA	NA	NA	NA	Y	NA	NA	NA	NA	NA	NA	NA	NA
719	T24A6.7	WBGene00020747	NA	3525270	3526580	Y	NA	NA	NA	NA	NA	NA	NA	NA	NA	NA	NA	NA
720	T24A6.4	WBGene00005533	sri-21	3549853	3551269	Y	NA	NA	NA	NA	NA	NA	NA	NA	NA	NA	NA	NA
721	T24A6.5	WBGene00020746	srbc-66	3530703	3532380	Y	NA	NA	NA	NA	NA	NA	NA	NA	NA	NA	NA	NA
722	T09D3.3	WBGene00020384	NA	5346494	5349571	NA	NA	NA	NA	Y	NA	NA	NA	NA	NA	NA	NA	NA
723	T24A6.3	WBGene00001739	grl-30	3556286	3556804	Y	NA	NA	NA	NA	NA	NA	NA	NA	NA	NA	NA	NA
724	T09D3.1	WBGene00005087	srd-9	5351783	5353067	NA	NA	NA	NA	Y	NA	NA	NA	NA	NA	NA	NA	NA
725	ZK1055.7	WBGene00022848	NA	6602721	6605375	NA	NA	NA	Y	NA	NA	NA	NA	NA	NA	NA	NA	NA
726	ZK1055.4	WBGene00022845	NA	6583761	6587421	NA	NA	NA	Y	NA	NA	NA	NA	NA	NA	NA	NA	NA
727	ZK1055.2	WBGene00022843	NA	6590583	6593634	NA	NA	NA	Y	NA	NA	NA	NA	NA	NA	NA	NA	NA
728	W06H8.2	WBGene00021066	NA	6206755	6208561	NA	NA	NA	Y	NA	NA	NA	NA	NA	NA	NA	NA	NA
729	T09D3.9	WBGene00195171	NA	5366780	5368892	NA	NA	NA	NA	Y	NA	NA	NA	NA	NA	NA	NA	NA
730	T09D3.8	WBGene00044538	NA	5365163	5366792	NA	NA	NA	NA	Y	NA	NA	NA	NA	NA	NA	NA	NA
731	F28F8.1	WBGene00000057	acr-18	15551155	15559147	NA	NA	NA	NA	NA	NA	NA	Y	NA	NA	NA	NA	NA
732	Y51A2A.6	WBGene00013062	NA	18302714	18303506	NA	NA	NA	NA	NA	NA	NA	Y	NA	NA	NA	NA	NA
733	F40G12.5	WBGene00009600	NA	14269182	14270829	NA	NA	NA	NA	NA	NA	NA	Y	NA	NA	NA	NA	NA
734	F47H4.11	WBGene00009841	fbxa-134	17350387	17352870	NA	NA	NA	NA	NA	NA	NA	Y	NA	NA	NA	NA	NA
735	F44G3.2	WBGene00009706	argk-1	16103755	16105953	NA	NA	NA	NA	NA	Y	Y	Y	NA	NA	NA	NA	NA
736	W06D12.4	WBGene00006137	str-77	17718947	17721293	NA	NA	NA	NA	NA	NA	NA	Y	NA	NA	NA	NA	NA
737	Y20C6A.2	WBGene00012492	fbxb-7	17377172	17379233	NA	NA	NA	NA	NA	NA	NA	Y	NA	NA	NA	NA	NA
738	Y69H2.10a	WBGene00013485	NA	18670315	18676119	NA	NA	NA	NA	NA	NA	NA	Y	NA	NA	NA	NA	NA
739	K06B4.11	WBGene00003643	nhr-53	15700591	15702362	NA	NA	NA	NA	NA	NA	NA	Y	NA	NA	NA	NA	NA
740	F54B8.7a	WBGene00010021	srbc-49	15821698	15822884	NA	NA	NA	NA	NA	NA	NA	Y	NA	NA	NA	NA	NA
741	C35A11.1	WBGene00016428	dmsr-7	5405358	5408386	NA	NA	NA	NA	Y	NA	NA	NA	HCON_00133260-00001	2837202	2845348	NA	NA
742	C35A11.2	WBGene00016429	NA	5386110	5389448	NA	NA	NA	NA	Y	NA	NA	NA	NA	NA	NA	NA	NA
743	C35A11.4	WBGene00016431	NA	5389341	5393026	NA	NA	NA	NA	Y	NA	NA	NA	NA	NA	NA	NA	NA
744	T19C9.5	WBGene00011841	scl-25	17226959	17227998	NA	NA	NA	NA	NA	NA	NA	Y	NA	NA	NA	NA	NA
745	T19C9.2	WBGene00005331	srh-112	17225086	17226219	NA	NA	NA	NA	NA	NA	NA	Y	NA	NA	NA	NA	NA
746	T19C9.1	WBGene00011840	srbc-62	17217990	17219004	NA	NA	NA	NA	NA	NA	NA	Y	NA	NA	NA	NA	NA
747	T20B3.7	WBGene00004026	phy-3	16833165	16839141	NA	NA	NA	NA	NA	NA	NA	Y	NA	NA	NA	NA	NA
748	T24A6.16a	WBGene00020753	NA	3561460	3562919	Y	NA	NA	NA	NA	NA	NA	NA	NA	NA	NA	NA	NA
749	W02F12.8	WBGene00175027	NA	6692247	6694768	NA	NA	NA	Y	NA	NA	NA	NA	NA	NA	NA	NA	NA
750	C01G10.17	WBGene00044658	NA	15090757	15091121	NA	NA	NA	NA	NA	NA	NA	Y	NA	NA	NA	NA	NA
751	W02F12.6	WBGene00020951	sna-1	6709574	6710679	NA	NA	NA	Y	NA	NA	NA	NA	HCON_00138040-00001	9400287	9402765	NA	NA
752	W02F12.7	WBGene00005187	srg-30	6716805	6718297	NA	NA	NA	Y	NA	NA	NA	NA	NA	NA	NA	NA	NA
753	W02F12.5	WBGene00020950	dlst-1	6707056	6709101	NA	NA	NA	Y	NA	NA	NA	NA	HCON_00140620-00001	13120805	13127853	NA	NA
754	W02F12.2	WBGene00020947	NA	6694853	6697652	NA	NA	NA	Y	NA	NA	NA	NA	NA	NA	NA	NA	NA
755	W02F12.3	WBGene00020948	era-1	6703057	6704573	NA	NA	NA	Y	NA	NA	NA	NA	NA	NA	NA	NA	NA
756	C01G10.15	WBGene00007240	NA	15086913	15087326	NA	NA	NA	NA	NA	NA	NA	Y	NA	NA	NA	NA	NA
757	C01G10.12	WBGene00001021	dnj-3	15068678	15069507	NA	NA	NA	NA	NA	NA	NA	Y	HCON_00163630-00001	48641377	48647681	NA	NA
758	F58E10.1b	WBGene00010259	ric-7	13987164	14005912	NA	NA	NA	NA	NA	NA	NA	Y	HCON_00157650-00001	40730783	40827484	Y	NA
759	F49A5.8	WBGene00005770	srw-23	16873942	16875455	NA	NA	NA	NA	NA	NA	NA	Y	NA	NA	NA	NA	NA
760	AH10.1	WBGene00007082	acs-10	14146499	14148839	NA	NA	NA	NA	NA	NA	NA	Y	NA	NA	NA	NA	NA
761	CD4.1	WBGene00016988	NA	5606542	5609368	NA	NA	NA	NA	Y	NA	NA	NA	HCON_00150120-00001	29495535	29510507	NA	NA
762	CD4.2	WBGene00000795	crn-2	5594615	5595842	NA	NA	NA	NA	Y	NA	NA	NA	HCON_00159220-00001	42805222	42807963	NA	NA
763	CD4.3	WBGene00016989	mrpl-48	5593706	5594499	NA	NA	NA	NA	Y	NA	NA	NA	HCON_00159210-00001	42802898	42805046	NA	NA
764	CD4.4	WBGene00016990	vps-37	5592685	5593612	NA	NA	NA	NA	Y	NA	NA	NA	HCON_00159200-00001	42800197	42802541	NA	NA
765	CD4.6	WBGene00003927	pas-6	5583161	5584343	NA	NA	NA	NA	Y	NA	NA	NA	NA	NA	NA	NA	NA
766	CD4.8	WBGene00016993	NA	5599145	5601329	NA	NA	NA	NA	Y	NA	NA	NA	NA	NA	NA	NA	NA
767	C04E12.2	WBGene00015433	NA	3369081	3369922	Y	NA	NA	NA	NA	NA	NA	NA	NA	NA	NA	NA	NA
768	F44C4.5	WBGene00004092	ppt-1	6624701	6626344	NA	NA	NA	Y	NA	NA	NA	NA	NA	NA	NA	NA	NA
769	F44C4.2	WBGene00018412	nhr-37	6622268	6624694	NA	NA	NA	Y	NA	NA	NA	NA	NA	NA	NA	NA	NA
770	F44C4.3	WBGene00000784	cpr-4	6614674	6615851	NA	NA	NA	Y	NA	NA	NA	NA	NA	NA	NA	NA	NA
771	T28C12.6	WBGene00020893	NA	6333813	6336123	NA	NA	NA	Y	NA	NA	NA	NA	HCON_00151980-00001	32425629	32430797	NA	NA
772	F10D2.6	WBGene00017332	ugt-37	7141932	7145318	NA	NA	NA	Y	NA	NA	NA	NA	NA	NA	NA	NA	NA
773	T27C4.1	WBGene00020854	NA	3712768	3715969	Y	NA	NA	NA	NA	NA	NA	NA	HCON_00143530-00001	18109912	18117929	NA	NA
774	T27C4.3	WBGene00006096	str-30	3725072	3726775	Y	NA	NA	NA	NA	NA	NA	NA	NA	NA	NA	NA	NA
775	R09B5.9	WBGene00000558	cnc-4	1447195	1447707	NA	NA	Y	NA	NA	NA	NA	NA	NA	NA	NA	NA	NA
776	T08G3.5	WBGene00005358	srh-141	16443926	16445734	NA	NA	NA	NA	NA	Y	NA	Y	NA	NA	NA	NA	NA
777	T08G3.3	WBGene00005359	srh-142	16459388	16460965	NA	NA	NA	NA	NA	Y	NA	Y	NA	NA	NA	NA	NA
778	T08G3.2	WBGene00006082	str-14	16453393	16455165	NA	NA	NA	NA	NA	Y	NA	Y	NA	NA	NA	NA	NA
779	Y59A8B.7	WBGene00013344	ebp-1	18043571	18052726	NA	NA	NA	NA	NA	NA	NA	Y	NA	NA	NA	NA	NA
780	C31B8.16	WBGene00044602	NA	2930053	2931170	Y	Y	Y	NA	NA	NA	NA	NA	NA	NA	NA	NA	NA
781	M01B2.11	WBGene00005758	srw-11	15239070	15240315	NA	NA	NA	NA	NA	NA	NA	Y	NA	NA	NA	NA	NA
782	C31B8.12	WBGene00016285	NA	2925182	2927722	Y	Y	Y	NA	NA	NA	NA	NA	NA	NA	NA	NA	NA
783	C31B8.13	WBGene00005453	srh-247	2933143	2934175	Y	Y	Y	NA	NA	NA	NA	NA	NA	NA	NA	NA	NA
784	T22G5.6	WBGene00002260	lbp-8	13890679	13891364	NA	NA	NA	NA	NA	NA	NA	Y	NA	NA	NA	NA	NA
785	C04E12.9	WBGene00015438	srbc-2	3374362	3377073	Y	NA	NA	NA	NA	NA	NA	NA	NA	NA	NA	NA	NA
786	F16B3.3b	WBGene00044774	NA	1315643	1317921	NA	NA	Y	NA	NA	NA	NA	NA	HCON_00156740-00001	39447924	39452804	Y	NA
787	Y19D10A.8a	WBGene00021223	NA	2353359	2356582	Y	NA	Y	NA	NA	NA	NA	NA	NA	NA	NA	NA	NA
788	T05H4.14	WBGene00001513	gad-1	6431320	6433496	NA	NA	NA	Y	NA	NA	NA	NA	HCON_00153930-00001	35740844	35748044	NA	NA
789	F10D2.10	WBGene00017335	NA	7154503	7156224	NA	NA	NA	Y	NA	NA	NA	NA	NA	NA	NA	NA	NA
790	F10D2.11	WBGene00017336	ugt-41	7161068	7163595	NA	NA	NA	Y	NA	NA	NA	NA	NA	NA	NA	NA	NA
791	T23D5.7	WBGene00006086	str-19	15742776	15744478	NA	NA	NA	NA	NA	NA	NA	Y	NA	NA	NA	NA	NA
792	T23D5.6	WBGene00006085	str-18	15740517	15741951	NA	NA	NA	NA	NA	NA	NA	Y	NA	NA	NA	NA	NA
793	T23D5.1	WBGene00006093	str-27	15734023	15735820	NA	NA	NA	NA	NA	NA	NA	Y	NA	NA	NA	NA	NA
794	F10D2.16	WBGene00271437	NA	7134263	7135682	NA	NA	NA	Y	NA	NA	NA	NA	NA	NA	NA	NA	NA
795	T23D5.2	WBGene00006103	str-38	15730779	15732309	NA	NA	NA	NA	NA	NA	NA	Y	NA	NA	NA	NA	NA
796	Y50E8A.12a	WBGene00013055	NA	14782650	14784154	NA	NA	NA	NA	NA	NA	NA	Y	NA	NA	NA	NA	NA
797	K04F1.14b	WBGene00019393	irld-45	1648331	1651099	NA	NA	Y	NA	NA	NA	NA	NA	NA	NA	NA	NA	NA
798	T23D5.8	WBGene00011943	NA	15747480	15748443	NA	NA	NA	NA	NA	NA	NA	Y	NA	NA	NA	NA	NA
799	Y75B12B.5	WBGene00000879	cyn-3	15189927	15190926	NA	NA	NA	NA	NA	NA	NA	Y	NA	NA	NA	NA	NA
800	Y75B12B.4	WBGene00013569	bath-36	15187888	15189588	NA	NA	NA	NA	NA	NA	NA	Y	NA	NA	NA	NA	NA
801	Y75B12B.7	WBGene00005748	srw-1	15198255	15199396	NA	NA	NA	NA	NA	NA	NA	Y	NA	NA	NA	NA	NA
802	Y75B12B.6	WBGene00004037	plc-2	15192569	15197624	NA	NA	NA	NA	NA	NA	NA	Y	HCON_00148240-00001	26695753	26719761	NA	NA
803	Y75B12B.3	WBGene00013568	NA	15185891	15186329	NA	NA	NA	NA	NA	NA	NA	Y	NA	NA	NA	NA	NA
804	Y75B12B.2	WBGene00000883	cyn-7	15185454	15187378	NA	NA	NA	NA	NA	NA	NA	Y	NA	NA	NA	NA	NA
805	Y94A7B.6	WBGene00005504	srh-300	17822105	17823889	NA	NA	NA	NA	NA	NA	NA	Y	NA	NA	NA	NA	NA
806	Y94A7B.7	WBGene00005507	srh-303	17831650	17833418	NA	NA	NA	NA	NA	NA	NA	Y	NA	NA	NA	NA	NA
807	Y94A7B.4	WBGene00005500	srh-296	17810353	17812794	NA	NA	NA	NA	NA	NA	NA	Y	NA	NA	NA	NA	NA
808	T21H3.5a	WBGene00020664	NA	1158251	1164293	NA	NA	Y	NA	NA	NA	NA	NA	NA	NA	NA	NA	NA
809	F57F4.3	WBGene00001581	gfi-1	6392536	6400232	NA	NA	NA	Y	NA	NA	NA	NA	NA	NA	NA	NA	NA
810	Y94A7B.1	WBGene00005496	srh-292	17802769	17803923	NA	NA	NA	NA	NA	NA	NA	Y	NA	NA	NA	NA	NA
811	F35E8.10	WBGene00009423	NA	15919337	15920373	NA	NA	NA	NA	NA	NA	NA	Y	NA	NA	NA	NA	NA
812	F35E8.11	WBGene00000412	cdr-1	15921309	15922820	NA	NA	NA	NA	NA	NA	NA	Y	NA	NA	NA	NA	NA
813	T27B2.1	WBGene00194821	dmsr-16	6807762	6809062	NA	NA	NA	Y	NA	NA	NA	NA	NA	NA	NA	NA	NA
814	F56A12.2a	WBGene00010143	NA	14376000	14379081	NA	NA	NA	NA	NA	NA	NA	Y	NA	NA	NA	NA	NA
815	Y32G9A.8a	WBGene00021305	zig-11	1875478	1882240	Y	NA	Y	NA	NA	NA	NA	NA	HCON_00134010-00001	3946015	3951829	NA	NA
816	F14H8.6b	WBGene00000562	cng-1	15025740	15030250	NA	NA	NA	NA	NA	NA	NA	Y	NA	NA	NA	NA	NA
817	ZK228.10	WBGene00044215	NA	18456728	18457329	NA	NA	NA	NA	NA	NA	NA	Y	NA	NA	NA	NA	NA
818	Y39B6A.69	WBGene00195240	NA	19152237	19152450	NA	NA	NA	NA	NA	NA	NA	Y	NA	NA	NA	NA	NA
819	K10C9.7	WBGene00019626	NA	1065682	1067672	NA	NA	Y	NA	NA	NA	NA	NA	NA	NA	NA	NA	NA
820	K10C9.6	WBGene00006129	str-67	1062588	1064591	NA	NA	Y	NA	NA	NA	NA	NA	NA	NA	NA	NA	NA
821	K10C9.3	WBGene00019624	rnst-2	1061595	1067908	NA	NA	Y	NA	NA	NA	NA	NA	HCON_00148640-00001	27245744	27250962	NA	NA
822	C24G6.8	WBGene00016062	NA	5534118	5535979	NA	NA	NA	NA	Y	NA	NA	NA	HCON_00145350-00001	21696416	21710595	NA	NA
823	C49G7.11	WBGene00016789	djr-1.2	4054074	4055125	Y	NA	NA	NA	NA	NA	NA	NA	NA	NA	NA	NA	NA
824	T26E4.9	WBGene00012051	NA	15799212	15802723	NA	NA	NA	NA	NA	NA	NA	Y	NA	NA	NA	NA	NA
825	C24G6.1	WBGene00006376	syp-2	5536487	5537717	NA	NA	NA	NA	Y	NA	NA	NA	NA	NA	NA	NA	NA
826	C24G6.7	WBGene00001710	grl-1	5530725	5533855	NA	NA	NA	NA	Y	NA	NA	NA	NA	NA	NA	NA	NA
827	C24G6.6	WBGene00016061	hpo-15	5509928	5513765	NA	NA	NA	NA	Y	NA	NA	NA	HCON_00148780-00001	27515194	27524597	NA	NA
828	C24G6.4	WBGene00003637	nhr-47	5505253	5509956	NA	NA	NA	NA	Y	NA	NA	NA	HCON_00148760-00001	27492697	27506414	NA	NA
829	F10D2.3	WBGene00017330	sre-10	7132548	7133856	NA	NA	NA	Y	NA	NA	NA	NA	NA	NA	NA	NA	NA
830	Y37H2A.7	WBGene00012567	NA	18133300	18134478	NA	NA	NA	NA	NA	NA	NA	Y	NA	NA	NA	NA	NA
831	F13H6.3	WBGene00017431	cest-33	6363408	6365671	NA	NA	NA	Y	NA	NA	NA	NA	NA	NA	NA	NA	NA
832	Y80D3A.5	WBGene00013585	cyp-42A1	18912038	18918115	NA	NA	NA	NA	NA	NA	NA	Y	HCON_00145460-00001	21947549	21965762	NA	NA
833	F22B8.1	WBGene00005616	srj-29	16075659	16077373	NA	NA	NA	NA	NA	Y	Y	Y	NA	NA	NA	NA	NA
834	ZK262.8	WBGene00013953	NA	18438381	18440195	NA	NA	NA	NA	NA	NA	NA	Y	NA	NA	NA	NA	NA
835	F22B8.3	WBGene00009046	NA	16090985	16092117	NA	NA	NA	NA	NA	Y	Y	Y	NA	NA	NA	NA	NA
836	K08G2.9	WBGene00005503	srh-299	15863342	15864458	NA	NA	NA	NA	NA	NA	NA	Y	NA	NA	NA	NA	NA
837	K08G2.8	WBGene00005497	srh-293	15866139	15867333	NA	NA	NA	NA	NA	NA	NA	Y	NA	NA	NA	NA	NA
838	F22B8.7	WBGene00009049	NA	16094287	16097320	NA	NA	NA	NA	NA	Y	Y	Y	NA	NA	NA	NA	NA
839	K08G2.5	WBGene00005364	srh-148	15856828	15858403	NA	NA	NA	NA	NA	NA	NA	Y	NA	NA	NA	NA	NA
840	K08G2.7	WBGene00010688	srz-12	15861452	15862699	NA	NA	NA	NA	NA	NA	NA	Y	NA	NA	NA	NA	NA
841	W06H3.3	WBGene00012316	ctps-1	16794878	16802758	NA	NA	NA	NA	NA	NA	NA	Y	HCON_00159710-00001	43270171	43276018	NA	NA
842	T23F1.5	WBGene00011948	rocf-1	15459413	15464494	NA	NA	NA	NA	NA	NA	NA	Y	NA	NA	NA	NA	NA
843	W06H3.1	WBGene00012315	immt-2	16789267	16792773	NA	NA	NA	NA	NA	NA	NA	Y	NA	NA	NA	NA	NA
844	ZK1037.9	WBGene00005860	srw-113	15333151	15334571	NA	NA	NA	NA	NA	NA	NA	Y	NA	NA	NA	NA	NA
845	T23F1.4	WBGene00006133	str-71	15457815	15459188	NA	NA	NA	NA	NA	NA	NA	Y	NA	NA	NA	NA	NA
846	C05C8.2	WBGene00015461	krr-1	7231190	7232749	NA	NA	NA	Y	NA	NA	NA	NA	HCON_00147940-00001	26128138	26133122	NA	NA
847	C05C8.3	WBGene00001428	fkb-3	7225129	7226307	NA	NA	NA	Y	NA	NA	NA	NA	HCON_00157030-00001	39890709	39894226	Y	NA
848	C05C8.6	WBGene00015463	hpo-9	7234922	7237130	NA	NA	NA	Y	NA	NA	NA	NA	NA	NA	NA	NA	NA
849	C05C8.7	WBGene00015464	NA	7242907	7247321	NA	NA	NA	Y	NA	NA	NA	NA	HCON_00135310-00001	5590923	5595567	NA	NA
850	C05C8.4	WBGene00001563	gei-6	7226279	7230848	NA	NA	NA	Y	NA	NA	NA	NA	HCON_00155050-00002	37119663	37129812	Y	NA
851	C05C8.5	WBGene00015462	NA	7232434	7234826	NA	NA	NA	Y	NA	NA	NA	NA	HCON_00157490-00001	40535492	40542096	Y	NA
852	C05C8.8	WBGene00015465	NA	7252250	7255195	NA	NA	NA	Y	NA	NA	NA	NA	NA	NA	NA	NA	NA
853	C08E8.6	WBGene00007442	NA	18368243	18368422	NA	NA	NA	NA	NA	NA	NA	Y	NA	NA	NA	NA	NA
854	C31A11.1	WBGene00007829	oac-5	16292709	16295617	NA	NA	NA	NA	NA	Y	Y	Y	NA	NA	NA	NA	NA
855	F35E12.2a	WBGene00009426	NA	13722254	13724881	NA	NA	NA	NA	NA	NA	NA	Y	NA	NA	NA	NA	NA
856	W06G6.15	WBGene00045380	NA	16654542	16657432	NA	NA	NA	NA	NA	NA	NA	Y	NA	NA	NA	NA	NA
857	T15B7.11a	WBGene00020523	dmsr-14	6815666	6817284	NA	NA	NA	Y	NA	NA	NA	NA	NA	NA	NA	NA	NA
858	F57F4.2	WBGene00019016	NA	6389003	6389734	NA	NA	NA	Y	NA	NA	NA	NA	NA	NA	NA	NA	NA
859	C33G8.11	WBGene00003697	nhr-107	6995175	6997123	NA	NA	NA	Y	NA	NA	NA	NA	NA	NA	NA	NA	NA
860	C33G8.10	WBGene00016367	nhr-162	6990145	6991871	NA	NA	NA	Y	NA	NA	NA	NA	NA	NA	NA	NA	NA
861	C33G8.13	WBGene00016369	NA	7014405	7015972	NA	NA	NA	Y	NA	NA	NA	NA	NA	NA	NA	NA	NA
862	C33G8.12	WBGene00016368	nhr-163	6983371	6986043	NA	NA	NA	Y	NA	NA	NA	NA	NA	NA	NA	NA	NA
863	T22G5.3	WBGene00011930	NA	13880908	13884127	NA	NA	NA	NA	NA	NA	NA	Y	NA	NA	NA	NA	NA
864	T22G5.2	WBGene00002259	lbp-7	13879552	13880213	NA	NA	NA	NA	NA	NA	NA	Y	NA	NA	NA	NA	NA
865	T08G3.13	WBGene00011621	NA	16448035	16449374	NA	NA	NA	NA	NA	Y	NA	Y	NA	NA	NA	NA	NA
866	C06C6.5a	WBGene00003640	nhr-50	15997726	16000653	NA	NA	NA	NA	NA	Y	Y	Y	NA	NA	NA	NA	NA
867	T08G3.12	WBGene00005355	srh-138	16469367	16471016	NA	NA	NA	NA	NA	Y	NA	Y	NA	NA	NA	NA	NA
868	ZK1037.13	WBGene00045515	nhr-291	15318961	15320553	NA	NA	NA	NA	NA	NA	NA	Y	NA	NA	NA	NA	NA
869	F44E7.8b	WBGene00018430	nhr-142	5785959	5790262	NA	NA	NA	NA	Y	NA	NA	NA	NA	NA	NA	NA	NA
870	C15H11.1	WBGene00007613	NA	14393804	14394463	NA	NA	NA	NA	NA	NA	NA	Y	NA	NA	NA	NA	NA
871	C47E8.8a	WBGene00008145	set-5	14698970	14707601	NA	NA	NA	NA	NA	NA	NA	Y	NA	NA	NA	NA	NA
872	ZC412.3b	WBGene00013884	NA	14868516	14871432	NA	NA	NA	NA	NA	NA	NA	Y	HCON_00146380-00001	23755538	23760498	NA	NA
873	ZK285.1	WBGene00006234	str-198	16047808	16049147	NA	NA	NA	NA	NA	Y	Y	Y	NA	NA	NA	NA	NA
874	K08B12.5a	WBGene00006437	mrck-1	6257390	6267197	NA	NA	NA	Y	NA	NA	NA	NA	HCON_00138990-00001	10593405	10621442	NA	NA
875	ZC132.11	WBGene00269432	NA	4296716	4298111	Y	NA	NA	NA	NA	NA	NA	NA	NA	NA	NA	NA	NA
876	F09C6.11a	WBGene00044181	NA	16881986	16882310	NA	NA	NA	NA	NA	NA	NA	Y	NA	NA	NA	NA	NA
877	F31F7.2a	WBGene00017965	NA	6270852	6274911	NA	NA	NA	Y	NA	NA	NA	NA	HCON_00138020-00001	9382323	9391359	NA	NA
878	ZC376.7a	WBGene00013878	atfs-1	14193681	14197693	NA	NA	NA	NA	NA	NA	NA	Y	HCON_00134650-00002	4831046	4836503	NA	NA
879	Y75B7AL.2a	WBGene00022285	NA	1332273	1358164	NA	NA	Y	NA	NA	NA	NA	NA	HCON_00151450-00001	31787571	31793372	NA	NA
880	K09D9.10	WBGene00005953	srx-62	3994780	3995938	Y	NA	NA	NA	NA	NA	NA	NA	NA	NA	NA	NA	NA
881	K09D9.13	WBGene00005836	srw-89	4017080	4019026	Y	NA	NA	NA	NA	NA	NA	NA	NA	NA	NA	NA	NA
882	Y6G8.4	WBGene00012406	srz-91	17608097	17609597	NA	NA	NA	NA	NA	NA	NA	Y	NA	NA	NA	NA	NA
883	T22F3.8	WBGene00020698	NA	3602052	3605425	Y	NA	NA	NA	NA	NA	NA	NA	NA	NA	NA	NA	NA
884	Y57E12AL.2	WBGene00021957	NA	7058095	7058544	NA	NA	NA	Y	NA	NA	NA	NA	NA	NA	NA	NA	NA
885	Y57E12AL.4	WBGene00021958	NA	7054898	7055323	NA	NA	NA	Y	NA	NA	NA	NA	NA	NA	NA	NA	NA
886	Y57E12AL.5	WBGene00003164	mdt-6	7058547	7059624	NA	NA	NA	Y	NA	NA	NA	NA	HCON_00155040-00001	37108391	37111114	Y	NA
887	Y57E12AL.6	WBGene00021959	NA	7059698	7060358	NA	NA	NA	Y	NA	NA	NA	NA	HCON_00155030-00001	37107508	37108289	Y	NA
888	T01D3.4a	WBGene00005987	srx-96	13711360	13713017	NA	NA	NA	NA	NA	NA	NA	Y	NA	NA	NA	NA	NA
889	T22F3.5	WBGene00005423	srh-213	3592738	3595036	Y	NA	NA	NA	NA	NA	NA	NA	NA	NA	NA	NA	NA
890	T22F3.6	WBGene00005422	srh-212	3595191	3597152	Y	NA	NA	NA	NA	NA	NA	NA	NA	NA	NA	NA	NA
891	T22F3.7	WBGene00020697	NA	3597753	3601021	Y	NA	NA	NA	NA	NA	NA	NA	NA	NA	NA	NA	NA
892	Y45G12B.2a	WBGene00021563	NA	2694714	2698864	Y	Y	Y	NA	NA	NA	NA	NA	HCON_00132945-00001	2471409	2474337	NA	NA
893	W07B8.1a	WBGene00021070	cpr-8	1134485	1139182	NA	NA	Y	NA	NA	NA	NA	NA	NA	NA	NA	NA	NA
894	F22B8.6a	WBGene00009048	cth-1	16100334	16102748	NA	NA	NA	NA	NA	Y	Y	Y	NA	NA	NA	NA	NA
895	C15H11.6	WBGene00003835	nxf-2	14416067	14417835	NA	NA	NA	NA	NA	NA	NA	Y	NA	NA	NA	NA	NA
896	Y102A5B.3	WBGene00013609	clec-37	16850394	16852095	NA	NA	NA	NA	NA	NA	NA	Y	NA	NA	NA	NA	NA
897	T01C4.2c	WBGene00003849	odr-2	7103697	7114436	NA	NA	NA	Y	NA	NA	NA	NA	HCON_00162670-00002	47093548	47121288	NA	Y
898	Y45G5AM.1a	WBGene00003704	nhr-114	4186211	4190006	Y	NA	NA	NA	NA	NA	NA	NA	NA	NA	NA	NA	NA
899	C13F10.1a	WBGene00015741	NA	7224078	7225204	NA	NA	NA	Y	NA	NA	NA	NA	NA	NA	NA	NA	NA
900	C47A10.5a	WBGene00008127	ddo-1	17774187	17777227	NA	NA	NA	NA	NA	NA	NA	Y	NA	NA	NA	NA	NA
901	D2063.2	WBGene00017061	oac-12	4329039	4332550	Y	NA	NA	NA	NA	NA	NA	NA	NA	NA	NA	NA	NA
902	C15H11.5	WBGene00007615	set-31	14417903	14420115	NA	NA	NA	NA	NA	NA	NA	Y	NA	NA	NA	NA	NA
903	D2063.1	WBGene00017060	NA	4327121	4329083	Y	NA	NA	NA	NA	NA	NA	NA	NA	NA	NA	NA	NA
904	F47D2.5	WBGene00018556	srt-36	4266375	4268313	Y	NA	NA	NA	NA	NA	NA	NA	NA	NA	NA	NA	NA
905	W06A7.2b	WBGene00012291	NA	14821853	14824453	NA	NA	NA	NA	NA	NA	NA	Y	HCON_00144480-00001	19859456	19867179	NA	NA
906	C36C5.4b	WBGene00016473	NA	3166560	3167268	Y	NA	NA	NA	NA	NA	NA	NA	NA	NA	NA	NA	NA
907	F21H7.14	WBGene00005317	srh-98	16235171	16235747	NA	NA	NA	NA	NA	Y	Y	Y	NA	NA	NA	NA	NA
908	T20C4.1a	WBGene00005597	srj-9	3432259	3433658	Y	NA	NA	NA	NA	NA	NA	NA	NA	NA	NA	NA	NA
909	F21H7.11	WBGene00005315	srh-95	16246879	16248542	NA	NA	NA	NA	NA	Y	Y	Y	NA	NA	NA	NA	NA
910	F58D12.1	WBGene00010249	NA	14049574	14054663	NA	NA	NA	NA	NA	NA	NA	Y	NA	NA	NA	NA	NA
911	F58D12.3	WBGene00010250	NA	14057840	14064529	NA	NA	NA	NA	NA	NA	NA	Y	NA	NA	NA	NA	NA
912	F58D12.5	WBGene00050929	NA	14048817	14049660	NA	NA	NA	NA	NA	NA	NA	Y	NA	NA	NA	NA	NA
913	C10G8.4	WBGene00015683	NA	5311935	5312349	NA	NA	NA	NA	Y	NA	NA	NA	NA	NA	NA	NA	NA
914	C10G8.6	WBGene00000455	ceh-34	5315513	5319577	NA	NA	NA	NA	Y	NA	NA	NA	HCON_00152240-00001	32776701	32785395	NA	NA
915	C10G8.7	WBGene00000454	ceh-33	5323204	5324616	NA	NA	NA	NA	Y	NA	NA	NA	NA	NA	NA	NA	NA
916	C10G8.1	WBGene00005183	srg-26	5331267	5333055	NA	NA	NA	NA	Y	NA	NA	NA	NA	NA	NA	NA	NA
917	C10G8.2	WBGene00015681	NA	5314404	5315589	NA	NA	NA	NA	Y	NA	NA	NA	NA	NA	NA	NA	NA
918	C10G8.3	WBGene00015682	NA	5312866	5314356	NA	NA	NA	NA	Y	NA	NA	NA	NA	NA	NA	NA	NA
919	Y20C6A.1b	WBGene00012491	NA	17371514	17376745	NA	NA	NA	NA	NA	NA	NA	Y	NA	NA	NA	NA	NA
920	F40G12.1	WBGene00009596	sre-8	14257107	14259231	NA	NA	NA	NA	NA	NA	NA	Y	NA	NA	NA	NA	NA
921	Y45G12C.8	WBGene00021571	srbc-81	2522433	2524290	Y	NA	Y	NA	NA	NA	NA	NA	NA	NA	NA	NA	NA
922	R05D8.2b	WBGene00005606	srj-18	2774342	2776258	Y	Y	Y	NA	NA	NA	NA	NA	NA	NA	NA	NA	NA
923	Y45G12C.6	WBGene00021569	NA	2540084	2543004	Y	NA	Y	NA	NA	NA	NA	NA	NA	NA	NA	NA	NA
924	Y45G12C.7	WBGene00021570	srd-73	2527360	2529862	Y	NA	Y	NA	NA	NA	NA	NA	NA	NA	NA	NA	NA
925	Y45G12C.4	WBGene00021567	NA	2546200	2548150	Y	NA	Y	NA	NA	NA	NA	NA	NA	NA	NA	NA	NA
926	Y45G12C.5	WBGene00021568	srt-2	2544004	2546063	Y	NA	Y	NA	NA	NA	NA	NA	NA	NA	NA	NA	NA
927	Y45G12C.3	WBGene00021566	NA	2556174	2557415	Y	NA	Y	NA	NA	NA	NA	NA	NA	NA	NA	NA	NA
928	Y45G12C.1	WBGene00021565	NA	2565683	2568878	Y	NA	Y	NA	NA	NA	NA	NA	NA	NA	NA	NA	NA
929	C54E10.5	WBGene00008309	nhr-170	18796061	18800826	NA	NA	NA	NA	NA	NA	NA	Y	NA	NA	NA	NA	NA
930	Y69H2.1a	WBGene00013479	NA	18620057	18623093	NA	NA	NA	NA	NA	NA	NA	Y	NA	NA	NA	NA	NA
931	Y45G12A.1	WBGene00005634	srj-55	2856082	2857942	Y	Y	Y	NA	NA	NA	NA	NA	NA	NA	NA	NA	NA
932	F09G2.9	WBGene00017317	attf-2	7193764	7196143	NA	NA	NA	Y	NA	NA	NA	NA	NA	NA	NA	NA	NA
933	F14H8.5	WBGene00008835	NA	15021032	15022049	NA	NA	NA	NA	NA	NA	NA	Y	NA	NA	NA	NA	NA
934	F09G2.3	WBGene00017312	pitr-5	7184849	7188552	NA	NA	NA	Y	NA	NA	NA	NA	NA	NA	NA	NA	NA
935	F09G2.2	WBGene00017311	NA	7196916	7198437	NA	NA	NA	Y	NA	NA	NA	NA	HCON_00146550-00001	23978845	23983553	NA	NA
936	F09G2.5	WBGene00017314	lgc-39	7175501	7178795	NA	NA	NA	Y	NA	NA	NA	NA	HCON_00145000-00001	20794263	20831867	NA	NA
937	F09G2.4	WBGene00017313	cpsf-2	7179172	7182858	NA	NA	NA	Y	NA	NA	NA	NA	NA	NA	NA	NA	NA
938	F09G2.7	WBGene00005304	srh-83	7164510	7165895	NA	NA	NA	Y	NA	NA	NA	NA	NA	NA	NA	NA	NA
939	F09G2.6	WBGene00017315	ugt-36	7167009	7169281	NA	NA	NA	Y	NA	NA	NA	NA	NA	NA	NA	NA	NA
940	F41B5.1	WBGene00023284	NA	2255533	2256658	Y	NA	Y	NA	NA	NA	NA	NA	NA	NA	NA	NA	NA
941	Y102A5A.1	WBGene00013606	cand-1	16802872	16814957	NA	NA	NA	NA	NA	NA	NA	Y	HCON_00159720-00001	43276134	43287320	NA	NA
942	F36G9.3a	WBGene00009485	NA	15957406	15959557	NA	NA	NA	NA	NA	NA	Y	Y	NA	NA	NA	NA	NA
943	F09G2.8b	WBGene00017316	NA	7188334	7193241	NA	NA	NA	Y	NA	NA	NA	NA	NA	NA	NA	NA	NA
944	C15H11.2a	WBGene00007614	gnrr-2	14409074	14412000	NA	NA	NA	NA	NA	NA	NA	Y	HCON_00148615-00001	27189963	27199506	NA	NA
945	F53E10.5	WBGene00018761	NA	2596020	2598930	Y	NA	Y	NA	NA	NA	NA	NA	NA	NA	NA	NA	NA
946	ZK1037.11	WBGene00014195	srz-10	15307558	15309098	NA	NA	NA	NA	NA	NA	NA	Y	NA	NA	NA	NA	NA
947	ZK262.19	WBGene00206508	NA	18425103	18425644	NA	NA	NA	NA	NA	NA	NA	Y	NA	NA	NA	NA	NA
948	Y6G8.3	WBGene00012405	ztf-25	17601820	17602955	NA	NA	NA	NA	NA	NA	NA	Y	NA	NA	NA	NA	NA
949	C54E10.7	WBGene00195058	NA	18819065	18819410	NA	NA	NA	NA	NA	NA	NA	Y	NA	NA	NA	NA	NA
950	Y51A2A.11	WBGene00013064	clec-248	18294359	18294749	NA	NA	NA	NA	NA	NA	NA	Y	NA	NA	NA	NA	NA
951	B0391.12	WBGene00006289	str-263	15613186	15614968	NA	NA	NA	NA	NA	NA	NA	Y	NA	NA	NA	NA	NA
952	B0391.14	WBGene00206462	NA	15598931	15599862	NA	NA	NA	NA	NA	NA	NA	Y	NA	NA	NA	NA	NA
953	F55C9.7	WBGene00010104	fbxb-60	19297810	19298749	NA	NA	NA	NA	NA	NA	NA	Y	NA	NA	NA	NA	NA
954	K11C4.1	WBGene00019642	NA	6896999	6898497	NA	NA	NA	Y	NA	NA	NA	NA	NA	NA	NA	NA	NA
955	F37B4.15	WBGene00235329	NA	2892227	2892624	Y	Y	Y	NA	NA	NA	NA	NA	NA	NA	NA	NA	NA
956	F35E8.7	WBGene00009421	NA	15914014	15915142	NA	NA	NA	NA	NA	NA	NA	Y	NA	NA	NA	NA	NA
957	F37B4.12	WBGene00006104	str-39	2877804	2879901	Y	Y	Y	NA	NA	NA	NA	NA	NA	NA	NA	NA	NA
958	F37B4.11	WBGene00005633	srj-54	2858660	2859838	Y	Y	Y	NA	NA	NA	NA	NA	NA	NA	NA	NA	NA
959	C06B8.10	WBGene00005428	srh-218	15493980	15495761	NA	NA	NA	NA	NA	NA	NA	Y	NA	NA	NA	NA	NA
960	F55C9.3	WBGene00010100	NA	19287009	19288173	NA	NA	NA	NA	NA	NA	NA	Y	NA	NA	NA	NA	NA
961	F36H9.1	WBGene00018110	NA	1794518	1797451	Y	NA	Y	NA	NA	NA	NA	NA	NA	NA	NA	NA	NA
962	F36H9.3	WBGene00000976	dhs-13	1765311	1771734	Y	NA	Y	NA	NA	NA	NA	NA	NA	NA	NA	NA	NA
963	F36H9.5	WBGene00018113	NA	1779657	1782022	Y	NA	Y	NA	NA	NA	NA	NA	NA	NA	NA	NA	NA
964	Y75B12B.1b	WBGene00013567	NA	15184699	15185880	NA	NA	NA	NA	NA	NA	NA	Y	NA	NA	NA	NA	NA
965	F36H9.7	WBGene00018115	NA	1773796	1774924	Y	NA	Y	NA	NA	NA	NA	NA	HCON_00154990-00001	37052248	37056669	Y	NA
966	F36H9.6	WBGene00018114	srt-41	1799726	1803143	Y	NA	Y	NA	NA	NA	NA	NA	NA	NA	NA	NA	NA
967	K12D9.10	WBGene00005883	srw-136	3008907	3010568	Y	Y	Y	NA	NA	NA	NA	NA	NA	NA	NA	NA	NA
968	K12D9.11	WBGene00005882	srw-135	3010927	3011671	Y	Y	Y	NA	NA	NA	NA	NA	NA	NA	NA	NA	NA
969	R10E8.1a	WBGene00011207	NA	18242323	18247680	NA	NA	NA	NA	NA	NA	NA	Y	NA	NA	NA	NA	NA
970	Y17D7C.6a	WBGene00194680	NA	18709810	18711848	NA	NA	NA	NA	NA	NA	NA	Y	NA	NA	NA	NA	NA
971	F36D3.8	WBGene00009473	NA	16527158	16528805	NA	NA	NA	NA	NA	Y	NA	Y	NA	NA	NA	NA	NA
972	F55B12.10	WBGene00077439	NA	13839733	13840491	NA	NA	NA	NA	NA	NA	NA	Y	NA	NA	NA	NA	NA
973	F57E7.3	WBGene00005356	srh-139	16483981	16485382	NA	NA	NA	NA	NA	Y	NA	Y	NA	NA	NA	NA	NA
974	ZC412.7	WBGene00013888	nspa-3	14880435	14880539	NA	NA	NA	NA	NA	NA	NA	Y	NA	NA	NA	NA	NA
975	ZC412.6	WBGene00013887	nspa-5	14878236	14878511	NA	NA	NA	NA	NA	NA	NA	Y	NA	NA	NA	NA	NA
976	ZC412.5	WBGene00013886	NA	14874130	14875470	NA	NA	NA	NA	NA	NA	NA	Y	NA	NA	NA	NA	NA
977	ZC412.2	WBGene00001540	gcy-14	14863168	14867992	NA	NA	NA	NA	NA	NA	NA	Y	NA	NA	NA	NA	NA
978	T26E4.7	WBGene00012049	NA	15793570	15795194	NA	NA	NA	NA	NA	NA	NA	Y	NA	NA	NA	NA	NA
979	C17E7.6	WBGene00015901	nhr-158	3871174	3873216	Y	NA	NA	NA	NA	NA	NA	NA	NA	NA	NA	NA	NA
980	C17E7.4	WBGene00015899	NA	3892856	3894573	Y	NA	NA	NA	NA	NA	NA	NA	NA	NA	NA	NA	NA
981	C17E7.5	WBGene00015900	nhr-157	3866556	3869005	Y	NA	NA	NA	NA	NA	NA	NA	NA	NA	NA	NA	NA
982	C17E7.2	WBGene00005404	srh-190	3903107	3904545	Y	NA	NA	NA	NA	NA	NA	NA	NA	NA	NA	NA	NA
983	ZC412.9	WBGene00013890	NA	14881317	14882109	NA	NA	NA	NA	NA	NA	NA	Y	NA	NA	NA	NA	NA
984	C17E7.1	WBGene00015897	nhr-156	3906108	3908447	Y	NA	NA	NA	NA	NA	NA	NA	NA	NA	NA	NA	NA
985	T05E12.4	WBGene00005767	srw-20	17078257	17079895	NA	NA	NA	NA	NA	NA	NA	Y	NA	NA	NA	NA	NA
986	F57E7.2	WBGene00010203	NA	16482420	16483144	NA	NA	NA	NA	NA	Y	NA	Y	NA	NA	NA	NA	NA
987	T05E12.2	WBGene00011485	srbc-14	17070527	17071678	NA	NA	NA	NA	NA	NA	NA	Y	NA	NA	NA	NA	NA
988	T26E4.2	WBGene00012044	NA	15781401	15782011	NA	NA	NA	NA	NA	NA	NA	Y	NA	NA	NA	NA	NA
989	Y19D10A.5a	WBGene00021220	NA	2382233	2384422	Y	NA	Y	NA	NA	NA	NA	NA	NA	NA	NA	NA	NA
990	C01B4.7a	WBGene00015271	NA	2494235	2499001	Y	NA	Y	NA	NA	NA	NA	NA	NA	NA	NA	NA	NA
991	F11D11.7	WBGene00008702	clec-252	18747943	18748826	NA	NA	NA	NA	NA	NA	NA	Y	NA	NA	NA	NA	NA
992	K04A8.19	WBGene00235317	NA	6554067	6554408	NA	NA	NA	Y	NA	NA	NA	NA	NA	NA	NA	NA	NA
993	K04A8.18	WBGene00235118	NA	6558766	6559220	NA	NA	NA	Y	NA	NA	NA	NA	NA	NA	NA	NA	NA
994	F44E7.7a	WBGene00018429	NA	5782880	5785472	NA	NA	NA	NA	Y	NA	NA	NA	NA	NA	NA	NA	NA
995	C07G3.3a	WBGene00006258	str-227	3518189	3519801	Y	NA	NA	NA	NA	NA	NA	NA	NA	NA	NA	NA	NA
996	T25E12.12	WBGene00012027	fbxa-127	16728731	16729960	NA	NA	NA	NA	NA	NA	NA	Y	NA	NA	NA	NA	NA
997	C53A5.6b	WBGene00008266	NA	14542898	14545866	NA	NA	NA	NA	NA	NA	NA	Y	NA	NA	NA	NA	NA
998	R08E5.3	WBGene00019963	NA	3772021	3775546	Y	NA	NA	NA	NA	NA	NA	NA	NA	NA	NA	NA	NA
999	R08E5.2	WBGene00019962	cysl-3	3774512	3776136	Y	NA	NA	NA	NA	NA	NA	NA	NA	NA	NA	NA	NA
1000	R08E5.4	WBGene00019964	NA	3768570	3769870	Y	NA	NA	NA	NA	NA	NA	NA	NA	NA	NA	NA	NA
1001	M01B2.10	WBGene00010803	NA	15260890	15262248	NA	NA	NA	NA	NA	NA	NA	Y	NA	NA	NA	NA	NA
1002	M01B2.13	WBGene00045338	NA	15264554	15265914	NA	NA	NA	NA	NA	NA	NA	Y	NA	NA	NA	NA	NA
1003	C08E8.11	WBGene00119201	NA	18351021	18352672	NA	NA	NA	NA	NA	NA	NA	Y	NA	NA	NA	NA	NA
1004	C31A11.9	WBGene00006247	str-214	16315304	16317226	NA	NA	NA	NA	NA	Y	Y	Y	NA	NA	NA	NA	NA
1005	Y73C8C.3	WBGene00022262	NA	3115303	3118128	Y	NA	Y	NA	NA	NA	NA	NA	NA	NA	NA	NA	NA
1006	Y73C8C.2	WBGene00022261	clec-210	3118377	3120323	Y	NA	NA	NA	NA	NA	NA	NA	NA	NA	NA	NA	NA
1007	K07C6.8	WBGene00005956	srx-65	3921935	3922964	Y	NA	NA	NA	NA	NA	NA	NA	NA	NA	NA	NA	NA
1008	K07C6.9	WBGene00005957	srx-66	3919589	3920825	Y	NA	NA	NA	NA	NA	NA	NA	NA	NA	NA	NA	NA
1009	Y73C8C.5	WBGene00006128	str-66	3103128	3104234	Y	NA	Y	NA	NA	NA	NA	NA	NA	NA	NA	NA	NA
1010	Y73C8C.4	WBGene00022263	NA	3100012	3102149	Y	NA	Y	NA	NA	NA	NA	NA	NA	NA	NA	NA	NA
1011	K07C6.2	WBGene00019470	cyp-35B3	3945353	3947044	Y	NA	NA	NA	NA	NA	NA	NA	NA	NA	NA	NA	NA
1012	K07C6.3	WBGene00019471	cyp-35B2	3942164	3944519	Y	NA	NA	NA	NA	NA	NA	NA	NA	NA	NA	NA	NA
1013	Y73C8C.9	WBGene00022266	srt-56	3120282	3121843	Y	NA	NA	NA	NA	NA	NA	NA	NA	NA	NA	NA	NA
1014	Y73C8C.8	WBGene00022265	NA	3110088	3113851	Y	NA	Y	NA	NA	NA	NA	NA	NA	NA	NA	NA	NA
1015	K07C6.6	WBGene00005954	srx-63	3931626	3933394	Y	NA	NA	NA	NA	NA	NA	NA	NA	NA	NA	NA	NA
1016	K07C6.7	WBGene00005955	srx-64	3929399	3930678	Y	NA	NA	NA	NA	NA	NA	NA	NA	NA	NA	NA	NA
1017	K07C6.4	WBGene00019472	cyp-35B1	3939032	3941237	Y	NA	NA	NA	NA	NA	NA	NA	NA	NA	NA	NA	NA
1018	K07C6.5	WBGene00019473	cyp-35A5	3936326	3938584	Y	NA	NA	NA	NA	NA	NA	NA	NA	NA	NA	NA	NA
1019	ZK384.2	WBGene00013972	scl-20	18732798	18734481	NA	NA	NA	NA	NA	NA	NA	Y	NA	NA	NA	NA	NA
1020	W08G11.3c	WBGene00012347	NA	16367681	16372112	NA	NA	NA	NA	NA	Y	NA	Y	HCON_00134640-00001	4823949	4830326	NA	NA
1021	Y45G12B.3a	WBGene00021564	NA	2688456	2694430	Y	Y	Y	NA	NA	NA	NA	NA	HCON_00132990-00001	2565367	2569860	NA	NA
1022	K11C4.2	WBGene00019643	NA	6895078	6896922	NA	NA	NA	Y	NA	NA	NA	NA	HCON_00134210-00002	4261120	4275809	NA	NA
1023	K11C4.4	WBGene00003844	odc-1	6898540	6900223	NA	NA	NA	Y	NA	NA	NA	NA	HCON_00147510-00001	25558429	25561613	NA	NA
1024	K12B6.11	WBGene00195164	NA	6288907	6289681	NA	NA	NA	Y	NA	NA	NA	NA	NA	NA	NA	NA	NA
1025	F36F12.6	WBGene00018097	clec-208	2097953	2099158	Y	NA	Y	NA	NA	NA	NA	NA	NA	NA	NA	NA	NA
1026	F36F12.7	WBGene00018098	NA	2099340	2100075	Y	NA	Y	NA	NA	NA	NA	NA	NA	NA	NA	NA	NA
1027	F11D11.6	WBGene00008701	NA	18752482	18753136	NA	NA	NA	NA	NA	NA	NA	Y	NA	NA	NA	NA	NA
1028	F36F12.5	WBGene00018096	clec-207	2096072	2097266	Y	NA	Y	NA	NA	NA	NA	NA	NA	NA	NA	NA	NA
1029	F36F12.2	WBGene00018093	NA	2091753	2095282	Y	NA	Y	NA	NA	NA	NA	NA	NA	NA	NA	NA	NA
1030	F11D11.1	WBGene00008696	clec-255	18769767	18770723	NA	NA	NA	NA	NA	NA	NA	Y	NA	NA	NA	NA	NA
1031	F11D11.3	WBGene00008698	NA	18757924	18760285	NA	NA	NA	NA	NA	NA	NA	Y	NA	NA	NA	NA	NA
1032	F11D11.8	WBGene00008703	clec-251	18745718	18746987	NA	NA	NA	NA	NA	NA	NA	Y	NA	NA	NA	NA	NA
1033	F36F12.8	WBGene00018099	ztf-28	2090669	2091741	Y	NA	Y	NA	NA	NA	NA	NA	NA	NA	NA	NA	NA
1034	F16B4.9	WBGene00017510	nhr-178	1603934	1607953	NA	NA	Y	NA	NA	NA	NA	NA	NA	NA	NA	NA	NA
1035	F57E7.4	WBGene00077616	NA	16480295	16481019	NA	NA	NA	NA	NA	Y	NA	Y	NA	NA	NA	NA	NA
1036	C48G7.3a	WBGene00008183	rin-1	14784167	14815659	NA	NA	NA	NA	NA	NA	NA	Y	HCON_00144460-00001	19768927	19829380	NA	NA
1037	F16B4.4	WBGene00017506	NA	1594019	1594665	NA	NA	Y	NA	NA	NA	NA	NA	NA	NA	NA	NA	NA
1038	F16B4.7	WBGene00017509	NA	1585711	1586089	NA	NA	Y	NA	NA	NA	NA	NA	NA	NA	NA	NA	NA
1039	T26H5.4a	WBGene00012069	NA	15447528	15448138	NA	NA	NA	NA	NA	NA	NA	Y	NA	NA	NA	NA	NA
1040	F57A10.5	WBGene00003650	nhr-60	15770302	15773241	NA	NA	NA	NA	NA	NA	NA	Y	NA	NA	NA	NA	NA
1041	F57A10.2	WBGene00010184	NA	15766575	15767275	NA	NA	NA	NA	NA	NA	NA	Y	NA	NA	NA	NA	NA
1042	F57A10.3	WBGene00001813	haf-3	15760413	15766172	NA	NA	NA	NA	NA	NA	NA	Y	NA	NA	NA	NA	NA
1043	F57A10.1	WBGene00006077	str-9	15758749	15760417	NA	NA	NA	NA	NA	NA	NA	Y	NA	NA	NA	NA	NA
1044	F14F8.3	WBGene00008814	srz-1	16675853	16677551	NA	NA	NA	NA	NA	NA	NA	Y	NA	NA	NA	NA	NA
1045	F14F8.1	WBGene00006125	str-61	16669339	16671290	NA	NA	NA	NA	NA	NA	NA	Y	NA	NA	NA	NA	NA
1046	F40G12.11	WBGene00009606	NA	14286171	14288056	NA	NA	NA	NA	NA	NA	NA	Y	NA	NA	NA	NA	NA
1047	F57A10.6b	WBGene00010186	nhr-283	15774946	15776676	NA	NA	NA	NA	NA	NA	NA	Y	NA	NA	NA	NA	NA
1048	Y102A5C.16	WBGene00013621	clec-239	16956529	16958077	NA	NA	NA	NA	NA	NA	NA	Y	NA	NA	NA	NA	NA
1049	T25F10.6a	WBGene00020808	clik-1	6765560	6768732	NA	NA	NA	Y	NA	NA	NA	NA	HCON_00157160-00001	40030129	40037159	Y	NA
1050	F57A10.4	WBGene00010185	NA	15769438	15770371	NA	NA	NA	NA	NA	NA	NA	Y	NA	NA	NA	NA	NA
1051	F14F8.9	WBGene00008817	NA	16667691	16668573	NA	NA	NA	NA	NA	NA	NA	Y	NA	NA	NA	NA	NA
1052	R08F11.2	WBGene00019966	srt-30	3798605	3800478	Y	NA	NA	NA	NA	NA	NA	NA	NA	NA	NA	NA	NA
1053	R08F11.3	WBGene00019967	cyp-33C8	3800782	3803531	Y	NA	NA	NA	NA	NA	NA	NA	NA	NA	NA	NA	NA
1054	R08F11.4	WBGene00019968	NA	3803839	3805531	Y	NA	NA	NA	NA	NA	NA	NA	NA	NA	NA	NA	NA
1055	R08F11.5	WBGene00005754	srw-7	3806261	3807752	Y	NA	NA	NA	NA	NA	NA	NA	NA	NA	NA	NA	NA
1056	R08F11.7	WBGene00019970	NA	3790070	3793766	Y	NA	NA	NA	NA	NA	NA	NA	NA	NA	NA	NA	NA
1057	F25B4.2	WBGene00017766	peli-1	5705810	5712336	NA	NA	NA	NA	Y	NA	NA	NA	HCON_00144130-00001	19256881	19261682	NA	NA
1058	F25B4.1	WBGene00017765	gcst-1	5712818	5714774	NA	NA	NA	NA	Y	NA	NA	NA	HCON_00138170-00001	9467997	9473283	NA	NA
1059	F25B4.6	WBGene00017769	hmgs-1	5682721	5684589	NA	NA	NA	NA	Y	NA	NA	NA	HCON_00145670-00001	22413069	22434991	NA	NA
1060	F25B4.7	WBGene00017770	NA	5685725	5687381	NA	NA	NA	NA	Y	NA	NA	NA	NA	NA	NA	NA	NA
1061	F25B4.4	WBGene00017767	NA	5684164	5685735	NA	NA	NA	NA	Y	NA	NA	NA	NA	NA	NA	NA	NA
1062	F25B4.5	WBGene00017768	NA	5678591	5682630	NA	NA	NA	NA	Y	NA	NA	NA	HCON_00145660-00001	22338908	22409806	NA	NA
1063	F25B4.9	WBGene00017772	clec-1	5700010	5701080	NA	NA	NA	NA	Y	NA	NA	NA	HCON_00162030-00001	46261631	46266422	NA	Y
1064	F28B1.1	WBGene00009195	hpo-33	17042453	17043846	NA	NA	NA	NA	NA	NA	NA	Y	NA	NA	NA	NA	NA
1065	F59D6.7a	WBGene00019108	chpf-2	3037812	3039382	Y	Y	Y	NA	NA	NA	NA	NA	NA	NA	NA	NA	NA
1066	H05B21.4	WBGene00005891	srw-144	2959189	2960994	Y	Y	Y	NA	NA	NA	NA	NA	NA	NA	NA	NA	NA
1067	C54G10.4b	WBGene00008320	slc-25A29	14653451	14658175	NA	NA	NA	NA	NA	NA	NA	Y	HCON_00135790-00002	6204942	6212639	NA	NA
1068	T27C5.10	WBGene00012083	NA	17429701	17430166	NA	NA	NA	NA	NA	NA	NA	Y	NA	NA	NA	NA	NA
1069	H05B21.2	WBGene00005454	srh-248	2954404	2955442	Y	Y	Y	NA	NA	NA	NA	NA	NA	NA	NA	NA	NA
1070	H05B21.3	WBGene00005889	srw-142	2957016	2958302	Y	Y	Y	NA	NA	NA	NA	NA	NA	NA	NA	NA	NA
1071	ZK384.1	WBGene00013971	scl-19	18731991	18732772	NA	NA	NA	NA	NA	NA	NA	Y	NA	NA	NA	NA	NA
1072	Y40B10A.1a	WBGene00021486	lbp-9	2068432	2069147	Y	NA	Y	NA	NA	NA	NA	NA	NA	NA	NA	NA	NA
1073	F14F8.4	WBGene00008815	srz-103	16677623	16679337	NA	NA	NA	NA	NA	NA	NA	Y	NA	NA	NA	NA	NA
1074	T22F3.4a	WBGene00004422	rpl-11.1	3585307	3586064	Y	NA	NA	NA	NA	NA	NA	NA	NA	NA	NA	NA	NA
1075	Y57E12AL.1a	WBGene00021956	NA	7060530	7062698	NA	NA	NA	Y	NA	NA	NA	NA	NA	NA	NA	NA	NA
1076	T28A11.22	WBGene00044526	NA	3257577	3258289	Y	NA	NA	NA	NA	NA	NA	NA	NA	NA	NA	NA	NA
1077	T28A11.20	WBGene00020882	NA	3271395	3273256	Y	NA	NA	NA	NA	NA	NA	NA	NA	NA	NA	NA	NA
1078	T28A11.21	WBGene00020883	fbxa-64	3276956	3278151	Y	NA	NA	NA	NA	NA	NA	NA	NA	NA	NA	NA	NA
1079	F49A5.2	WBGene00009854	clec-31	16856419	16858077	NA	NA	NA	NA	NA	NA	NA	Y	NA	NA	NA	NA	NA
1080	T28A11.25	WBGene00269355	NA	3281823	3282704	Y	NA	NA	NA	NA	NA	NA	NA	NA	NA	NA	NA	NA
1081	Y19D10A.11a	WBGene00021226	NA	2368944	2373385	Y	NA	Y	NA	NA	NA	NA	NA	NA	NA	NA	NA	NA
1082	ZK697.13a	WBGene00005848	srw-101	1722411	1725261	NA	NA	Y	NA	NA	NA	NA	NA	NA	NA	NA	NA	NA
1083	F08F3.6	WBGene00017263	NA	5418040	5420067	NA	NA	NA	NA	Y	NA	NA	NA	NA	NA	NA	NA	NA
1084	F08F3.7	WBGene00000373	cyp-14A5	5421018	5423488	NA	NA	NA	NA	Y	NA	NA	NA	NA	NA	NA	NA	NA
1085	F08F3.4	WBGene00017262	NA	5410955	5413001	NA	NA	NA	NA	Y	NA	NA	NA	HCON_00135710-00001	6023460	6031353	NA	NA
1086	Y40B10A.11	WBGene00268197	NA	2050915	2051607	Y	NA	Y	NA	NA	NA	NA	NA	NA	NA	NA	NA	NA
1087	F08F3.3	WBGene00004358	rhr-1	5426985	5430431	NA	NA	NA	NA	Y	NA	NA	NA	HCON_00160020-00002	43567307	43586308	NA	NA
1088	F08F3.1	WBGene00017260	NA	5446138	5448752	NA	NA	NA	NA	Y	NA	NA	NA	HCON_00134590-00001	4798907	4802849	NA	NA
1089	Y45G5AM.5	WBGene00021557	NA	4160383	4160917	Y	NA	NA	NA	NA	NA	NA	NA	NA	NA	NA	NA	NA
1090	Y45G5AM.4	WBGene00043666	NA	4163222	4163611	Y	NA	NA	NA	NA	NA	NA	NA	NA	NA	NA	NA	NA
1091	H10D18.5b	WBGene00019180	NA	3813735	3827896	Y	NA	NA	NA	NA	NA	NA	NA	HCON_00148860-00001	27667922	27681695	NA	NA
1092	F08F3.8	WBGene00017264	NA	5431367	5432599	NA	NA	NA	NA	Y	NA	NA	NA	NA	NA	NA	NA	NA
1093	T07H8.7	WBGene00020333	sre-12	6977754	6979116	NA	NA	NA	Y	NA	NA	NA	NA	NA	NA	NA	NA	NA
1094	T08G5.15	WBGene00077573	NA	14022142	14023174	NA	NA	NA	NA	NA	NA	NA	Y	NA	NA	NA	NA	NA
1095	Y61B8A.4	WBGene00044654	fbxa-85	17259168	17260561	NA	NA	NA	NA	NA	NA	NA	Y	NA	NA	NA	NA	NA
1096	T08G5.10	WBGene00003474	mtl-2	14018118	14018643	NA	NA	NA	NA	NA	NA	NA	Y	NA	NA	NA	NA	NA
1097	T08G5.12	WBGene00002093	ins-10	14033950	14034396	NA	NA	NA	NA	NA	NA	NA	Y	NA	NA	NA	NA	NA
1098	Y61B8A.2	WBGene00005334	srh-115	17255754	17257194	NA	NA	NA	NA	NA	NA	NA	Y	NA	NA	NA	NA	NA
1099	C06H5.2	WBGene00007393	fbxa-157	17899803	17901919	NA	NA	NA	NA	NA	NA	NA	Y	NA	NA	NA	NA	NA
1100	F43D2.4a	WBGene00001986	hot-1	14621135	14629472	NA	NA	NA	NA	NA	NA	NA	Y	HCON_00153800-00001	35503841	35527656	NA	NA
1101	B0213.15b	WBGene00015044	cyp-34A9	3968209	3970514	Y	NA	NA	NA	NA	NA	NA	NA	NA	NA	NA	NA	NA
1102	D1086.19	WBGene00045406	NA	14088348	14088776	NA	NA	NA	NA	NA	NA	NA	Y	NA	NA	NA	NA	NA
1103	Y102A5C.36	WBGene00044213	NA	16926920	16927445	NA	NA	NA	NA	NA	NA	NA	Y	NA	NA	NA	NA	NA
1104	Y102A5C.32	WBGene00005581	sri-69	17007232	17008402	NA	NA	NA	NA	NA	NA	NA	Y	NA	NA	NA	NA	NA
1105	D1086.17	WBGene00045355	NA	14067624	14071215	NA	NA	NA	NA	NA	NA	NA	Y	NA	NA	NA	NA	NA
1106	C41G6.14	WBGene00005538	sri-26	15215475	15216889	NA	NA	NA	NA	NA	NA	NA	Y	NA	NA	NA	NA	NA
1107	Y102A5C.31	WBGene00005348	srh-131	17005489	17006753	NA	NA	NA	NA	NA	NA	NA	Y	NA	NA	NA	NA	NA
1108	Y51A2B.6	WBGene00013070	NA	18391983	18394303	NA	NA	NA	NA	NA	NA	NA	Y	NA	NA	NA	NA	NA
1109	F59D6.5a	WBGene00005755	srw-8	3032578	3034336	Y	Y	Y	NA	NA	NA	NA	NA	NA	NA	NA	NA	NA
1110	T09F5.1	WBGene00011665	NA	15149046	15150733	NA	NA	NA	NA	NA	NA	NA	Y	NA	NA	NA	NA	NA
1111	F10A3.9	WBGene00006280	str-254	16151978	16153475	NA	NA	NA	NA	NA	Y	Y	Y	NA	NA	NA	NA	NA
1112	F10A3.4	WBGene00008634	NA	16149105	16151890	NA	NA	NA	NA	NA	Y	Y	Y	NA	NA	NA	NA	NA
1113	F10A3.5	WBGene00006161	str-109	16160578	16162224	NA	NA	NA	NA	NA	Y	Y	Y	NA	NA	NA	NA	NA
1114	W01A11.1a	WBGene00020909	NA	6499224	6502428	NA	NA	NA	Y	NA	NA	NA	NA	HCON_00158500-00001	41906256	41911856	Y	NA
1115	T22G5.4	WBGene00011931	srsx-19	13887658	13889661	NA	NA	NA	NA	NA	NA	NA	Y	NA	NA	NA	NA	NA
1116	F10A3.2	WBGene00008632	fbxa-88	16142008	16143116	NA	NA	NA	NA	NA	Y	Y	Y	NA	NA	NA	NA	NA
1117	F23B12.1	WBGene00009079	NA	14429165	14430410	NA	NA	NA	NA	NA	NA	NA	Y	NA	NA	NA	NA	NA
1118	Y46H3A.2	WBGene00002018	hsp-16.41	1805178	1805875	Y	NA	Y	NA	NA	NA	NA	NA	NA	NA	NA	NA	NA
1119	ZC404.8	WBGene00004984	spn-4	6783187	6784922	NA	NA	NA	Y	NA	NA	NA	NA	NA	NA	NA	NA	NA
1120	ZC404.9	WBGene00022603	gck-2	6788438	6792665	NA	NA	NA	Y	NA	NA	NA	NA	HCON_00132140-00001	1389516	1397125	NA	NA
1121	Y45G5AM.2a	WBGene00021555	pid-5	4175882	4181360	Y	NA	NA	NA	NA	NA	NA	NA	NA	NA	NA	NA	NA
1122	ZC404.5	WBGene00005251	srh-28	6774261	6776196	NA	NA	NA	Y	NA	NA	NA	NA	NA	NA	NA	NA	NA
1123	ZC404.2	WBGene00043952	NA	6787952	6788460	NA	NA	NA	Y	NA	NA	NA	NA	NA	NA	NA	NA	NA
1124	ZC404.1	WBGene00022601	NA	6794189	6795771	NA	NA	NA	Y	NA	NA	NA	NA	NA	NA	NA	NA	NA
1125	VC5.3a	WBGene00003786	npa-1	7075877	7081580	NA	NA	NA	Y	NA	NA	NA	NA	HCON_00160690-00001	44435413	44448685	NA	NA
1126	R02D1.1a	WBGene00003715	nhr-125	4322121	4325515	Y	NA	NA	NA	NA	NA	NA	NA	NA	NA	NA	NA	NA
1127	H43I07.4	WBGene00269429	NA	4216124	4216478	Y	NA	NA	NA	NA	NA	NA	NA	NA	NA	NA	NA	NA
1128	ZC376.1	WBGene00013873	cest-2.3	14175505	14182960	NA	NA	NA	NA	NA	NA	NA	Y	NA	NA	NA	NA	NA
1129	Y59A8B.3	WBGene00005350	srh-133	18012413	18014216	NA	NA	NA	NA	NA	NA	NA	Y	NA	NA	NA	NA	NA
1130	H43I07.2	WBGene00019275	rpac-40	4199485	4203696	Y	NA	NA	NA	NA	NA	NA	NA	HCON_00136920-00001	7888115	7890794	NA	NA
1131	R02D5.8	WBGene00050937	NA	14518351	14519368	NA	NA	NA	NA	NA	NA	NA	Y	HCON_00163640-00001	48657224	48660604	NA	NA
1132	Y26G10.7	WBGene00189932	NA	17696125	17696853	NA	NA	NA	NA	NA	NA	NA	Y	NA	NA	NA	NA	NA
1133	T27C4.4a	WBGene00003025	lin-40	3704995	3712793	Y	NA	NA	NA	NA	NA	NA	NA	HCON_00143520-00001	18094849	18109220	NA	NA
1134	T23F1.7b	WBGene00001054	dpf-1	15471335	15476122	NA	NA	NA	NA	NA	NA	NA	Y	NA	NA	NA	NA	NA
1135	ZK697.14	WBGene00022809	NA	1754238	1755689	NA	NA	Y	NA	NA	NA	NA	NA	NA	NA	NA	NA	NA
1136	F16B4.11a	WBGene00017512	nhr-179	1615763	1618072	NA	NA	Y	NA	NA	NA	NA	NA	NA	NA	NA	NA	NA
1137	W02H5.11a	WBGene00194896	NA	2631715	2638476	Y	Y	Y	NA	NA	NA	NA	NA	NA	NA	NA	NA	NA
1138	F43D2.6	WBGene00044191	NA	14629366	14635180	NA	NA	NA	NA	NA	NA	NA	Y	NA	NA	NA	NA	NA
1139	C25D7.1	WBGene00007714	NA	15036237	15036869	NA	NA	NA	NA	NA	NA	NA	Y	NA	NA	NA	NA	NA
1140	F13A7.13	WBGene00008728	sre-36	16399688	16401625	NA	NA	NA	NA	NA	Y	NA	Y	NA	NA	NA	NA	NA
1141	F13A7.12	WBGene00008727	NA	16396359	16398623	NA	NA	NA	NA	NA	Y	NA	Y	NA	NA	NA	NA	NA
1142	F13A7.11	WBGene00008726	NA	16394015	16395075	NA	NA	NA	NA	NA	Y	NA	Y	NA	NA	NA	NA	NA
1143	F08H9.9	WBGene00008597	clec-55	14479284	14482308	NA	NA	NA	NA	NA	NA	NA	Y	NA	NA	NA	NA	NA
1144	F02C9.1	WBGene00017172	NA	3138703	3139171	Y	NA	NA	NA	NA	NA	NA	NA	NA	NA	NA	NA	NA
1145	F08H9.6	WBGene00008594	clec-57	14469191	14472448	NA	NA	NA	NA	NA	NA	NA	Y	NA	NA	NA	NA	NA
1146	F02C9.3	WBGene00017174	tat-6	3129103	3133412	Y	NA	NA	NA	NA	NA	NA	NA	NA	NA	NA	NA	NA
1147	F02C9.2	WBGene00017173	NA	3133705	3137382	Y	NA	NA	NA	NA	NA	NA	NA	NA	NA	NA	NA	NA
1148	F02C9.4	WBGene00017175	irld-3	3137427	3138588	Y	NA	NA	NA	NA	NA	NA	NA	NA	NA	NA	NA	NA
1149	R09B5.3a	WBGene00000556	cnc-2	1449665	1450189	NA	NA	Y	NA	NA	NA	NA	NA	NA	NA	NA	NA	NA
1150	T02B5.1	WBGene00011362	cest-1.1	14163255	14166730	NA	NA	NA	NA	NA	NA	NA	Y	NA	NA	NA	NA	NA
1151	T22G5.7	WBGene00004997	spp-12	13889833	13890327	NA	NA	NA	NA	NA	NA	NA	Y	NA	NA	NA	NA	NA
1152	F08H9.5	WBGene00008593	clec-227	14472529	14474374	NA	NA	NA	NA	NA	NA	NA	Y	NA	NA	NA	NA	NA
1153	F36H9.4a	WBGene00018112	NA	1778323	1779196	Y	NA	Y	NA	NA	NA	NA	NA	NA	NA	NA	NA	NA
1154	F08H9.2	WBGene00008590	NA	14460624	14461132	NA	NA	NA	NA	NA	NA	NA	Y	NA	NA	NA	NA	NA
1155	T02B5.3	WBGene00011364	cest-1.2	14157663	14160862	NA	NA	NA	NA	NA	NA	NA	Y	NA	NA	NA	NA	NA
1156	T10H4.10	WBGene00011698	cyp-34A1	15285605	15287925	NA	NA	NA	NA	NA	NA	NA	Y	NA	NA	NA	NA	NA
1157	F47H4.4	WBGene00009836	fbxa-185	17331570	17335546	NA	NA	NA	NA	NA	NA	NA	Y	NA	NA	NA	NA	NA
1158	R08H2.13	WBGene00006157	str-102	15385033	15386653	NA	NA	NA	NA	NA	NA	NA	Y	NA	NA	NA	NA	NA
1159	F08H9.1	WBGene00000592	coh-3	14457422	14460141	NA	NA	NA	NA	NA	NA	NA	Y	NA	NA	NA	NA	NA
1160	C05C8.9a	WBGene00015466	hyls-1	7237381	7239658	NA	NA	NA	Y	NA	NA	NA	NA	HCON_00132210-00001	1436812	1440434	NA	NA
1161	D1086.11b	WBGene00044081	NA	14074456	14076722	NA	NA	NA	NA	NA	NA	NA	Y	NA	NA	NA	NA	NA
1162	F09C6.14	WBGene00044278	NA	16880979	16881724	NA	NA	NA	NA	NA	NA	NA	Y	NA	NA	NA	NA	NA
1163	F09C6.16	WBGene00077493	NA	16907969	16909971	NA	NA	NA	NA	NA	NA	NA	Y	NA	NA	NA	NA	NA
1164	F09C6.12	WBGene00044182	NA	16882868	16883254	NA	NA	NA	NA	NA	NA	NA	Y	NA	NA	NA	NA	NA
1165	H12D21.6	WBGene00010382	NA	14897340	14897831	NA	NA	NA	NA	NA	NA	NA	Y	NA	NA	NA	NA	NA
1166	C54E10.11	WBGene00206524	NA	18801388	18802177	NA	NA	NA	NA	NA	NA	NA	Y	NA	NA	NA	NA	NA
1167	K04F1.8a	WBGene00019387	NA	1667204	1667837	NA	NA	Y	NA	NA	NA	NA	NA	NA	NA	NA	NA	NA
1168	Y39B6A.16	WBGene00012678	zhp-4	19099085	19101124	NA	NA	NA	NA	NA	NA	NA	Y	HCON_00155070-00001	37145707	37150035	Y	NA
1169	F20G2.4	WBGene00003543	nas-24	13769667	13771329	NA	NA	NA	NA	NA	NA	NA	Y	NA	NA	NA	NA	NA
1170	Y39B6A.10	WBGene00012672	NA	19131519	19133607	NA	NA	NA	NA	NA	NA	NA	Y	NA	NA	NA	NA	NA
1171	Y39B6A.11	WBGene00012673	dyf-17	19127525	19131004	NA	NA	NA	NA	NA	NA	NA	Y	HCON_00163220-00001	47836087	47838195	NA	Y
1172	F28F8.8a	WBGene00009225	fbxa-94	15571490	15574155	NA	NA	NA	NA	NA	NA	NA	Y	NA	NA	NA	NA	NA
1173	K12B6.2b	WBGene00019667	spe-49	6281359	6284898	NA	NA	NA	Y	NA	NA	NA	NA	HCON_00133930-00001	3806448	3812973	NA	NA
1174	K10C9.1	WBGene00019623	NA	1075200	1079597	NA	NA	Y	NA	NA	NA	NA	NA	NA	NA	NA	NA	NA
1175	H12D21.1	WBGene00010377	nspa-1	14886803	14886907	NA	NA	NA	NA	NA	NA	NA	Y	NA	NA	NA	NA	NA
1176	H24D24.1	WBGene00005806	srw-59	15949716	15951003	NA	NA	NA	NA	NA	NA	Y	Y	NA	NA	NA	NA	NA
1177	C24B9.4a	WBGene00016049	srt-28	2712087	2713619	Y	Y	Y	NA	NA	NA	NA	NA	NA	NA	NA	NA	NA
1178	Y19D10A.4a	WBGene00021219	NA	2385956	2390722	Y	NA	Y	NA	NA	NA	NA	NA	NA	NA	NA	NA	NA
1179	Y59A8B.12	WBGene00013349	NA	18085475	18086227	NA	NA	NA	NA	NA	NA	NA	Y	NA	NA	NA	NA	NA
1180	F20G2.6b	WBGene00008989	NA	13763077	13765997	NA	NA	NA	NA	NA	NA	NA	Y	HCON_00153350-00001	34663741	34667235	NA	NA
1181	Y75B12B.11	WBGene00013573	NA	15191296	15191837	NA	NA	NA	NA	NA	NA	NA	Y	NA	NA	NA	NA	NA
1182	Y75B12B.10	WBGene00013572	NA	15200068	15201221	NA	NA	NA	NA	NA	NA	NA	Y	NA	NA	NA	NA	NA
1183	Y75B12B.13	WBGene00045402	NA	15193708	15194009	NA	NA	NA	NA	NA	NA	NA	Y	NA	NA	NA	NA	NA
1184	C31G12.1	WBGene00007850	NA	18179941	18181511	NA	NA	NA	NA	NA	NA	NA	Y	NA	NA	NA	NA	NA
1185	Y80D3A.4	WBGene00013584	nhr-243	18895284	18900537	NA	NA	NA	NA	NA	NA	NA	Y	NA	NA	NA	NA	NA
1186	C31G12.2	WBGene00007851	clec-245	18186065	18188358	NA	NA	NA	NA	NA	NA	NA	Y	NA	NA	NA	NA	NA
1187	Y80D3A.3	WBGene00013583	ceh-51	18874133	18876169	NA	NA	NA	NA	NA	NA	NA	Y	NA	NA	NA	NA	NA
1188	Y80D3A.9	WBGene00013587	NA	18953118	18957317	NA	NA	NA	NA	NA	NA	NA	Y	NA	NA	NA	NA	NA
1189	Y80D3A.8	WBGene00013586	NA	18940641	18946917	NA	NA	NA	NA	NA	NA	NA	Y	NA	NA	NA	NA	NA
1190	Y19D10A.12a	WBGene00021227	mct-1	2375043	2379505	Y	NA	Y	NA	NA	NA	NA	NA	NA	NA	NA	NA	NA
1191	C54E10.2a	WBGene00008307	ncs-5	18826847	18831422	NA	NA	NA	NA	NA	NA	NA	Y	NA	NA	NA	NA	NA
1192	Y39B6A.6	WBGene00006639	tsp-13	19154106	19157705	NA	NA	NA	NA	NA	NA	NA	Y	HCON_00133340-00001	3005629	3008774	NA	NA
1193	Y39B6A.7	WBGene00012669	NA	19145653	19149157	NA	NA	NA	NA	NA	NA	NA	Y	HCON_00163240-00002	47850279	47861463	NA	Y
1194	Y39B6A.1	WBGene00012664	NA	19201013	19203607	NA	NA	NA	NA	NA	NA	NA	Y	NA	NA	NA	NA	NA
1195	Y36E3A.2	WBGene00194708	NA	15426166	15426970	NA	NA	NA	NA	NA	NA	NA	Y	NA	NA	NA	NA	NA
1196	B0213.9	WBGene00006274	str-247	3954039	3955460	Y	NA	NA	NA	NA	NA	NA	NA	NA	NA	NA	NA	NA
1197	F36F12.3d	WBGene00018094	NA	2087296	2089764	Y	NA	Y	NA	NA	NA	NA	NA	NA	NA	NA	NA	NA
1198	R08H2.4	WBGene00005457	srh-251	15378367	15379917	NA	NA	NA	NA	NA	NA	NA	Y	NA	NA	NA	NA	NA
1199	Y39B6A.8	WBGene00012670	NA	19140795	19145542	NA	NA	NA	NA	NA	NA	NA	Y	NA	NA	NA	NA	NA
1200	F14H3.1	WBGene00005598	srj-10	16072765	16073956	NA	NA	NA	NA	NA	Y	Y	Y	NA	NA	NA	NA	NA
1201	R09B5.10	WBGene00000559	cnc-5	1445381	1445832	NA	NA	Y	NA	NA	NA	NA	NA	NA	NA	NA	NA	NA
1202	T26H2.3	WBGene00012065	fbxb-2	19236091	19237298	NA	NA	NA	NA	NA	NA	NA	Y	NA	NA	NA	NA	NA
1203	T26H2.1	WBGene00012063	fbxb-1	19240354	19241624	NA	NA	NA	NA	NA	NA	NA	Y	NA	NA	NA	NA	NA
1204	R08H2.9	WBGene00011150	nhr-269	15368470	15369807	NA	NA	NA	NA	NA	NA	NA	Y	NA	NA	NA	NA	NA
1205	T26H2.5	WBGene00012067	sqst-3	19230765	19232020	NA	NA	NA	NA	NA	NA	NA	Y	NA	NA	NA	NA	NA
1206	T26H2.4	WBGene00012066	fbxb-116	19233937	19235585	NA	NA	NA	NA	NA	NA	NA	Y	NA	NA	NA	NA	NA
1207	R08H2.5	WBGene00005340	srh-122	15376501	15378003	NA	NA	NA	NA	NA	NA	NA	Y	NA	NA	NA	NA	NA
1208	R08H2.7	WBGene00005275	srh-52	15374900	15376323	NA	NA	NA	NA	NA	NA	NA	Y	NA	NA	NA	NA	NA
1209	R08H2.1	WBGene00000986	dhs-23	15381097	15382271	NA	NA	NA	NA	NA	NA	NA	Y	NA	NA	NA	NA	NA
1210	R08H2.3	WBGene00005386	srh-170	15386923	15388870	NA	NA	NA	NA	NA	NA	NA	Y	NA	NA	NA	NA	NA
1211	R08H2.2	WBGene00006147	str-88	15382439	15383839	NA	NA	NA	NA	NA	NA	NA	Y	NA	NA	NA	NA	NA
1212	F59B1.10	WBGene00019101	NA	3644740	3647962	Y	NA	NA	NA	NA	NA	NA	NA	NA	NA	NA	NA	NA
1213	H34P18.1b	WBGene00019262	dmsr-12	6805420	6806354	NA	NA	NA	Y	NA	NA	NA	NA	NA	NA	NA	NA	NA
1214	C18D4.12	WBGene00219493	NA	17530153	17530700	NA	NA	NA	NA	NA	NA	NA	Y	NA	NA	NA	NA	NA
1215	F16B4.12b	WBGene00003707	nhr-117	1619194	1621520	NA	NA	Y	NA	NA	NA	NA	NA	NA	NA	NA	NA	NA
1216	F16H6.7	WBGene00008897	NA	18207064	18209171	NA	NA	NA	NA	NA	NA	NA	Y	NA	NA	NA	NA	NA
1217	B0213.3	WBGene00003766	nlp-28	3987900	3988315	Y	NA	NA	NA	NA	NA	NA	NA	NA	NA	NA	NA	NA
1218	F54E2.3g	WBGene00004130	ketn-1	2781943	2807934	Y	Y	Y	NA	NA	NA	NA	NA	HCON_00138530-00001	10028030	10058678	NA	NA
1219	Y59A8B.14a	WBGene00003919	par-4	18098676	18107569	NA	NA	NA	NA	NA	NA	NA	Y	HCON_00154430-00001	36461216	36475944	NA	NA
1220	B0213.2	WBGene00003765	nlp-27	3989377	3989770	Y	NA	NA	NA	NA	NA	NA	NA	NA	NA	NA	NA	NA
1221	F14D7.5a	WBGene00008792	NA	14299140	14299669	NA	NA	NA	NA	NA	NA	NA	Y	NA	NA	NA	NA	NA
1222	T10C6.13	WBGene00001876	his-2	16041748	16042293	NA	NA	NA	NA	NA	Y	Y	Y	NA	NA	NA	NA	NA
1223	T10C6.12	WBGene00001877	his-3	16040771	16041288	NA	NA	NA	NA	NA	Y	Y	Y	NA	NA	NA	NA	NA
1224	C06H5.11	WBGene00206499	NA	17893883	17894059	NA	NA	NA	NA	NA	NA	NA	Y	NA	NA	NA	NA	NA
1225	C06H5.13	WBGene00219446	NA	17897496	17897746	NA	NA	NA	NA	NA	NA	NA	Y	NA	NA	NA	NA	NA
1226	C06H5.12	WBGene00219445	NA	17894785	17894985	NA	NA	NA	NA	NA	NA	NA	Y	NA	NA	NA	NA	NA
1227	F59B1.1b	WBGene00006165	str-114	3649773	3651457	Y	NA	NA	NA	NA	NA	NA	NA	NA	NA	NA	NA	NA
1228	W06G6.2	WBGene00012309	NA	16629291	16629648	NA	NA	NA	NA	NA	NA	NA	Y	NA	NA	NA	NA	NA
1229	C38D9.7	WBGene00008015	fbxa-174	17555854	17558477	NA	NA	NA	NA	NA	NA	NA	Y	NA	NA	NA	NA	NA
1230	K08F9.3b	WBGene00010686	NA	15142055	15143923	NA	NA	NA	NA	NA	NA	NA	Y	NA	NA	NA	NA	NA
1231	F21A3.5	WBGene00008995	prde-1	15538244	15547086	NA	NA	NA	NA	NA	NA	NA	Y	NA	NA	NA	NA	NA
1232	K12B6.5	WBGene00005640	srn-1	6284920	6286434	NA	NA	NA	Y	NA	NA	NA	NA	NA	NA	NA	NA	NA
1233	K12B6.4	WBGene00019669	NA	6280328	6281275	NA	NA	NA	Y	NA	NA	NA	NA	NA	NA	NA	NA	NA
1234	K12B6.3	WBGene00019668	fil-2	6279031	6280146	NA	NA	NA	Y	NA	NA	NA	NA	NA	NA	NA	NA	NA
1235	K12B6.1	WBGene00019666	sago-1	6303714	6308337	NA	NA	NA	Y	NA	NA	NA	NA	NA	NA	NA	NA	NA
1236	F26D2.10	WBGene00009149	NA	16424841	16429603	NA	NA	NA	NA	NA	Y	NA	Y	NA	NA	NA	NA	NA
1237	K12B6.9	WBGene00023432	NA	6291390	6292666	NA	NA	NA	Y	NA	NA	NA	NA	HCON_00135108-00001	5379210	5382566	NA	NA
1238	T28A11.17	WBGene00020879	NA	3263482	3266289	Y	NA	NA	NA	NA	NA	NA	NA	NA	NA	NA	NA	NA
1239	T28A11.16	WBGene00020878	NA	3258166	3259411	Y	NA	NA	NA	NA	NA	NA	NA	NA	NA	NA	NA	NA
1240	T28A11.15	WBGene00020877	srt-63	3254602	3256151	Y	NA	NA	NA	NA	NA	NA	NA	NA	NA	NA	NA	NA
1241	C24G6.13a	WBGene00302991	cox-16	5535057	5536243	NA	NA	NA	NA	Y	NA	NA	NA	NA	NA	NA	NA	NA
1242	T28A11.12	WBGene00005599	srj-11	3241424	3242636	Y	NA	NA	NA	NA	NA	NA	NA	NA	NA	NA	NA	NA
1243	B0238.8	WBGene00015072	srt-69	5263948	5265776	NA	NA	NA	NA	Y	NA	NA	NA	NA	NA	NA	NA	NA
1244	B0238.9	WBGene00015073	NA	5275554	5278101	NA	NA	NA	NA	Y	NA	NA	NA	HCON_00136820-00001	7728356	7735069	NA	NA
1245	F49A5.6	WBGene00009858	thn-4	16870742	16871487	NA	NA	NA	NA	NA	NA	NA	Y	NA	NA	NA	NA	NA
1246	T28A11.19	WBGene00020881	NA	3268694	3269514	Y	NA	NA	NA	NA	NA	NA	NA	NA	NA	NA	NA	NA
1247	T28A11.18	WBGene00020880	NA	3266828	3268050	Y	NA	NA	NA	NA	NA	NA	NA	NA	NA	NA	NA	NA
1248	ZK228.6	WBGene00005396	srh-181	18474523	18476268	NA	NA	NA	NA	NA	NA	NA	Y	NA	NA	NA	NA	NA
1249	ZK228.7	WBGene00005394	srh-179	18476390	18478061	NA	NA	NA	NA	NA	NA	NA	Y	NA	NA	NA	NA	NA
1250	F49A5.7	WBGene00009859	clec-33	16867678	16869845	NA	NA	NA	NA	NA	NA	NA	Y	NA	NA	NA	NA	NA
1251	ZK228.3	WBGene00013946	NA	18458238	18461250	NA	NA	NA	NA	NA	NA	NA	Y	NA	NA	NA	NA	NA
1252	T24A6.11	WBGene00020750	nhr-222	3541586	3543444	Y	NA	NA	NA	NA	NA	NA	NA	NA	NA	NA	NA	NA
1253	T13F3.6	WBGene00011753	NA	16270166	16271221	NA	NA	NA	NA	NA	Y	Y	Y	NA	NA	NA	NA	NA
1254	Y45G5AM.3a	WBGene00021556	NA	4164554	4166825	Y	NA	NA	NA	NA	NA	NA	NA	NA	NA	NA	NA	NA
1255	T01C3.11a	WBGene00011325	NA	14999535	15000029	NA	NA	NA	NA	NA	NA	NA	Y	NA	NA	NA	NA	NA
1256	Y51A2D.12	WBGene00005191	srg-34	18562178	18564886	NA	NA	NA	NA	NA	NA	NA	Y	NA	NA	NA	NA	NA
1257	T05G11.7	WBGene00005800	srw-53	15943425	15944854	NA	NA	NA	NA	NA	NA	Y	Y	NA	NA	NA	NA	NA
1258	C36C5.2a	WBGene00016471	srab-8	3176461	3177978	Y	NA	NA	NA	NA	NA	NA	NA	NA	NA	NA	NA	NA
1259	F49A5.3	WBGene00009855	clec-22	16858429	16860040	NA	NA	NA	NA	NA	NA	NA	Y	NA	NA	NA	NA	NA
1260	F02D8.3	WBGene00006960	xbx-1	14980354	14982671	NA	NA	NA	NA	NA	NA	NA	Y	HCON_00150180-00001	29880089	29886154	NA	NA
1261	ZC404.10	WBGene00022604	dmsr-10	6800724	6801950	NA	NA	NA	Y	NA	NA	NA	NA	NA	NA	NA	NA	NA
1262	ZC404.11	WBGene00022605	dmsr-11	6802412	6804096	NA	NA	NA	Y	NA	NA	NA	NA	NA	NA	NA	NA	NA
1263	ZC404.12	WBGene00005253	srh-30	6769634	6771704	NA	NA	NA	Y	NA	NA	NA	NA	NA	NA	NA	NA	NA
1264	ZC404.13	WBGene00022606	dmsr-9	6798151	6799664	NA	NA	NA	Y	NA	NA	NA	NA	NA	NA	NA	NA	NA
1265	ZC404.15	WBGene00194910	NA	6780637	6783194	NA	NA	NA	Y	NA	NA	NA	NA	HCON_00145080-00001	20946911	20950655	NA	NA
1266	Y40B10B.1	WBGene00021494	NA	1960137	1961403	Y	NA	Y	NA	NA	NA	NA	NA	NA	NA	NA	NA	NA
1267	C18D4.4b	WBGene00007674	NA	17530864	17531510	NA	NA	NA	NA	NA	NA	NA	Y	NA	NA	NA	NA	NA
1268	T05G11.3	WBGene00005773	srw-26	15931292	15932490	NA	NA	NA	NA	NA	NA	NA	Y	NA	NA	NA	NA	NA
1269	Y51A2D.14	WBGene00013081	NA	18582658	18582919	NA	NA	NA	NA	NA	NA	NA	Y	NA	NA	NA	NA	NA
1270	Y51A2D.4	WBGene00013073	hmit-1.1	18516789	18523875	NA	NA	NA	NA	NA	NA	NA	Y	NA	NA	NA	NA	NA
1271	Y51A2D.5	WBGene00013074	hmit-1.2	18524760	18529156	NA	NA	NA	NA	NA	NA	NA	Y	NA	NA	NA	NA	NA
1272	ZC404.16	WBGene00195226	NA	6772210	6773835	NA	NA	NA	Y	NA	NA	NA	NA	NA	NA	NA	NA	NA
1273	Y51A2D.8	WBGene00013076	NA	18550004	18553867	NA	NA	NA	NA	NA	NA	NA	Y	NA	NA	NA	NA	NA
1274	C47A10.11	WBGene00005494	srh-290	17790491	17792470	NA	NA	NA	NA	NA	NA	NA	Y	NA	NA	NA	NA	NA
1275	F47H4.9	WBGene00009840	fbxa-189	17345214	17347781	NA	NA	NA	NA	NA	NA	NA	Y	NA	NA	NA	NA	NA
1276	C06C6.2	WBGene00006264	str-233	16008332	16009664	NA	NA	NA	NA	NA	Y	Y	Y	NA	NA	NA	NA	NA
1277	Y46H3A.7a	WBGene00044344	mrpl-39	1821579	1823095	Y	NA	Y	NA	NA	NA	NA	NA	HCON_00133060-00001	2610076	2612070	NA	NA
1278	F10A3.17	WBGene00045507	NA	16158674	16159712	NA	NA	NA	NA	NA	Y	Y	Y	NA	NA	NA	NA	NA
1279	F10A3.15	WBGene00006162	str-111	16167875	16169126	NA	NA	NA	NA	NA	Y	Y	Y	NA	NA	NA	NA	NA
1280	F10A3.12	WBGene00008637	NA	16164019	16165473	NA	NA	NA	NA	NA	Y	Y	Y	NA	NA	NA	NA	NA
1281	F10A3.13	WBGene00006160	str-108	16166236	16167409	NA	NA	NA	NA	NA	Y	Y	Y	NA	NA	NA	NA	NA
1282	Y51A2B.8	WBGene00013071	NA	18379094	18379471	NA	NA	NA	NA	NA	NA	NA	Y	NA	NA	NA	NA	NA
1283	F10A3.11	WBGene00008636	NA	16162685	16163795	NA	NA	NA	NA	NA	Y	Y	Y	NA	NA	NA	NA	NA
1284	Y102A5C.27	WBGene00013628	NA	16988240	16988714	NA	NA	NA	NA	NA	NA	NA	Y	NA	NA	NA	NA	NA
1285	C08E8.2	WBGene00007438	NA	18353510	18355842	NA	NA	NA	NA	NA	NA	NA	Y	NA	NA	NA	NA	NA
1286	T08B1.2c	WBGene00006589	tnt-4	1989476	1992886	Y	NA	Y	NA	NA	NA	NA	NA	HCON_00161710-00001	45769570	45773550	NA	Y
1287	Y40H4A.1b	WBGene00001519	gar-3	14564752	14569994	NA	NA	NA	NA	NA	NA	NA	Y	HCON_00146030-00001	22957021	22966823	NA	NA
1288	M01B2.3	WBGene00010797	srbc-75	15253829	15254805	NA	NA	NA	NA	NA	NA	NA	Y	NA	NA	NA	NA	NA
1289	F35E12.10	WBGene00009434	NA	13745694	13748776	NA	NA	NA	NA	NA	NA	NA	Y	NA	NA	NA	NA	NA
1290	C45H4.17a	WBGene00016697	cyp-33C2	2183488	2186599	Y	NA	Y	NA	NA	NA	NA	NA	NA	NA	NA	NA	NA
1291	C17B7.12	WBGene00015886	NA	3353225	3354086	Y	NA	NA	NA	NA	NA	NA	NA	NA	NA	NA	NA	NA
1292	C17B7.11	WBGene00015885	fbxa-65	3345306	3346484	Y	NA	NA	NA	NA	NA	NA	NA	NA	NA	NA	NA	NA
1293	T22F3.3a	WBGene00020696	pygl-1	3579023	3585042	Y	NA	NA	NA	NA	NA	NA	NA	HCON_00148660-00002	27331302	27348400	NA	NA
1294	C17B7.15	WBGene00268213	NA	3350177	3350967	Y	NA	NA	NA	NA	NA	NA	NA	NA	NA	NA	NA	NA
1295	C17B7.14	WBGene00194898	NA	3320343	3320532	Y	NA	NA	NA	NA	NA	NA	NA	NA	NA	NA	NA	NA
1296	ZK262.11	WBGene00005419	srh-209	18403722	18404867	NA	NA	NA	NA	NA	NA	NA	Y	NA	NA	NA	NA	NA
1297	Y51A2A.5	WBGene00013061	NA	18298539	18301439	NA	NA	NA	NA	NA	NA	NA	Y	NA	NA	NA	NA	NA
1298	T10C6.10a	WBGene00011691	NA	16036413	16038334	NA	NA	NA	NA	NA	Y	Y	Y	NA	NA	NA	NA	NA
1299	F47B8.4b	WBGene00009805	NA	14323528	14324673	NA	NA	NA	NA	NA	NA	NA	Y	NA	NA	NA	NA	NA
1300	F27E11.1a	WBGene00017867	slc-28.1	3463814	3466150	Y	NA	NA	NA	NA	NA	NA	NA	NA	NA	NA	NA	NA
1301	T26H2.9a	WBGene00003669	nhr-79	19207680	19211895	NA	NA	NA	NA	NA	NA	NA	Y	NA	NA	NA	NA	NA
1302	C25A6.1	WBGene00016081	NA	5408523	5410132	NA	NA	NA	NA	Y	NA	NA	NA	NA	NA	NA	NA	NA
1303	F49A5.9	WBGene00009860	clec-32	16860228	16861869	NA	NA	NA	NA	NA	NA	NA	Y	NA	NA	NA	NA	NA
1304	Y39B6A.34a	WBGene00012693	NA	19001018	19001856	NA	NA	NA	NA	NA	NA	NA	Y	HCON_00135460-00001	5767058	5768049	NA	NA
1305	W06G6.8	WBGene00005824	srw-77	16641849	16643658	NA	NA	NA	NA	NA	NA	NA	Y	NA	NA	NA	NA	NA
1306	F55B12.9	WBGene00006020	srx-129	13834251	13836629	NA	NA	NA	NA	NA	NA	NA	Y	NA	NA	NA	NA	NA
1307	F55B12.8	WBGene00005908	srx-17	13841146	13842481	NA	NA	NA	NA	NA	NA	NA	Y	NA	NA	NA	NA	NA
1308	C31B8.6a	WBGene00006111	str-46	2898436	2899967	Y	Y	Y	NA	NA	NA	NA	NA	NA	NA	NA	NA	NA
1309	F55B12.2	WBGene00010088	NA	13815374	13816977	NA	NA	NA	NA	NA	NA	NA	Y	NA	NA	NA	NA	NA
1310	F55B12.5	WBGene00003812	nrf-5	13826959	13831072	NA	NA	NA	NA	NA	NA	NA	Y	HCON_00153560-00001	34982215	34993574	NA	NA
1311	F55B12.4	WBGene00010089	hpo-31	13823052	13825222	NA	NA	NA	NA	NA	NA	NA	Y	HCON_00140340-00001	12795511	12803984	NA	NA
1312	F55B12.7	WBGene00006019	srx-128	13837473	13838708	NA	NA	NA	NA	NA	NA	NA	Y	NA	NA	NA	NA	NA
1313	F55B12.6	WBGene00006210	str-165	13831113	13832977	NA	NA	NA	NA	NA	NA	NA	Y	NA	NA	NA	NA	NA
1314	C38C3.9	WBGene00016517	nhr-260	1509951	1511637	NA	NA	Y	NA	NA	NA	NA	NA	NA	NA	NA	NA	NA
1315	Y73C8C.6a	WBGene00006130	str-68	3106228	3107550	Y	NA	Y	NA	NA	NA	NA	NA	NA	NA	NA	NA	NA
1316	C38C3.5	WBGene00006794	unc-60	1475084	1492257	NA	NA	Y	NA	NA	NA	NA	NA	NA	NA	NA	NA	NA
1317	F36G9.13	WBGene00009489	NA	15983294	15986676	NA	NA	NA	NA	NA	Y	Y	Y	NA	NA	NA	NA	NA
1318	C38C3.1	WBGene00005691	sru-28	1506295	1508096	NA	NA	Y	NA	NA	NA	NA	NA	NA	NA	NA	NA	NA
1319	F36G9.14	WBGene00009490	fbxa-99	15981685	15982854	NA	NA	NA	NA	NA	NA	Y	Y	NA	NA	NA	NA	NA
1320	C38C3.2	WBGene00005690	sru-27	1499440	1500687	NA	NA	Y	NA	NA	NA	NA	NA	NA	NA	NA	NA	NA
1321	Y46H3D.7a	WBGene00021611	nhr-238	1628103	1629432	NA	NA	Y	NA	NA	NA	NA	NA	NA	NA	NA	NA	NA
1322	F44C8.9a	WBGene00018415	nhr-184	2212871	2214478	Y	NA	Y	NA	NA	NA	NA	NA	NA	NA	NA	NA	NA
1323	B0213.10	WBGene00015040	cyp-34A5	3955766	3957715	Y	NA	NA	NA	NA	NA	NA	NA	NA	NA	NA	NA	NA
1324	B0213.12	WBGene00015042	cyp-34A7	3961682	3963815	Y	NA	NA	NA	NA	NA	NA	NA	NA	NA	NA	NA	NA
1325	B0213.14	WBGene00015043	cyp-34A8	3964762	3967871	Y	NA	NA	NA	NA	NA	NA	NA	NA	NA	NA	NA	NA
1326	B0213.16	WBGene00015045	cyp-34A10	3970712	3973001	Y	NA	NA	NA	NA	NA	NA	NA	NA	NA	NA	NA	NA
1327	F13A7.7	WBGene00008725	NA	16382076	16383829	NA	NA	NA	NA	NA	Y	NA	Y	NA	NA	NA	NA	NA
1328	C49G7.13	WBGene00269425	NA	4036111	4038072	Y	NA	NA	NA	NA	NA	NA	NA	NA	NA	NA	NA	NA
1329	C47A10.8	WBGene00005909	srx-18	17796200	17798889	NA	NA	NA	NA	NA	NA	NA	Y	NA	NA	NA	NA	NA
1330	K06B4.12	WBGene00006686	twk-34	15704960	15709592	NA	NA	NA	NA	NA	NA	NA	Y	NA	NA	NA	NA	NA
1331	C47A10.6	WBGene00008128	srab-12	17780271	17783642	NA	NA	NA	NA	NA	NA	NA	Y	NA	NA	NA	NA	NA
1332	C47A10.7	WBGene00005492	srh-288	17794909	17795755	NA	NA	NA	NA	NA	NA	NA	Y	NA	NA	NA	NA	NA
1333	F10A3.8	WBGene00006154	str-97	16153855	16155211	NA	NA	NA	NA	NA	Y	Y	Y	NA	NA	NA	NA	NA
1334	C47A10.1	WBGene00004003	pgp-9	17755888	17764751	NA	NA	NA	NA	NA	NA	NA	Y	NA	NA	NA	NA	NA
1335	C47A10.2	WBGene00005488	srh-283	17765348	17766807	NA	NA	NA	NA	NA	NA	NA	Y	NA	NA	NA	NA	NA
1336	C47A10.3	WBGene00005489	srh-284	17767549	17769621	NA	NA	NA	NA	NA	NA	NA	Y	NA	NA	NA	NA	NA
1337	ZK697.2a	WBGene00022805	nhr-256	1743771	1747981	NA	NA	Y	NA	NA	NA	NA	NA	NA	NA	NA	NA	NA
1338	K08D9.4a	WBGene00019525	NA	3198546	3200423	Y	NA	NA	NA	NA	NA	NA	NA	NA	NA	NA	NA	NA
1339	F14H8.1a	WBGene00008832	obr-2	15011870	15014258	NA	NA	NA	NA	NA	NA	NA	Y	NA	NA	NA	NA	NA
1340	T10B5.10a	WBGene00020396	NA	1852401	1856276	Y	NA	Y	NA	NA	NA	NA	NA	HCON_00151780-00001	32183318	32195636	NA	NA
1341	T05E12.7a	WBGene00005444	srh-237	17090362	17091704	NA	NA	NA	NA	NA	NA	NA	Y	NA	NA	NA	NA	NA
1342	K07C6.11a	WBGene00005959	srx-68	3912772	3914597	Y	NA	NA	NA	NA	NA	NA	NA	NA	NA	NA	NA	NA
1343	F43D2.3	WBGene00009652	NA	14631891	14633106	NA	NA	NA	NA	NA	NA	NA	Y	NA	NA	NA	NA	NA
1344	F54B8.5	WBGene00000014	abf-3	15817410	15817846	NA	NA	NA	NA	NA	NA	NA	Y	NA	NA	NA	NA	NA
1345	Y19D10A.7a	WBGene00021222	irld-53	2348215	2350325	Y	NA	Y	NA	NA	NA	NA	NA	NA	NA	NA	NA	NA
1346	K06B4.2	WBGene00003642	nhr-52	15677582	15680074	NA	NA	NA	NA	NA	NA	NA	Y	NA	NA	NA	NA	NA
1347	F53E4.2	WBGene00206516	NA	15654424	15655237	NA	NA	NA	NA	NA	NA	NA	Y	NA	NA	NA	NA	NA
1348	C01G10.5	WBGene00007232	NA	15089076	15089538	NA	NA	NA	NA	NA	NA	NA	Y	NA	NA	NA	NA	NA
1349	F10D2.2a	WBGene00017329	ugt-39	7157142	7159196	NA	NA	NA	Y	NA	NA	NA	NA	NA	NA	NA	NA	NA
1350	C01G10.6	WBGene00007233	NA	15087656	15088431	NA	NA	NA	NA	NA	NA	NA	Y	NA	NA	NA	NA	NA
1351	R09A1.5a	WBGene00019975	flp-34	1027894	1031652	NA	NA	Y	NA	NA	NA	NA	NA	HCON_00140260-00001	12701839	12715945	NA	NA
1352	Y39B6A.2a	WBGene00012665	pph-5	19190540	19199272	NA	NA	NA	NA	NA	NA	NA	Y	HCON_00145970-00001	22894068	22902748	NA	NA
1353	K06B4.1	WBGene00003641	nhr-51	15674026	15675620	NA	NA	NA	NA	NA	NA	NA	Y	NA	NA	NA	NA	NA
1354	R10D12.12	WBGene00011193	algn-13	13961236	13961977	NA	NA	NA	NA	NA	NA	NA	Y	HCON_00156997-00001	39843011	39844259	Y	NA
1355	K06B4.6	WBGene00010601	nhr-268	15690204	15691606	NA	NA	NA	NA	NA	NA	NA	Y	NA	NA	NA	NA	NA
1356	C15H11.13	WBGene00077576	NA	14395070	14395749	NA	NA	NA	NA	NA	NA	NA	Y	NA	NA	NA	NA	NA
1357	C01G10.1	WBGene00007230	NA	15099747	15104405	NA	NA	NA	NA	NA	NA	NA	Y	NA	NA	NA	NA	NA
1358	C02A12.1	WBGene00001781	gst-33	3467451	3468562	Y	NA	NA	NA	NA	NA	NA	NA	NA	NA	NA	NA	NA
1359	T01C3.7	WBGene00001423	fib-1	15000647	15002109	NA	NA	NA	NA	NA	NA	NA	Y	HCON_00142250-00001	16047523	16051017	NA	NA
1360	C02A12.3	WBGene00015316	srbc-30	3478031	3480446	Y	NA	NA	NA	NA	NA	NA	NA	NA	NA	NA	NA	NA
1361	C02A12.2	WBGene00015315	srbc-29	3469445	3470882	Y	NA	NA	NA	NA	NA	NA	NA	NA	NA	NA	NA	NA
1362	C02A12.5	WBGene00015317	srbc-32	3485549	3486957	Y	NA	NA	NA	NA	NA	NA	NA	NA	NA	NA	NA	NA
1363	C02A12.4	WBGene00003096	lys-7	3481418	3482600	Y	NA	NA	NA	NA	NA	NA	NA	NA	NA	NA	NA	NA
1364	C02A12.6	WBGene00015318	srbc-36	3489228	3490535	Y	NA	NA	NA	NA	NA	NA	NA	NA	NA	NA	NA	NA
1365	C02A12.9	WBGene00044089	srbc-31	3476405	3477596	Y	NA	NA	NA	NA	NA	NA	NA	NA	NA	NA	NA	NA
1366	C02A12.8	WBGene00044088	oac-2	3471870	3475121	Y	NA	NA	NA	NA	NA	NA	NA	NA	NA	NA	NA	NA
1367	K06B4.5	WBGene00010600	nhr-196	15685726	15687715	NA	NA	NA	NA	NA	NA	NA	Y	NA	NA	NA	NA	NA
1368	Y59A8B.6	WBGene00013343	prp-6	18022479	18042353	NA	NA	NA	NA	NA	NA	NA	Y	NA	NA	NA	NA	NA
1369	T01C3.9	WBGene00011324	hrde-2	15005096	15006400	NA	NA	NA	NA	NA	NA	NA	Y	NA	NA	NA	NA	NA
1370	F20E11.15	WBGene00044100	srbc-27	17431203	17432501	NA	NA	NA	NA	NA	NA	NA	Y	NA	NA	NA	NA	NA
1371	F20E11.17	WBGene00050906	NA	17468613	17469280	NA	NA	NA	NA	NA	NA	NA	Y	NA	NA	NA	NA	NA
1372	Y39B6A.23	WBGene00012682	asp-16	19039058	19042605	NA	NA	NA	NA	NA	NA	NA	Y	NA	NA	NA	NA	NA
1373	Y39B6A.22	WBGene00012681	asp-15	19043215	19044853	NA	NA	NA	NA	NA	NA	NA	Y	NA	NA	NA	NA	NA
1374	Y39B6A.20	WBGene00000214	asp-1	19045616	19050755	NA	NA	NA	NA	NA	NA	NA	Y	NA	NA	NA	NA	NA
1375	Y39B6A.27	WBGene00012686	NA	19031742	19035255	NA	NA	NA	NA	NA	NA	NA	Y	NA	NA	NA	NA	NA
1376	Y39B6A.25	WBGene00012684	NA	19026463	19031630	NA	NA	NA	NA	NA	NA	NA	Y	NA	NA	NA	NA	NA
1377	T06C12.11	WBGene00011518	NA	15892996	15894160	NA	NA	NA	NA	NA	NA	NA	Y	NA	NA	NA	NA	NA
1378	C01G10.8	WBGene00007235	ahsa-1	15084059	15085382	NA	NA	NA	NA	NA	NA	NA	Y	HCON_00160130-00001	43665657	43670185	NA	NA
1379	C01G10.9	WBGene00007236	NA	15082530	15084147	NA	NA	NA	NA	NA	NA	NA	Y	NA	NA	NA	NA	NA
1380	R10D12.10	WBGene00011191	NA	13956106	13958347	NA	NA	NA	NA	NA	NA	NA	Y	NA	NA	NA	NA	NA
1381	ZK218.5	WBGene00013939	NA	17101132	17102017	NA	NA	NA	NA	NA	NA	NA	Y	NA	NA	NA	NA	NA
1382	T15B7.8b	WBGene00020520	NA	6823676	6826872	NA	NA	NA	Y	NA	NA	NA	NA	NA	NA	NA	NA	NA
1383	T25E12.4f	WBGene00012019	dkf-2	16747559	16788441	NA	NA	NA	NA	NA	NA	NA	Y	HCON_00144520-00001	19915197	20003926	NA	NA
1384	T06C12.8b	WBGene00011515	oac-42	15881994	15884839	NA	NA	NA	NA	NA	NA	NA	Y	NA	NA	NA	NA	NA
1385	F14H8.8	WBGene00077582	NA	15029469	15030187	NA	NA	NA	NA	NA	NA	NA	Y	NA	NA	NA	NA	NA
1386	ZK228.13	WBGene00195061	NA	18467944	18468197	NA	NA	NA	NA	NA	NA	NA	Y	NA	NA	NA	NA	NA
1387	C45H4.18a	WBGene00044087	NA	2175542	2177503	Y	NA	Y	NA	NA	NA	NA	NA	NA	NA	NA	NA	NA
1388	C01G10.16	WBGene00007241	NA	15092966	15094382	NA	NA	NA	NA	NA	NA	NA	Y	NA	NA	NA	NA	NA
1389	F23B12.4a	WBGene00009081	NA	14441151	14445349	NA	NA	NA	NA	NA	NA	NA	Y	HCON_00142850-00001	16985915	16993513	NA	NA
1390	E03D2.4a	WBGene00017107	srt-12	4240952	4242531	Y	NA	NA	NA	NA	NA	NA	NA	NA	NA	NA	NA	NA
1391	F10A3.6	WBGene00006155	str-99	16157335	16158491	NA	NA	NA	NA	NA	Y	Y	Y	NA	NA	NA	NA	NA
1392	T10C6.1	WBGene00006263	str-232	16014509	16015752	NA	NA	NA	NA	NA	Y	Y	Y	NA	NA	NA	NA	NA
1393	T10C6.5	WBGene00011687	cwc-15	16023351	16024196	NA	NA	NA	NA	NA	Y	Y	Y	HCON_00134620-00001	4813425	4815145	NA	NA
1394	T10C6.7	WBGene00011689	NA	16027445	16031713	NA	NA	NA	NA	NA	Y	Y	Y	NA	NA	NA	NA	NA
1395	K08B12.1	WBGene00019520	NA	6259391	6260785	NA	NA	NA	Y	NA	NA	NA	NA	NA	NA	NA	NA	NA
1396	K08B12.2	WBGene00019521	dmd-7	6249172	6252458	NA	NA	NA	Y	NA	NA	NA	NA	NA	NA	NA	NA	NA
1397	K08B12.3	WBGene00019522	NA	6235176	6237808	NA	NA	NA	Y	NA	NA	NA	NA	HCON_00162280-00001	46699921	46701588	NA	Y
1398	ZK1037.3	WBGene00014191	srt-22	15314668	15315927	NA	NA	NA	NA	NA	NA	NA	Y	NA	NA	NA	NA	NA
1399	ZK1037.1	WBGene00014190	irld-62	15311080	15312536	NA	NA	NA	NA	NA	NA	NA	Y	NA	NA	NA	NA	NA
1400	ZK1037.6	WBGene00014194	NA	15325812	15327795	NA	NA	NA	NA	NA	NA	NA	Y	NA	NA	NA	NA	NA
1401	T03D3.5	WBGene00020183	NA	2823806	2826835	Y	Y	Y	NA	NA	NA	NA	NA	NA	NA	NA	NA	NA
1402	T03D3.4	WBGene00005259	srh-36	2819581	2821668	Y	Y	Y	NA	NA	NA	NA	NA	NA	NA	NA	NA	NA
1403	F08H9.12	WBGene00023515	srz-97	14465095	14468246	NA	NA	NA	NA	NA	NA	NA	Y	NA	NA	NA	NA	NA
1404	T03D3.6	WBGene00005627	srj-45	2835411	2836601	Y	Y	Y	NA	NA	NA	NA	NA	NA	NA	NA	NA	NA
1405	T03D3.1	WBGene00020182	ugt-53	2849343	2852031	Y	Y	Y	NA	NA	NA	NA	NA	NA	NA	NA	NA	NA
1406	T03D3.3	WBGene00005749	srw-2	2830878	2832554	Y	Y	Y	NA	NA	NA	NA	NA	NA	NA	NA	NA	NA
1407	F16B3.2	WBGene00017502	NA	1315105	1315524	NA	NA	Y	NA	NA	NA	NA	NA	NA	NA	NA	NA	NA
1408	Y17D7B.3	WBGene00012451	NA	18784954	18786788	NA	NA	NA	NA	NA	NA	NA	Y	NA	NA	NA	NA	NA
1409	F49A5.4b	WBGene00009856	clec-24	16862012	16863890	NA	NA	NA	NA	NA	NA	NA	Y	NA	NA	NA	NA	NA
1410	F41B5.3a	WBGene00018261	cyp-33C5	2245004	2247029	Y	NA	Y	NA	NA	NA	NA	NA	NA	NA	NA	NA	NA
1411	F09F3.7	WBGene00006025	srx-134	13854878	13856476	NA	NA	NA	NA	NA	NA	NA	Y	NA	NA	NA	NA	NA
1412	K04F1.9a	WBGene00019388	NA	1665221	1665950	NA	NA	Y	NA	NA	NA	NA	NA	NA	NA	NA	NA	NA
1413	T26H5.10	WBGene00044783	NA	15443330	15443808	NA	NA	NA	NA	NA	NA	NA	Y	NA	NA	NA	NA	NA
1414	F11D11.22	WBGene00271804	NA	18762344	18763561	NA	NA	NA	NA	NA	NA	NA	Y	NA	NA	NA	NA	NA
1415	F11D11.21	WBGene00206492	NA	18750163	18750691	NA	NA	NA	NA	NA	NA	NA	Y	NA	NA	NA	NA	NA
1416	Y6E2A.8	WBGene00012401	irld-57	15724810	15726710	NA	NA	NA	NA	NA	NA	NA	Y	NA	NA	NA	NA	NA
1417	C01G10.18	WBGene00077583	NA	15088378	15088710	NA	NA	NA	NA	NA	NA	NA	Y	NA	NA	NA	NA	NA
1418	F09F3.6	WBGene00008628	ttr-21	13853834	13855260	NA	NA	NA	NA	NA	NA	NA	Y	NA	NA	NA	NA	NA
1419	C01G10.14	WBGene00007239	NA	15105327	15105943	NA	NA	NA	NA	NA	NA	NA	Y	NA	NA	NA	NA	NA
1420	Y6E2A.1	WBGene00012397	NA	15709578	15710501	NA	NA	NA	NA	NA	NA	NA	Y	NA	NA	NA	NA	NA
1421	Y6E2A.2	WBGene00006156	str-101	15710787	15711998	NA	NA	NA	NA	NA	NA	NA	Y	NA	NA	NA	NA	NA
1422	F53C11.1a	WBGene00009971	NA	13775796	13777771	NA	NA	NA	NA	NA	NA	NA	Y	NA	NA	NA	NA	NA
1423	Y46H3A.6a	WBGene00001632	gly-7	1815851	1821323	Y	NA	Y	NA	NA	NA	NA	NA	HCON_00142700-00001	16797132	16803975	NA	NA
1424	F44G3.14	WBGene00044661	fbxa-143	16125794	16127501	NA	NA	NA	NA	NA	Y	Y	Y	NA	NA	NA	NA	NA
1425	Y39H10A.2b	WBGene00021479	oac-55	3761139	3766306	Y	NA	NA	NA	NA	NA	NA	NA	NA	NA	NA	NA	NA
1426	Y39H10A.1	WBGene00021478	NA	3767204	3767808	Y	NA	NA	NA	NA	NA	NA	NA	NA	NA	NA	NA	NA
1427	Y40B10A.3a	WBGene00021488	srab-23	2033792	2035645	Y	NA	Y	NA	NA	NA	NA	NA	NA	NA	NA	NA	NA
1428	F10A3.3	WBGene00008633	fbxa-18	16143558	16144664	NA	NA	NA	NA	NA	Y	Y	Y	NA	NA	NA	NA	NA
1429	R08A2.9	WBGene00219318	NA	14708258	14708639	NA	NA	NA	NA	NA	NA	NA	Y	NA	NA	NA	NA	NA
1430	R08A2.4	WBGene00011135	fbxa-147	14716499	14717425	NA	NA	NA	NA	NA	NA	NA	Y	NA	NA	NA	NA	NA
1431	R08A2.2	WBGene00011133	NA	14714207	14715720	NA	NA	NA	NA	NA	NA	NA	Y	NA	NA	NA	NA	NA
1432	R08A2.3	WBGene00011134	ssp-33	14711313	14711736	NA	NA	NA	NA	NA	NA	NA	Y	NA	NA	NA	NA	NA
1433	T22F3.2a	WBGene00020695	NA	3586639	3589015	Y	NA	NA	NA	NA	NA	NA	NA	NA	NA	NA	NA	NA
1434	R08A2.1	WBGene00011132	NA	14718543	14719591	NA	NA	NA	NA	NA	NA	NA	Y	NA	NA	NA	NA	NA
1435	ZK697.11a	WBGene00005410	srh-199	1750001	1751549	NA	NA	Y	NA	NA	NA	NA	NA	NA	NA	NA	NA	NA
1436	D1086.12b	WBGene00044082	NA	14101254	14102818	NA	NA	NA	NA	NA	NA	NA	Y	NA	NA	NA	NA	NA
1437	W06D12.5	WBGene00006685	twk-33	17710039	17714377	NA	NA	NA	NA	NA	NA	NA	Y	NA	NA	NA	NA	NA
1438	F40D4.9a	WBGene00009569	srz-66	17166028	17167557	NA	NA	NA	NA	NA	NA	NA	Y	NA	NA	NA	NA	NA
1439	T08G3.10	WBGene00005782	srw-35	16472513	16473470	NA	NA	NA	NA	NA	Y	NA	Y	NA	NA	NA	NA	NA
1440	Y37H2A.14	WBGene00045416	NA	18143716	18144720	NA	NA	NA	NA	NA	NA	NA	Y	NA	NA	NA	NA	NA
1441	C06H5.6a	WBGene00007394	NA	17879819	17888968	NA	NA	NA	NA	NA	NA	NA	Y	HCON_00150450-00001	30181048	30196667	NA	NA
1442	C55A1.4	WBGene00008322	NA	15642639	15643491	NA	NA	NA	NA	NA	NA	NA	Y	NA	NA	NA	NA	NA
1443	Y57E12B.1	WBGene00021961	NA	6948529	6948872	NA	NA	NA	Y	NA	NA	NA	NA	NA	NA	NA	NA	NA
1444	C14A6.5	WBGene00007569	NA	18163437	18164858	NA	NA	NA	NA	NA	NA	NA	Y	NA	NA	NA	NA	NA
1445	D1086.4a	WBGene00001864	him-5	14090426	14092454	NA	NA	NA	NA	NA	NA	NA	Y	NA	NA	NA	NA	NA
1446	F47D2.7a	WBGene00018558	srt-20	4276034	4278691	Y	NA	NA	NA	NA	NA	NA	NA	NA	NA	NA	NA	NA
1447	F09F3.2	WBGene00006022	srx-131	13845436	13846727	NA	NA	NA	NA	NA	NA	NA	Y	NA	NA	NA	NA	NA
1448	Y57E12B.3	WBGene00021963	lipl-6	6931475	6934312	NA	NA	NA	Y	NA	NA	NA	NA	HCON_00140760-00001	13643470	13652514	NA	NA
1449	Y39B6A.47a	WBGene00012703	nhr-145	19087723	19092668	NA	NA	NA	NA	NA	NA	NA	Y	NA	NA	NA	NA	NA
1450	F44G3.5	WBGene00009707	srxa-16	16112992	16114337	NA	NA	NA	NA	NA	Y	Y	Y	NA	NA	NA	NA	NA
1451	F11D11.4	WBGene00008699	NA	18761378	18761613	NA	NA	NA	NA	NA	NA	NA	Y	NA	NA	NA	NA	NA
1452	ZC376.8	WBGene00013879	NA	14180247	14181540	NA	NA	NA	NA	NA	NA	NA	Y	NA	NA	NA	NA	NA
1453	ZK1037.4a	WBGene00014192	nhr-246	15316497	15318425	NA	NA	NA	NA	NA	NA	NA	Y	NA	NA	NA	NA	NA
1454	B0391.11a	WBGene00007166	fbxa-152	15600323	15602347	NA	NA	NA	NA	NA	NA	NA	Y	NA	NA	NA	NA	NA
1455	F44C8.8a	WBGene00003723	nhr-133	2210513	2212114	Y	NA	Y	NA	NA	NA	NA	NA	NA	NA	NA	NA	NA
1456	F44G3.6	WBGene00004809	skr-3	16121084	16122649	NA	NA	NA	NA	NA	Y	Y	Y	NA	NA	NA	NA	NA
1457	K11G9.4	WBGene00001210	egl-46	6679101	6681573	NA	NA	NA	Y	NA	NA	NA	NA	HCON_00150590-00002	30336432	30340285	NA	NA
1458	K11G9.5	WBGene00019655	NA	6685807	6688492	NA	NA	NA	Y	NA	NA	NA	NA	NA	NA	NA	NA	NA
1459	K11G9.6	WBGene00003473	mtl-1	6691264	6691863	NA	NA	NA	Y	NA	NA	NA	NA	NA	NA	NA	NA	NA
1460	Y102A5C.13	WBGene00013619	fbxa-112	16947158	16948111	NA	NA	NA	NA	NA	NA	NA	Y	NA	NA	NA	NA	NA
1461	Y102A5C.14	WBGene00013620	fbxa-111	16948659	16949674	NA	NA	NA	NA	NA	NA	NA	Y	NA	NA	NA	NA	NA
1462	K11G9.1	WBGene00019652	cest-34	6676799	6679109	NA	NA	NA	Y	NA	NA	NA	NA	NA	NA	NA	NA	NA
1463	K11G9.2	WBGene00019653	cest-31	6674267	6676426	NA	NA	NA	Y	NA	NA	NA	NA	NA	NA	NA	NA	NA
1464	K11G9.3	WBGene00019654	cest-28	6669823	6672036	NA	NA	NA	Y	NA	NA	NA	NA	NA	NA	NA	NA	NA
1465	Y102A5C.18	WBGene00001161	efl-1	16958587	16965675	NA	NA	NA	NA	NA	NA	NA	Y	HCON_00132200-00001	1431482	1435396	NA	NA
1466	Y102A5C.19	WBGene00013623	fbxa-90	16966814	16968586	NA	NA	NA	NA	NA	NA	NA	Y	NA	NA	NA	NA	NA
1467	Y51A2D.21	WBGene00044210	NA	18571829	18573026	NA	NA	NA	NA	NA	NA	NA	Y	HCON_00162380-00001	46817322	46819407	NA	Y
1468	F31F7.1a	WBGene00017964	NA	6276439	6278160	NA	NA	NA	Y	NA	NA	NA	NA	NA	NA	NA	NA	NA
1469	F57G4.1	WBGene00010206	NA	17623530	17624559	NA	NA	NA	NA	NA	NA	NA	Y	NA	NA	NA	NA	NA
1470	T07H8.3	WBGene00005950	srx-59	6971867	6973149	NA	NA	NA	Y	NA	NA	NA	NA	NA	NA	NA	NA	NA
1471	C53A3.4	WBGene00303231	NA	5758224	5758838	NA	NA	NA	NA	Y	NA	NA	NA	NA	NA	NA	NA	NA
1472	T07H8.1	WBGene00005907	srx-16	6976347	6977387	NA	NA	NA	Y	NA	NA	NA	NA	NA	NA	NA	NA	NA
1473	C53A3.2	WBGene00016892	pgph-3	5762350	5763846	NA	NA	NA	NA	Y	NA	NA	NA	NA	NA	NA	NA	NA
1474	C53A3.3	WBGene00044543	NA	5756493	5756657	NA	NA	NA	NA	Y	NA	NA	NA	NA	NA	NA	NA	NA
1475	R10E8.5	WBGene00011211	NA	18254783	18257067	NA	NA	NA	NA	NA	NA	NA	Y	NA	NA	NA	NA	NA
1476	C53A3.1	WBGene00016891	NA	5758792	5760232	NA	NA	NA	NA	Y	NA	NA	NA	NA	NA	NA	NA	NA
1477	C36C5.3	WBGene00016472	srbc-6	3170138	3171408	Y	NA	NA	NA	NA	NA	NA	NA	NA	NA	NA	NA	NA
1478	C36C5.5	WBGene00016474	NA	3157077	3157870	Y	NA	NA	NA	NA	NA	NA	NA	NA	NA	NA	NA	NA
1479	C36C5.7	WBGene00016476	srab-10	3143094	3144597	Y	NA	NA	NA	NA	NA	NA	NA	NA	NA	NA	NA	NA
1480	C36C5.6	WBGene00016475	srab-9	3139931	3141290	Y	NA	NA	NA	NA	NA	NA	NA	NA	NA	NA	NA	NA
1481	C36C5.8	WBGene00016477	srab-11	3145200	3147032	Y	NA	NA	NA	NA	NA	NA	NA	NA	NA	NA	NA	NA
1482	K09D9.6	WBGene00005230	srh-4	4010470	4011966	Y	NA	NA	NA	NA	NA	NA	NA	NA	NA	NA	NA	NA
1483	K09D9.7	WBGene00005233	srh-7	4008227	4009818	Y	NA	NA	NA	NA	NA	NA	NA	NA	NA	NA	NA	NA
1484	F08F3.9b	WBGene00017265	snpc-1.3	5437084	5439168	NA	NA	NA	NA	Y	NA	NA	NA	NA	NA	NA	NA	NA
1485	K09D9.2	WBGene00019565	cyp-35A3	4022609	4024479	Y	NA	NA	NA	NA	NA	NA	NA	NA	NA	NA	NA	NA
1486	K09D9.3	WBGene00019566	NA	4019488	4020601	Y	NA	NA	NA	NA	NA	NA	NA	NA	NA	NA	NA	NA
1487	F44E7.9	WBGene00018431	NA	5791228	5792228	NA	NA	NA	NA	Y	NA	NA	NA	HCON_00157010-00001	39853646	39856432	Y	NA
1488	K09D9.1	WBGene00019564	NA	4025047	4026212	Y	NA	NA	NA	NA	NA	NA	NA	NA	NA	NA	NA	NA
1489	ZK697.12	WBGene00005849	srw-102	1720227	1721973	NA	NA	Y	NA	NA	NA	NA	NA	NA	NA	NA	NA	NA
1490	F44E7.6	WBGene00018428	fbxa-183	5781317	5782787	NA	NA	NA	NA	Y	NA	NA	NA	NA	NA	NA	NA	NA
1491	ZK697.10	WBGene00006205	str-160	1734869	1736767	NA	NA	Y	NA	NA	NA	NA	NA	NA	NA	NA	NA	NA
1492	F44E7.3	WBGene00018425	NA	5771945	5772511	NA	NA	NA	NA	Y	NA	NA	NA	NA	NA	NA	NA	NA
1493	F44E7.2	WBGene00018424	pgph-2	5765129	5771768	NA	NA	NA	NA	Y	NA	NA	NA	NA	NA	NA	NA	NA
1494	K09D9.8	WBGene00005234	srh-8	4005567	4007517	Y	NA	NA	NA	NA	NA	NA	NA	NA	NA	NA	NA	NA
1495	K09D9.9	WBGene00019567	NA	3992628	3994180	Y	NA	NA	NA	NA	NA	NA	NA	NA	NA	NA	NA	NA
1496	T02B5.4	WBGene00005104	srd-26	14161459	14163009	NA	NA	NA	NA	NA	NA	NA	Y	NA	NA	NA	NA	NA
1497	T02B5.2	WBGene00011363	ocam-1	14167228	14167729	NA	NA	NA	NA	NA	NA	NA	Y	NA	NA	NA	NA	NA
1498	H12D21.2a	WBGene00010378	NA	14887685	14888477	NA	NA	NA	NA	NA	NA	NA	Y	NA	NA	NA	NA	NA
1499	D1086.18	WBGene00045405	NA	14085889	14087186	NA	NA	NA	NA	NA	NA	NA	Y	NA	NA	NA	NA	NA
1500	F35F10.9a	WBGene00018058	srbc-1	3298885	3301998	Y	NA	NA	NA	NA	NA	NA	NA	NA	NA	NA	NA	NA
1501	H12D21.4	WBGene00010380	mpst-2	14891377	14893455	NA	NA	NA	NA	NA	NA	NA	Y	NA	NA	NA	NA	NA
1502	H12D21.5	WBGene00010381	NA	14894000	14894854	NA	NA	NA	NA	NA	NA	NA	Y	NA	NA	NA	NA	NA
1503	H12D21.3	WBGene00010379	NA	14885897	14886148	NA	NA	NA	NA	NA	NA	NA	Y	NA	NA	NA	NA	NA
1504	C54E10.10	WBGene00206523	NA	18802903	18803360	NA	NA	NA	NA	NA	NA	NA	Y	NA	NA	NA	NA	NA
1505	Y6E2A.4	WBGene00012398	NA	15712208	15716779	NA	NA	NA	NA	NA	NA	NA	Y	NA	NA	NA	NA	NA
1506	C14A6.3	WBGene00007567	NA	18146377	18150259	NA	NA	NA	NA	NA	NA	NA	Y	NA	NA	NA	NA	NA
1507	R09B5.11	WBGene00019979	NA	1439179	1441867	NA	NA	Y	NA	NA	NA	NA	NA	NA	NA	NA	NA	NA
1508	B0213.8	WBGene00006141	str-82	3974661	3976264	Y	NA	NA	NA	NA	NA	NA	NA	NA	NA	NA	NA	NA
1509	R09B5.13	WBGene00044900	cnc-11	1442588	1442917	NA	NA	Y	NA	NA	NA	NA	NA	NA	NA	NA	NA	NA
1510	B0213.5	WBGene00003768	nlp-30	3981980	3982741	Y	NA	NA	NA	NA	NA	NA	NA	NA	NA	NA	NA	NA
1511	B0213.4	WBGene00003767	nlp-29	3982357	3984849	Y	NA	NA	NA	NA	NA	NA	NA	NA	NA	NA	NA	NA
1512	B0213.7	WBGene00006142	str-83	3977264	3978811	Y	NA	NA	NA	NA	NA	NA	NA	NA	NA	NA	NA	NA
1513	B0213.6	WBGene00003769	nlp-31	3980055	3980622	Y	NA	NA	NA	NA	NA	NA	NA	NA	NA	NA	NA	NA
1514	C39F7.5	WBGene00016540	NA	1264773	1270160	NA	NA	Y	NA	NA	NA	NA	NA	HCON_00143110-00001	17503497	17513506	NA	NA
1515	C39F7.4	WBGene00004266	rab-1	1262617	1263989	NA	NA	Y	NA	NA	NA	NA	NA	HCON_00143120-00001	17517420	17522247	NA	NA
1516	T24A6.18	WBGene00001738	grl-29	3554611	3555236	Y	NA	NA	NA	NA	NA	NA	NA	NA	NA	NA	NA	NA
1517	T24A6.19	WBGene00020755	grl-31	3557137	3557778	Y	NA	NA	NA	NA	NA	NA	NA	NA	NA	NA	NA	NA
1518	T13F3.8	WBGene00044205	NA	16269800	16272575	NA	NA	NA	NA	NA	Y	Y	Y	NA	NA	NA	NA	NA
1519	C14A6.6	WBGene00007570	NA	18165239	18167261	NA	NA	NA	NA	NA	NA	NA	Y	NA	NA	NA	NA	NA
1520	Y61B8B.1	WBGene00005582	sri-70	17303054	17304438	NA	NA	NA	NA	NA	NA	NA	Y	NA	NA	NA	NA	NA
1521	T13F3.4	WBGene00011751	NA	16265097	16265607	NA	NA	NA	NA	NA	Y	Y	Y	NA	NA	NA	NA	NA
1522	T05G11.6	WBGene00005802	srw-55	15938776	15940354	NA	NA	NA	NA	NA	NA	Y	Y	NA	NA	NA	NA	NA
1523	T24A6.13	WBGene00020752	srbc-68	3545677	3546617	Y	NA	NA	NA	NA	NA	NA	NA	NA	NA	NA	NA	NA
1524	T24A6.14	WBGene00005877	srw-130	3546969	3548898	Y	NA	NA	NA	NA	NA	NA	NA	NA	NA	NA	NA	NA
1525	T24A6.15	WBGene00001737	grl-28	3551346	3551865	Y	NA	NA	NA	NA	NA	NA	NA	NA	NA	NA	NA	NA
1526	T05G11.2	WBGene00011506	srbc-77	15930182	15931084	NA	NA	NA	NA	NA	NA	NA	Y	NA	NA	NA	NA	NA
1527	T24A6.17	WBGene00020754	NA	3564240	3564435	Y	NA	NA	NA	NA	NA	NA	NA	NA	NA	NA	NA	NA
1528	Y6E2A.5	WBGene00012399	NA	15716361	15718660	NA	NA	NA	NA	NA	NA	NA	Y	NA	NA	NA	NA	NA
1529	ZK40.1	WBGene00022646	acl-9	6453196	6454973	NA	NA	NA	Y	NA	NA	NA	NA	HCON_00191940-00001	48241358	48307474	NA	NA
1530	C06C6.4	WBGene00003653	nhr-63	16002588	16004735	NA	NA	NA	NA	NA	Y	Y	Y	NA	NA	NA	NA	NA
1531	C06C6.3	WBGene00006262	str-231	16006304	16007605	NA	NA	NA	NA	NA	Y	Y	Y	NA	NA	NA	NA	NA
1532	ZC142.1a	WBGene00022528	srt-13	4247969	4250147	Y	NA	NA	NA	NA	NA	NA	NA	NA	NA	NA	NA	NA
1533	Y69H2.3j	WBGene00013481	NA	18656094	18664116	NA	NA	NA	NA	NA	NA	NA	Y	NA	NA	NA	NA	NA
1534	C06C6.9	WBGene00007383	NA	15996171	15996755	NA	NA	NA	NA	NA	Y	Y	Y	NA	NA	NA	NA	NA
1535	C06C6.8	WBGene00007382	NA	15997136	15997769	NA	NA	NA	NA	NA	Y	Y	Y	NA	NA	NA	NA	NA
1536	Y17D7B.10	WBGene00194982	NA	18783551	18784957	NA	NA	NA	NA	NA	NA	NA	Y	NA	NA	NA	NA	NA
1537	T25F10.2	WBGene00000936	dbl-1	6758135	6760418	NA	NA	NA	Y	NA	NA	NA	NA	HCON_00153700-00001	35302813	35311235	NA	NA
1538	T10C6.4	WBGene00005935	srx-44	16020342	16022652	NA	NA	NA	NA	NA	Y	Y	Y	NA	NA	NA	NA	NA
1539	T24A6.1a	WBGene00020744	NA	3559044	3559691	Y	NA	NA	NA	NA	NA	NA	NA	NA	NA	NA	NA	NA
1540	ZK1055.6b	WBGene00022847	NA	6599190	6602604	NA	NA	NA	Y	NA	NA	NA	NA	NA	NA	NA	NA	NA
1541	F10A3.1	WBGene00008631	NA	16140314	16141164	NA	NA	NA	NA	NA	Y	Y	Y	NA	NA	NA	NA	NA
1542	Y39B6A.37	WBGene00012695	NA	18990191	18993505	NA	NA	NA	NA	NA	NA	NA	Y	NA	NA	NA	NA	NA
1543	R10E8.8	WBGene00011213	NA	18238108	18240736	NA	NA	NA	NA	NA	NA	NA	Y	NA	NA	NA	NA	NA
1544	Y19D10A.9	WBGene00021224	clec-209	2351676	2352932	Y	NA	Y	NA	NA	NA	NA	NA	NA	NA	NA	NA	NA
1545	F36D3.14	WBGene00044189	NA	16502947	16503282	NA	NA	NA	NA	NA	Y	NA	Y	NA	NA	NA	NA	NA
1546	T15B7.3	WBGene00000716	col-143	6835635	6836862	NA	NA	NA	Y	NA	NA	NA	NA	NA	NA	NA	NA	NA
1547	Y19D10A.6	WBGene00021221	NA	2358801	2360543	Y	NA	Y	NA	NA	NA	NA	NA	NA	NA	NA	NA	NA
1548	Y6E2A.7	WBGene00012400	NA	15719870	15721292	NA	NA	NA	NA	NA	NA	NA	Y	NA	NA	NA	NA	NA
1549	Y19D10A.2	WBGene00021217	NA	2401357	2404989	Y	NA	Y	NA	NA	NA	NA	NA	NA	NA	NA	NA	NA
1550	Y17D7B.4	WBGene00012452	NA	18776195	18779661	NA	NA	NA	NA	NA	NA	NA	Y	NA	NA	NA	NA	NA
1551	Y17D7B.2	WBGene00012450	NA	18787739	18789653	NA	NA	NA	NA	NA	NA	NA	Y	NA	NA	NA	NA	NA
1552	T25F10.4	WBGene00020807	NA	6760442	6762461	NA	NA	NA	Y	NA	NA	NA	NA	NA	NA	NA	NA	NA
1553	F14H3.4	WBGene00008823	NA	16053899	16055072	NA	NA	NA	NA	NA	Y	Y	Y	NA	NA	NA	NA	NA
1554	T25F10.5	WBGene00000244	bbs-8	6762468	6765072	NA	NA	NA	Y	NA	NA	NA	NA	HCON_00157170-00001	40038641	40044008	Y	NA
1555	F21D9.11a	WBGene00219452	NA	19252181	19253054	NA	NA	NA	NA	NA	NA	NA	Y	NA	NA	NA	NA	NA
1556	Y17D7B.8	WBGene00044892	clec-257	18773061	18774024	NA	NA	NA	NA	NA	NA	NA	Y	NA	NA	NA	NA	NA
1557	C17B7.10a	WBGene00015884	NA	3340177	3342006	Y	NA	NA	NA	NA	NA	NA	NA	NA	NA	NA	NA	NA
1558	F27B10.1b	WBGene00017850	NA	7072759	7075838	NA	NA	NA	Y	NA	NA	NA	NA	HCON_00160720-00001	44485437	44486599	NA	NA
1559	C08E8.10	WBGene00077692	NA	18339015	18339907	NA	NA	NA	NA	NA	NA	NA	Y	NA	NA	NA	NA	NA
1560	T19F4.1b	WBGene00020586	frpr-18	6870304	6873809	NA	NA	NA	Y	NA	NA	NA	NA	HCON_00156470-00001	39076981	39091656	Y	NA
1561	F36H9.2a	WBGene00018111	NA	1788463	1793286	Y	NA	Y	NA	NA	NA	NA	NA	NA	NA	NA	NA	NA
1562	F23B12.5	WBGene00009082	dlat-1	14445296	14447543	NA	NA	NA	NA	NA	NA	NA	Y	HCON_00146110-00001	23318105	23340054	NA	NA
1563	F35E12.8a	WBGene00009432	cld-9	13749181	13751891	NA	NA	NA	NA	NA	NA	NA	Y	NA	NA	NA	NA	NA
1564	F23B12.6	WBGene00006465	fntb-1	14447618	14449587	NA	NA	NA	NA	NA	NA	NA	Y	HCON_00154510-00001	36581195	36584660	NA	NA
1565	F23B12.7	WBGene00009084	NA	14449697	14452971	NA	NA	NA	NA	NA	NA	NA	Y	HCON_00154520-00001	36584787	36591179	NA	NA
1566	C01B4.8a	WBGene00015272	NA	2490512	2492701	Y	NA	Y	NA	NA	NA	NA	NA	NA	NA	NA	NA	NA
1567	Y32B12A.3	WBGene00012518	comt-2	16493453	16494489	NA	NA	NA	NA	NA	Y	NA	Y	NA	NA	NA	NA	NA
1568	F23B12.9	WBGene00001170	egl-1	14431304	14432359	NA	NA	NA	NA	NA	NA	NA	Y	NA	NA	NA	NA	NA
1569	Y61B8B.3	WBGene00303378	NA	17312343	17312486	NA	NA	NA	NA	NA	NA	NA	Y	NA	NA	NA	NA	NA
1570	C25D7.10	WBGene00007720	NA	15066474	15068577	NA	NA	NA	NA	NA	NA	NA	Y	HCON_00155935-00001	38242167	38253100	Y	NA
1571	Y39B6A.36	WBGene00012694	gtf-2F2	18990850	18998210	NA	NA	NA	NA	NA	NA	NA	Y	HCON_00135440-00001	5762541	5764310	NA	NA
1572	F20A1.6a	WBGene00017618	NA	7024632	7027083	NA	NA	NA	Y	NA	NA	NA	NA	NA	NA	NA	NA	NA
1573	Y39B6A.30	WBGene00012689	NA	19014573	19020062	NA	NA	NA	NA	NA	NA	NA	Y	NA	NA	NA	NA	NA
1574	T03E6.7a	WBGene00000776	cpl-1	16559830	16595346	NA	NA	NA	NA	NA	Y	NA	Y	NA	NA	NA	NA	NA
1575	Y39B6A.33	WBGene00012692	NA	19001954	19007054	NA	NA	NA	NA	NA	NA	NA	Y	HCON_00142460-00001	16554833	16559672	NA	NA
1576	Y32B12A.1	WBGene00012516	sqst-4	16488472	16489104	NA	NA	NA	NA	NA	Y	NA	Y	NA	NA	NA	NA	NA
1577	W06H3.2a	WBGene00004248	pus-1	16792756	16794952	NA	NA	NA	NA	NA	NA	NA	Y	NA	NA	NA	NA	NA
1578	R10D12.13b	WBGene00011194	NA	13962417	13963840	NA	NA	NA	NA	NA	NA	NA	Y	HCON_00142820-00001	16947572	16951559	NA	NA
1579	M01B2.4	WBGene00010798	srbc-76	15252382	15253291	NA	NA	NA	NA	NA	NA	NA	Y	NA	NA	NA	NA	NA
1580	M01B2.7	WBGene00010800	srsx-37	15257581	15259149	NA	NA	NA	NA	NA	NA	NA	Y	NA	NA	NA	NA	NA
1581	M01B2.6	WBGene00010799	chil-12	15241584	15243943	NA	NA	NA	NA	NA	NA	NA	Y	NA	NA	NA	NA	NA
1582	M01B2.1	WBGene00002211	kin-30	15244756	15247786	NA	NA	NA	NA	NA	NA	NA	Y	NA	NA	NA	NA	NA
1583	C25D7.16	WBGene00050940	NA	15056289	15056791	NA	NA	NA	NA	NA	NA	NA	Y	NA	NA	NA	NA	NA
1584	M01B2.2	WBGene00005106	srd-28	15250604	15251671	NA	NA	NA	NA	NA	NA	NA	Y	NA	NA	NA	NA	NA
1585	M01B2.9	WBGene00010802	srsx-39	15255132	15256769	NA	NA	NA	NA	NA	NA	NA	Y	NA	NA	NA	NA	NA
1586	M01B2.8	WBGene00010801	NA	15260208	15260838	NA	NA	NA	NA	NA	NA	NA	Y	NA	NA	NA	NA	NA
1587	Y59A8B.23a	WBGene00013355	gck-3	17953733	17966763	NA	NA	NA	NA	NA	NA	NA	Y	HCON_00153910-00001	35687859	35696552	NA	NA
1588	C18C4.9	WBGene00015969	glb-6	5568188	5570533	NA	NA	NA	NA	Y	NA	NA	NA	HCON_00131830-00001	889737	904324	NA	NA
1589	R02D5.10	WBGene00194788	NA	14482287	14482839	NA	NA	NA	NA	NA	NA	NA	Y	NA	NA	NA	NA	NA
1590	C18C4.3	WBGene00015965	ugt-48	5545650	5548062	NA	NA	NA	NA	Y	NA	NA	NA	NA	NA	NA	NA	NA
1591	F57G8.3a	WBGene00005383	srh-167	16333712	16335063	NA	NA	NA	NA	NA	Y	Y	Y	NA	NA	NA	NA	NA
1592	T28C12.15	WBGene00271821	NA	6320251	6321783	NA	NA	NA	Y	NA	NA	NA	NA	NA	NA	NA	NA	NA
1593	F36D3.16	WBGene00219326	NA	16528935	16530289	NA	NA	NA	NA	NA	Y	NA	Y	NA	NA	NA	NA	NA
1594	Y36E3A.1	WBGene00012533	fbxa-209	15423633	15427044	NA	NA	NA	NA	NA	NA	NA	Y	NA	NA	NA	NA	NA
1595	R10D12.5	WBGene00011186	clec-226	13946969	13948799	NA	NA	NA	NA	NA	NA	NA	Y	NA	NA	NA	NA	NA
1596	D1086.3	WBGene00008390	NA	14092792	14093986	NA	NA	NA	NA	NA	NA	NA	Y	NA	NA	NA	NA	NA
1597	R10D12.6	WBGene00011187	NA	13949319	13949640	NA	NA	NA	NA	NA	NA	NA	Y	NA	NA	NA	NA	NA
1598	R10D12.7	WBGene00011188	NA	13950066	13950394	NA	NA	NA	NA	NA	NA	NA	Y	NA	NA	NA	NA	NA
1599	R10D12.8	WBGene00011189	NA	13950718	13953291	NA	NA	NA	NA	NA	NA	NA	Y	NA	NA	NA	NA	NA
1600	Y39B6A.3b	WBGene00012666	NA	19189241	19190013	NA	NA	NA	NA	NA	NA	NA	Y	HCON_00158600-00001	42002505	42003849	NA	NA
1601	VC5.5	WBGene00003725	nhr-135	7091714	7093770	NA	NA	NA	Y	NA	NA	NA	NA	NA	NA	NA	NA	NA
1602	F35E8.9	WBGene00009422	NA	15916334	15917558	NA	NA	NA	NA	NA	NA	NA	Y	NA	NA	NA	NA	NA
1603	F58G11.6	WBGene00010283	ccz-1	13678875	13681539	NA	NA	NA	NA	NA	NA	NA	Y	HCON_00144950-00001	20698368	20703924	NA	NA
1604	Y57E12AR.1	WBGene00044612	NA	7063697	7065326	NA	NA	NA	Y	NA	NA	NA	NA	HCON_00160640-00001	44400212	44402746	NA	NA
1605	F15E11.13	WBGene00017499	pud-1.1	2330412	2458964	Y	NA	Y	NA	NA	NA	NA	NA	NA	NA	NA	NA	NA
1606	Y39B6A.17a	WBGene00003685	nhr-95	19076654	19082641	NA	NA	NA	NA	NA	NA	NA	Y	NA	NA	NA	NA	NA
1607	F15E11.15	WBGene00017501	pud-3	2324493	2327174	Y	NA	Y	NA	NA	NA	NA	NA	NA	NA	NA	NA	NA
1608	F15E11.14	WBGene00017500	pud-2.2	2323014	2323524	Y	NA	Y	NA	NA	NA	NA	NA	NA	NA	NA	NA	NA
1609	F36F12.1a	WBGene00018092	NA	2100062	2103218	Y	NA	Y	NA	NA	NA	NA	NA	NA	NA	NA	NA	NA
1610	F36G9.1	WBGene00005804	srw-57	15953595	15955032	NA	NA	NA	NA	NA	NA	Y	Y	NA	NA	NA	NA	NA
1611	F36G9.2	WBGene00005401	srh-186	15955797	15957028	NA	NA	NA	NA	NA	NA	Y	Y	NA	NA	NA	NA	NA
1612	F36G9.5	WBGene00005685	sru-22	15972907	15974936	NA	NA	NA	NA	NA	NA	Y	Y	NA	NA	NA	NA	NA
1613	F36G9.6	WBGene00005686	sru-23	15970376	15972584	NA	NA	NA	NA	NA	NA	Y	Y	NA	NA	NA	NA	NA
1614	F36G9.8	WBGene00005513	sri-1	15966153	15967642	NA	NA	NA	NA	NA	NA	Y	Y	NA	NA	NA	NA	NA
1615	C53A5.1	WBGene00008262	ril-1	14523329	14524129	NA	NA	NA	NA	NA	NA	NA	Y	HCON_00151650-00001	32078925	32081101	NA	NA
1616	K12D9.7	WBGene00005866	srw-119	2998542	2999836	Y	Y	Y	NA	NA	NA	NA	NA	NA	NA	NA	NA	NA
1617	C13B7.2	WBGene00006171	str-120	2431805	2434725	Y	NA	Y	NA	NA	NA	NA	NA	NA	NA	NA	NA	NA
1618	C13B7.1	WBGene00015730	srt-1	2435725	2437784	Y	NA	Y	NA	NA	NA	NA	NA	NA	NA	NA	NA	NA
1619	C13B7.6	WBGene00015731	NA	2421867	2422895	Y	NA	Y	NA	NA	NA	NA	NA	NA	NA	NA	NA	NA
1620	C13B7.5	WBGene00006170	str-119	2426479	2428124	Y	NA	Y	NA	NA	NA	NA	NA	NA	NA	NA	NA	NA
1621	F59A1.7	WBGene00010293	fbxa-108	17656892	17658198	NA	NA	NA	NA	NA	NA	NA	Y	NA	NA	NA	NA	NA
1622	F36D3.9	WBGene00000782	cpr-2	16533004	16534110	NA	NA	NA	NA	NA	Y	NA	Y	NA	NA	NA	NA	NA
1623	C53A5.2	WBGene00008263	NA	14522723	14523177	NA	NA	NA	NA	NA	NA	NA	Y	NA	NA	NA	NA	NA
1624	F36D3.6	WBGene00005353	srh-136	16495957	16497596	NA	NA	NA	NA	NA	Y	NA	Y	NA	NA	NA	NA	NA
1625	F36D3.5	WBGene00009471	NA	16510362	16515240	NA	NA	NA	NA	NA	Y	NA	Y	NA	NA	NA	NA	NA
1626	F36D3.4	WBGene00009470	NA	16516470	16517719	NA	NA	NA	NA	NA	Y	NA	Y	NA	NA	NA	NA	NA
1627	F36D3.3	WBGene00005654	srr-3	16506897	16508705	NA	NA	NA	NA	NA	Y	NA	Y	NA	NA	NA	NA	NA
1628	F16B4.2b	WBGene00017504	NA	1601038	1603954	NA	NA	Y	NA	NA	NA	NA	NA	NA	NA	NA	NA	NA
1629	W08A12.1a	WBGene00021078	unc-132	3691967	3701865	Y	NA	NA	NA	NA	NA	NA	NA	NA	NA	NA	NA	NA
1630	F47B8.7	WBGene00009808	srm-4	14333416	14334803	NA	NA	NA	NA	NA	NA	NA	Y	NA	NA	NA	NA	NA
1631	C18C4.2	WBGene00000477	cft-1	5538800	5545789	NA	NA	NA	NA	Y	NA	NA	NA	NA	NA	NA	NA	NA
1632	T05E12.8	WBGene00045382	NA	17068619	17069905	NA	NA	NA	NA	NA	NA	NA	Y	NA	NA	NA	NA	NA
1633	F40D4.8	WBGene00005798	srw-51	17169442	17170922	NA	NA	NA	NA	NA	NA	NA	Y	NA	NA	NA	NA	NA
1634	F40D4.7	WBGene00009568	srbc-26	17171851	17173313	NA	NA	NA	NA	NA	NA	NA	Y	NA	NA	NA	NA	NA
1635	F40D4.6	WBGene00009567	srbc-25	17174038	17175530	NA	NA	NA	NA	NA	NA	NA	Y	NA	NA	NA	NA	NA
1636	F40D4.5	WBGene00009566	srsx-1	17176716	17178067	NA	NA	NA	NA	NA	NA	NA	Y	NA	NA	NA	NA	NA
1637	F40D4.3	WBGene00005375	srh-159	17182345	17183624	NA	NA	NA	NA	NA	NA	NA	Y	NA	NA	NA	NA	NA
1638	Y17D7B.6	WBGene00012454	clec-256	18771690	18772639	NA	NA	NA	NA	NA	NA	NA	Y	NA	NA	NA	NA	NA
1639	F40D4.1	WBGene00005390	srh-174	17178757	17180002	NA	NA	NA	NA	NA	NA	NA	Y	NA	NA	NA	NA	NA
1640	F59A1.6	WBGene00010292	NA	17685192	17686094	NA	NA	NA	NA	NA	NA	NA	Y	NA	NA	NA	NA	NA
1641	Y39B6A.19a	WBGene00006696	twk-46	19060177	19067034	NA	NA	NA	NA	NA	NA	NA	Y	HCON_00161600-00002	45617672	45652937	NA	Y
1642	K08F9.1a	WBGene00010684	NA	15137197	15139913	NA	NA	NA	NA	NA	NA	NA	Y	NA	NA	NA	NA	NA
1643	C53A5.3	WBGene00001834	hda-1	14525389	14527411	NA	NA	NA	NA	NA	NA	NA	Y	NA	NA	NA	NA	NA
1644	F20A1.9	WBGene00017620	tofu-2	7049434	7051526	NA	NA	NA	Y	NA	NA	NA	NA	NA	NA	NA	NA	NA
1645	F20A1.8	WBGene00017619	NA	7047059	7047606	NA	NA	NA	Y	NA	NA	NA	NA	NA	NA	NA	NA	NA
1646	F20A1.4	WBGene00017616	NA	7018901	7021803	NA	NA	NA	Y	NA	NA	NA	NA	NA	NA	NA	NA	NA
1647	F20A1.3	WBGene00017615	srsx-32	7017359	7018851	NA	NA	NA	Y	NA	NA	NA	NA	NA	NA	NA	NA	NA
1648	F20A1.2	WBGene00017614	NA	7046305	7049254	NA	NA	NA	Y	NA	NA	NA	NA	HCON_00163170-00001	47781091	47785334	NA	Y
1649	F20A1.1	WBGene00017613	NA	7051679	7052179	NA	NA	NA	Y	NA	NA	NA	NA	NA	NA	NA	NA	NA
1650	C53A5.4	WBGene00007049	tag-191	14534408	14536365	NA	NA	NA	NA	NA	NA	NA	Y	NA	NA	NA	NA	NA
1651	T05H4.6a	WBGene00020269	erfa-1	6434130	6436402	NA	NA	NA	Y	NA	NA	NA	NA	HCON_00154670-00001	36733065	36738818	NA	NA
1652	F47C10.3a	WBGene00018541	nhr-186	3852286	3854947	Y	NA	NA	NA	NA	NA	NA	NA	NA	NA	NA	NA	NA
1653	F02D8.1	WBGene00008520	NA	14972868	14978779	NA	NA	NA	NA	NA	NA	NA	Y	NA	NA	NA	NA	NA
1654	T08G5.3a	WBGene00011624	NA	14026335	14027484	NA	NA	NA	NA	NA	NA	NA	Y	NA	NA	NA	NA	NA
1655	E01B7.2	WBGene00008442	NA	17921772	17924185	NA	NA	NA	NA	NA	NA	NA	Y	NA	NA	NA	NA	NA
1656	T22F3.12	WBGene00044705	NA	3589017	3592199	Y	NA	NA	NA	NA	NA	NA	NA	NA	NA	NA	NA	NA
1657	Y32B12C.1	WBGene00012525	NA	16606613	16608530	NA	NA	NA	NA	NA	NA	NA	Y	NA	NA	NA	NA	NA
1658	C17B7.3c	WBGene00015877	NA	3343160	3343865	Y	NA	NA	NA	NA	NA	NA	NA	NA	NA	NA	NA	NA
1659	T22F3.11	WBGene00020700	NA	3612171	3614553	Y	NA	NA	NA	NA	NA	NA	NA	NA	NA	NA	NA	NA
1660	F57F4.4	WBGene00019017	NA	6401361	6408783	NA	NA	NA	Y	NA	NA	NA	NA	NA	NA	NA	NA	NA
1661	Y68A4A.9	WBGene00005443	srh-236	17210716	17212039	NA	NA	NA	NA	NA	NA	NA	Y	NA	NA	NA	NA	NA
1662	Y68A4A.7	WBGene00005332	srh-113	17213043	17214212	NA	NA	NA	NA	NA	NA	NA	Y	NA	NA	NA	NA	NA
1663	Y68A4A.6	WBGene00013468	srz-96	17199226	17201757	NA	NA	NA	NA	NA	NA	NA	Y	NA	NA	NA	NA	NA
1664	Y68A4A.3	WBGene00006235	str-199	17189186	17190499	NA	NA	NA	NA	NA	NA	NA	Y	NA	NA	NA	NA	NA
1665	Y68A4A.2	WBGene00013466	srz-47	17190831	17192339	NA	NA	NA	NA	NA	NA	NA	Y	NA	NA	NA	NA	NA
1666	C06B8.2c	WBGene00007368	NA	15476060	15478564	NA	NA	NA	NA	NA	NA	NA	Y	NA	NA	NA	NA	NA
1667	T23D5.10	WBGene00006074	str-6	15748997	15750230	NA	NA	NA	NA	NA	NA	NA	Y	NA	NA	NA	NA	NA
1668	C06H5.7	WBGene00007395	dcar-1	17910304	17917242	NA	NA	NA	NA	NA	NA	NA	Y	HCON_00135950-00001	6612490	6620809	NA	NA
1669	T23D5.12	WBGene00006073	str-5	15753241	15754432	NA	NA	NA	NA	NA	NA	NA	Y	NA	NA	NA	NA	NA
1670	C06H5.1	WBGene00007392	fbxa-156	17895268	17896786	NA	NA	NA	NA	NA	NA	NA	Y	NA	NA	NA	NA	NA
1671	C41G6.10	WBGene00005537	sri-25	15217005	15219320	NA	NA	NA	NA	NA	NA	NA	Y	NA	NA	NA	NA	NA
1672	C29F3.1	WBGene00001150	ech-1.1	15357664	15361512	NA	NA	NA	NA	NA	NA	NA	Y	NA	NA	NA	NA	NA
1673	F13A7.2	WBGene00005140	srd-63	16392482	16393828	NA	NA	NA	NA	NA	Y	NA	Y	NA	NA	NA	NA	NA
1674	C29F3.2	WBGene00006954	wrt-8	15342054	15344581	NA	NA	NA	NA	NA	NA	NA	Y	NA	NA	NA	NA	NA
1675	H27D07.6	WBGene00005308	srh-87	2944377	2945702	Y	Y	Y	NA	NA	NA	NA	NA	NA	NA	NA	NA	NA
1676	H27D07.4	WBGene00005884	srw-137	2942571	2943959	Y	Y	Y	NA	NA	NA	NA	NA	NA	NA	NA	NA	NA
1677	H27D07.5	WBGene00005869	srw-122	2950712	2952202	Y	Y	Y	NA	NA	NA	NA	NA	NA	NA	NA	NA	NA
1678	Y40B10A.2a	WBGene00021487	comt-3	2057537	2061136	Y	NA	Y	NA	NA	NA	NA	NA	NA	NA	NA	NA	NA
1679	T27B7.1a	WBGene00003649	nhr-59	2276018	2278246	Y	NA	Y	NA	NA	NA	NA	NA	NA	NA	NA	NA	NA
1680	C47A10.12	WBGene00008129	NA	17777924	17779522	NA	NA	NA	NA	NA	NA	NA	Y	NA	NA	NA	NA	NA
1681	C29F3.6	WBGene00005949	srx-58	15352676	15353985	NA	NA	NA	NA	NA	NA	NA	Y	NA	NA	NA	NA	NA
1682	C47A10.10	WBGene00005493	srh-289	17792679	17794086	NA	NA	NA	NA	NA	NA	NA	Y	NA	NA	NA	NA	NA
1683	F20E11.1	WBGene00008981	srz-48	17458533	17460161	NA	NA	NA	NA	NA	NA	NA	Y	NA	NA	NA	NA	NA
1684	F13A7.1	WBGene00008724	NA	16376239	16377949	NA	NA	NA	NA	NA	Y	NA	Y	NA	NA	NA	NA	NA
1685	C02A12.10	WBGene00044090	srbc-33	3482960	3484802	Y	NA	NA	NA	NA	NA	NA	NA	NA	NA	NA	NA	NA
1686	F16H6.9	WBGene00008899	NA	18217084	18222329	NA	NA	NA	NA	NA	NA	NA	Y	NA	NA	NA	NA	NA
1687	Y46H3A.5a	WBGene00021601	NA	1811345	1814116	Y	NA	Y	NA	NA	NA	NA	NA	NA	NA	NA	NA	NA
1688	ZC404.3a	WBGene00004975	spe-39	6785457	6787785	NA	NA	NA	Y	NA	NA	NA	NA	NA	NA	NA	NA	NA
1689	T01C4.6	WBGene00005927	srx-36	7129707	7131074	NA	NA	NA	Y	NA	NA	NA	NA	NA	NA	NA	NA	NA
1690	T01C4.1	WBGene00020141	lmd-5	7123658	7128890	NA	NA	NA	Y	NA	NA	NA	NA	NA	NA	NA	NA	NA
1691	T01C4.3	WBGene00005924	srx-33	7117452	7118896	NA	NA	NA	Y	NA	NA	NA	NA	NA	NA	NA	NA	NA
1692	C36C5.11a	WBGene00016480	srab-7	3153485	3155172	Y	NA	NA	NA	NA	NA	NA	NA	NA	NA	NA	NA	NA
1693	C53A5.5a	WBGene00008265	kcnl-4	14531113	14542994	NA	NA	NA	NA	NA	NA	NA	Y	NA	NA	NA	NA	NA
1694	C39F7.1a	WBGene00016538	NA	1260389	1262616	NA	NA	Y	NA	NA	NA	NA	NA	NA	NA	NA	NA	NA
1695	F44G3.8b	WBGene00009709	fbxa-144	16131135	16132585	NA	NA	NA	NA	NA	Y	Y	Y	NA	NA	NA	NA	NA
1696	T03E6.1	WBGene00006198	str-151	16576200	16578126	NA	NA	NA	NA	NA	Y	NA	Y	NA	NA	NA	NA	NA
1697	T03E6.6	WBGene00005820	srw-73	16586742	16588528	NA	NA	NA	NA	NA	Y	NA	Y	NA	NA	NA	NA	NA
1698	T03E6.5	WBGene00005475	srh-269	16590156	16592042	NA	NA	NA	NA	NA	Y	NA	Y	NA	NA	NA	NA	NA
1699	T26H5.3	WBGene00005446	srh-239	15445737	15447381	NA	NA	NA	NA	NA	NA	NA	Y	NA	NA	NA	NA	NA
1700	F54B8.16	WBGene00044105	srbc-55	15829022	15830007	NA	NA	NA	NA	NA	NA	NA	Y	NA	NA	NA	NA	NA
1701	Y39B6A.42	WBGene00012700	NA	18967905	18969640	NA	NA	NA	NA	NA	NA	NA	Y	NA	NA	NA	NA	NA
1702	F08E10.6	WBGene00005330	srh-111	17484045	17485178	NA	NA	NA	NA	NA	NA	NA	Y	NA	NA	NA	NA	NA
1703	C54G10.3b	WBGene00004060	pmp-3	14646739	14653466	NA	NA	NA	NA	NA	NA	NA	Y	HCON_00135800-00001	6220588	6228833	NA	NA
1704	C15H11.10	WBGene00007618	NA	14392130	14393556	NA	NA	NA	NA	NA	NA	NA	Y	NA	NA	NA	NA	NA
1705	K10G4.16	WBGene00219212	NA	17286042	17286401	NA	NA	NA	NA	NA	NA	NA	Y	NA	NA	NA	NA	NA
1706	K10G4.15	WBGene00206504	NA	17290094	17290453	NA	NA	NA	NA	NA	NA	NA	Y	NA	NA	NA	NA	NA
1707	K11C4.5e	WBGene00006801	unc-68	6901683	6929038	NA	NA	NA	Y	NA	NA	NA	NA	HCON_00140750-00001	13506461	13618041	NA	NA
1708	C30G7.3	WBGene00044177	NA	14942135	14945704	NA	NA	NA	NA	NA	NA	NA	Y	NA	NA	NA	NA	NA
1709	Y39B6A.38	WBGene00012696	reps-1	18985959	18990421	NA	NA	NA	NA	NA	NA	NA	Y	HCON_00159060-00002	42565044	42570069	NA	NA
1710	K02E11.1	WBGene00010510	ent-3	14232281	14236076	NA	NA	NA	NA	NA	NA	NA	Y	NA	NA	NA	NA	NA
1711	Y102A5C.4	WBGene00013613	NA	16922252	16924394	NA	NA	NA	NA	NA	NA	NA	Y	NA	NA	NA	NA	NA
1712	Y102A5C.2	WBGene00013611	NA	16918731	16919786	NA	NA	NA	NA	NA	NA	NA	Y	NA	NA	NA	NA	NA
1713	Y102A5C.1	WBGene00013610	fbxa-206	16917193	16918478	NA	NA	NA	NA	NA	NA	NA	Y	NA	NA	NA	NA	NA
1714	C31B8.11a	WBGene00005261	srh-38	2920600	2922694	Y	Y	Y	NA	NA	NA	NA	NA	NA	NA	NA	NA	NA
1715	C54E10.6	WBGene00008310	NA	18808069	18808729	NA	NA	NA	NA	NA	NA	NA	Y	NA	NA	NA	NA	NA
1716	Y102A5C.9	WBGene00013616	fbxa-148	16939031	16940049	NA	NA	NA	NA	NA	NA	NA	Y	NA	NA	NA	NA	NA
1717	F59A7.11	WBGene00044519	NA	2013418	2013860	Y	NA	Y	NA	NA	NA	NA	NA	NA	NA	NA	NA	NA
1718	Y6G8.6	WBGene00044208	NA	17616473	17616921	NA	NA	NA	NA	NA	NA	NA	Y	NA	NA	NA	NA	NA
1719	F59A7.12	WBGene00044520	NA	2030151	2030483	Y	NA	Y	NA	NA	NA	NA	NA	NA	NA	NA	NA	NA
1720	F59A7.14	WBGene00268196	NA	2018991	2022464	Y	NA	Y	NA	NA	NA	NA	NA	HCON_00156200-00001	38678310	38681300	Y	NA
1721	T27C5.1	WBGene00005339	srh-120	17395674	17398034	NA	NA	NA	NA	NA	NA	NA	Y	NA	NA	NA	NA	NA
1722	F07G11.8	WBGene00005897	srx-6	7311726	7313333	NA	NA	NA	Y	NA	NA	NA	NA	NA	NA	NA	NA	NA
1723	Y6G8.8	WBGene00045501	NA	17620566	17622750	NA	NA	NA	NA	NA	NA	NA	Y	NA	NA	NA	NA	NA
1724	T05H4.11a	WBGene00020274	NA	6424248	6425947	NA	NA	NA	Y	NA	NA	NA	NA	NA	NA	NA	NA	NA
1725	H12D21.14	WBGene00044273	nspa-6	14889407	14889511	NA	NA	NA	NA	NA	NA	NA	Y	NA	NA	NA	NA	NA
1726	H12D21.15	WBGene00044274	nspa-7	14883039	14883143	NA	NA	NA	NA	NA	NA	NA	Y	NA	NA	NA	NA	NA
1727	F14D7.6d	WBGene00008793	NA	14301413	14306446	NA	NA	NA	NA	NA	NA	NA	Y	NA	NA	NA	NA	NA
1728	H12D21.12	WBGene00044271	nspa-2	14891050	14891249	NA	NA	NA	NA	NA	NA	NA	Y	NA	NA	NA	NA	NA
1729	H12D21.13	WBGene00044272	nspa-4	14883034	14884882	NA	NA	NA	NA	NA	NA	NA	Y	NA	NA	NA	NA	NA
1730	T13F3.2a	WBGene00011750	nhr-218	16258442	16260686	NA	NA	NA	NA	NA	Y	Y	Y	NA	NA	NA	NA	NA
1731	ZK1037.10	WBGene00006953	wrt-7	15334754	15337505	NA	NA	NA	NA	NA	NA	NA	Y	NA	NA	NA	NA	NA
1732	T01C3.5	WBGene00011322	irld-14	14996536	14998149	NA	NA	NA	NA	NA	NA	NA	Y	NA	NA	NA	NA	NA
1733	D1086.10c	WBGene00044080	NA	14082787	14083584	NA	NA	NA	NA	NA	NA	NA	Y	NA	NA	NA	NA	NA
1734	F56A4.3b	WBGene00018911	NA	2453427	2456084	Y	NA	Y	NA	NA	NA	NA	NA	NA	NA	NA	NA	NA
1735	T27C5.5	WBGene00005349	srh-132	17410255	17411705	NA	NA	NA	NA	NA	NA	NA	Y	NA	NA	NA	NA	NA
1736	F07G11.4	WBGene00017231	NA	7292660	7295334	NA	NA	NA	Y	NA	NA	NA	NA	NA	NA	NA	NA	NA
1737	F25A2.1	WBGene00017764	NA	1179580	1181597	NA	NA	Y	NA	NA	NA	NA	NA	NA	NA	NA	NA	NA
1738	Y19D10A.1a	WBGene00021216	NA	2409251	2413492	Y	NA	Y	NA	NA	NA	NA	NA	NA	NA	NA	NA	NA
1739	F21D9.1	WBGene00009015	NA	19264597	19269661	NA	NA	NA	NA	NA	NA	NA	Y	NA	NA	NA	NA	NA
1740	F21D9.2	WBGene00009016	NA	19258483	19262449	NA	NA	NA	NA	NA	NA	NA	Y	NA	NA	NA	NA	NA
1741	C50H11.9	WBGene00006271	str-244	3057699	3059096	Y	Y	Y	NA	NA	NA	NA	NA	NA	NA	NA	NA	NA
1742	T10C6.11	WBGene00001878	his-4	16039810	16040541	NA	NA	NA	NA	NA	Y	Y	Y	NA	NA	NA	NA	NA
1743	F54B8.12	WBGene00010026	srbc-56	15830586	15831686	NA	NA	NA	NA	NA	NA	NA	Y	NA	NA	NA	NA	NA
1744	Y50E8A.10	WBGene00013053	NA	14779996	14781106	NA	NA	NA	NA	NA	NA	NA	Y	NA	NA	NA	NA	NA
1745	Y50E8A.11	WBGene00013054	NA	14781493	14782209	NA	NA	NA	NA	NA	NA	NA	Y	NA	NA	NA	NA	NA
1746	Y50E8A.16	WBGene00001817	haf-7	14773258	14777697	NA	NA	NA	NA	NA	NA	NA	Y	NA	NA	NA	NA	NA
1747	Y50E8A.17	WBGene00044275	nspa-10	14750276	14750491	NA	NA	NA	NA	NA	NA	NA	Y	NA	NA	NA	NA	NA
1748	F07G11.1	WBGene00017228	NA	7307389	7309586	NA	NA	NA	Y	NA	NA	NA	NA	NA	NA	NA	NA	NA
1749	F59D6.3	WBGene00019105	asp-8	3024520	3027931	Y	Y	Y	NA	NA	NA	NA	NA	NA	NA	NA	NA	NA
1750	F59D6.2	WBGene00019104	asp-7	3028294	3029583	Y	Y	Y	NA	NA	NA	NA	NA	NA	NA	NA	NA	NA
1751	C06B3.16	WBGene00189947	NA	13931525	13932198	NA	NA	NA	NA	NA	NA	NA	Y	NA	NA	NA	NA	NA
1752	C06B3.11	WBGene00005933	srx-42	13921030	13922404	NA	NA	NA	NA	NA	NA	NA	Y	NA	NA	NA	NA	NA
1753	C06B3.10	WBGene00006277	str-250	13918641	13920032	NA	NA	NA	NA	NA	NA	NA	Y	NA	NA	NA	NA	NA
1754	C06B3.13	WBGene00044115	srxa-12	13926698	13929320	NA	NA	NA	NA	NA	NA	NA	Y	NA	NA	NA	NA	NA
1755	F59D6.4	WBGene00019106	irld-38	3029655	3032443	Y	Y	Y	NA	NA	NA	NA	NA	NA	NA	NA	NA	NA
1756	T06C12.13a	WBGene00011520	nhr-213	15894441	15896765	NA	NA	NA	NA	NA	NA	NA	Y	NA	NA	NA	NA	NA
1757	C55A1.12	WBGene00008327	srz-44	15637416	15638953	NA	NA	NA	NA	NA	NA	NA	Y	NA	NA	NA	NA	NA
1758	Y19D10A.16	WBGene00044734	NA	2392772	2394147	Y	NA	Y	NA	NA	NA	NA	NA	NA	NA	NA	NA	NA
1759	Y19D10A.17	WBGene00044735	NA	2414154	2416011	Y	NA	Y	NA	NA	NA	NA	NA	NA	NA	NA	NA	NA
1760	Y40G12A.2	WBGene00006722	ubh-2	6508907	6509884	NA	NA	NA	Y	NA	NA	NA	NA	NA	NA	NA	NA	NA
1761	Y19D10A.13	WBGene00021228	str-265	2406107	2407314	Y	NA	Y	NA	NA	NA	NA	NA	NA	NA	NA	NA	NA
1762	Y26G10.5	WBGene00189930	NA	17700419	17700828	NA	NA	NA	NA	NA	NA	NA	Y	NA	NA	NA	NA	NA
1763	T09D3.6	WBGene00005186	srg-29	5337184	5339013	NA	NA	NA	NA	Y	NA	NA	NA	NA	NA	NA	NA	NA
1764	T09D3.5	WBGene00005182	srg-25	5342094	5345519	NA	NA	NA	NA	Y	NA	NA	NA	NA	NA	NA	NA	NA
1765	R11H6.5	WBGene00011253	NA	14610713	14612222	NA	NA	NA	NA	NA	NA	NA	Y	HCON_00163090-00001	47601738	47605119	NA	Y
1766	R11H6.2	WBGene00011250	NA	14597939	14600095	NA	NA	NA	NA	NA	NA	NA	Y	NA	NA	NA	NA	NA
1767	R11H6.1	WBGene00003982	pes-9	14595206	14597034	NA	NA	NA	NA	NA	NA	NA	Y	HCON_00150470-00001	30216790	30227625	NA	NA
1768	ZC376.6b	WBGene00013877	ints-2	14185691	14192161	NA	NA	NA	NA	NA	NA	NA	Y	NA	NA	NA	NA	NA
1769	T16A9.2	WBGene00006261	str-230	14209170	14210873	NA	NA	NA	NA	NA	NA	NA	Y	NA	NA	NA	NA	NA
1770	T16A9.3	WBGene00011793	NA	14205514	14209010	NA	NA	NA	NA	NA	NA	NA	Y	NA	NA	NA	NA	NA
1771	T09D3.2	WBGene00005185	srg-28	5334888	5336329	NA	NA	NA	NA	Y	NA	NA	NA	NA	NA	NA	NA	NA
1772	Y26G10.4	WBGene00077640	NA	17697506	17699197	NA	NA	NA	NA	NA	NA	NA	Y	NA	NA	NA	NA	NA
1773	F13A7.8	WBGene00005577	sri-65	16386662	16388368	NA	NA	NA	NA	NA	Y	NA	Y	NA	NA	NA	NA	NA
1774	Y59A8B.13a	WBGene00013350	slr-2	18087133	18095694	NA	NA	NA	NA	NA	NA	NA	Y	HCON_00154440-00001	36476063	36488754	NA	NA
1775	C38C3.3b	WBGene00016512	NA	1495634	1497985	NA	NA	Y	NA	NA	NA	NA	NA	NA	NA	NA	NA	NA
1776	Y94A7B.11	WBGene00050893	NA	17802410	17802631	NA	NA	NA	NA	NA	NA	NA	Y	NA	NA	NA	NA	NA
1777	F14H3.15	WBGene00219414	NA	16059781	16060235	NA	NA	NA	NA	NA	Y	Y	Y	NA	NA	NA	NA	NA
1778	Y51A2D.13b	WBGene00013080	NA	18573053	18579784	NA	NA	NA	NA	NA	NA	NA	Y	NA	NA	NA	NA	NA
1779	F16B4.1a	WBGene00017503	nhr-177	1610263	1612758	NA	NA	Y	NA	NA	NA	NA	NA	NA	NA	NA	NA	NA
1780	Y40H4A.2	WBGene00012741	NA	14583302	14585451	NA	NA	NA	NA	NA	NA	NA	Y	NA	NA	NA	NA	NA
1781	F14H3.12	WBGene00008831	NA	16074113	16075323	NA	NA	NA	NA	NA	Y	Y	Y	NA	NA	NA	NA	NA
1782	F36G9.12	WBGene00009488	oac-20	15978714	15981780	NA	NA	NA	NA	NA	NA	Y	Y	NA	NA	NA	NA	NA
1783	F14H3.11	WBGene00008830	nhr-176	16071325	16072738	NA	NA	NA	NA	NA	Y	Y	Y	NA	NA	NA	NA	NA
1784	ZK1055.1	WBGene00001829	hcp-1	6594194	6599208	NA	NA	NA	Y	NA	NA	NA	NA	NA	NA	NA	NA	NA
1785	T07H8.6	WBGene00004229	ptr-15	6966396	6970127	NA	NA	NA	Y	NA	NA	NA	NA	NA	NA	NA	NA	NA
1786	Y26G10.6	WBGene00189931	NA	17699959	17700407	NA	NA	NA	NA	NA	NA	NA	Y	NA	NA	NA	NA	NA
1787	T01C3.2	WBGene00011319	NA	14991162	14993211	NA	NA	NA	NA	NA	NA	NA	Y	NA	NA	NA	NA	NA
1788	F09C6.1	WBGene00008615	NA	16887358	16888620	NA	NA	NA	NA	NA	NA	NA	Y	NA	NA	NA	NA	NA
1789	F14F8.14	WBGene00044185	NA	16666340	16666747	NA	NA	NA	NA	NA	NA	NA	Y	NA	NA	NA	NA	NA
1790	F14F8.15	WBGene00235339	NA	16663347	16663616	NA	NA	NA	NA	NA	NA	NA	Y	NA	NA	NA	NA	NA
1791	F14F8.10	WBGene00005788	srw-41	16697478	16699773	NA	NA	NA	NA	NA	NA	NA	Y	NA	NA	NA	NA	NA
1792	F41B5.10	WBGene00018266	nhr-183	2262489	2264634	Y	NA	Y	NA	NA	NA	NA	NA	NA	NA	NA	NA	NA
1793	F14F8.12	WBGene00008818	srz-101	16694838	16696592	NA	NA	NA	NA	NA	NA	NA	Y	NA	NA	NA	NA	NA
1794	F14F8.13	WBGene00023505	srz-102	16687527	16689866	NA	NA	NA	NA	NA	NA	NA	Y	NA	NA	NA	NA	NA
1795	F47D2.3	WBGene00018554	srt-3	4257957	4260190	Y	NA	NA	NA	NA	NA	NA	NA	NA	NA	NA	NA	NA
1796	F47D2.6	WBGene00018557	srt-38	4269455	4271358	Y	NA	NA	NA	NA	NA	NA	NA	NA	NA	NA	NA	NA
1797	F47D2.4	WBGene00018555	srt-35	4261485	4264616	Y	NA	NA	NA	NA	NA	NA	NA	NA	NA	NA	NA	NA
1798	F47D2.8	WBGene00018559	srt-37	4279848	4281799	Y	NA	NA	NA	NA	NA	NA	NA	NA	NA	NA	NA	NA
1799	F47D2.9	WBGene00005406	srh-193	4288412	4290193	Y	NA	NA	NA	NA	NA	NA	NA	NA	NA	NA	NA	NA
1800	Y26G10.1	WBGene00012515	NA	17692502	17695902	NA	NA	NA	NA	NA	NA	NA	Y	NA	NA	NA	NA	NA
1801	C01B4.9a	WBGene00015273	mct-2	2483004	2487785	Y	NA	Y	NA	NA	NA	NA	NA	NA	NA	NA	NA	NA
1802	F13A7.10	WBGene00001792	gst-44	16390891	16392490	NA	NA	NA	NA	NA	Y	NA	Y	NA	NA	NA	NA	NA
1803	F35E12.9b	WBGene00009433	NA	13741321	13744985	NA	NA	NA	NA	NA	NA	NA	Y	NA	NA	NA	NA	NA
1804	C49G7.8	WBGene00016786	cyp-35A4	4031619	4033446	Y	NA	NA	NA	NA	NA	NA	NA	NA	NA	NA	NA	NA
1805	C49G7.5	WBGene00016783	irg-2	4042181	4043599	Y	NA	NA	NA	NA	NA	NA	NA	NA	NA	NA	NA	NA
1806	C49G7.4	WBGene00016782	phat-3	4043916	4044951	Y	NA	NA	NA	NA	NA	NA	NA	NA	NA	NA	NA	NA
1807	C49G7.7	WBGene00016785	NA	4034476	4036024	Y	NA	NA	NA	NA	NA	NA	NA	NA	NA	NA	NA	NA
1808	C49G7.3	WBGene00016781	NA	4046405	4047433	Y	NA	NA	NA	NA	NA	NA	NA	NA	NA	NA	NA	NA
1809	C49G7.2	WBGene00005385	srh-169	4047841	4049354	Y	NA	NA	NA	NA	NA	NA	NA	NA	NA	NA	NA	NA
1810	W08G11.5	WBGene00012349	NA	16344375	16346506	NA	NA	NA	NA	NA	Y	NA	Y	NA	NA	NA	NA	NA
1811	F13A7.14	WBGene00045357	NA	16401891	16405325	NA	NA	NA	NA	NA	Y	NA	Y	NA	NA	NA	NA	NA
1812	F47H4.10	WBGene00004811	skr-5	17347902	17348723	NA	NA	NA	NA	NA	NA	NA	Y	NA	NA	NA	NA	NA
1813	F22F7.6	WBGene00017723	bgnt-1.2	2115490	2118644	Y	NA	Y	NA	NA	NA	NA	NA	NA	NA	NA	NA	NA
1814	F22F7.2	WBGene00017720	NA	2122782	2127534	Y	NA	Y	NA	NA	NA	NA	NA	NA	NA	NA	NA	NA
1815	F22F7.3	WBGene00017721	NA	2110685	2114892	Y	NA	Y	NA	NA	NA	NA	NA	NA	NA	NA	NA	NA
1816	T10H4.12	WBGene00000783	cpr-3	15296848	15298700	NA	NA	NA	NA	NA	NA	NA	Y	NA	NA	NA	NA	NA
1817	F20A1.7b	WBGene00006666	twk-11	7028329	7036570	NA	NA	NA	Y	NA	NA	NA	NA	HCON_00146660-00002	24152268	24196701	NA	NA
1818	F46E10.8	WBGene00006721	ubh-1	6509874	6511409	NA	NA	NA	Y	NA	NA	NA	NA	HCON_00158940-00001	42376236	42378657	NA	NA
1819	F22F7.8	WBGene00194908	NA	2120856	2121960	Y	NA	Y	NA	NA	NA	NA	NA	NA	NA	NA	NA	NA
1820	F47C10.1	WBGene00018539	nhr-185	3844645	3847151	Y	NA	NA	NA	NA	NA	NA	NA	NA	NA	NA	NA	NA
1821	Y45G12C.9a	WBGene00021572	srd-72	2531566	2534485	Y	NA	Y	NA	NA	NA	NA	NA	NA	NA	NA	NA	NA
1822	C50H11.14	WBGene00016859	srt-5	3079449	3080892	Y	NA	Y	NA	NA	NA	NA	NA	NA	NA	NA	NA	NA
1823	T20D4.18	WBGene00020623	srab-21	3422949	3424441	Y	NA	NA	NA	NA	NA	NA	NA	NA	NA	NA	NA	NA
1824	C50H11.12	WBGene00006105	str-40	3068135	3069201	Y	Y	Y	NA	NA	NA	NA	NA	NA	NA	NA	NA	NA
1825	F47C10.4	WBGene00018542	nhr-187	3861089	3862933	Y	NA	NA	NA	NA	NA	NA	NA	NA	NA	NA	NA	NA
1826	C50H11.10	WBGene00016856	srt-15	3059640	3062178	Y	Y	Y	NA	NA	NA	NA	NA	NA	NA	NA	NA	NA
1827	F35F10.14a	WBGene00018063	NA	3319466	3320105	Y	NA	NA	NA	NA	NA	NA	NA	NA	NA	NA	NA	NA
1828	F47C10.8	WBGene00018545	nhr-189	3858435	3860243	Y	NA	NA	NA	NA	NA	NA	NA	NA	NA	NA	NA	NA
1829	T20D4.11	WBGene00020617	NA	3398690	3399640	Y	NA	NA	NA	NA	NA	NA	NA	NA	NA	NA	NA	NA
1830	T20D4.10	WBGene00020616	NA	3400245	3401104	Y	NA	NA	NA	NA	NA	NA	NA	NA	NA	NA	NA	NA
1831	Y68A4B.3	WBGene00013472	NA	17241708	17242652	NA	NA	NA	NA	NA	NA	NA	Y	NA	NA	NA	NA	NA
1832	T20D4.15	WBGene00020620	NA	3393321	3394744	Y	NA	NA	NA	NA	NA	NA	NA	NA	NA	NA	NA	NA
1833	Y46H3C.7	WBGene00021607	NA	1692026	1694042	NA	NA	Y	NA	NA	NA	NA	NA	NA	NA	NA	NA	NA
1834	Y40B10A.5d	WBGene00021490	NA	2043240	2046253	Y	NA	Y	NA	NA	NA	NA	NA	NA	NA	NA	NA	NA
1835	T27B7.6a	WBGene00020852	nhr-228	2281769	2284956	Y	NA	Y	NA	NA	NA	NA	NA	NA	NA	NA	NA	NA
1836	C17E7.10	WBGene00015904	irld-22	3898800	3900202	Y	NA	NA	NA	NA	NA	NA	NA	NA	NA	NA	NA	NA
1837	C17E7.11	WBGene00006260	str-229	3900497	3902558	Y	NA	NA	NA	NA	NA	NA	NA	NA	NA	NA	NA	NA
1838	C17E7.12	WBGene00015905	NA	3890968	3892026	Y	NA	NA	NA	NA	NA	NA	NA	NA	NA	NA	NA	NA
1839	C17E7.13	WBGene00015906	NA	3887720	3889286	Y	NA	NA	NA	NA	NA	NA	NA	NA	NA	NA	NA	NA
1840	F47D2.11	WBGene00206392	NA	4294156	4296020	Y	NA	NA	NA	NA	NA	NA	NA	NA	NA	NA	NA	NA
1841	F35E12.3	WBGene00009427	fbxa-181	13725874	13727014	NA	NA	NA	NA	NA	NA	NA	Y	NA	NA	NA	NA	NA
1842	F28B1.2	WBGene00009196	NA	17044786	17049826	NA	NA	NA	NA	NA	NA	NA	Y	NA	NA	NA	NA	NA
1843	C45H4.14a	WBGene00016695	NA	2158659	2159431	Y	NA	Y	NA	NA	NA	NA	NA	NA	NA	NA	NA	NA
1844	F37B4.9	WBGene00018139	sre-24	2884711	2886425	Y	Y	Y	NA	NA	NA	NA	NA	NA	NA	NA	NA	NA
1845	F37B4.8	WBGene00005751	srw-4	2887191	2888781	Y	Y	Y	NA	NA	NA	NA	NA	NA	NA	NA	NA	NA
1846	F35E12.6	WBGene00009430	NA	13734118	13736247	NA	NA	NA	NA	NA	NA	NA	Y	NA	NA	NA	NA	NA
1847	Y6G8.5a	WBGene00044207	NA	17615227	17615709	NA	NA	NA	NA	NA	NA	NA	Y	NA	NA	NA	NA	NA
1848	F37B4.3	WBGene00005449	srh-243	2870427	2872106	Y	Y	Y	NA	NA	NA	NA	NA	NA	NA	NA	NA	NA
1849	F37B4.2	WBGene00002055	ifc-1	2881393	2883753	Y	Y	Y	NA	NA	NA	NA	NA	NA	NA	NA	NA	NA
1850	F37B4.1	WBGene00005344	srh-127	2893276	2895584	Y	Y	Y	NA	NA	NA	NA	NA	NA	NA	NA	NA	NA
1851	C53A5.16b	WBGene00194706	NA	14521207	14522628	NA	NA	NA	NA	NA	NA	NA	Y	HCON_00148920-00001	27761246	27768096	NA	NA
1852	F37B4.6	WBGene00005448	srh-241	2867792	2869603	Y	Y	Y	NA	NA	NA	NA	NA	NA	NA	NA	NA	NA
1853	F37B4.5	WBGene00005476	srh-270	2860130	2861605	Y	Y	Y	NA	NA	NA	NA	NA	NA	NA	NA	NA	NA
1854	F37B4.4	WBGene00005478	srh-272	2863333	2865001	Y	Y	Y	NA	NA	NA	NA	NA	NA	NA	NA	NA	NA
1855	C06B3.8	WBGene00001552	gcy-32	13912080	13915490	NA	NA	NA	NA	NA	NA	NA	Y	NA	NA	NA	NA	NA
1856	C47E8.11	WBGene00044180	NA	14688616	14688959	NA	NA	NA	NA	NA	NA	NA	Y	NA	NA	NA	NA	NA
1857	W08G11.1	WBGene00012346	NA	16347060	16349912	NA	NA	NA	NA	NA	Y	NA	Y	NA	NA	NA	NA	NA
1858	Y68A4B.2	WBGene00013471	clec-242	17243598	17245506	NA	NA	NA	NA	NA	NA	NA	Y	NA	NA	NA	NA	NA
1859	T25E12.10	WBGene00012025	clec-38	16733901	16735594	NA	NA	NA	NA	NA	NA	NA	Y	NA	NA	NA	NA	NA
1860	R02D1.2	WBGene00235310	NA	4320245	4322522	Y	NA	NA	NA	NA	NA	NA	NA	NA	NA	NA	NA	NA
1861	Y40B10B.2a	WBGene00005603	srj-15	1962815	1964906	Y	NA	Y	NA	NA	NA	NA	NA	NA	NA	NA	NA	NA
1862	R10D12.11	WBGene00011192	srh-24	13958746	13961016	NA	NA	NA	NA	NA	NA	NA	Y	NA	NA	NA	NA	NA
1863	T06E6.10	WBGene00011540	NA	15417917	15419397	NA	NA	NA	NA	NA	NA	NA	Y	NA	NA	NA	NA	NA
1864	T06E6.11	WBGene00011541	srbc-63	15411433	15412725	NA	NA	NA	NA	NA	NA	NA	Y	NA	NA	NA	NA	NA
1865	T06E6.13	WBGene00011542	fbxa-104	15421673	15423658	NA	NA	NA	NA	NA	NA	NA	Y	NA	NA	NA	NA	NA
1866	F47D2.1a	WBGene00018552	srt-19	4285037	4287203	Y	NA	NA	NA	NA	NA	NA	NA	NA	NA	NA	NA	NA
1867	W07B8.5	WBGene00000785	cpr-5	1132598	1134036	NA	NA	Y	NA	NA	NA	NA	NA	NA	NA	NA	NA	NA
1868	T13F3.3	WBGene00003717	nhr-127	16261647	16263953	NA	NA	NA	NA	NA	Y	Y	Y	NA	NA	NA	NA	NA
1869	ZK218.7	WBGene00013941	NA	17105783	17106656	NA	NA	NA	NA	NA	NA	NA	Y	NA	NA	NA	NA	NA
1870	T07H8.4a	WBGene00003165	mec-1	6956537	6966423	NA	NA	NA	Y	NA	NA	NA	NA	HCON_00139370-00001	10933509	10962864	NA	NA
1871	K02E11.4a	WBGene00010513	NA	14247476	14248137	NA	NA	NA	NA	NA	NA	NA	Y	NA	NA	NA	NA	NA
1872	ZK218.3	WBGene00013937	NA	17097927	17098766	NA	NA	NA	NA	NA	NA	NA	Y	NA	NA	NA	NA	NA
1873	ZK218.1	WBGene00013935	NA	17086133	17093546	NA	NA	NA	NA	NA	NA	NA	Y	NA	NA	NA	NA	NA
1874	Y37H2A.5b	WBGene00012565	fbxa-210	18125375	18127205	NA	NA	NA	NA	NA	NA	NA	Y	NA	NA	NA	NA	NA
1875	T19C9.8	WBGene00011844	NA	17239097	17240721	NA	NA	NA	NA	NA	NA	NA	Y	NA	NA	NA	NA	NA
1876	C06B3.4	WBGene00007363	stdh-1	13906262	13908126	NA	NA	NA	NA	NA	NA	NA	Y	NA	NA	NA	NA	NA
1877	C15H11.11a	WBGene00007619	NA	14415511	14416176	NA	NA	NA	NA	NA	NA	NA	Y	NA	NA	NA	NA	NA
1878	T19C9.4	WBGene00005328	srh-109	17219253	17220445	NA	NA	NA	NA	NA	NA	NA	Y	NA	NA	NA	NA	NA
1879	C36C5.15	WBGene00016484	NA	3167968	3168750	Y	NA	NA	NA	NA	NA	NA	NA	NA	NA	NA	NA	NA
1880	C36C5.14	WBGene00016483	NA	3164675	3165538	Y	NA	NA	NA	NA	NA	NA	NA	NA	NA	NA	NA	NA
1881	F09F3.5	WBGene00008627	hpx-2	13850470	13853199	NA	NA	NA	NA	NA	NA	NA	Y	NA	NA	NA	NA	NA
1882	F09F3.4	WBGene00006024	srx-133	13848679	13849969	NA	NA	NA	NA	NA	NA	NA	Y	NA	NA	NA	NA	NA
1883	K12D9.14a	WBGene00077758	irld-12	3018361	3021406	Y	Y	Y	NA	NA	NA	NA	NA	NA	NA	NA	NA	NA
1884	C36C5.10	WBGene00016479	srab-6	3150488	3151962	Y	NA	NA	NA	NA	NA	NA	NA	NA	NA	NA	NA	NA
1885	C36C5.12	WBGene00016481	NA	3158406	3159165	Y	NA	NA	NA	NA	NA	NA	NA	NA	NA	NA	NA	NA
1886	K08D9.2	WBGene00019524	NA	3227673	3230163	Y	NA	NA	NA	NA	NA	NA	NA	NA	NA	NA	NA	NA
1887	K08D9.6	WBGene00019527	NA	3231384	3234987	Y	NA	NA	NA	NA	NA	NA	NA	NA	NA	NA	NA	NA
1888	F59D6.1a	WBGene00019103	NA	3046065	3052164	Y	Y	Y	NA	NA	NA	NA	NA	NA	NA	NA	NA	NA
1889	K08D9.9	WBGene00235094	NA	3236444	3236726	Y	NA	NA	NA	NA	NA	NA	NA	NA	NA	NA	NA	NA
1890	Y37H2C.2	WBGene00004812	skr-6	18269616	18269985	NA	NA	NA	NA	NA	NA	NA	Y	NA	NA	NA	NA	NA
1891	Y37H2C.3	WBGene00012574	fbxa-213	18267292	18268844	NA	NA	NA	NA	NA	NA	NA	Y	NA	NA	NA	NA	NA
1892	Y59A8B.9	WBGene00007062	ebp-3	18055969	18060708	NA	NA	NA	NA	NA	NA	NA	Y	NA	NA	NA	NA	NA
1893	W02G9.5a	WBGene00020955	angl-1	2653083	2662981	Y	Y	Y	NA	NA	NA	NA	NA	HCON_00145110-00001	21030134	21057519	NA	NA
1894	Y45G12B.1	WBGene00021562	nuo-5	2698972	2707038	Y	Y	Y	NA	NA	NA	NA	NA	HCON_00132940-00001	2465457	2471310	NA	NA
1895	F36D3.1	WBGene00009469	NA	16499352	16502883	NA	NA	NA	NA	NA	Y	NA	Y	NA	NA	NA	NA	NA
1896	W06H8.6	WBGene00021068	NA	6221247	6227010	NA	NA	NA	Y	NA	NA	NA	NA	HCON_00155880-00001	38166539	38172854	Y	NA
1897	W06H8.7	WBGene00006239	str-206	6218134	6219562	NA	NA	NA	Y	NA	NA	NA	NA	NA	NA	NA	NA	NA
1898	ZC487.1a	WBGene00022623	NA	6727812	6730226	NA	NA	NA	Y	NA	NA	NA	NA	HCON_00157750-00001	41021080	41025208	Y	NA
1899	Y50D4A.1a	WBGene00021735	NA	1207889	1219874	NA	NA	Y	NA	NA	NA	NA	NA	NA	NA	NA	NA	NA
1900	C24B9.9	WBGene00016052	dod-3	2730548	2731098	Y	Y	Y	NA	NA	NA	NA	NA	NA	NA	NA	NA	NA
1901	C24B9.8	WBGene00006081	str-13	2725902	2727201	Y	Y	Y	NA	NA	NA	NA	NA	NA	NA	NA	NA	NA
1902	C24B9.3	WBGene00016048	NA	2706781	2711599	Y	Y	Y	NA	NA	NA	NA	NA	NA	NA	NA	NA	NA
1903	C24B9.1	WBGene00006099	str-33	2728536	2730243	Y	Y	Y	NA	NA	NA	NA	NA	NA	NA	NA	NA	NA
1904	C24B9.7	WBGene00005216	srg-59	2722903	2725325	Y	Y	Y	NA	NA	NA	NA	NA	NA	NA	NA	NA	NA
1905	C24B9.6	WBGene00016051	srt-27	2719696	2720863	Y	Y	Y	NA	NA	NA	NA	NA	NA	NA	NA	NA	NA
1906	C24B9.5	WBGene00016050	srt-29	2717395	2719135	Y	Y	Y	NA	NA	NA	NA	NA	NA	NA	NA	NA	NA
1907	T01C3.8a	WBGene00011323	mut-15	15002543	15005067	NA	NA	NA	NA	NA	NA	NA	Y	NA	NA	NA	NA	NA
1908	Y75B12B.8	WBGene00013570	NA	15201474	15202384	NA	NA	NA	NA	NA	NA	NA	Y	NA	NA	NA	NA	NA
1909	ZC376.4	WBGene00013876	ceh-74	14178079	14179628	NA	NA	NA	NA	NA	NA	NA	Y	NA	NA	NA	NA	NA
1910	ZC250.1b	WBGene00000893	cyn-17	5799673	5805666	NA	NA	NA	NA	Y	NA	NA	NA	HCON_00148520-00001	27031000	27043523	NA	NA
1911	C47E8.3	WBGene00008142	NA	14680314	14683751	NA	NA	NA	NA	NA	NA	NA	Y	HCON_00137010-00001	8054538	8063199	NA	NA
1912	C13A2.9	WBGene00015725	NA	7262561	7264148	NA	NA	NA	Y	NA	NA	NA	NA	NA	NA	NA	NA	NA
1913	C13A2.6	WBGene00015723	NA	7269699	7272787	NA	NA	NA	Y	NA	NA	NA	NA	NA	NA	NA	NA	NA
1914	C13A2.5	WBGene00015722	NA	7275791	7278472	NA	NA	NA	Y	NA	NA	NA	NA	NA	NA	NA	NA	NA
1915	C13A2.4	WBGene00015721	NA	7279289	7280532	NA	NA	NA	Y	NA	NA	NA	NA	NA	NA	NA	NA	NA
1916	C13A2.3	WBGene00015720	NA	7282337	7284745	NA	NA	NA	Y	NA	NA	NA	NA	NA	NA	NA	NA	NA
1917	C13A2.1	WBGene00015718	NA	7288999	7292223	NA	NA	NA	Y	NA	NA	NA	NA	NA	NA	NA	NA	NA
1918	H02K04.1	WBGene00010355	clec-229	15340006	15341446	NA	NA	NA	NA	NA	NA	NA	Y	NA	NA	NA	NA	NA
1919	C07G3.8b	WBGene00015576	NA	3498122	3501763	Y	NA	NA	NA	NA	NA	NA	NA	NA	NA	NA	NA	NA
1920	T01D3.6a	WBGene00011330	NA	13716849	13720402	NA	NA	NA	NA	NA	NA	NA	Y	NA	NA	NA	NA	NA
1921	ZC376.5	WBGene00006613	trm-1	14183124	14185610	NA	NA	NA	NA	NA	NA	NA	Y	HCON_00153490-00001	34860474	34866019	NA	NA
1922	R02D5.9	WBGene00077577	NA	14509738	14511123	NA	NA	NA	NA	NA	NA	NA	Y	NA	NA	NA	NA	NA
1923	Y59A8A.4	WBGene00005490	srh-286	17841483	17844206	NA	NA	NA	NA	NA	NA	NA	Y	NA	NA	NA	NA	NA
1924	D1086.21	WBGene00304203	NA	14064722	14066235	NA	NA	NA	NA	NA	NA	NA	Y	NA	NA	NA	NA	NA
1925	Y102A5B.2b	WBGene00013608	clec-35	16852291	16854053	NA	NA	NA	NA	NA	NA	NA	Y	NA	NA	NA	NA	NA
1926	F47B8.10	WBGene00009811	NA	14343068	14346964	NA	NA	NA	NA	NA	NA	NA	Y	NA	NA	NA	NA	NA
1927	F47B8.12	WBGene00044112	srm-5	14335201	14336712	NA	NA	NA	NA	NA	NA	NA	Y	NA	NA	NA	NA	NA
1928	C39F7.2a	WBGene00016539	madd-2	1223896	1235445	NA	NA	Y	NA	NA	NA	NA	NA	HCON_00162970-00001	47447979	47471173	NA	Y
1929	F47B8.14	WBGene00044194	NA	14320546	14321313	NA	NA	NA	NA	NA	NA	NA	Y	NA	NA	NA	NA	NA
1930	Y50D4B.4a	WBGene00021743	NA	1092659	1098952	NA	NA	Y	NA	NA	NA	NA	NA	NA	NA	NA	NA	NA
1931	F47B8.18	WBGene00219324	NA	14324823	14325539	NA	NA	NA	NA	NA	NA	NA	Y	NA	NA	NA	NA	NA
1932	F55C9.4	WBGene00010101	fbxb-57	19288755	19289889	NA	NA	NA	NA	NA	NA	NA	Y	NA	NA	NA	NA	NA
1933	Y51A2B.16	WBGene00206496	NA	18397280	18397914	NA	NA	NA	NA	NA	NA	NA	Y	NA	NA	NA	NA	NA
1934	F55C9.6	WBGene00010103	NA	19293632	19296823	NA	NA	NA	NA	NA	NA	NA	Y	NA	NA	NA	NA	NA
1935	F55C9.1	WBGene00010099	fbxb-117	19282614	19284594	NA	NA	NA	NA	NA	NA	NA	Y	NA	NA	NA	NA	NA
1936	F36G9.16	WBGene00005803	srw-56	15951432	15952862	NA	NA	NA	NA	NA	NA	Y	Y	NA	NA	NA	NA	NA
1937	K09H11.3	WBGene00019600	rga-3	5717885	5722089	NA	NA	NA	NA	Y	NA	NA	NA	NA	NA	NA	NA	NA
1938	M01B2.12	WBGene00045337	NA	15263005	15264231	NA	NA	NA	NA	NA	NA	NA	Y	NA	NA	NA	NA	NA
1939	K02H11.4	WBGene00019348	NA	1528824	1531259	NA	NA	Y	NA	NA	NA	NA	NA	NA	NA	NA	NA	NA
1940	T25E12.16	WBGene00194715	NA	16733274	16733712	NA	NA	NA	NA	NA	NA	NA	Y	NA	NA	NA	NA	NA
1941	T25E12.14	WBGene00077622	NA	16727215	16727905	NA	NA	NA	NA	NA	NA	NA	Y	NA	NA	NA	NA	NA
1942	Y69H2.15	WBGene00050884	NA	18623107	18626864	NA	NA	NA	NA	NA	NA	NA	Y	HCON_00159970-00001	43492933	43515171	NA	NA
1943	K09H11.6	WBGene00019603	NA	5734619	5736168	NA	NA	NA	NA	Y	NA	NA	NA	HCON_00143300-00001	17701718	17710947	NA	NA
1944	K02H11.2	WBGene00006268	str-240	1520343	1521945	NA	NA	Y	NA	NA	NA	NA	NA	NA	NA	NA	NA	NA
1945	F16H6.10	WBGene00008900	NA	18222745	18224453	NA	NA	NA	NA	NA	NA	NA	Y	NA	NA	NA	NA	NA
1946	D1065.5a	WBGene00005421	srh-211	4078061	4079813	Y	NA	NA	NA	NA	NA	NA	NA	NA	NA	NA	NA	NA
1947	C30G7.1	WBGene00001852	hil-1	14949777	14952800	NA	NA	NA	NA	NA	NA	NA	Y	NA	NA	NA	NA	NA
1948	Y45G12C.12a	WBGene00006200	str-154	2557797	2560739	Y	NA	Y	NA	NA	NA	NA	NA	NA	NA	NA	NA	NA
1949	F09C6.10	WBGene00008620	NA	16915333	16916179	NA	NA	NA	NA	NA	NA	NA	Y	NA	NA	NA	NA	NA
1950	Y39H10B.1a	WBGene00006164	str-113	3664871	3666987	Y	NA	NA	NA	NA	NA	NA	NA	NA	NA	NA	NA	NA
1951	F09C6.13	WBGene00044183	NA	16885075	16885403	NA	NA	NA	NA	NA	NA	NA	Y	NA	NA	NA	NA	NA
1952	F31E9.4	WBGene00009297	sdz-16	17326453	17327967	NA	NA	NA	NA	NA	NA	NA	Y	NA	NA	NA	NA	NA
1953	Y51A2D.1a	WBGene00013072	NA	18508864	18512643	NA	NA	NA	NA	NA	NA	NA	Y	NA	NA	NA	NA	NA
1954	F40D4.12	WBGene00009571	NA	17159874	17162621	NA	NA	NA	NA	NA	NA	NA	Y	NA	NA	NA	NA	NA
1955	C01B4.5	WBGene00005138	srd-61	2502764	2504914	Y	NA	Y	NA	NA	NA	NA	NA	NA	NA	NA	NA	NA
1956	C01B4.6	WBGene00015270	NA	2501051	2502426	Y	NA	Y	NA	NA	NA	NA	NA	NA	NA	NA	NA	NA
1957	C01B4.1	WBGene00006283	str-257	2517530	2521771	Y	NA	Y	NA	NA	NA	NA	NA	NA	NA	NA	NA	NA
1958	C01B4.3	WBGene00006284	str-258	2509636	2513268	Y	NA	Y	NA	NA	NA	NA	NA	NA	NA	NA	NA	NA
1959	F55C9.14	WBGene00077663	NA	19299562	19300461	NA	NA	NA	NA	NA	NA	NA	Y	NA	NA	NA	NA	NA
1960	C53A5.10	WBGene00008268	srt-32	14559612	14561293	NA	NA	NA	NA	NA	NA	NA	Y	NA	NA	NA	NA	NA
1961	C53A5.11	WBGene00008269	NA	14562889	14564639	NA	NA	NA	NA	NA	NA	NA	Y	NA	NA	NA	NA	NA
1962	C53A5.17	WBGene00194707	NA	14519371	14521100	NA	NA	NA	NA	NA	NA	NA	Y	HCON_00163645-00001	48660713	48683603	NA	NA
1963	F08H9.8	WBGene00008596	clec-54	14476903	14479003	NA	NA	NA	NA	NA	NA	NA	Y	NA	NA	NA	NA	NA
1964	F08H9.7	WBGene00008595	clec-56	14474399	14476794	NA	NA	NA	NA	NA	NA	NA	Y	NA	NA	NA	NA	NA
1965	Y73C8B.9a	WBGene00235321	NA	3193558	3193951	Y	NA	NA	NA	NA	NA	NA	NA	NA	NA	NA	NA	NA
1966	T09F5.20b	WBGene00202514	NA	15146387	15146861	NA	NA	NA	NA	NA	NA	NA	Y	NA	NA	NA	NA	NA
1967	Y6G8.2a	WBGene00012404	NA	17594344	17598971	NA	NA	NA	NA	NA	NA	NA	Y	NA	NA	NA	NA	NA
1968	C08E8.9	WBGene00050891	NA	18364858	18365037	NA	NA	NA	NA	NA	NA	NA	Y	NA	NA	NA	NA	NA
1969	F14H3.3	WBGene00008822	NA	16051921	16053510	NA	NA	NA	NA	NA	Y	Y	Y	NA	NA	NA	NA	NA
1970	F14H3.2	WBGene00008821	best-12	16049492	16051700	NA	NA	NA	NA	NA	Y	Y	Y	NA	NA	NA	NA	NA
1971	T16A9.4d	WBGene00011794	nep-21	14215343	14226473	NA	NA	NA	NA	NA	NA	NA	Y	HCON_00134670-00001	4855772	4891607	NA	NA
1972	Y32G9A.12	WBGene00044516	NA	1919322	1920205	Y	NA	Y	NA	NA	NA	NA	NA	NA	NA	NA	NA	NA
1973	F14H3.7	WBGene00008826	fbxa-100	16060526	16062093	NA	NA	NA	NA	NA	Y	Y	Y	NA	NA	NA	NA	NA
1974	F14H3.6	WBGene00008825	NA	16057322	16058892	NA	NA	NA	NA	NA	Y	Y	Y	NA	NA	NA	NA	NA
1975	F14H3.5	WBGene00008824	NA	16055806	16057060	NA	NA	NA	NA	NA	Y	Y	Y	NA	NA	NA	NA	NA
1976	Y32B12B.5	WBGene00006196	str-149	16573468	16574952	NA	NA	NA	NA	NA	Y	NA	Y	NA	NA	NA	NA	NA
1977	W06G6.20	WBGene00219308	NA	16648026	16648480	NA	NA	NA	NA	NA	NA	NA	Y	NA	NA	NA	NA	NA
1978	R09A1.2a	WBGene00019972	NA	1018336	1022775	NA	NA	Y	NA	NA	NA	NA	NA	NA	NA	NA	NA	NA
1979	Y51A2D.11	WBGene00013079	ttr-26	18558747	18560308	NA	NA	NA	NA	NA	NA	NA	Y	NA	NA	NA	NA	NA
1980	Y51A2D.17	WBGene00003660	nhr-70	18616587	18620242	NA	NA	NA	NA	NA	NA	NA	Y	NA	NA	NA	NA	NA
1981	W08A12.3a	WBGene00021080	NA	3682853	3686474	Y	NA	NA	NA	NA	NA	NA	NA	HCON_00153880-00001	35643441	35645776	NA	NA
1982	Y51A2D.18	WBGene00013083	NA	18481073	18487258	NA	NA	NA	NA	NA	NA	NA	Y	HCON_00150840-00001	30739435	30752001	NA	NA
1983	F54B8.9	WBGene00010023	srbc-51	15826410	15827429	NA	NA	NA	NA	NA	NA	NA	Y	NA	NA	NA	NA	NA
1984	Y39B6A.14	WBGene00012676	pro-3	19101337	19118412	NA	NA	NA	NA	NA	NA	NA	Y	HCON_00162730-00001	47199577	47204363	NA	Y
1985	C31G12.4b	WBGene00007853	NA	18172484	18178759	NA	NA	NA	NA	NA	NA	NA	Y	NA	NA	NA	NA	NA
1986	Y73C8B.4	WBGene00002246	lag-2	3188343	3190113	Y	NA	NA	NA	NA	NA	NA	NA	NA	NA	NA	NA	NA
1987	Y39B6A.40a	WBGene00012698	sws-1	18979320	18981193	NA	NA	NA	NA	NA	NA	NA	Y	NA	NA	NA	NA	NA
1988	Y73C8B.2	WBGene00022259	NA	3193386	3195002	Y	NA	NA	NA	NA	NA	NA	NA	NA	NA	NA	NA	NA
1989	Y73C8B.3	WBGene00022260	NA	3191302	3193233	Y	NA	NA	NA	NA	NA	NA	NA	NA	NA	NA	NA	NA
1990	W06G6.9	WBGene00012311	NA	16645900	16646481	NA	NA	NA	NA	NA	NA	NA	Y	NA	NA	NA	NA	NA
1991	Y73C8B.1	WBGene00022258	NA	3195408	3196882	Y	NA	NA	NA	NA	NA	NA	NA	NA	NA	NA	NA	NA
1992	W06G6.7	WBGene00012310	mltn-11	16638908	16641699	NA	NA	NA	NA	NA	NA	NA	Y	NA	NA	NA	NA	NA
1993	W06G6.6	WBGene00005823	srw-76	16636883	16638304	NA	NA	NA	NA	NA	NA	NA	Y	NA	NA	NA	NA	NA
1994	W06G6.3	WBGene00005099	srd-21	16629900	16631155	NA	NA	NA	NA	NA	NA	NA	Y	NA	NA	NA	NA	NA
1995	F35E8.12	WBGene00003698	nhr-108	15922939	15924471	NA	NA	NA	NA	NA	NA	NA	Y	NA	NA	NA	NA	NA
1996	W06G6.1	WBGene00012308	oac-53	16623857	16627970	NA	NA	NA	NA	NA	NA	NA	Y	NA	NA	NA	NA	NA
1997	Y39B6A.13	WBGene00012675	NA	19118505	19119425	NA	NA	NA	NA	NA	NA	NA	Y	NA	NA	NA	NA	NA
1998	F13A7.3	WBGene00005745	srv-34	16372417	16374776	NA	NA	NA	NA	NA	Y	NA	Y	NA	NA	NA	NA	NA
1999	T10B5.3a	WBGene00020389	NA	1864178	1868571	Y	NA	Y	NA	NA	NA	NA	NA	HCON_00151790-00001	32196357	32204069	NA	NA
[truncated: 583 more rows]
