# Supplementary material for: Two novel loci underlie natural differences in Caenorhabditis elegans abamectin responses
Source: PLoS Pathog. 2021 Mar 15;17(3):e1009297. doi: 10.1371/journal.ppat.1009297 (PMC7993787; doi:10.1371/journal.ppat.1009297)
Supplement: S19 File — Contains a list of all the genes found in each orthogroup between C. elegans and H. contortus. (CSV) [file ppat.1009297.s030.csv]

	orthogroup	gene	species
1	OG0000000	HCON_00000100-00001	H. contortus
2	OG0000000	HCON_00000160-00001	H. contortus
3	OG0000000	HCON_00000170-00001	H. contortus
4	OG0000000	HCON_00000270-00001	H. contortus
5	OG0000000	HCON_00000280-00001	H. contortus
6	OG0000000	HCON_00000460-00001	H. contortus
7	OG0000000	HCON_00000470-00001	H. contortus
8	OG0000000	HCON_00000610-00001	H. contortus
9	OG0000000	HCON_00000620-00001	H. contortus
10	OG0000000	HCON_00000630-00001	H. contortus
11	OG0000000	HCON_00000750-00001	H. contortus
12	OG0000000	HCON_00000880-00001	H. contortus
13	OG0000000	HCON_00000890-00001	H. contortus
14	OG0000000	HCON_00000910-00001	H. contortus
15	OG0000000	HCON_00000930-00001	H. contortus
16	OG0000000	HCON_00000970-00001	H. contortus
17	OG0000000	HCON_00001920-00001	H. contortus
18	OG0000000	HCON_00001970-00001	H. contortus
19	OG0000000	HCON_00002450-00001	H. contortus
20	OG0000000	HCON_00003170-00001	H. contortus
21	OG0000000	HCON_00003180-00001	H. contortus
22	OG0000000	HCON_00003210-00001	H. contortus
23	OG0000000	HCON_00003250-00001	H. contortus
24	OG0000000	HCON_00003260-00001	H. contortus
25	OG0000000	HCON_00003270-00001	H. contortus
26	OG0000000	HCON_00003290-00001	H. contortus
27	OG0000000	HCON_00003360-00001	H. contortus
28	OG0000000	HCON_00003490-00001	H. contortus
29	OG0000000	HCON_00004670-00001	H. contortus
30	OG0000000	HCON_00005770-00001	H. contortus
31	OG0000000	HCON_00005780-00001	H. contortus
32	OG0000000	HCON_00006000-00001	H. contortus
33	OG0000000	HCON_00006260-00001	H. contortus
34	OG0000000	HCON_00006420-00001	H. contortus
35	OG0000000	HCON_00006430-00001	H. contortus
36	OG0000000	HCON_00006940-00001	H. contortus
37	OG0000000	HCON_00006950-00001	H. contortus
38	OG0000000	HCON_00007410-00001	H. contortus
39	OG0000000	HCON_00007990-00001	H. contortus
40	OG0000000	HCON_00008070-00001	H. contortus
41	OG0000000	HCON_00009510-00001	H. contortus
42	OG0000000	HCON_00009520-00001	H. contortus
43	OG0000000	HCON_00009550-00001	H. contortus
44	OG0000000	HCON_00009720-00001	H. contortus
45	OG0000000	HCON_00009960-00001	H. contortus
46	OG0000000	HCON_00009970-00001	H. contortus
47	OG0000000	HCON_00009980-00001	H. contortus
48	OG0000000	HCON_00010150-00001	H. contortus
49	OG0000000	HCON_00010480-00001	H. contortus
50	OG0000000	HCON_00010700-00001	H. contortus
51	OG0000000	HCON_00010730-00001	H. contortus
52	OG0000000	HCON_00010780-00001	H. contortus
53	OG0000000	HCON_00010910-00001	H. contortus
54	OG0000000	HCON_00011040-00001	H. contortus
55	OG0000000	HCON_00011170-00001	H. contortus
56	OG0000000	HCON_00011260-00001	H. contortus
57	OG0000000	HCON_00011350-00001	H. contortus
58	OG0000000	HCON_00011450-00001	H. contortus
59	OG0000000	HCON_00011650-00001	H. contortus
60	OG0000000	HCON_00011690-00001	H. contortus
61	OG0000000	HCON_00012080-00001	H. contortus
62	OG0000000	HCON_00012110-00001	H. contortus
63	OG0000000	HCON_00012120-00001	H. contortus
64	OG0000000	HCON_00012210-00001	H. contortus
65	OG0000000	HCON_00012220-00001	H. contortus
66	OG0000000	HCON_00012580-00001	H. contortus
67	OG0000000	HCON_00012590-00001	H. contortus
68	OG0000000	HCON_00012600-00001	H. contortus
69	OG0000000	HCON_00012610-00001	H. contortus
70	OG0000000	HCON_00013200-00001	H. contortus
71	OG0000000	HCON_00013410-00001	H. contortus
72	OG0000000	HCON_00013420-00001	H. contortus
73	OG0000000	HCON_00014610-00001	H. contortus
74	OG0000000	HCON_00014690-00001	H. contortus
75	OG0000000	HCON_00015180-00001	H. contortus
76	OG0000000	HCON_00016550-00001	H. contortus
77	OG0000000	HCON_00016950-00001	H. contortus
78	OG0000000	HCON_00017270-00001	H. contortus
79	OG0000000	HCON_00017290-00001	H. contortus
80	OG0000000	HCON_00017300-00001	H. contortus
81	OG0000000	HCON_00017510-00001	H. contortus
82	OG0000000	HCON_00018230-00001	H. contortus
83	OG0000000	HCON_00018840-00001	H. contortus
84	OG0000000	HCON_00019020-00001	H. contortus
85	OG0000000	HCON_00019050-00001	H. contortus
86	OG0000000	HCON_00020580-00001	H. contortus
87	OG0000000	HCON_00020590-00001	H. contortus
88	OG0000000	HCON_00020660-00001	H. contortus
89	OG0000000	HCON_00021220-00001	H. contortus
90	OG0000000	HCON_00021490-00001	H. contortus
91	OG0000000	HCON_00021980-00001	H. contortus
92	OG0000000	HCON_00022110-00001	H. contortus
93	OG0000000	HCON_00022180-00001	H. contortus
94	OG0000000	HCON_00022190-00001	H. contortus
95	OG0000000	HCON_00023630-00001	H. contortus
96	OG0000000	HCON_00025090-00001	H. contortus
97	OG0000000	HCON_00025460-00001	H. contortus
98	OG0000000	HCON_00026400-00001	H. contortus
99	OG0000000	HCON_00027020-00001	H. contortus
100	OG0000000	HCON_00027300-00001	H. contortus
101	OG0000000	HCON_00028870-00001	H. contortus
102	OG0000000	HCON_00028880-00001	H. contortus
103	OG0000000	HCON_00028890-00001	H. contortus
104	OG0000000	HCON_00028900-00001	H. contortus
105	OG0000000	HCON_00028910-00001	H. contortus
106	OG0000000	HCON_00028930-00001	H. contortus
107	OG0000000	HCON_00028980-00001	H. contortus
108	OG0000000	HCON_00030180-00001	H. contortus
109	OG0000000	HCON_00030270-00001	H. contortus
110	OG0000000	HCON_00030280-00001	H. contortus
111	OG0000000	HCON_00030290-00001	H. contortus
112	OG0000000	HCON_00030560-00001	H. contortus
113	OG0000000	HCON_00031950-00001	H. contortus
114	OG0000000	HCON_00032120-00001	H. contortus
115	OG0000000	HCON_00032130-00001	H. contortus
116	OG0000000	HCON_00032620-00001	H. contortus
117	OG0000000	HCON_00033090-00001	H. contortus
118	OG0000000	HCON_00033610-00001	H. contortus
119	OG0000000	HCON_00033670-00001	H. contortus
120	OG0000000	HCON_00035160-00001	H. contortus
121	OG0000000	HCON_00035940-00001	H. contortus
122	OG0000000	HCON_00036120-00001	H. contortus
123	OG0000000	HCON_00036650-00001	H. contortus
124	OG0000000	HCON_00037420-00001	H. contortus
125	OG0000000	HCON_00039450-00001	H. contortus
126	OG0000000	HCON_00040720-00001	H. contortus
127	OG0000000	HCON_00040810-00001	H. contortus
128	OG0000000	HCON_00042220-00001	H. contortus
129	OG0000000	HCON_00042400-00001	H. contortus
130	OG0000000	HCON_00042560-00001	H. contortus
131	OG0000000	HCON_00042570-00001	H. contortus
132	OG0000000	HCON_00042680-00001	H. contortus
133	OG0000000	HCON_00042740-00001	H. contortus
134	OG0000000	HCON_00042890-00001	H. contortus
135	OG0000000	HCON_00043700-00001	H. contortus
136	OG0000000	HCON_00043840-00001	H. contortus
137	OG0000000	HCON_00043880-00001	H. contortus
138	OG0000000	HCON_00044150-00001	H. contortus
139	OG0000000	HCON_00044550-00001	H. contortus
140	OG0000000	HCON_00044670-00001	H. contortus
141	OG0000000	HCON_00044750-00001	H. contortus
142	OG0000000	HCON_00044760-00001	H. contortus
143	OG0000000	HCON_00044980-00001	H. contortus
144	OG0000000	HCON_00045110-00001	H. contortus
145	OG0000000	HCON_00045340-00001	H. contortus
146	OG0000000	HCON_00045860-00001	H. contortus
147	OG0000000	HCON_00045870-00001	H. contortus
148	OG0000000	HCON_00046070-00001	H. contortus
149	OG0000000	HCON_00046080-00001	H. contortus
150	OG0000000	HCON_00046470-00001	H. contortus
151	OG0000000	HCON_00046730-00001	H. contortus
152	OG0000000	HCON_00046970-00001	H. contortus
153	OG0000000	HCON_00047180-00001	H. contortus
154	OG0000000	HCON_00047190-00001	H. contortus
155	OG0000000	HCON_00047250-00001	H. contortus
156	OG0000000	HCON_00047550-00001	H. contortus
157	OG0000000	HCON_00047780-00001	H. contortus
158	OG0000000	HCON_00048250-00001	H. contortus
159	OG0000000	HCON_00048260-00001	H. contortus
160	OG0000000	HCON_00048350-00001	H. contortus
161	OG0000000	HCON_00048430-00001	H. contortus
162	OG0000000	HCON_00048610-00001	H. contortus
163	OG0000000	HCON_00048670-00001	H. contortus
164	OG0000000	HCON_00048890-00001	H. contortus
165	OG0000000	HCON_00049060-00001	H. contortus
166	OG0000000	HCON_00049080-00001	H. contortus
167	OG0000000	HCON_00049090-00001	H. contortus
168	OG0000000	HCON_00049120-00001	H. contortus
169	OG0000000	HCON_00049630-00001	H. contortus
170	OG0000000	HCON_00049710-00001	H. contortus
171	OG0000000	HCON_00049750-00001	H. contortus
172	OG0000000	HCON_00050170-00001	H. contortus
173	OG0000000	HCON_00050270-00001	H. contortus
174	OG0000000	HCON_00050570-00001	H. contortus
175	OG0000000	HCON_00050590-00001	H. contortus
176	OG0000000	HCON_00050610-00001	H. contortus
177	OG0000000	HCON_00050630-00001	H. contortus
178	OG0000000	HCON_00050790-00001	H. contortus
179	OG0000000	HCON_00050850-00001	H. contortus
180	OG0000000	HCON_00051190-00001	H. contortus
181	OG0000000	HCON_00051200-00001	H. contortus
182	OG0000000	HCON_00051320-00001	H. contortus
183	OG0000000	HCON_00052140-00001	H. contortus
184	OG0000000	HCON_00052920-00001	H. contortus
185	OG0000000	HCON_00052990-00001	H. contortus
186	OG0000000	HCON_00054670-00001	H. contortus
187	OG0000000	HCON_00054990-00001	H. contortus
188	OG0000000	HCON_00055000-00001	H. contortus
189	OG0000000	HCON_00055140-00001	H. contortus
190	OG0000000	HCON_00055150-00001	H. contortus
191	OG0000000	HCON_00055220-00001	H. contortus
192	OG0000000	HCON_00055280-00001	H. contortus
193	OG0000000	HCON_00055610-00001	H. contortus
194	OG0000000	HCON_00055630-00001	H. contortus
195	OG0000000	HCON_00055650-00001	H. contortus
196	OG0000000	HCON_00056060-00001	H. contortus
197	OG0000000	HCON_00056190-00001	H. contortus
198	OG0000000	HCON_00056200-00001	H. contortus
199	OG0000000	HCON_00057150-00001	H. contortus
200	OG0000000	HCON_00057280-00001	H. contortus
201	OG0000000	HCON_00057390-00001	H. contortus
202	OG0000000	HCON_00057440-00001	H. contortus
203	OG0000000	HCON_00057500-00001	H. contortus
204	OG0000000	HCON_00057870-00001	H. contortus
205	OG0000000	HCON_00057890-00001	H. contortus
206	OG0000000	HCON_00058370-00001	H. contortus
207	OG0000000	HCON_00059610-00001	H. contortus
208	OG0000000	HCON_00059620-00001	H. contortus
209	OG0000000	HCON_00061030-00001	H. contortus
210	OG0000000	HCON_00061260-00001	H. contortus
211	OG0000000	HCON_00061750-00001	H. contortus
212	OG0000000	HCON_00061760-00001	H. contortus
213	OG0000000	HCON_00062510-00001	H. contortus
214	OG0000000	HCON_00062790-00001	H. contortus
215	OG0000000	HCON_00063340-00001	H. contortus
216	OG0000000	HCON_00063350-00001	H. contortus
217	OG0000000	HCON_00063430-00001	H. contortus
218	OG0000000	HCON_00064170-00001	H. contortus
219	OG0000000	HCON_00064630-00001	H. contortus
220	OG0000000	HCON_00064850-00001	H. contortus
221	OG0000000	HCON_00065110-00001	H. contortus
222	OG0000000	HCON_00066290-00001	H. contortus
223	OG0000000	HCON_00066550-00001	H. contortus
224	OG0000000	HCON_00066610-00001	H. contortus
225	OG0000000	HCON_00066680-00001	H. contortus
226	OG0000000	HCON_00066910-00001	H. contortus
227	OG0000000	HCON_00067050-00001	H. contortus
228	OG0000000	HCON_00067060-00001	H. contortus
229	OG0000000	HCON_00069140-00001	H. contortus
230	OG0000000	HCON_00069170-00001	H. contortus
231	OG0000000	HCON_00069220-00001	H. contortus
232	OG0000000	HCON_00070500-00001	H. contortus
233	OG0000000	HCON_00071620-00001	H. contortus
234	OG0000000	HCON_00072380-00001	H. contortus
235	OG0000000	HCON_00072930-00001	H. contortus
236	OG0000000	HCON_00073340-00001	H. contortus
237	OG0000000	HCON_00074230-00001	H. contortus
238	OG0000000	HCON_00074890-00001	H. contortus
239	OG0000000	HCON_00074970-00001	H. contortus
240	OG0000000	HCON_00075520-00001	H. contortus
241	OG0000000	HCON_00075530-00001	H. contortus
242	OG0000000	HCON_00075710-00001	H. contortus
243	OG0000000	HCON_00075960-00001	H. contortus
244	OG0000000	HCON_00076880-00001	H. contortus
245	OG0000000	HCON_00076890-00001	H. contortus
246	OG0000000	HCON_00077270-00001	H. contortus
247	OG0000000	HCON_00077590-00001	H. contortus
248	OG0000000	HCON_00077680-00001	H. contortus
249	OG0000000	HCON_00077690-00001	H. contortus
250	OG0000000	HCON_00078700-00001	H. contortus
251	OG0000000	HCON_00078970-00001	H. contortus
252	OG0000000	HCON_00078980-00001	H. contortus
253	OG0000000	HCON_00079180-00001	H. contortus
254	OG0000000	HCON_00079190-00001	H. contortus
255	OG0000000	HCON_00079250-00001	H. contortus
256	OG0000000	HCON_00079640-00001	H. contortus
257	OG0000000	HCON_00079840-00001	H. contortus
258	OG0000000	HCON_00079850-00001	H. contortus
259	OG0000000	HCON_00079900-00001	H. contortus
260	OG0000000	HCON_00080140-00001	H. contortus
261	OG0000000	HCON_00080150-00001	H. contortus
262	OG0000000	HCON_00080160-00001	H. contortus
263	OG0000000	HCON_00080190-00001	H. contortus
264	OG0000000	HCON_00080200-00001	H. contortus
265	OG0000000	HCON_00080820-00001	H. contortus
266	OG0000000	HCON_00080830-00001	H. contortus
267	OG0000000	HCON_00081110-00001	H. contortus
268	OG0000000	HCON_00081950-00001	H. contortus
269	OG0000000	HCON_00082000-00001	H. contortus
270	OG0000000	HCON_00082010-00001	H. contortus
271	OG0000000	HCON_00082020-00001	H. contortus
272	OG0000000	HCON_00082270-00001	H. contortus
273	OG0000000	HCON_00082280-00001	H. contortus
274	OG0000000	HCON_00082450-00001	H. contortus
275	OG0000000	HCON_00082690-00001	H. contortus
276	OG0000000	HCON_00082780-00001	H. contortus
277	OG0000000	HCON_00083210-00001	H. contortus
278	OG0000000	HCON_00083360-00001	H. contortus
279	OG0000000	HCON_00083450-00001	H. contortus
280	OG0000000	HCON_00083570-00001	H. contortus
281	OG0000000	HCON_00083830-00001	H. contortus
282	OG0000000	HCON_00083840-00001	H. contortus
283	OG0000000	HCON_00084220-00001	H. contortus
284	OG0000000	HCON_00084230-00001	H. contortus
285	OG0000000	HCON_00084240-00001	H. contortus
286	OG0000000	HCON_00084270-00001	H. contortus
287	OG0000000	HCON_00084280-00001	H. contortus
288	OG0000000	HCON_00084330-00001	H. contortus
289	OG0000000	HCON_00084800-00001	H. contortus
290	OG0000000	HCON_00084870-00001	H. contortus
291	OG0000000	HCON_00085090-00001	H. contortus
292	OG0000000	HCON_00086040-00001	H. contortus
293	OG0000000	HCON_00086270-00001	H. contortus
294	OG0000000	HCON_00086700-00001	H. contortus
295	OG0000000	HCON_00087960-00001	H. contortus
296	OG0000000	HCON_00088040-00001	H. contortus
297	OG0000000	HCON_00088630-00001	H. contortus
298	OG0000000	HCON_00090120-00001	H. contortus
299	OG0000000	HCON_00090140-00001	H. contortus
300	OG0000000	HCON_00090390-00001	H. contortus
301	OG0000000	HCON_00090400-00001	H. contortus
302	OG0000000	HCON_00090410-00001	H. contortus
303	OG0000000	HCON_00091260-00001	H. contortus
304	OG0000000	HCON_00091320-00001	H. contortus
305	OG0000000	HCON_00091590-00001	H. contortus
306	OG0000000	HCON_00091950-00001	H. contortus
307	OG0000000	HCON_00092220-00001	H. contortus
308	OG0000000	HCON_00092640-00001	H. contortus
309	OG0000000	HCON_00092660-00001	H. contortus
310	OG0000000	HCON_00094210-00001	H. contortus
311	OG0000000	HCON_00094670-00001	H. contortus
312	OG0000000	HCON_00095490-00001	H. contortus
313	OG0000000	HCON_00095580-00001	H. contortus
314	OG0000000	HCON_00095750-00001	H. contortus
315	OG0000000	HCON_00095860-00001	H. contortus
316	OG0000000	HCON_00095950-00001	H. contortus
317	OG0000000	HCON_00096010-00001	H. contortus
318	OG0000000	HCON_00096090-00001	H. contortus
319	OG0000000	HCON_00096100-00001	H. contortus
320	OG0000000	HCON_00096210-00001	H. contortus
321	OG0000000	HCON_00096220-00001	H. contortus
322	OG0000000	HCON_00096230-00001	H. contortus
323	OG0000000	HCON_00096260-00001	H. contortus
324	OG0000000	HCON_00096350-00001	H. contortus
325	OG0000000	HCON_00096360-00001	H. contortus
326	OG0000000	HCON_00096450-00001	H. contortus
327	OG0000000	HCON_00096460-00001	H. contortus
328	OG0000000	HCON_00096470-00001	H. contortus
329	OG0000000	HCON_00096860-00001	H. contortus
330	OG0000000	HCON_00097420-00001	H. contortus
331	OG0000000	HCON_00097885-00001	H. contortus
332	OG0000000	HCON_00097980-00001	H. contortus
333	OG0000000	HCON_00098860-00001	H. contortus
334	OG0000000	HCON_00101390-00001	H. contortus
335	OG0000000	HCON_00102390-00001	H. contortus
336	OG0000000	HCON_00102690-00001	H. contortus
337	OG0000000	HCON_00103780-00001	H. contortus
338	OG0000000	HCON_00103900-00001	H. contortus
339	OG0000000	HCON_00104330-00001	H. contortus
340	OG0000000	HCON_00104440-00001	H. contortus
341	OG0000000	HCON_00104810-00001	H. contortus
342	OG0000000	HCON_00104970-00001	H. contortus
343	OG0000000	HCON_00105900-00001	H. contortus
344	OG0000000	HCON_00105970-00001	H. contortus
345	OG0000000	HCON_00106060-00001	H. contortus
346	OG0000000	HCON_00106080-00001	H. contortus
347	OG0000000	HCON_00106100-00001	H. contortus
348	OG0000000	HCON_00106110-00001	H. contortus
349	OG0000000	HCON_00106120-00001	H. contortus
350	OG0000000	HCON_00106180-00001	H. contortus
351	OG0000000	HCON_00107660-00001	H. contortus
352	OG0000000	HCON_00107910-00001	H. contortus
353	OG0000000	HCON_00107940-00001	H. contortus
354	OG0000000	HCON_00108060-00001	H. contortus
355	OG0000000	HCON_00108360-00001	H. contortus
356	OG0000000	HCON_00108400-00001	H. contortus
357	OG0000000	HCON_00108410-00001	H. contortus
358	OG0000000	HCON_00109190-00001	H. contortus
359	OG0000000	HCON_00109250-00001	H. contortus
360	OG0000000	HCON_00109430-00001	H. contortus
361	OG0000000	HCON_00109510-00001	H. contortus
362	OG0000000	HCON_00109850-00001	H. contortus
363	OG0000000	HCON_00110230-00001	H. contortus
364	OG0000000	HCON_00110330-00001	H. contortus
365	OG0000000	HCON_00110830-00001	H. contortus
366	OG0000000	HCON_00111220-00001	H. contortus
367	OG0000000	HCON_00111360-00001	H. contortus
368	OG0000000	HCON_00111840-00001	H. contortus
369	OG0000000	HCON_00111970-00001	H. contortus
370	OG0000000	HCON_00112300-00001	H. contortus
371	OG0000000	HCON_00112310-00001	H. contortus
372	OG0000000	HCON_00112410-00001	H. contortus
373	OG0000000	HCON_00112460-00001	H. contortus
374	OG0000000	HCON_00112490-00001	H. contortus
375	OG0000000	HCON_00112900-00001	H. contortus
376	OG0000000	HCON_00113140-00001	H. contortus
377	OG0000000	HCON_00113150-00001	H. contortus
378	OG0000000	HCON_00113160-00001	H. contortus
379	OG0000000	HCON_00113320-00001	H. contortus
380	OG0000000	HCON_00113380-00001	H. contortus
381	OG0000000	HCON_00113410-00001	H. contortus
382	OG0000000	HCON_00113490-00001	H. contortus
383	OG0000000	HCON_00113960-00001	H. contortus
384	OG0000000	HCON_00114060-00001	H. contortus
385	OG0000000	HCON_00114150-00001	H. contortus
386	OG0000000	HCON_00114370-00001	H. contortus
387	OG0000000	HCON_00114460-00001	H. contortus
388	OG0000000	HCON_00114560-00001	H. contortus
389	OG0000000	HCON_00114950-00001	H. contortus
390	OG0000000	HCON_00115090-00001	H. contortus
391	OG0000000	HCON_00115170-00001	H. contortus
392	OG0000000	HCON_00115350-00001	H. contortus
393	OG0000000	HCON_00115510-00001	H. contortus
394	OG0000000	HCON_00115520-00001	H. contortus
395	OG0000000	HCON_00115530-00001	H. contortus
396	OG0000000	HCON_00115830-00001	H. contortus
397	OG0000000	HCON_00116200-00001	H. contortus
398	OG0000000	HCON_00116230-00001	H. contortus
399	OG0000000	HCON_00116330-00001	H. contortus
400	OG0000000	HCON_00116350-00001	H. contortus
401	OG0000000	HCON_00116390-00001	H. contortus
402	OG0000000	HCON_00116580-00001	H. contortus
403	OG0000000	HCON_00116590-00001	H. contortus
404	OG0000000	HCON_00116620-00001	H. contortus
405	OG0000000	HCON_00116680-00001	H. contortus
406	OG0000000	HCON_00116790-00001	H. contortus
407	OG0000000	HCON_00117090-00001	H. contortus
408	OG0000000	HCON_00117100-00001	H. contortus
409	OG0000000	HCON_00117130-00001	H. contortus
410	OG0000000	HCON_00117360-00001	H. contortus
411	OG0000000	HCON_00117370-00001	H. contortus
412	OG0000000	HCON_00117480-00001	H. contortus
413	OG0000000	HCON_00117490-00001	H. contortus
414	OG0000000	HCON_00117590-00001	H. contortus
415	OG0000000	HCON_00118060-00001	H. contortus
416	OG0000000	HCON_00118310-00001	H. contortus
417	OG0000000	HCON_00118510-00001	H. contortus
418	OG0000000	HCON_00118950-00001	H. contortus
419	OG0000000	HCON_00119000-00001	H. contortus
420	OG0000000	HCON_00119140-00001	H. contortus
421	OG0000000	HCON_00119250-00001	H. contortus
422	OG0000000	HCON_00120240-00001	H. contortus
423	OG0000000	HCON_00120630-00001	H. contortus
424	OG0000000	HCON_00121120-00001	H. contortus
425	OG0000000	HCON_00121930-00001	H. contortus
426	OG0000000	HCON_00121940-00001	H. contortus
427	OG0000000	HCON_00122030-00001	H. contortus
428	OG0000000	HCON_00122480-00001	H. contortus
429	OG0000000	HCON_00122630-00001	H. contortus
430	OG0000000	HCON_00123860-00001	H. contortus
431	OG0000000	HCON_00125230-00001	H. contortus
432	OG0000000	HCON_00125660-00001	H. contortus
433	OG0000000	HCON_00126080-00001	H. contortus
434	OG0000000	HCON_00126090-00001	H. contortus
435	OG0000000	HCON_00126100-00001	H. contortus
436	OG0000000	HCON_00126190-00001	H. contortus
437	OG0000000	HCON_00126910-00001	H. contortus
438	OG0000000	HCON_00127250-00001	H. contortus
439	OG0000000	HCON_00127830-00001	H. contortus
440	OG0000000	HCON_00127840-00001	H. contortus
441	OG0000000	HCON_00127850-00001	H. contortus
442	OG0000000	HCON_00128050-00001	H. contortus
443	OG0000000	HCON_00128110-00001	H. contortus
444	OG0000000	HCON_00128350-00001	H. contortus
445	OG0000000	HCON_00128930-00001	H. contortus
446	OG0000000	HCON_00129080-00001	H. contortus
447	OG0000000	HCON_00130590-00001	H. contortus
448	OG0000000	HCON_00130900-00001	H. contortus
449	OG0000000	HCON_00130980-00001	H. contortus
450	OG0000000	HCON_00130990-00001	H. contortus
451	OG0000000	HCON_00131070-00001	H. contortus
452	OG0000000	HCON_00131090-00001	H. contortus
453	OG0000000	HCON_00131170-00001	H. contortus
454	OG0000000	HCON_00131180-00001	H. contortus
455	OG0000000	HCON_00131240-00001	H. contortus
456	OG0000000	HCON_00131260-00001	H. contortus
457	OG0000000	HCON_00131420-00001	H. contortus
458	OG0000000	HCON_00131570-00001	H. contortus
459	OG0000000	HCON_00131650-00001	H. contortus
460	OG0000000	HCON_00131880-00001	H. contortus
461	OG0000000	HCON_00132690-00001	H. contortus
462	OG0000000	HCON_00132700-00001	H. contortus
463	OG0000000	HCON_00133730-00001	H. contortus
464	OG0000000	HCON_00133760-00001	H. contortus
465	OG0000000	HCON_00133810-00001	H. contortus
466	OG0000000	HCON_00133840-00001	H. contortus
467	OG0000000	HCON_00136580-00001	H. contortus
468	OG0000000	HCON_00136590-00001	H. contortus
469	OG0000000	HCON_00137410-00001	H. contortus
470	OG0000000	HCON_00137420-00001	H. contortus
471	OG0000000	HCON_00137430-00001	H. contortus
472	OG0000000	HCON_00137650-00001	H. contortus
473	OG0000000	HCON_00138060-00001	H. contortus
474	OG0000000	HCON_00139230-00001	H. contortus
475	OG0000000	HCON_00139240-00001	H. contortus
476	OG0000000	HCON_00139250-00001	H. contortus
477	OG0000000	HCON_00139770-00001	H. contortus
478	OG0000000	HCON_00139780-00001	H. contortus
479	OG0000000	HCON_00139790-00001	H. contortus
480	OG0000000	HCON_00139800-00001	H. contortus
481	OG0000000	HCON_00140310-00001	H. contortus
482	OG0000000	HCON_00140520-00001	H. contortus
483	OG0000000	HCON_00140690-00001	H. contortus
484	OG0000000	HCON_00141150-00001	H. contortus
485	OG0000000	HCON_00141220-00001	H. contortus
486	OG0000000	HCON_00141420-00001	H. contortus
487	OG0000000	HCON_00141430-00001	H. contortus
488	OG0000000	HCON_00141680-00001	H. contortus
489	OG0000000	HCON_00141820-00001	H. contortus
490	OG0000000	HCON_00142030-00001	H. contortus
491	OG0000000	HCON_00142060-00001	H. contortus
492	OG0000000	HCON_00142080-00001	H. contortus
493	OG0000000	HCON_00142210-00001	H. contortus
494	OG0000000	HCON_00142220-00001	H. contortus
495	OG0000000	HCON_00142230-00001	H. contortus
496	OG0000000	HCON_00142270-00001	H. contortus
497	OG0000000	HCON_00142380-00001	H. contortus
498	OG0000000	HCON_00142630-00001	H. contortus
499	OG0000000	HCON_00142860-00001	H. contortus
500	OG0000000	HCON_00143700-00001	H. contortus
501	OG0000000	HCON_00143990-00001	H. contortus
502	OG0000000	HCON_00144000-00001	H. contortus
503	OG0000000	HCON_00144010-00001	H. contortus
504	OG0000000	HCON_00144080-00001	H. contortus
505	OG0000000	HCON_00144110-00001	H. contortus
506	OG0000000	HCON_00144190-00001	H. contortus
507	OG0000000	HCON_00144410-00001	H. contortus
508	OG0000000	HCON_00144420-00001	H. contortus
509	OG0000000	HCON_00144650-00001	H. contortus
510	OG0000000	HCON_00144810-00001	H. contortus
511	OG0000000	HCON_00145360-00001	H. contortus
512	OG0000000	HCON_00145450-00001	H. contortus
513	OG0000000	HCON_00145620-00001	H. contortus
514	OG0000000	HCON_00145870-00001	H. contortus
515	OG0000000	HCON_00145920-00001	H. contortus
516	OG0000000	HCON_00146160-00001	H. contortus
517	OG0000000	HCON_00146200-00001	H. contortus
518	OG0000000	HCON_00146460-00001	H. contortus
519	OG0000000	HCON_00146470-00001	H. contortus
520	OG0000000	HCON_00146480-00001	H. contortus
521	OG0000000	HCON_00146510-00001	H. contortus
522	OG0000000	HCON_00146750-00001	H. contortus
523	OG0000000	HCON_00147100-00001	H. contortus
524	OG0000000	HCON_00147500-00001	H. contortus
525	OG0000000	HCON_00147910-00001	H. contortus
526	OG0000000	HCON_00147920-00001	H. contortus
527	OG0000000	HCON_00148000-00001	H. contortus
528	OG0000000	HCON_00148010-00001	H. contortus
529	OG0000000	HCON_00148150-00001	H. contortus
530	OG0000000	HCON_00148390-00001	H. contortus
531	OG0000000	HCON_00148770-00001	H. contortus
532	OG0000000	HCON_00149230-00001	H. contortus
533	OG0000000	HCON_00149240-00001	H. contortus
534	OG0000000	HCON_00149250-00001	H. contortus
535	OG0000000	HCON_00149370-00001	H. contortus
536	OG0000000	HCON_00150060-00001	H. contortus
537	OG0000000	HCON_00150770-00001	H. contortus
538	OG0000000	HCON_00150800-00001	H. contortus
539	OG0000000	HCON_00150810-00001	H. contortus
540	OG0000000	HCON_00150920-00001	H. contortus
541	OG0000000	HCON_00150990-00001	H. contortus
542	OG0000000	HCON_00151120-00001	H. contortus
543	OG0000000	HCON_00151130-00001	H. contortus
544	OG0000000	HCON_00151310-00001	H. contortus
545	OG0000000	HCON_00151390-00001	H. contortus
546	OG0000000	HCON_00151960-00001	H. contortus
547	OG0000000	HCON_00152230-00001	H. contortus
548	OG0000000	HCON_00152950-00001	H. contortus
549	OG0000000	HCON_00153040-00001	H. contortus
550	OG0000000	HCON_00153050-00001	H. contortus
551	OG0000000	HCON_00153060-00001	H. contortus
552	OG0000000	HCON_00153250-00001	H. contortus
553	OG0000000	HCON_00153390-00001	H. contortus
554	OG0000000	HCON_00153670-00001	H. contortus
555	OG0000000	HCON_00154230-00001	H. contortus
556	OG0000000	HCON_00154280-00001	H. contortus
557	OG0000000	HCON_00154290-00001	H. contortus
558	OG0000000	HCON_00155200-00001	H. contortus
559	OG0000000	HCON_00155210-00001	H. contortus
560	OG0000000	HCON_00155970-00001	H. contortus
561	OG0000000	HCON_00156160-00001	H. contortus
562	OG0000000	HCON_00157370-00001	H. contortus
563	OG0000000	HCON_00157380-00001	H. contortus
564	OG0000000	HCON_00157420-00001	H. contortus
565	OG0000000	HCON_00157430-00001	H. contortus
566	OG0000000	HCON_00157550-00001	H. contortus
567	OG0000000	HCON_00159150-00001	H. contortus
568	OG0000000	HCON_00159510-00001	H. contortus
569	OG0000000	HCON_00159530-00001	H. contortus
570	OG0000000	HCON_00160210-00001	H. contortus
571	OG0000000	HCON_00160390-00001	H. contortus
572	OG0000000	HCON_00160400-00001	H. contortus
573	OG0000000	HCON_00160410-00001	H. contortus
574	OG0000000	HCON_00160550-00001	H. contortus
575	OG0000000	HCON_00160560-00001	H. contortus
576	OG0000000	HCON_00161170-00001	H. contortus
577	OG0000000	HCON_00161750-00001	H. contortus
578	OG0000000	HCON_00161860-00001	H. contortus
579	OG0000000	HCON_00162410-00001	H. contortus
580	OG0000000	HCON_00162570-00001	H. contortus
581	OG0000000	HCON_00163600-00001	H. contortus
582	OG0000000	HCON_00163680-00001	H. contortus
583	OG0000000	HCON_00163790-00001	H. contortus
584	OG0000000	HCON_00163990-00001	H. contortus
585	OG0000000	HCON_00164170-00001	H. contortus
586	OG0000000	HCON_00165160-00001	H. contortus
587	OG0000000	HCON_00165450-00001	H. contortus
588	OG0000000	HCON_00167140-00001	H. contortus
589	OG0000000	HCON_00167650-00001	H. contortus
590	OG0000000	HCON_00167900-00001	H. contortus
591	OG0000000	HCON_00168020-00001	H. contortus
592	OG0000000	HCON_00168330-00001	H. contortus
593	OG0000000	HCON_00168610-00001	H. contortus
594	OG0000000	HCON_00168710-00001	H. contortus
595	OG0000000	HCON_00168740-00001	H. contortus
596	OG0000000	HCON_00168750-00001	H. contortus
597	OG0000000	HCON_00168770-00001	H. contortus
598	OG0000000	HCON_00168790-00001	H. contortus
599	OG0000000	HCON_00168820-00001	H. contortus
600	OG0000000	HCON_00168830-00001	H. contortus
601	OG0000000	HCON_00168880-00001	H. contortus
602	OG0000000	HCON_00168890-00001	H. contortus
603	OG0000000	HCON_00169080-00001	H. contortus
604	OG0000000	HCON_00169110-00001	H. contortus
605	OG0000000	HCON_00169120-00001	H. contortus
606	OG0000000	HCON_00169130-00001	H. contortus
607	OG0000000	HCON_00169160-00001	H. contortus
608	OG0000000	HCON_00169170-00001	H. contortus
609	OG0000000	HCON_00169240-00001	H. contortus
610	OG0000000	HCON_00169250-00001	H. contortus
611	OG0000000	HCON_00169390-00001	H. contortus
612	OG0000000	HCON_00169430-00001	H. contortus
613	OG0000000	HCON_00169500-00001	H. contortus
614	OG0000000	HCON_00169510-00001	H. contortus
615	OG0000000	HCON_00169580-00001	H. contortus
616	OG0000000	HCON_00169640-00001	H. contortus
617	OG0000000	HCON_00169740-00001	H. contortus
618	OG0000000	HCON_00169980-00001	H. contortus
619	OG0000000	HCON_00170050-00001	H. contortus
620	OG0000000	HCON_00170060-00001	H. contortus
621	OG0000000	HCON_00170150-00001	H. contortus
622	OG0000000	HCON_00170240-00001	H. contortus
623	OG0000000	HCON_00170420-00001	H. contortus
624	OG0000000	HCON_00170440-00001	H. contortus
625	OG0000000	HCON_00170450-00001	H. contortus
626	OG0000000	HCON_00170620-00001	H. contortus
627	OG0000000	HCON_00170630-00001	H. contortus
628	OG0000000	HCON_00170820-00001	H. contortus
629	OG0000000	HCON_00170830-00001	H. contortus
630	OG0000000	HCON_00170840-00001	H. contortus
631	OG0000000	HCON_00170880-00001	H. contortus
632	OG0000000	HCON_00170910-00001	H. contortus
633	OG0000000	HCON_00170940-00001	H. contortus
634	OG0000000	HCON_00170950-00001	H. contortus
635	OG0000000	HCON_00170980-00001	H. contortus
636	OG0000000	HCON_00171040-00001	H. contortus
637	OG0000000	HCON_00171050-00001	H. contortus
638	OG0000000	HCON_00171150-00001	H. contortus
639	OG0000000	HCON_00171160-00001	H. contortus
640	OG0000000	HCON_00171200-00001	H. contortus
641	OG0000000	HCON_00171210-00001	H. contortus
642	OG0000000	HCON_00171230-00001	H. contortus
643	OG0000000	HCON_00171310-00001	H. contortus
644	OG0000000	HCON_00171340-00001	H. contortus
645	OG0000000	HCON_00171350-00001	H. contortus
646	OG0000000	HCON_00171500-00001	H. contortus
647	OG0000000	HCON_00171510-00001	H. contortus
648	OG0000000	HCON_00171520-00001	H. contortus
649	OG0000000	HCON_00171730-00001	H. contortus
650	OG0000000	HCON_00171740-00001	H. contortus
651	OG0000000	HCON_00171820-00001	H. contortus
652	OG0000000	HCON_00171830-00001	H. contortus
653	OG0000000	HCON_00171930-00001	H. contortus
654	OG0000000	HCON_00171940-00001	H. contortus
655	OG0000000	HCON_00172230-00001	H. contortus
656	OG0000000	HCON_00172330-00001	H. contortus
657	OG0000000	HCON_00172510-00001	H. contortus
658	OG0000000	HCON_00172540-00001	H. contortus
659	OG0000000	HCON_00172550-00001	H. contortus
660	OG0000000	HCON_00172560-00001	H. contortus
661	OG0000000	HCON_00172640-00001	H. contortus
662	OG0000000	HCON_00172710-00001	H. contortus
663	OG0000000	HCON_00172790-00001	H. contortus
664	OG0000000	HCON_00172810-00001	H. contortus
665	OG0000000	HCON_00172820-00001	H. contortus
666	OG0000000	HCON_00172880-00001	H. contortus
667	OG0000000	HCON_00172920-00001	H. contortus
668	OG0000000	HCON_00172940-00001	H. contortus
669	OG0000000	HCON_00172970-00001	H. contortus
670	OG0000000	HCON_00172980-00001	H. contortus
671	OG0000000	HCON_00173030-00001	H. contortus
672	OG0000000	HCON_00173050-00001	H. contortus
673	OG0000000	HCON_00173060-00001	H. contortus
674	OG0000000	HCON_00173070-00001	H. contortus
675	OG0000000	HCON_00173080-00001	H. contortus
676	OG0000000	HCON_00173250-00001	H. contortus
677	OG0000000	HCON_00173640-00001	H. contortus
678	OG0000000	HCON_00173650-00001	H. contortus
679	OG0000000	HCON_00173740-00001	H. contortus
680	OG0000000	HCON_00173790-00001	H. contortus
681	OG0000000	HCON_00173830-00001	H. contortus
682	OG0000000	HCON_00173840-00001	H. contortus
683	OG0000000	HCON_00174150-00001	H. contortus
684	OG0000000	HCON_00174170-00001	H. contortus
685	OG0000000	HCON_00174190-00001	H. contortus
686	OG0000000	HCON_00174200-00001	H. contortus
687	OG0000000	HCON_00174230-00001	H. contortus
688	OG0000000	HCON_00174300-00001	H. contortus
689	OG0000000	HCON_00174560-00001	H. contortus
690	OG0000000	HCON_00174570-00001	H. contortus
691	OG0000000	HCON_00174580-00001	H. contortus
692	OG0000000	HCON_00174890-00001	H. contortus
693	OG0000000	HCON_00174900-00001	H. contortus
694	OG0000000	HCON_00174920-00001	H. contortus
695	OG0000000	HCON_00175130-00001	H. contortus
696	OG0000000	HCON_00175220-00001	H. contortus
697	OG0000000	HCON_00175240-00001	H. contortus
698	OG0000000	HCON_00175290-00001	H. contortus
699	OG0000000	HCON_00175300-00001	H. contortus
700	OG0000000	HCON_00175360-00001	H. contortus
701	OG0000000	HCON_00175660-00001	H. contortus
702	OG0000000	HCON_00175680-00001	H. contortus
703	OG0000000	HCON_00175690-00001	H. contortus
704	OG0000000	HCON_00175730-00001	H. contortus
705	OG0000000	HCON_00175780-00001	H. contortus
706	OG0000000	HCON_00175790-00001	H. contortus
707	OG0000000	HCON_00175820-00001	H. contortus
708	OG0000000	HCON_00175840-00001	H. contortus
709	OG0000000	HCON_00175850-00001	H. contortus
710	OG0000000	HCON_00175860-00001	H. contortus
711	OG0000000	HCON_00176020-00001	H. contortus
712	OG0000000	HCON_00176260-00001	H. contortus
713	OG0000000	HCON_00176390-00001	H. contortus
714	OG0000000	HCON_00176660-00001	H. contortus
715	OG0000000	HCON_00176740-00001	H. contortus
716	OG0000000	HCON_00176750-00001	H. contortus
717	OG0000000	HCON_00176970-00001	H. contortus
718	OG0000000	HCON_00177120-00001	H. contortus
719	OG0000000	HCON_00177140-00001	H. contortus
720	OG0000000	HCON_00177150-00001	H. contortus
721	OG0000000	HCON_00177210-00001	H. contortus
722	OG0000000	HCON_00177550-00001	H. contortus
723	OG0000000	HCON_00177560-00001	H. contortus
724	OG0000000	HCON_00177570-00001	H. contortus
725	OG0000000	HCON_00177610-00001	H. contortus
726	OG0000000	HCON_00178450-00001	H. contortus
727	OG0000000	HCON_00178510-00001	H. contortus
728	OG0000000	HCON_00178570-00001	H. contortus
729	OG0000000	HCON_00178580-00001	H. contortus
730	OG0000000	HCON_00178590-00001	H. contortus
731	OG0000000	HCON_00178660-00001	H. contortus
732	OG0000000	HCON_00178730-00001	H. contortus
733	OG0000000	HCON_00178880-00001	H. contortus
734	OG0000000	HCON_00178890-00001	H. contortus
735	OG0000000	HCON_00179110-00001	H. contortus
736	OG0000000	HCON_00179540-00001	H. contortus
737	OG0000000	HCON_00179550-00001	H. contortus
738	OG0000000	HCON_00179620-00001	H. contortus
739	OG0000000	HCON_00179630-00001	H. contortus
740	OG0000000	HCON_00179780-00001	H. contortus
741	OG0000000	HCON_00180150-00001	H. contortus
742	OG0000000	HCON_00180320-00001	H. contortus
743	OG0000000	HCON_00180510-00001	H. contortus
744	OG0000000	HCON_00180530-00001	H. contortus
745	OG0000000	HCON_00180590-00001	H. contortus
746	OG0000000	HCON_00180780-00001	H. contortus
747	OG0000000	HCON_00180820-00001	H. contortus
748	OG0000000	HCON_00180840-00001	H. contortus
749	OG0000000	HCON_00180880-00001	H. contortus
750	OG0000000	HCON_00180890-00001	H. contortus
751	OG0000000	HCON_00180900-00001	H. contortus
752	OG0000000	HCON_00181000-00001	H. contortus
753	OG0000000	HCON_00181010-00001	H. contortus
754	OG0000000	HCON_00181040-00001	H. contortus
755	OG0000000	HCON_00181190-00001	H. contortus
756	OG0000000	HCON_00181220-00001	H. contortus
757	OG0000000	HCON_00181300-00001	H. contortus
758	OG0000000	HCON_00181430-00001	H. contortus
759	OG0000000	HCON_00181590-00001	H. contortus
760	OG0000000	HCON_00181610-00001	H. contortus
761	OG0000000	HCON_00181640-00001	H. contortus
762	OG0000000	HCON_00181660-00001	H. contortus
763	OG0000000	HCON_00181670-00001	H. contortus
764	OG0000000	HCON_00181680-00001	H. contortus
765	OG0000000	HCON_00182090-00001	H. contortus
766	OG0000000	HCON_00182100-00001	H. contortus
767	OG0000000	HCON_00182120-00001	H. contortus
768	OG0000000	HCON_00182140-00001	H. contortus
769	OG0000000	HCON_00182150-00001	H. contortus
770	OG0000000	HCON_00182160-00001	H. contortus
771	OG0000000	HCON_00182170-00001	H. contortus
772	OG0000000	HCON_00182180-00001	H. contortus
773	OG0000000	HCON_00182460-00001	H. contortus
774	OG0000000	HCON_00182470-00001	H. contortus
775	OG0000000	HCON_00182480-00001	H. contortus
776	OG0000000	HCON_00182490-00001	H. contortus
777	OG0000000	HCON_00182610-00001	H. contortus
778	OG0000000	HCON_00182720-00001	H. contortus
779	OG0000000	HCON_00182740-00001	H. contortus
780	OG0000000	HCON_00182780-00001	H. contortus
781	OG0000000	HCON_00182800-00001	H. contortus
782	OG0000000	HCON_00183030-00001	H. contortus
783	OG0000000	HCON_00183190-00001	H. contortus
784	OG0000000	HCON_00183350-00001	H. contortus
785	OG0000000	HCON_00183380-00001	H. contortus
786	OG0000000	HCON_00183420-00001	H. contortus
787	OG0000000	HCON_00183510-00001	H. contortus
788	OG0000000	HCON_00183520-00001	H. contortus
789	OG0000000	HCON_00183680-00001	H. contortus
790	OG0000000	HCON_00183790-00001	H. contortus
791	OG0000000	HCON_00183840-00001	H. contortus
792	OG0000000	HCON_00184050-00001	H. contortus
793	OG0000000	HCON_00184060-00001	H. contortus
794	OG0000000	HCON_00184070-00001	H. contortus
795	OG0000000	HCON_00184090-00001	H. contortus
796	OG0000000	HCON_00184100-00001	H. contortus
797	OG0000000	HCON_00184130-00001	H. contortus
798	OG0000000	HCON_00184250-00001	H. contortus
799	OG0000000	HCON_00184530-00001	H. contortus
800	OG0000000	HCON_00184540-00001	H. contortus
801	OG0000000	HCON_00184630-00001	H. contortus
802	OG0000000	HCON_00184640-00001	H. contortus
803	OG0000000	HCON_00184790-00001	H. contortus
804	OG0000000	HCON_00184800-00001	H. contortus
805	OG0000000	HCON_00184830-00001	H. contortus
806	OG0000000	HCON_00185100-00001	H. contortus
807	OG0000000	HCON_00185300-00001	H. contortus
808	OG0000000	HCON_00185420-00001	H. contortus
809	OG0000000	HCON_00185430-00001	H. contortus
810	OG0000000	HCON_00185440-00001	H. contortus
811	OG0000000	HCON_00185750-00001	H. contortus
812	OG0000000	HCON_00186510-00001	H. contortus
813	OG0000000	HCON_00187020-00001	H. contortus
814	OG0000000	HCON_00187030-00001	H. contortus
815	OG0000000	HCON_00187060-00001	H. contortus
816	OG0000000	HCON_00187190-00001	H. contortus
817	OG0000000	HCON_00187370-00001	H. contortus
818	OG0000000	HCON_00187420-00001	H. contortus
819	OG0000000	HCON_00187540-00001	H. contortus
820	OG0000000	HCON_00187550-00001	H. contortus
821	OG0000000	HCON_00187580-00001	H. contortus
822	OG0000000	HCON_00187590-00001	H. contortus
823	OG0000000	HCON_00187600-00001	H. contortus
824	OG0000000	HCON_00187620-00001	H. contortus
825	OG0000000	HCON_00188430-00001	H. contortus
826	OG0000000	HCON_00188770-00001	H. contortus
827	OG0000000	HCON_00189750-00001	H. contortus
828	OG0000000	HCON_00190600-00001	H. contortus
829	OG0000000	HCON_00190610-00001	H. contortus
830	OG0000000	HCON_00190720-00001	H. contortus
831	OG0000000	HCON_00190880-00001	H. contortus
832	OG0000000	HCON_00191010-00001	H. contortus
833	OG0000000	HCON_00191140-00001	H. contortus
834	OG0000000	HCON_00191230-00001	H. contortus
835	OG0000000	HCON_00191240-00001	H. contortus
836	OG0000000	HCON_00191290-00001	H. contortus
837	OG0000001	HCON_00000220-00001	H. contortus
838	OG0000001	HCON_00000560-00001	H. contortus
839	OG0000001	HCON_00001590-00001	H. contortus
840	OG0000001	HCON_00001600-00001	H. contortus
841	OG0000001	HCON_00001610-00001	H. contortus
842	OG0000001	HCON_00003230-00001	H. contortus
843	OG0000001	HCON_00003240-00001	H. contortus
844	OG0000001	HCON_00004140-00001	H. contortus
845	OG0000001	HCON_00004910-00001	H. contortus
846	OG0000001	HCON_00004920-00001	H. contortus
847	OG0000001	HCON_00004930-00001	H. contortus
848	OG0000001	HCON_00004940-00001	H. contortus
849	OG0000001	HCON_00005520-00001	H. contortus
850	OG0000001	HCON_00005580-00001	H. contortus
851	OG0000001	HCON_00005590-00001	H. contortus
852	OG0000001	HCON_00005600-00001	H. contortus
853	OG0000001	HCON_00006050-00001	H. contortus
854	OG0000001	HCON_00006060-00001	H. contortus
855	OG0000001	HCON_00006110-00001	H. contortus
856	OG0000001	HCON_00006410-00001	H. contortus
857	OG0000001	HCON_00007200-00001	H. contortus
858	OG0000001	HCON_00007210-00001	H. contortus
859	OG0000001	HCON_00007220-00001	H. contortus
860	OG0000001	HCON_00007230-00001	H. contortus
861	OG0000001	HCON_00008810-00001	H. contortus
862	OG0000001	HCON_00009130-00001	H. contortus
863	OG0000001	HCON_00014320-00001	H. contortus
864	OG0000001	HCON_00016090-00001	H. contortus
865	OG0000001	HCON_00016340-00001	H. contortus
866	OG0000001	HCON_00016350-00001	H. contortus
867	OG0000001	HCON_00016360-00001	H. contortus
868	OG0000001	HCON_00016370-00001	H. contortus
869	OG0000001	HCON_00016380-00001	H. contortus
870	OG0000001	HCON_00017540-00001	H. contortus
871	OG0000001	HCON_00017620-00001	H. contortus
872	OG0000001	HCON_00017630-00001	H. contortus
873	OG0000001	HCON_00017640-00001	H. contortus
874	OG0000001	HCON_00017650-00001	H. contortus
875	OG0000001	HCON_00020850-00001	H. contortus
876	OG0000001	HCON_00023600-00001	H. contortus
877	OG0000001	HCON_00026800-00001	H. contortus
878	OG0000001	HCON_00028940-00001	H. contortus
879	OG0000001	HCON_00028950-00001	H. contortus
880	OG0000001	HCON_00030540-00001	H. contortus
881	OG0000001	HCON_00030550-00001	H. contortus
882	OG0000001	HCON_00030890-00001	H. contortus
883	OG0000001	HCON_00032490-00001	H. contortus
884	OG0000001	HCON_00032510-00001	H. contortus
885	OG0000001	HCON_00032520-00001	H. contortus
886	OG0000001	HCON_00032780-00001	H. contortus
887	OG0000001	HCON_00035180-00001	H. contortus
888	OG0000001	HCON_00040390-00001	H. contortus
889	OG0000001	HCON_00041590-00001	H. contortus
890	OG0000001	HCON_00041600-00001	H. contortus
891	OG0000001	HCON_00042080-00001	H. contortus
892	OG0000001	HCON_00042630-00001	H. contortus
893	OG0000001	HCON_00043130-00001	H. contortus
894	OG0000001	HCON_00043740-00001	H. contortus
895	OG0000001	HCON_00043790-00001	H. contortus
896	OG0000001	HCON_00046160-00001	H. contortus
897	OG0000001	HCON_00046370-00001	H. contortus
898	OG0000001	HCON_00047640-00001	H. contortus
899	OG0000001	HCON_00047650-00001	H. contortus
900	OG0000001	HCON_00047660-00001	H. contortus
901	OG0000001	HCON_00047670-00001	H. contortus
902	OG0000001	HCON_00047740-00001	H. contortus
903	OG0000001	HCON_00047750-00001	H. contortus
904	OG0000001	HCON_00048110-00001	H. contortus
905	OG0000001	HCON_00048120-00001	H. contortus
906	OG0000001	HCON_00048130-00001	H. contortus
907	OG0000001	HCON_00048140-00001	H. contortus
908	OG0000001	HCON_00048150-00001	H. contortus
909	OG0000001	HCON_00048160-00001	H. contortus
910	OG0000001	HCON_00048700-00001	H. contortus
911	OG0000001	HCON_00048710-00001	H. contortus
912	OG0000001	HCON_00049020-00001	H. contortus
913	OG0000001	HCON_00049030-00001	H. contortus
914	OG0000001	HCON_00049890-00001	H. contortus
915	OG0000001	HCON_00050090-00001	H. contortus
916	OG0000001	HCON_00050100-00001	H. contortus
917	OG0000001	HCON_00050110-00001	H. contortus
918	OG0000001	HCON_00050300-00001	H. contortus
919	OG0000001	HCON_00050310-00001	H. contortus
920	OG0000001	HCON_00050550-00001	H. contortus
921	OG0000001	HCON_00050560-00001	H. contortus
922	OG0000001	HCON_00050680-00001	H. contortus
923	OG0000001	HCON_00050690-00001	H. contortus
924	OG0000001	HCON_00050710-00001	H. contortus
925	OG0000001	HCON_00050760-00001	H. contortus
926	OG0000001	HCON_00050960-00001	H. contortus
927	OG0000001	HCON_00051570-00001	H. contortus
928	OG0000001	HCON_00051580-00001	H. contortus
929	OG0000001	HCON_00052170-00001	H. contortus
930	OG0000001	HCON_00053120-00001	H. contortus
931	OG0000001	HCON_00053130-00001	H. contortus
932	OG0000001	HCON_00053140-00001	H. contortus
933	OG0000001	HCON_00053250-00001	H. contortus
934	OG0000001	HCON_00053260-00001	H. contortus
935	OG0000001	HCON_00053270-00001	H. contortus
936	OG0000001	HCON_00055710-00001	H. contortus
937	OG0000001	HCON_00055720-00001	H. contortus
938	OG0000001	HCON_00055730-00001	H. contortus
939	OG0000001	HCON_00055740-00001	H. contortus
940	OG0000001	HCON_00056510-00001	H. contortus
941	OG0000001	HCON_00056690-00001	H. contortus
942	OG0000001	HCON_00057010-00001	H. contortus
943	OG0000001	HCON_00058540-00001	H. contortus
944	OG0000001	HCON_00058550-00001	H. contortus
945	OG0000001	HCON_00059260-00001	H. contortus
946	OG0000001	HCON_00059270-00001	H. contortus
947	OG0000001	HCON_00062300-00001	H. contortus
948	OG0000001	HCON_00065400-00001	H. contortus
949	OG0000001	HCON_00066670-00001	H. contortus
950	OG0000001	HCON_00067360-00001	H. contortus
951	OG0000001	HCON_00067370-00001	H. contortus
952	OG0000001	HCON_00068070-00001	H. contortus
953	OG0000001	HCON_00069190-00001	H. contortus
954	OG0000001	HCON_00069200-00001	H. contortus
955	OG0000001	HCON_00072580-00001	H. contortus
956	OG0000001	HCON_00072590-00001	H. contortus
957	OG0000001	HCON_00076530-00001	H. contortus
958	OG0000001	HCON_00076800-00001	H. contortus
959	OG0000001	HCON_00077020-00001	H. contortus
960	OG0000001	HCON_00078200-00001	H. contortus
961	OG0000001	HCON_00078210-00001	H. contortus
962	OG0000001	HCON_00078220-00001	H. contortus
963	OG0000001	HCON_00078440-00001	H. contortus
964	OG0000001	HCON_00078450-00001	H. contortus
965	OG0000001	HCON_00078840-00001	H. contortus
966	OG0000001	HCON_00078860-00001	H. contortus
967	OG0000001	HCON_00078900-00001	H. contortus
968	OG0000001	HCON_00078910-00001	H. contortus
969	OG0000001	HCON_00078920-00001	H. contortus
970	OG0000001	HCON_00078930-00001	H. contortus
971	OG0000001	HCON_00079960-00001	H. contortus
972	OG0000001	HCON_00079990-00001	H. contortus
973	OG0000001	HCON_00080000-00001	H. contortus
974	OG0000001	HCON_00080010-00001	H. contortus
975	OG0000001	HCON_00080390-00001	H. contortus
976	OG0000001	HCON_00081280-00001	H. contortus
977	OG0000001	HCON_00081300-00001	H. contortus
978	OG0000001	HCON_00081900-00001	H. contortus
979	OG0000001	HCON_00081910-00001	H. contortus
980	OG0000001	HCON_00084340-00001	H. contortus
981	OG0000001	HCON_00085430-00001	H. contortus
982	OG0000001	HCON_00085440-00001	H. contortus
983	OG0000001	HCON_00087110-00001	H. contortus
984	OG0000001	HCON_00087120-00001	H. contortus
985	OG0000001	HCON_00087570-00001	H. contortus
986	OG0000001	HCON_00087580-00001	H. contortus
987	OG0000001	HCON_00088710-00001	H. contortus
988	OG0000001	HCON_00088720-00001	H. contortus
989	OG0000001	HCON_00091170-00001	H. contortus
990	OG0000001	HCON_00093910-00001	H. contortus
991	OG0000001	HCON_00094230-00001	H. contortus
992	OG0000001	HCON_00094240-00001	H. contortus
993	OG0000001	HCON_00096330-00001	H. contortus
994	OG0000001	HCON_00104950-00001	H. contortus
995	OG0000001	HCON_00105760-00001	H. contortus
996	OG0000001	HCON_00105930-00001	H. contortus
997	OG0000001	HCON_00108970-00001	H. contortus
998	OG0000001	HCON_00109650-00001	H. contortus
999	OG0000001	HCON_00109660-00001	H. contortus
1000	OG0000001	HCON_00109670-00001	H. contortus
1001	OG0000001	HCON_00110800-00001	H. contortus
1002	OG0000001	HCON_00111160-00001	H. contortus
1003	OG0000001	HCON_00113090-00001	H. contortus
1004	OG0000001	HCON_00113650-00001	H. contortus
1005	OG0000001	HCON_00113660-00001	H. contortus
1006	OG0000001	HCON_00113830-00001	H. contortus
1007	OG0000001	HCON_00113840-00001	H. contortus
1008	OG0000001	HCON_00114450-00001	H. contortus
1009	OG0000001	HCON_00115450-00001	H. contortus
1010	OG0000001	HCON_00115460-00001	H. contortus
1011	OG0000001	HCON_00115470-00001	H. contortus
1012	OG0000001	HCON_00115690-00001	H. contortus
1013	OG0000001	HCON_00115970-00001	H. contortus
1014	OG0000001	HCON_00116490-00001	H. contortus
1015	OG0000001	HCON_00116500-00001	H. contortus
1016	OG0000001	HCON_00116510-00001	H. contortus
1017	OG0000001	HCON_00116520-00001	H. contortus
1018	OG0000001	HCON_00117330-00001	H. contortus
1019	OG0000001	HCON_00120650-00001	H. contortus
1020	OG0000001	HCON_00121160-00001	H. contortus
1021	OG0000001	HCON_00121170-00001	H. contortus
1022	OG0000001	HCON_00124690-00001	H. contortus
1023	OG0000001	HCON_00125480-00001	H. contortus
1024	OG0000001	HCON_00125820-00001	H. contortus
1025	OG0000001	HCON_00127730-00001	H. contortus
1026	OG0000001	HCON_00127740-00001	H. contortus
1027	OG0000001	HCON_00129770-00001	H. contortus
1028	OG0000001	HCON_00129780-00001	H. contortus
1029	OG0000001	HCON_00130150-00001	H. contortus
1030	OG0000001	HCON_00130160-00001	H. contortus
1031	OG0000001	HCON_00130470-00001	H. contortus
1032	OG0000001	HCON_00131320-00001	H. contortus
1033	OG0000001	HCON_00131330-00001	H. contortus
1034	OG0000001	HCON_00131340-00001	H. contortus
1035	OG0000001	HCON_00131350-00001	H. contortus
1036	OG0000001	HCON_00131680-00001	H. contortus
1037	OG0000001	HCON_00131690-00001	H. contortus
1038	OG0000001	HCON_00131700-00001	H. contortus
1039	OG0000001	HCON_00133800-00001	H. contortus
1040	OG0000001	HCON_00135530-00001	H. contortus
1041	OG0000001	HCON_00135540-00001	H. contortus
1042	OG0000001	HCON_00139830-00001	H. contortus
1043	OG0000001	HCON_00139840-00001	H. contortus
1044	OG0000001	HCON_00140880-00001	H. contortus
1045	OG0000001	HCON_00140980-00001	H. contortus
1046	OG0000001	HCON_00141010-00001	H. contortus
1047	OG0000001	HCON_00143410-00001	H. contortus
1048	OG0000001	HCON_00143420-00001	H. contortus
1049	OG0000001	HCON_00143470-00001	H. contortus
1050	OG0000001	HCON_00143480-00001	H. contortus
1051	OG0000001	HCON_00143490-00001	H. contortus
1052	OG0000001	HCON_00144210-00001	H. contortus
1053	OG0000001	HCON_00144240-00001	H. contortus
1054	OG0000001	HCON_00144250-00001	H. contortus
1055	OG0000001	HCON_00145400-00001	H. contortus
1056	OG0000001	HCON_00145410-00001	H. contortus
1057	OG0000001	HCON_00146010-00001	H. contortus
1058	OG0000001	HCON_00146020-00001	H. contortus
1059	OG0000001	HCON_00149340-00001	H. contortus
1060	OG0000001	HCON_00150000-00001	H. contortus
1061	OG0000001	HCON_00151510-00001	H. contortus
1062	OG0000001	HCON_00151520-00001	H. contortus
1063	OG0000001	HCON_00151710-00001	H. contortus
1064	OG0000001	HCON_00154640-00001	H. contortus
1065	OG0000001	HCON_00154970-00001	H. contortus
1066	OG0000001	HCON_00156100-00001	H. contortus
1067	OG0000001	HCON_00156980-00001	H. contortus
1068	OG0000001	HCON_00157610-00001	H. contortus
1069	OG0000001	HCON_00157790-00001	H. contortus
1070	OG0000001	HCON_00157800-00001	H. contortus
1071	OG0000001	HCON_00157831-00001	H. contortus
1072	OG0000001	HCON_00161550-00001	H. contortus
1073	OG0000001	HCON_00161560-00001	H. contortus
1074	OG0000001	HCON_00163470-00001	H. contortus
1075	OG0000001	HCON_00163740-00001	H. contortus
1076	OG0000001	HCON_00163750-00001	H. contortus
1077	OG0000001	HCON_00163760-00001	H. contortus
1078	OG0000001	HCON_00163770-00001	H. contortus
1079	OG0000001	HCON_00164180-00001	H. contortus
1080	OG0000001	HCON_00166170-00001	H. contortus
1081	OG0000001	HCON_00166180-00001	H. contortus
1082	OG0000001	HCON_00166190-00001	H. contortus
1083	OG0000001	HCON_00168660-00001	H. contortus
1084	OG0000001	HCON_00169780-00001	H. contortus
1085	OG0000001	HCON_00169790-00001	H. contortus
1086	OG0000001	HCON_00169800-00001	H. contortus
1087	OG0000001	HCON_00169820-00001	H. contortus
1088	OG0000001	HCON_00169840-00001	H. contortus
1089	OG0000001	HCON_00170480-00001	H. contortus
1090	OG0000001	HCON_00170680-00001	H. contortus
1091	OG0000001	HCON_00170740-00001	H. contortus
1092	OG0000001	HCON_00170750-00001	H. contortus
1093	OG0000001	HCON_00171080-00001	H. contortus
1094	OG0000001	HCON_00172270-00001	H. contortus
1095	OG0000001	HCON_00172580-00001	H. contortus
1096	OG0000001	HCON_00172590-00001	H. contortus
1097	OG0000001	HCON_00172600-00001	H. contortus
1098	OG0000001	HCON_00172610-00001	H. contortus
1099	OG0000001	HCON_00172620-00001	H. contortus
1100	OG0000001	HCON_00173710-00001	H. contortus
1101	OG0000001	HCON_00173720-00001	H. contortus
1102	OG0000001	HCON_00173990-00001	H. contortus
1103	OG0000001	HCON_00174000-00001	H. contortus
1104	OG0000001	HCON_00174320-00001	H. contortus
1105	OG0000001	HCON_00174480-00001	H. contortus
1106	OG0000001	HCON_00174490-00001	H. contortus
1107	OG0000001	HCON_00175490-00001	H. contortus
1108	OG0000001	HCON_00175500-00001	H. contortus
1109	OG0000001	HCON_00175950-00001	H. contortus
1110	OG0000001	HCON_00176210-00001	H. contortus
1111	OG0000001	HCON_00176220-00001	H. contortus
1112	OG0000001	HCON_00176230-00001	H. contortus
1113	OG0000001	HCON_00176860-00001	H. contortus
1114	OG0000001	HCON_00176870-00001	H. contortus
1115	OG0000001	HCON_00177340-00001	H. contortus
1116	OG0000001	HCON_00177350-00001	H. contortus
1117	OG0000001	HCON_00178170-00001	H. contortus
1118	OG0000001	HCON_00178310-00001	H. contortus
1119	OG0000001	HCON_00178320-00001	H. contortus
1120	OG0000001	HCON_00178330-00001	H. contortus
1121	OG0000001	HCON_00178670-00001	H. contortus
1122	OG0000001	HCON_00178680-00001	H. contortus
1123	OG0000001	HCON_00178690-00001	H. contortus
1124	OG0000001	HCON_00178700-00001	H. contortus
1125	OG0000001	HCON_00178710-00001	H. contortus
1126	OG0000001	HCON_00178810-00001	H. contortus
1127	OG0000001	HCON_00178820-00001	H. contortus
1128	OG0000001	HCON_00178950-00001	H. contortus
1129	OG0000001	HCON_00178960-00001	H. contortus
1130	OG0000001	HCON_00178970-00001	H. contortus
1131	OG0000001	HCON_00178980-00001	H. contortus
1132	OG0000001	HCON_00179650-00001	H. contortus
1133	OG0000001	HCON_00179660-00001	H. contortus
1134	OG0000001	HCON_00180030-00001	H. contortus
1135	OG0000001	HCON_00180230-00001	H. contortus
1136	OG0000001	HCON_00180240-00001	H. contortus
1137	OG0000001	HCON_00180550-00001	H. contortus
1138	OG0000001	HCON_00180650-00001	H. contortus
1139	OG0000001	HCON_00180660-00001	H. contortus
1140	OG0000001	HCON_00180970-00001	H. contortus
1141	OG0000001	HCON_00180980-00001	H. contortus
1142	OG0000001	HCON_00181600-00001	H. contortus
1143	OG0000001	HCON_00182340-00001	H. contortus
1144	OG0000001	HCON_00182690-00001	H. contortus
1145	OG0000001	HCON_00190820-00001	H. contortus
1146	OG0000001	Y20F4.8	C. elegans
1147	OG0000002	HCON_00000320-00001	H. contortus
1148	OG0000002	HCON_00002410-00001	H. contortus
1149	OG0000002	HCON_00002420-00001	H. contortus
1150	OG0000002	HCON_00005550-00001	H. contortus
1151	OG0000002	HCON_00006160-00001	H. contortus
1152	OG0000002	HCON_00006170-00001	H. contortus
1153	OG0000002	HCON_00006510-00001	H. contortus
1154	OG0000002	HCON_00006520-00001	H. contortus
1155	OG0000002	HCON_00012830-00001	H. contortus
1156	OG0000002	HCON_00014760-00001	H. contortus
1157	OG0000002	HCON_00016940-00001	H. contortus
1158	OG0000002	HCON_00020270-00001	H. contortus
1159	OG0000002	HCON_00021960-00001	H. contortus
1160	OG0000002	HCON_00025280-00001	H. contortus
1161	OG0000002	HCON_00025770-00001	H. contortus
1162	OG0000002	HCON_00025780-00001	H. contortus
1163	OG0000002	HCON_00028190-00001	H. contortus
1164	OG0000002	HCON_00031640-00001	H. contortus
1165	OG0000002	HCON_00031650-00001	H. contortus
1166	OG0000002	HCON_00033170-00001	H. contortus
1167	OG0000002	HCON_00033180-00001	H. contortus
1168	OG0000002	HCON_00033190-00001	H. contortus
1169	OG0000002	HCON_00033690-00001	H. contortus
1170	OG0000002	HCON_00035260-00001	H. contortus
1171	OG0000002	HCON_00038220-00001	H. contortus
1172	OG0000002	HCON_00039540-00001	H. contortus
1173	OG0000002	HCON_00039710-00001	H. contortus
1174	OG0000002	HCON_00040640-00001	H. contortus
1175	OG0000002	HCON_00041150-00001	H. contortus
1176	OG0000002	HCON_00041160-00001	H. contortus
1177	OG0000002	HCON_00042280-00001	H. contortus
1178	OG0000002	HCON_00044100-00001	H. contortus
1179	OG0000002	HCON_00044120-00001	H. contortus
1180	OG0000002	HCON_00044220-00001	H. contortus
1181	OG0000002	HCON_00044230-00001	H. contortus
1182	OG0000002	HCON_00046040-00001	H. contortus
1183	OG0000002	HCON_00046050-00001	H. contortus
1184	OG0000002	HCON_00047770-00001	H. contortus
1185	OG0000002	HCON_00049790-00001	H. contortus
1186	OG0000002	HCON_00050490-00001	H. contortus
1187	OG0000002	HCON_00050500-00001	H. contortus
1188	OG0000002	HCON_00051400-00001	H. contortus
1189	OG0000002	HCON_00051690-00001	H. contortus
1190	OG0000002	HCON_00051700-00001	H. contortus
1191	OG0000002	HCON_00053450-00001	H. contortus
1192	OG0000002	HCON_00053690-00001	H. contortus
1193	OG0000002	HCON_00053700-00001	H. contortus
1194	OG0000002	HCON_00053710-00001	H. contortus
1195	OG0000002	HCON_00054270-00001	H. contortus
1196	OG0000002	HCON_00054570-00001	H. contortus
1197	OG0000002	HCON_00054580-00001	H. contortus
1198	OG0000002	HCON_00054590-00001	H. contortus
1199	OG0000002	HCON_00055100-00001	H. contortus
1200	OG0000002	HCON_00056010-00001	H. contortus
1201	OG0000002	HCON_00056120-00001	H. contortus
1202	OG0000002	HCON_00056130-00001	H. contortus
1203	OG0000002	HCON_00056140-00001	H. contortus
1204	OG0000002	HCON_00056920-00001	H. contortus
1205	OG0000002	HCON_00056930-00001	H. contortus
1206	OG0000002	HCON_00056940-00001	H. contortus
1207	OG0000002	HCON_00057260-00001	H. contortus
1208	OG0000002	HCON_00057270-00001	H. contortus
1209	OG0000002	HCON_00058630-00001	H. contortus
1210	OG0000002	HCON_00061670-00001	H. contortus
1211	OG0000002	HCON_00063950-00001	H. contortus
1212	OG0000002	HCON_00064790-00001	H. contortus
1213	OG0000002	HCON_00064870-00001	H. contortus
1214	OG0000002	HCON_00064880-00001	H. contortus
1215	OG0000002	HCON_00064890-00001	H. contortus
1216	OG0000002	HCON_00064900-00001	H. contortus
1217	OG0000002	HCON_00065050-00001	H. contortus
1218	OG0000002	HCON_00065060-00001	H. contortus
1219	OG0000002	HCON_00068000-00001	H. contortus
1220	OG0000002	HCON_00068010-00001	H. contortus
1221	OG0000002	HCON_00069150-00001	H. contortus
1222	OG0000002	HCON_00069160-00001	H. contortus
1223	OG0000002	HCON_00069270-00001	H. contortus
1224	OG0000002	HCON_00069280-00001	H. contortus
1225	OG0000002	HCON_00071750-00001	H. contortus
1226	OG0000002	HCON_00071760-00001	H. contortus
1227	OG0000002	HCON_00072910-00001	H. contortus
1228	OG0000002	HCON_00072920-00001	H. contortus
1229	OG0000002	HCON_00073110-00001	H. contortus
1230	OG0000002	HCON_00077810-00001	H. contortus
1231	OG0000002	HCON_00080340-00001	H. contortus
1232	OG0000002	HCON_00080360-00001	H. contortus
1233	OG0000002	HCON_00080370-00001	H. contortus
1234	OG0000002	HCON_00082240-00001	H. contortus
1235	OG0000002	HCON_00082250-00001	H. contortus
1236	OG0000002	HCON_00082730-00001	H. contortus
1237	OG0000002	HCON_00082740-00001	H. contortus
1238	OG0000002	HCON_00082750-00001	H. contortus
1239	OG0000002	HCON_00084390-00001	H. contortus
1240	OG0000002	HCON_00085790-00001	H. contortus
1241	OG0000002	HCON_00086060-00001	H. contortus
1242	OG0000002	HCON_00087140-00001	H. contortus
1243	OG0000002	HCON_00092520-00001	H. contortus
1244	OG0000002	HCON_00092950-00001	H. contortus
1245	OG0000002	HCON_00093660-00001	H. contortus
1246	OG0000002	HCON_00093690-00001	H. contortus
1247	OG0000002	HCON_00095520-00001	H. contortus
1248	OG0000002	HCON_00095530-00001	H. contortus
1249	OG0000002	HCON_00095720-00001	H. contortus
1250	OG0000002	HCON_00095730-00001	H. contortus
1251	OG0000002	HCON_00099250-00001	H. contortus
1252	OG0000002	HCON_00099260-00001	H. contortus
1253	OG0000002	HCON_00099980-00001	H. contortus
1254	OG0000002	HCON_00104040-00001	H. contortus
1255	OG0000002	HCON_00104050-00001	H. contortus
1256	OG0000002	HCON_00104310-00001	H. contortus
1257	OG0000002	HCON_00104320-00001	H. contortus
1258	OG0000002	HCON_00104340-00001	H. contortus
1259	OG0000002	HCON_00104350-00001	H. contortus
1260	OG0000002	HCON_00108160-00001	H. contortus
1261	OG0000002	HCON_00108170-00001	H. contortus
1262	OG0000002	HCON_00108650-00001	H. contortus
1263	OG0000002	HCON_00108660-00001	H. contortus
1264	OG0000002	HCON_00108860-00001	H. contortus
1265	OG0000002	HCON_00108870-00001	H. contortus
1266	OG0000002	HCON_00109400-00001	H. contortus
1267	OG0000002	HCON_00113510-00001	H. contortus
1268	OG0000002	HCON_00113520-00001	H. contortus
1269	OG0000002	HCON_00113530-00001	H. contortus
1270	OG0000002	HCON_00114230-00001	H. contortus
1271	OG0000002	HCON_00114580-00001	H. contortus
1272	OG0000002	HCON_00117030-00001	H. contortus
1273	OG0000002	HCON_00117450-00001	H. contortus
1274	OG0000002	HCON_00117460-00001	H. contortus
1275	OG0000002	HCON_00118460-00001	H. contortus
1276	OG0000002	HCON_00119300-00001	H. contortus
1277	OG0000002	HCON_00119530-00001	H. contortus
1278	OG0000002	HCON_00119740-00001	H. contortus
1279	OG0000002	HCON_00119750-00001	H. contortus
1280	OG0000002	HCON_00119760-00001	H. contortus
1281	OG0000002	HCON_00120070-00001	H. contortus
1282	OG0000002	HCON_00120080-00001	H. contortus
1283	OG0000002	HCON_00120090-00001	H. contortus
1284	OG0000002	HCON_00120100-00001	H. contortus
1285	OG0000002	HCON_00120110-00001	H. contortus
1286	OG0000002	HCON_00120840-00001	H. contortus
1287	OG0000002	HCON_00121440-00001	H. contortus
1288	OG0000002	HCON_00121560-00001	H. contortus
1289	OG0000002	HCON_00122650-00001	H. contortus
1290	OG0000002	HCON_00125610-00001	H. contortus
1291	OG0000002	HCON_00125620-00001	H. contortus
1292	OG0000002	HCON_00128990-00001	H. contortus
1293	OG0000002	HCON_00129160-00001	H. contortus
1294	OG0000002	HCON_00129170-00001	H. contortus
1295	OG0000002	HCON_00129200-00001	H. contortus
1296	OG0000002	HCON_00129600-00001	H. contortus
1297	OG0000002	HCON_00130880-00001	H. contortus
1298	OG0000002	HCON_00131760-00001	H. contortus
1299	OG0000002	HCON_00131770-00001	H. contortus
1300	OG0000002	HCON_00131850-00001	H. contortus
1301	OG0000002	HCON_00131860-00001	H. contortus
1302	OG0000002	HCON_00131870-00001	H. contortus
1303	OG0000002	HCON_00136270-00001	H. contortus
1304	OG0000002	HCON_00138180-00001	H. contortus
1305	OG0000002	HCON_00141120-00001	H. contortus
1306	OG0000002	HCON_00141260-00001	H. contortus
1307	OG0000002	HCON_00141270-00001	H. contortus
1308	OG0000002	HCON_00142120-00001	H. contortus
1309	OG0000002	HCON_00142130-00001	H. contortus
1310	OG0000002	HCON_00142140-00001	H. contortus
1311	OG0000002	HCON_00143820-00001	H. contortus
1312	OG0000002	HCON_00143830-00001	H. contortus
1313	OG0000002	HCON_00144170-00001	H. contortus
1314	OG0000002	HCON_00145370-00001	H. contortus
1315	OG0000002	HCON_00146130-00001	H. contortus
1316	OG0000002	HCON_00147600-00001	H. contortus
1317	OG0000002	HCON_00155320-00001	H. contortus
1318	OG0000002	HCON_00155330-00001	H. contortus
1319	OG0000002	HCON_00156010-00001	H. contortus
1320	OG0000002	HCON_00156020-00001	H. contortus
1321	OG0000002	HCON_00156110-00001	H. contortus
1322	OG0000002	HCON_00156490-00001	H. contortus
1323	OG0000002	HCON_00157910-00001	H. contortus
1324	OG0000002	HCON_00157920-00001	H. contortus
1325	OG0000002	HCON_00157980-00001	H. contortus
1326	OG0000002	HCON_00157990-00001	H. contortus
1327	OG0000002	HCON_00160050-00001	H. contortus
1328	OG0000002	HCON_00160060-00001	H. contortus
1329	OG0000002	HCON_00160070-00001	H. contortus
1330	OG0000002	HCON_00160080-00001	H. contortus
1331	OG0000002	HCON_00160500-00001	H. contortus
1332	OG0000002	HCON_00160510-00001	H. contortus
1333	OG0000002	HCON_00163480-00001	H. contortus
1334	OG0000002	HCON_00163490-00001	H. contortus
1335	OG0000002	HCON_00163500-00001	H. contortus
1336	OG0000002	HCON_00163800-00001	H. contortus
1337	OG0000002	HCON_00163810-00001	H. contortus
1338	OG0000002	HCON_00165180-00001	H. contortus
1339	OG0000002	HCON_00165220-00001	H. contortus
1340	OG0000002	HCON_00165590-00001	H. contortus
1341	OG0000002	HCON_00167980-00001	H. contortus
1342	OG0000002	HCON_00169020-00001	H. contortus
1343	OG0000002	HCON_00169140-00001	H. contortus
1344	OG0000002	HCON_00169750-00001	H. contortus
1345	OG0000002	HCON_00170400-00001	H. contortus
1346	OG0000002	HCON_00170990-00001	H. contortus
1347	OG0000002	HCON_00171000-00001	H. contortus
1348	OG0000002	HCON_00171170-00001	H. contortus
1349	OG0000002	HCON_00171800-00001	H. contortus
1350	OG0000002	HCON_00171810-00001	H. contortus
1351	OG0000002	HCON_00172370-00001	H. contortus
1352	OG0000002	HCON_00172400-00001	H. contortus
1353	OG0000002	HCON_00172450-00001	H. contortus
1354	OG0000002	HCON_00172570-00001	H. contortus
1355	OG0000002	HCON_00173020-00001	H. contortus
1356	OG0000002	HCON_00173090-00001	H. contortus
1357	OG0000002	HCON_00173100-00001	H. contortus
1358	OG0000002	HCON_00173220-00001	H. contortus
1359	OG0000002	HCON_00173960-00001	H. contortus
1360	OG0000002	HCON_00174590-00001	H. contortus
1361	OG0000002	HCON_00175250-00001	H. contortus
1362	OG0000002	HCON_00175710-00001	H. contortus
1363	OG0000002	HCON_00175720-00001	H. contortus
1364	OG0000002	HCON_00176110-00001	H. contortus
1365	OG0000002	HCON_00176630-00001	H. contortus
1366	OG0000002	HCON_00176940-00001	H. contortus
1367	OG0000002	HCON_00177090-00001	H. contortus
1368	OG0000002	HCON_00177330-00001	H. contortus
1369	OG0000002	HCON_00177420-00001	H. contortus
1370	OG0000002	HCON_00177430-00001	H. contortus
1371	OG0000002	HCON_00177440-00001	H. contortus
1372	OG0000002	HCON_00177590-00001	H. contortus
1373	OG0000002	HCON_00177670-00001	H. contortus
1374	OG0000002	HCON_00177740-00001	H. contortus
1375	OG0000002	HCON_00177930-00001	H. contortus
1376	OG0000002	HCON_00177940-00001	H. contortus
1377	OG0000002	HCON_00178180-00001	H. contortus
1378	OG0000002	HCON_00178360-00001	H. contortus
1379	OG0000002	HCON_00178420-00001	H. contortus
1380	OG0000002	HCON_00179020-00001	H. contortus
1381	OG0000002	HCON_00179030-00001	H. contortus
1382	OG0000002	HCON_00179040-00001	H. contortus
1383	OG0000002	HCON_00179050-00001	H. contortus
1384	OG0000002	HCON_00179450-00001	H. contortus
1385	OG0000002	HCON_00179460-00001	H. contortus
1386	OG0000002	HCON_00179950-00001	H. contortus
1387	OG0000002	HCON_00180080-00001	H. contortus
1388	OG0000002	HCON_00180090-00001	H. contortus
1389	OG0000002	HCON_00180370-00001	H. contortus
1390	OG0000002	HCON_00180700-00001	H. contortus
1391	OG0000002	HCON_00181260-00001	H. contortus
1392	OG0000002	HCON_00181270-00001	H. contortus
1393	OG0000002	HCON_00181470-00001	H. contortus
1394	OG0000002	HCON_00181480-00001	H. contortus
1395	OG0000002	HCON_00181860-00001	H. contortus
1396	OG0000002	HCON_00181870-00001	H. contortus
1397	OG0000002	HCON_00182190-00001	H. contortus
1398	OG0000002	HCON_00182210-00001	H. contortus
1399	OG0000002	HCON_00182220-00001	H. contortus
1400	OG0000002	HCON_00182250-00001	H. contortus
1401	OG0000002	HCON_00182260-00001	H. contortus
1402	OG0000002	HCON_00183280-00001	H. contortus
1403	OG0000002	HCON_00183430-00001	H. contortus
1404	OG0000002	HCON_00183470-00001	H. contortus
1405	OG0000002	HCON_00183670-00001	H. contortus
1406	OG0000002	HCON_00184570-00001	H. contortus
1407	OG0000002	HCON_00184950-00001	H. contortus
1408	OG0000002	HCON_00187650-00001	H. contortus
1409	OG0000002	HCON_00190830-00001	H. contortus
1410	OG0000002	HCON_00190870-00001	H. contortus
1411	OG0000002	HCON_00191030-00001	H. contortus
1412	OG0000002	W09C3.8	C. elegans
1413	OG0000003	HCON_00000640-00001	H. contortus
1414	OG0000003	HCON_00000650-00001	H. contortus
1415	OG0000003	HCON_00001390-00001	H. contortus
1416	OG0000003	HCON_00003110-00001	H. contortus
1417	OG0000003	HCON_00003320-00001	H. contortus
1418	OG0000003	HCON_00003330-00001	H. contortus
1419	OG0000003	HCON_00006500-00001	H. contortus
1420	OG0000003	HCON_00006530-00001	H. contortus
1421	OG0000003	HCON_00006540-00001	H. contortus
1422	OG0000003	HCON_00014880-00001	H. contortus
1423	OG0000003	HCON_00015700-00001	H. contortus
1424	OG0000003	HCON_00015710-00001	H. contortus
1425	OG0000003	HCON_00018600-00001	H. contortus
1426	OG0000003	HCON_00020500-00001	H. contortus
1427	OG0000003	HCON_00020510-00001	H. contortus
1428	OG0000003	HCON_00020520-00001	H. contortus
1429	OG0000003	HCON_00020680-00001	H. contortus
1430	OG0000003	HCON_00027570-00001	H. contortus
1431	OG0000003	HCON_00027580-00001	H. contortus
1432	OG0000003	HCON_00032020-00001	H. contortus
1433	OG0000003	HCON_00032980-00001	H. contortus
1434	OG0000003	HCON_00033220-00001	H. contortus
1435	OG0000003	HCON_00034030-00001	H. contortus
1436	OG0000003	HCON_00036540-00001	H. contortus
1437	OG0000003	HCON_00036550-00001	H. contortus
1438	OG0000003	HCON_00037330-00001	H. contortus
1439	OG0000003	HCON_00040650-00001	H. contortus
1440	OG0000003	HCON_00040660-00001	H. contortus
1441	OG0000003	HCON_00041310-00001	H. contortus
1442	OG0000003	HCON_00042710-00001	H. contortus
1443	OG0000003	HCON_00043470-00001	H. contortus
1444	OG0000003	HCON_00043490-00001	H. contortus
1445	OG0000003	HCON_00045880-00001	H. contortus
1446	OG0000003	HCON_00046420-00001	H. contortus
1447	OG0000003	HCON_00047420-00001	H. contortus
1448	OG0000003	HCON_00047430-00001	H. contortus
1449	OG0000003	HCON_00048280-00001	H. contortus
1450	OG0000003	HCON_00048290-00001	H. contortus
1451	OG0000003	HCON_00048300-00001	H. contortus
1452	OG0000003	HCON_00049150-00001	H. contortus
1453	OG0000003	HCON_00049160-00001	H. contortus
1454	OG0000003	HCON_00049170-00001	H. contortus
1455	OG0000003	HCON_00049460-00001	H. contortus
1456	OG0000003	HCON_00054830-00001	H. contortus
1457	OG0000003	HCON_00055250-00001	H. contortus
1458	OG0000003	HCON_00055260-00001	H. contortus
1459	OG0000003	HCON_00055340-00001	H. contortus
1460	OG0000003	HCON_00055350-00001	H. contortus
1461	OG0000003	HCON_00055750-00001	H. contortus
1462	OG0000003	HCON_00055760-00001	H. contortus
1463	OG0000003	HCON_00055770-00001	H. contortus
1464	OG0000003	HCON_00055780-00001	H. contortus
1465	OG0000003	HCON_00056150-00001	H. contortus
1466	OG0000003	HCON_00056160-00001	H. contortus
1467	OG0000003	HCON_00056170-00001	H. contortus
1468	OG0000003	HCON_00057190-00001	H. contortus
1469	OG0000003	HCON_00057670-00001	H. contortus
1470	OG0000003	HCON_00075430-00001	H. contortus
1471	OG0000003	HCON_00075440-00001	H. contortus
1472	OG0000003	HCON_00075450-00001	H. contortus
1473	OG0000003	HCON_00075460-00001	H. contortus
1474	OG0000003	HCON_00076300-00001	H. contortus
1475	OG0000003	HCON_00078490-00001	H. contortus
1476	OG0000003	HCON_00080940-00001	H. contortus
1477	OG0000003	HCON_00080950-00001	H. contortus
1478	OG0000003	HCON_00080960-00001	H. contortus
1479	OG0000003	HCON_00081970-00001	H. contortus
1480	OG0000003	HCON_00081980-00001	H. contortus
1481	OG0000003	HCON_00082470-00001	H. contortus
1482	OG0000003	HCON_00082480-00001	H. contortus
1483	OG0000003	HCON_00082810-00001	H. contortus
1484	OG0000003	HCON_00082820-00001	H. contortus
1485	OG0000003	HCON_00087190-00001	H. contortus
1486	OG0000003	HCON_00087200-00001	H. contortus
1487	OG0000003	HCON_00087210-00001	H. contortus
1488	OG0000003	HCON_00092430-00001	H. contortus
1489	OG0000003	HCON_00092440-00001	H. contortus
1490	OG0000003	HCON_00093650-00001	H. contortus
1491	OG0000003	HCON_00095170-00001	H. contortus
1492	OG0000003	HCON_00095180-00001	H. contortus
1493	OG0000003	HCON_00095190-00001	H. contortus
1494	OG0000003	HCON_00101450-00001	H. contortus
1495	OG0000003	HCON_00111380-00001	H. contortus
1496	OG0000003	HCON_00111650-00001	H. contortus
1497	OG0000003	HCON_00112280-00001	H. contortus
1498	OG0000003	HCON_00112290-00001	H. contortus
1499	OG0000003	HCON_00112980-00001	H. contortus
1500	OG0000003	HCON_00117160-00001	H. contortus
1501	OG0000003	HCON_00117170-00001	H. contortus
1502	OG0000003	HCON_00117200-00001	H. contortus
1503	OG0000003	HCON_00119560-00001	H. contortus
1504	OG0000003	HCON_00120810-00001	H. contortus
1505	OG0000003	HCON_00120830-00001	H. contortus
1506	OG0000003	HCON_00122150-00001	H. contortus
1507	OG0000003	HCON_00122970-00001	H. contortus
1508	OG0000003	HCON_00124430-00001	H. contortus
1509	OG0000003	HCON_00125490-00001	H. contortus
1510	OG0000003	HCON_00125500-00001	H. contortus
1511	OG0000003	HCON_00126880-00001	H. contortus
1512	OG0000003	HCON_00126890-00001	H. contortus
1513	OG0000003	HCON_00126900-00001	H. contortus
1514	OG0000003	HCON_00127360-00001	H. contortus
1515	OG0000003	HCON_00127370-00001	H. contortus
1516	OG0000003	HCON_00128450-00001	H. contortus
1517	OG0000003	HCON_00128460-00001	H. contortus
1518	OG0000003	HCON_00128490-00001	H. contortus
1519	OG0000003	HCON_00128560-00001	H. contortus
1520	OG0000003	HCON_00131510-00001	H. contortus
1521	OG0000003	HCON_00131950-00001	H. contortus
1522	OG0000003	HCON_00131960-00001	H. contortus
1523	OG0000003	HCON_00131970-00001	H. contortus
1524	OG0000003	HCON_00137250-00001	H. contortus
1525	OG0000003	HCON_00137360-00001	H. contortus
1526	OG0000003	HCON_00139490-00001	H. contortus
1527	OG0000003	HCON_00139500-00001	H. contortus
1528	OG0000003	HCON_00139570-00001	H. contortus
1529	OG0000003	HCON_00139630-00001	H. contortus
1530	OG0000003	HCON_00142470-00001	H. contortus
1531	OG0000003	HCON_00142480-00001	H. contortus
1532	OG0000003	HCON_00142650-00001	H. contortus
1533	OG0000003	HCON_00143790-00001	H. contortus
1534	OG0000003	HCON_00143800-00001	H. contortus
1535	OG0000003	HCON_00143810-00001	H. contortus
1536	OG0000003	HCON_00145960-00001	H. contortus
1537	OG0000003	HCON_00146560-00001	H. contortus
1538	OG0000003	HCON_00149550-00001	H. contortus
1539	OG0000003	HCON_00153000-00001	H. contortus
1540	OG0000003	HCON_00153520-00001	H. contortus
1541	OG0000003	HCON_00153985-00001	H. contortus
1542	OG0000003	HCON_00154180-00001	H. contortus
1543	OG0000003	HCON_00154190-00001	H. contortus
1544	OG0000003	HCON_00154200-00001	H. contortus
1545	OG0000003	HCON_00156910-00001	H. contortus
1546	OG0000003	HCON_00156920-00001	H. contortus
1547	OG0000003	HCON_00160110-00001	H. contortus
1548	OG0000003	HCON_00160950-00001	H. contortus
1549	OG0000003	HCON_00164430-00001	H. contortus
1550	OG0000003	HCON_00168780-00001	H. contortus
1551	OG0000003	HCON_00169320-00001	H. contortus
1552	OG0000003	HCON_00169330-00001	H. contortus
1553	OG0000003	HCON_00169350-00001	H. contortus
1554	OG0000003	HCON_00169360-00001	H. contortus
1555	OG0000003	HCON_00169370-00001	H. contortus
1556	OG0000003	HCON_00169460-00001	H. contortus
1557	OG0000003	HCON_00172220-00001	H. contortus
1558	OG0000003	HCON_00172320-00001	H. contortus
1559	OG0000003	HCON_00173610-00001	H. contortus
1560	OG0000003	HCON_00173620-00001	H. contortus
1561	OG0000003	HCON_00176530-00001	H. contortus
1562	OG0000003	HCON_00176580-00001	H. contortus
1563	OG0000003	HCON_00177110-00001	H. contortus
1564	OG0000003	HCON_00177250-00001	H. contortus
1565	OG0000003	HCON_00177260-00001	H. contortus
1566	OG0000003	HCON_00177500-00001	H. contortus
1567	OG0000003	HCON_00177650-00001	H. contortus
1568	OG0000003	HCON_00179090-00001	H. contortus
1569	OG0000003	HCON_00179280-00001	H. contortus
1570	OG0000003	HCON_00181160-00001	H. contortus
1571	OG0000003	HCON_00181170-00001	H. contortus
1572	OG0000003	HCON_00181180-00001	H. contortus
1573	OG0000003	HCON_00181780-00001	H. contortus
1574	OG0000003	HCON_00181790-00001	H. contortus
1575	OG0000003	HCON_00181800-00001	H. contortus
1576	OG0000003	HCON_00181810-00001	H. contortus
1577	OG0000003	HCON_00182450-00001	H. contortus
1578	OG0000003	HCON_00182750-00001	H. contortus
1579	OG0000003	HCON_00182760-00001	H. contortus
1580	OG0000003	HCON_00183000-00001	H. contortus
1581	OG0000003	HCON_00183010-00001	H. contortus
1582	OG0000003	HCON_00183040-00001	H. contortus
1583	OG0000003	HCON_00183050-00001	H. contortus
1584	OG0000003	HCON_00190940-00001	H. contortus
1585	OG0000003	HCON_00191050-00001	H. contortus
1586	OG0000003	HCON_00191060-00001	H. contortus
1587	OG0000003	HCON_00191070-00001	H. contortus
1588	OG0000004	HCON_00000080-00001	H. contortus
1589	OG0000004	HCON_00000240-00001	H. contortus
1590	OG0000004	HCON_00003030-00001	H. contortus
1591	OG0000004	HCON_00003040-00001	H. contortus
1592	OG0000004	HCON_00004220-00001	H. contortus
1593	OG0000004	HCON_00004230-00001	H. contortus
1594	OG0000004	HCON_00004240-00001	H. contortus
1595	OG0000004	HCON_00004510-00001	H. contortus
1596	OG0000004	HCON_00006980-00001	H. contortus
1597	OG0000004	HCON_00011920-00001	H. contortus
1598	OG0000004	HCON_00013220-00001	H. contortus
1599	OG0000004	HCON_00013920-00001	H. contortus
1600	OG0000004	HCON_00013930-00001	H. contortus
1601	OG0000004	HCON_00015390-00001	H. contortus
1602	OG0000004	HCON_00017120-00001	H. contortus
1603	OG0000004	HCON_00018990-00001	H. contortus
1604	OG0000004	HCON_00019220-00001	H. contortus
1605	OG0000004	HCON_00019230-00001	H. contortus
1606	OG0000004	HCON_00019240-00001	H. contortus
1607	OG0000004	HCON_00019590-00001	H. contortus
1608	OG0000004	HCON_00023130-00001	H. contortus
1609	OG0000004	HCON_00023140-00001	H. contortus
1610	OG0000004	HCON_00027550-00001	H. contortus
1611	OG0000004	HCON_00027560-00001	H. contortus
1612	OG0000004	HCON_00029660-00001	H. contortus
1613	OG0000004	HCON_00029680-00001	H. contortus
1614	OG0000004	HCON_00029690-00001	H. contortus
1615	OG0000004	HCON_00033560-00001	H. contortus
1616	OG0000004	HCON_00033570-00001	H. contortus
1617	OG0000004	HCON_00033850-00001	H. contortus
1618	OG0000004	HCON_00038640-00001	H. contortus
1619	OG0000004	HCON_00041500-00001	H. contortus
1620	OG0000004	HCON_00041510-00001	H. contortus
1621	OG0000004	HCON_00041520-00001	H. contortus
1622	OG0000004	HCON_00041740-00001	H. contortus
1623	OG0000004	HCON_00045470-00001	H. contortus
1624	OG0000004	HCON_00048460-00001	H. contortus
1625	OG0000004	HCON_00049190-00001	H. contortus
1626	OG0000004	HCON_00049340-00001	H. contortus
1627	OG0000004	HCON_00049410-00001	H. contortus
1628	OG0000004	HCON_00049550-00001	H. contortus
1629	OG0000004	HCON_00049940-00001	H. contortus
1630	OG0000004	HCON_00050380-00001	H. contortus
1631	OG0000004	HCON_00052160-00001	H. contortus
1632	OG0000004	HCON_00055690-00001	H. contortus
1633	OG0000004	HCON_00056380-00001	H. contortus
1634	OG0000004	HCON_00056450-00001	H. contortus
1635	OG0000004	HCON_00056460-00001	H. contortus
1636	OG0000004	HCON_00069560-00001	H. contortus
1637	OG0000004	HCON_00069580-00001	H. contortus
1638	OG0000004	HCON_00069590-00001	H. contortus
1639	OG0000004	HCON_00075540-00001	H. contortus
1640	OG0000004	HCON_00077350-00001	H. contortus
1641	OG0000004	HCON_00077360-00001	H. contortus
1642	OG0000004	HCON_00077370-00001	H. contortus
1643	OG0000004	HCON_00079040-00001	H. contortus
1644	OG0000004	HCON_00079110-00001	H. contortus
1645	OG0000004	HCON_00079120-00001	H. contortus
1646	OG0000004	HCON_00079130-00001	H. contortus
1647	OG0000004	HCON_00079140-00001	H. contortus
1648	OG0000004	HCON_00079430-00001	H. contortus
1649	OG0000004	HCON_00079440-00001	H. contortus
1650	OG0000004	HCON_00090530-00001	H. contortus
1651	OG0000004	HCON_00090540-00001	H. contortus
1652	OG0000004	HCON_00091270-00001	H. contortus
1653	OG0000004	HCON_00091280-00001	H. contortus
1654	OG0000004	HCON_00091290-00001	H. contortus
1655	OG0000004	HCON_00091310-00001	H. contortus
1656	OG0000004	HCON_00092680-00001	H. contortus
1657	OG0000004	HCON_00092690-00001	H. contortus
1658	OG0000004	HCON_00095040-00001	H. contortus
1659	OG0000004	HCON_00095050-00001	H. contortus
1660	OG0000004	HCON_00095820-00001	H. contortus
1661	OG0000004	HCON_00097520-00001	H. contortus
1662	OG0000004	HCON_00100120-00001	H. contortus
1663	OG0000004	HCON_00103140-00001	H. contortus
1664	OG0000004	HCON_00103150-00001	H. contortus
1665	OG0000004	HCON_00109690-00001	H. contortus
1666	OG0000004	HCON_00109700-00001	H. contortus
1667	OG0000004	HCON_00109710-00001	H. contortus
1668	OG0000004	HCON_00110150-00001	H. contortus
1669	OG0000004	HCON_00111080-00001	H. contortus
1670	OG0000004	HCON_00111090-00001	H. contortus
1671	OG0000004	HCON_00113670-00001	H. contortus
1672	OG0000004	HCON_00114280-00001	H. contortus
1673	OG0000004	HCON_00116060-00001	H. contortus
1674	OG0000004	HCON_00116070-00001	H. contortus
1675	OG0000004	HCON_00117260-00001	H. contortus
1676	OG0000004	HCON_00120130-00001	H. contortus
1677	OG0000004	HCON_00120620-00001	H. contortus
1678	OG0000004	HCON_00129830-00001	H. contortus
1679	OG0000004	HCON_00130640-00001	H. contortus
1680	OG0000004	HCON_00134260-00001	H. contortus
1681	OG0000004	HCON_00138760-00001	H. contortus
1682	OG0000004	HCON_00140790-00001	H. contortus
1683	OG0000004	HCON_00141340-00001	H. contortus
1684	OG0000004	HCON_00141350-00001	H. contortus
1685	OG0000004	HCON_00141980-00001	H. contortus
1686	OG0000004	HCON_00141990-00001	H. contortus
1687	OG0000004	HCON_00143560-00001	H. contortus
1688	OG0000004	HCON_00146330-00001	H. contortus
1689	OG0000004	HCON_00146650-00001	H. contortus
1690	OG0000004	HCON_00147460-00001	H. contortus
1691	OG0000004	HCON_00147470-00001	H. contortus
1692	OG0000004	HCON_00148280-00001	H. contortus
1693	OG0000004	HCON_00148290-00001	H. contortus
1694	OG0000004	HCON_00148300-00001	H. contortus
1695	OG0000004	HCON_00148310-00001	H. contortus
1696	OG0000004	HCON_00148740-00001	H. contortus
1697	OG0000004	HCON_00149840-00001	H. contortus
1698	OG0000004	HCON_00155690-00001	H. contortus
1699	OG0000004	HCON_00155700-00001	H. contortus
1700	OG0000004	HCON_00161040-00001	H. contortus
1701	OG0000004	HCON_00161760-00001	H. contortus
1702	OG0000004	HCON_00162370-00001	H. contortus
1703	OG0000004	HCON_00163720-00001	H. contortus
1704	OG0000004	HCON_00163730-00001	H. contortus
1705	OG0000004	HCON_00171260-00001	H. contortus
1706	OG0000004	HCON_00171270-00001	H. contortus
1707	OG0000004	HCON_00172890-00001	H. contortus
1708	OG0000004	HCON_00174380-00001	H. contortus
1709	OG0000004	HCON_00175570-00001	H. contortus
1710	OG0000004	HCON_00175760-00001	H. contortus
1711	OG0000004	HCON_00176300-00001	H. contortus
1712	OG0000004	HCON_00177010-00001	H. contortus
1713	OG0000004	HCON_00177520-00001	H. contortus
1714	OG0000004	HCON_00177830-00001	H. contortus
1715	OG0000004	HCON_00177880-00001	H. contortus
1716	OG0000004	HCON_00177890-00001	H. contortus
1717	OG0000004	HCON_00178090-00001	H. contortus
1718	OG0000004	HCON_00178240-00001	H. contortus
1719	OG0000004	HCON_00178250-00001	H. contortus
1720	OG0000004	HCON_00179290-00001	H. contortus
1721	OG0000004	HCON_00179800-00001	H. contortus
1722	OG0000004	HCON_00179810-00001	H. contortus
1723	OG0000004	HCON_00180100-00001	H. contortus
1724	OG0000004	HCON_00180110-00001	H. contortus
1725	OG0000004	HCON_00180120-00001	H. contortus
1726	OG0000004	HCON_00180670-00001	H. contortus
1727	OG0000004	HCON_00180680-00001	H. contortus
1728	OG0000004	HCON_00180730-00001	H. contortus
1729	OG0000004	HCON_00180740-00001	H. contortus
1730	OG0000004	HCON_00180750-00001	H. contortus
1731	OG0000004	HCON_00181330-00001	H. contortus
1732	OG0000004	HCON_00181520-00001	H. contortus
1733	OG0000004	HCON_00181730-00001	H. contortus
1734	OG0000004	HCON_00181900-00001	H. contortus
1735	OG0000004	HCON_00181910-00001	H. contortus
1736	OG0000004	HCON_00182620-00001	H. contortus
1737	OG0000004	HCON_00182970-00001	H. contortus
1738	OG0000004	HCON_00182980-00001	H. contortus
1739	OG0000004	HCON_00183250-00001	H. contortus
1740	OG0000004	HCON_00183710-00001	H. contortus
1741	OG0000004	HCON_00183750-00001	H. contortus
1742	OG0000004	HCON_00183760-00001	H. contortus
1743	OG0000004	HCON_00185770-00001	H. contortus
1744	OG0000004	HCON_00189610-00001	H. contortus
1745	OG0000005	HCON_00005180-00001	H. contortus
1746	OG0000005	HCON_00005190-00001	H. contortus
1747	OG0000005	HCON_00006030-00001	H. contortus
1748	OG0000005	HCON_00011430-00001	H. contortus
1749	OG0000005	HCON_00012790-00001	H. contortus
1750	OG0000005	HCON_00013170-00001	H. contortus
1751	OG0000005	HCON_00013180-00001	H. contortus
1752	OG0000005	HCON_00014010-00001	H. contortus
1753	OG0000005	HCON_00016000-00001	H. contortus
1754	OG0000005	HCON_00016010-00001	H. contortus
1755	OG0000005	HCON_00020350-00001	H. contortus
1756	OG0000005	HCON_00025680-00001	H. contortus
1757	OG0000005	HCON_00025690-00001	H. contortus
1758	OG0000005	HCON_00025700-00001	H. contortus
1759	OG0000005	HCON_00026140-00001	H. contortus
1760	OG0000005	HCON_00033260-00001	H. contortus
1761	OG0000005	HCON_00034840-00001	H. contortus
1762	OG0000005	HCON_00034890-00001	H. contortus
1763	OG0000005	HCON_00043330-00001	H. contortus
1764	OG0000005	HCON_00043340-00001	H. contortus
1765	OG0000005	HCON_00043350-00001	H. contortus
1766	OG0000005	HCON_00044890-00001	H. contortus
1767	OG0000005	HCON_00048830-00001	H. contortus
1768	OG0000005	HCON_00048840-00001	H. contortus
1769	OG0000005	HCON_00048850-00001	H. contortus
1770	OG0000005	HCON_00049830-00001	H. contortus
1771	OG0000005	HCON_00050420-00001	H. contortus
1772	OG0000005	HCON_00050430-00001	H. contortus
1773	OG0000005	HCON_00050870-00001	H. contortus
1774	OG0000005	HCON_00052390-00001	H. contortus
1775	OG0000005	HCON_00052440-00001	H. contortus
1776	OG0000005	HCON_00052470-00001	H. contortus
1777	OG0000005	HCON_00054880-00001	H. contortus
1778	OG0000005	HCON_00054890-00001	H. contortus
1779	OG0000005	HCON_00054900-00001	H. contortus
1780	OG0000005	HCON_00068470-00001	H. contortus
1781	OG0000005	HCON_00074060-00001	H. contortus
1782	OG0000005	HCON_00081360-00001	H. contortus
1783	OG0000005	HCON_00081700-00001	H. contortus
1784	OG0000005	HCON_00084250-00001	H. contortus
1785	OG0000005	HCON_00086890-00001	H. contortus
1786	OG0000005	HCON_00086900-00001	H. contortus
1787	OG0000005	HCON_00086910-00001	H. contortus
1788	OG0000005	HCON_00091220-00001	H. contortus
1789	OG0000005	HCON_00091230-00001	H. contortus
1790	OG0000005	HCON_00095600-00001	H. contortus
1791	OG0000005	HCON_00095610-00001	H. contortus
1792	OG0000005	HCON_00095620-00001	H. contortus
1793	OG0000005	HCON_00096130-00001	H. contortus
1794	OG0000005	HCON_00096140-00001	H. contortus
1795	OG0000005	HCON_00096150-00001	H. contortus
1796	OG0000005	HCON_00103610-00001	H. contortus
1797	OG0000005	HCON_00103620-00001	H. contortus
1798	OG0000005	HCON_00103630-00001	H. contortus
1799	OG0000005	HCON_00103640-00001	H. contortus
1800	OG0000005	HCON_00106780-00001	H. contortus
1801	OG0000005	HCON_00107460-00001	H. contortus
1802	OG0000005	HCON_00109680-00001	H. contortus
1803	OG0000005	HCON_00109970-00001	H. contortus
1804	OG0000005	HCON_00110590-00001	H. contortus
1805	OG0000005	HCON_00110600-00001	H. contortus
1806	OG0000005	HCON_00110820-00001	H. contortus
1807	OG0000005	HCON_00112670-00001	H. contortus
1808	OG0000005	HCON_00112680-00001	H. contortus
1809	OG0000005	HCON_00114890-00001	H. contortus
1810	OG0000005	HCON_00115430-00001	H. contortus
1811	OG0000005	HCON_00116820-00001	H. contortus
1812	OG0000005	HCON_00116830-00001	H. contortus
1813	OG0000005	HCON_00117690-00001	H. contortus
1814	OG0000005	HCON_00118000-00001	H. contortus
1815	OG0000005	HCON_00119650-00001	H. contortus
1816	OG0000005	HCON_00121840-00001	H. contortus
1817	OG0000005	HCON_00122610-00001	H. contortus
1818	OG0000005	HCON_00139100-00001	H. contortus
1819	OG0000005	HCON_00139110-00001	H. contortus
1820	OG0000005	HCON_00141880-00001	H. contortus
1821	OG0000005	HCON_00141890-00001	H. contortus
1822	OG0000005	HCON_00142170-00001	H. contortus
1823	OG0000005	HCON_00144890-00001	H. contortus
1824	OG0000005	HCON_00144900-00001	H. contortus
1825	OG0000005	HCON_00145010-00001	H. contortus
1826	OG0000005	HCON_00145020-00001	H. contortus
1827	OG0000005	HCON_00146430-00001	H. contortus
1828	OG0000005	HCON_00146440-00001	H. contortus
1829	OG0000005	HCON_00147400-00001	H. contortus
1830	OG0000005	HCON_00147410-00001	H. contortus
1831	OG0000005	HCON_00148580-00001	H. contortus
1832	OG0000005	HCON_00148670-00001	H. contortus
1833	OG0000005	HCON_00149150-00001	H. contortus
1834	OG0000005	HCON_00149360-00001	H. contortus
1835	OG0000005	HCON_00149910-00001	H. contortus
1836	OG0000005	HCON_00150680-00001	H. contortus
1837	OG0000005	HCON_00150690-00001	H. contortus
1838	OG0000005	HCON_00150960-00001	H. contortus
1839	OG0000005	HCON_00151420-00001	H. contortus
1840	OG0000005	HCON_00151730-00001	H. contortus
1841	OG0000005	HCON_00152890-00001	H. contortus
1842	OG0000005	HCON_00156330-00001	H. contortus
1843	OG0000005	HCON_00156340-00001	H. contortus
1844	OG0000005	HCON_00158630-00001	H. contortus
1845	OG0000005	HCON_00158640-00001	H. contortus
1846	OG0000005	HCON_00158650-00001	H. contortus
1847	OG0000005	HCON_00166450-00001	H. contortus
1848	OG0000005	HCON_00169440-00001	H. contortus
1849	OG0000005	HCON_00170200-00001	H. contortus
1850	OG0000005	HCON_00170210-00001	H. contortus
1851	OG0000005	HCON_00170250-00001	H. contortus
1852	OG0000005	HCON_00170260-00001	H. contortus
1853	OG0000005	HCON_00170270-00001	H. contortus
1854	OG0000005	HCON_00170510-00001	H. contortus
1855	OG0000005	HCON_00172420-00001	H. contortus
1856	OG0000005	HCON_00172430-00001	H. contortus
1857	OG0000005	HCON_00172670-00001	H. contortus
1858	OG0000005	HCON_00174220-00001	H. contortus
1859	OG0000005	HCON_00174420-00001	H. contortus
1860	OG0000005	HCON_00174430-00001	H. contortus
1861	OG0000005	HCON_00174440-00001	H. contortus
1862	OG0000005	HCON_00174730-00001	H. contortus
1863	OG0000005	HCON_00174810-00001	H. contortus
1864	OG0000005	HCON_00174820-00001	H. contortus
1865	OG0000005	HCON_00175190-00001	H. contortus
1866	OG0000005	HCON_00177070-00001	H. contortus
1867	OG0000005	HCON_00177080-00001	H. contortus
1868	OG0000005	HCON_00177160-00001	H. contortus
1869	OG0000005	HCON_00177170-00001	H. contortus
1870	OG0000005	HCON_00177180-00001	H. contortus
1871	OG0000005	HCON_00177190-00001	H. contortus
1872	OG0000005	HCON_00178410-00001	H. contortus
1873	OG0000005	HCON_00178770-00001	H. contortus
1874	OG0000005	HCON_00179200-00001	H. contortus
1875	OG0000005	HCON_00179980-00001	H. contortus
1876	OG0000005	HCON_00179990-00001	H. contortus
1877	OG0000005	HCON_00180290-00001	H. contortus
1878	OG0000005	HCON_00180300-00001	H. contortus
1879	OG0000005	HCON_00181080-00001	H. contortus
1880	OG0000005	HCON_00181090-00001	H. contortus
1881	OG0000005	HCON_00182630-00001	H. contortus
1882	OG0000005	HCON_00183550-00001	H. contortus
1883	OG0000005	HCON_00183650-00001	H. contortus
1884	OG0000005	HCON_00183850-00001	H. contortus
1885	OG0000005	HCON_00185660-00001	H. contortus
1886	OG0000005	HCON_00185670-00001	H. contortus
1887	OG0000005	HCON_00186130-00001	H. contortus
1888	OG0000005	HCON_00186590-00001	H. contortus
1889	OG0000006	HCON_00002510-00001	H. contortus
1890	OG0000006	HCON_00005450-00001	H. contortus
1891	OG0000006	HCON_00005460-00001	H. contortus
1892	OG0000006	HCON_00005470-00001	H. contortus
1893	OG0000006	HCON_00010020-00001	H. contortus
1894	OG0000006	HCON_00010670-00001	H. contortus
1895	OG0000006	HCON_00011730-00001	H. contortus
1896	OG0000006	HCON_00012140-00001	H. contortus
1897	OG0000006	HCON_00015160-00001	H. contortus
1898	OG0000006	HCON_00015280-00001	H. contortus
1899	OG0000006	HCON_00018210-00001	H. contortus
1900	OG0000006	HCON_00018220-00001	H. contortus
1901	OG0000006	HCON_00021120-00001	H. contortus
1902	OG0000006	HCON_00021190-00001	H. contortus
1903	OG0000006	HCON_00030920-00001	H. contortus
1904	OG0000006	HCON_00032110-00001	H. contortus
1905	OG0000006	HCON_00033060-00001	H. contortus
1906	OG0000006	HCON_00033330-00001	H. contortus
1907	OG0000006	HCON_00033340-00001	H. contortus
1908	OG0000006	HCON_00033730-00001	H. contortus
1909	OG0000006	HCON_00033930-00001	H. contortus
1910	OG0000006	HCON_00035560-00001	H. contortus
1911	OG0000006	HCON_00035570-00001	H. contortus
1912	OG0000006	HCON_00035850-00001	H. contortus
1913	OG0000006	HCON_00037270-00001	H. contortus
1914	OG0000006	HCON_00039250-00001	H. contortus
1915	OG0000006	HCON_00039270-00001	H. contortus
1916	OG0000006	HCON_00039530-00001	H. contortus
1917	OG0000006	HCON_00039730-00001	H. contortus
1918	OG0000006	HCON_00044590-00001	H. contortus
1919	OG0000006	HCON_00044640-00001	H. contortus
1920	OG0000006	HCON_00045160-00001	H. contortus
1921	OG0000006	HCON_00050150-00001	H. contortus
1922	OG0000006	HCON_00050410-00001	H. contortus
1923	OG0000006	HCON_00051710-00001	H. contortus
1924	OG0000006	HCON_00054640-00001	H. contortus
1925	OG0000006	HCON_00055680-00001	H. contortus
1926	OG0000006	HCON_00055990-00001	H. contortus
1927	OG0000006	HCON_00056100-00001	H. contortus
1928	OG0000006	HCON_00057770-00001	H. contortus
1929	OG0000006	HCON_00058250-00001	H. contortus
1930	OG0000006	HCON_00061800-00001	H. contortus
1931	OG0000006	HCON_00063890-00001	H. contortus
1932	OG0000006	HCON_00064070-00001	H. contortus
1933	OG0000006	HCON_00065200-00001	H. contortus
1934	OG0000006	HCON_00067120-00001	H. contortus
1935	OG0000006	HCON_00067170-00001	H. contortus
1936	OG0000006	HCON_00068370-00001	H. contortus
1937	OG0000006	HCON_00070320-00001	H. contortus
1938	OG0000006	HCON_00072410-00001	H. contortus
1939	OG0000006	HCON_00075590-00001	H. contortus
1940	OG0000006	HCON_00076250-00001	H. contortus
1941	OG0000006	HCON_00077430-00001	H. contortus
1942	OG0000006	HCON_00077640-00001	H. contortus
1943	OG0000006	HCON_00077650-00001	H. contortus
1944	OG0000006	HCON_00079380-00001	H. contortus
1945	OG0000006	HCON_00079390-00001	H. contortus
1946	OG0000006	HCON_00082050-00001	H. contortus
1947	OG0000006	HCON_00084290-00001	H. contortus
1948	OG0000006	HCON_00092380-00001	H. contortus
1949	OG0000006	HCON_00095120-00001	H. contortus
1950	OG0000006	HCON_00095130-00001	H. contortus
1951	OG0000006	HCON_00095200-00001	H. contortus
1952	OG0000006	HCON_00098550-00001	H. contortus
1953	OG0000006	HCON_00098730-00001	H. contortus
1954	OG0000006	HCON_00098740-00001	H. contortus
1955	OG0000006	HCON_00098950-00001	H. contortus
1956	OG0000006	HCON_00100180-00001	H. contortus
1957	OG0000006	HCON_00101420-00001	H. contortus
1958	OG0000006	HCON_00101930-00001	H. contortus
1959	OG0000006	HCON_00105920-00001	H. contortus
1960	OG0000006	HCON_00112230-00001	H. contortus
1961	OG0000006	HCON_00113800-00001	H. contortus
1962	OG0000006	HCON_00114120-00001	H. contortus
1963	OG0000006	HCON_00114690-00001	H. contortus
1964	OG0000006	HCON_00115540-00001	H. contortus
1965	OG0000006	HCON_00115600-00001	H. contortus
1966	OG0000006	HCON_00115610-00001	H. contortus
1967	OG0000006	HCON_00116170-00001	H. contortus
1968	OG0000006	HCON_00119800-00001	H. contortus
1969	OG0000006	HCON_00120410-00001	H. contortus
1970	OG0000006	HCON_00120420-00001	H. contortus
1971	OG0000006	HCON_00121860-00001	H. contortus
1972	OG0000006	HCON_00124920-00001	H. contortus
1973	OG0000006	HCON_00127390-00001	H. contortus
1974	OG0000006	HCON_00127400-00001	H. contortus
1975	OG0000006	HCON_00129660-00001	H. contortus
1976	OG0000006	HCON_00131390-00001	H. contortus
1977	OG0000006	HCON_00131790-00001	H. contortus
1978	OG0000006	HCON_00137990-00001	H. contortus
1979	OG0000006	HCON_00139650-00001	H. contortus
1980	OG0000006	HCON_00140060-00001	H. contortus
1981	OG0000006	HCON_00140070-00001	H. contortus
1982	OG0000006	HCON_00140670-00001	H. contortus
1983	OG0000006	HCON_00141760-00001	H. contortus
1984	OG0000006	HCON_00142040-00001	H. contortus
1985	OG0000006	HCON_00142070-00001	H. contortus
1986	OG0000006	HCON_00144930-00001	H. contortus
1987	OG0000006	HCON_00146870-00001	H. contortus
1988	OG0000006	HCON_00146880-00001	H. contortus
1989	OG0000006	HCON_00147030-00001	H. contortus
1990	OG0000006	HCON_00147270-00001	H. contortus
1991	OG0000006	HCON_00147550-00001	H. contortus
1992	OG0000006	HCON_00149310-00001	H. contortus
1993	OG0000006	HCON_00150660-00001	H. contortus
1994	OG0000006	HCON_00152960-00001	H. contortus
1995	OG0000006	HCON_00153150-00001	H. contortus
1996	OG0000006	HCON_00154920-00001	H. contortus
1997	OG0000006	HCON_00157840-00001	H. contortus
1998	OG0000006	HCON_00157850-00001	H. contortus
1999	OG0000006	HCON_00157880-00001	H. contortus
[truncated: 37,790 more rows]
